# Supplementary material for: Optogenetic control of receptors reveals distinct roles for actin- and Cdc42-dependent negative signals in chemotactic signal processing
Source: Nat Commun. 2021 Nov 16;12:6148. doi: 10.1038/s41467-021-26371-z (PMC8595684; doi:10.1038/s41467-021-26371-z)
Supplement: Supplementary file 10 — Source Data [file 41467_2021_26371_MOESM10_ESM.zip]

Archive with 11 entries (11 files):
- Source data/Source Data - Figure 1.xlsx
- Source data/Source Data - Figure 2.xlsx
- Source data/Source Data - Figure 3.xlsx
- Source data/Source Data - Figure 4.xlsx
- Source data/Source Data - Figure 5.xlsx
- Source data/Source Data - Figure 6.xlsx
- Source data/Source Data - Figure 7.xlsx
- Source data/Source Data - Supplementary Fig1.xlsx
- Source data/Source Data - Supplementary Fig2.xlsx
- Source data/Source Data - Supplementary Fig4.xlsx
- Source data/Source Data - Supplementary Fig5.xlsx
