# Supplementary material for: Optogenetic control of receptors reveals distinct roles for actin- and Cdc42-dependent negative signals in chemotactic signal processing
Source: Nat Commun. 2021 Nov 16;12:6148. doi: 10.1038/s41467-021-26371-z (PMC8595684; doi:10.1038/s41467-021-26371-z)
Supplement: Supplementary file 10 — Source Data [file 41467_2021_26371_MOESM10_ESM.zip › Source data/Source Data - Figure 1.xlsx]

## Sheet: Fig. 1c
TomKat FRET sensor: Mean Cdc42 Activity versus Distance from Protrusion
x-Axis data (microns)	Normalized Mean FRET Ratio Data (Plotted Data)	s.e.m.	Mean FRET Ratio Data	CellTK1	CellTK2	CellTK3	CellTK4	CellTK5	CellTK6	CellTK7	CellTK8	CellTK9	CellTK10	CellTK11	CellTK12	CellTK13	CellTK14	CellTK15	CellTK16	CellTK17	CellTK18	CellTK19	CellTK20	CellTK21	CellTK22	CellTK23	CellTK24	CellTK25	CellTK26	CellTK27	CellTK28	CellTK29	CellTK30	CellTK31	CellTK32	CellTK33	CellTK34	CellTK35	CellTK36	CellTK37	CellTK38	CellTK39	CellTK40	CellTK41	CellTK42	CellTK43	CellTK44	CellTK45	CellTK46
0	1	0.000545461	1.01124	1.00703	1.01142	1.0176	1.0093	1.00701	1.00969	1.01415	1.01151	1.00695	1.02518	1.0224	1.02612	1.02355	1.01912	1.00876	1.01478	1.01321	1.01599	1.00854	1.01594	1.00909	1.00949	1.01066	1.01068	1.01245	1.0074	1.01476	1.01179	1.01002	1.01053	1.0165	1.00979	1.01507	1.0095	1.01066	1.0119	1.00844	1.00848	1.01099	1.01299	1.00902	1.00829	1.01018	1.01078	1.01108	1.01351
0.548625	0.994542	0.000278289	1.00572	1.00397	1.00645	1.0091	1.00594	1.00371	1.0045	1.00647	1.00551	1.00311	1.01279	1.00992	1.01377	1.01292	1.00931	1.00446	1.0082	1.00719	1.00783	1.0056	1.00842	1.0044	1.00401	1.00576	1.00632	1.00631	1.00399	1.00711	1.00508	1.00442	1.00387	1.00743	1.00507	1.00757	1.00517	1.00644	1.00583	1.00432	1.00442	1.00617	1.00713	1.00448	1.00431	1.0057	1.00545	1.00698	1.00614
1.09725	0.988031	0.000117203	0.999135	1	0.999835	0.998805	1.00111	0.999569	0.998415	0.99815	0.998675	0.998898	0.997469	0.997713	0.998572	0.998873	0.998058	0.999247	0.999879	0.999605	0.998309	1.00099	0.9991	0.999113	0.998348	0.99971	1.00016	0.998611	1.00005	0.998436	0.99743	0.998509	0.998261	0.998085	0.999463	0.998396	0.999893	1.00047	0.998939	0.99935	0.999401	0.999932	0.999735	0.999123	0.999687	0.999903	0.999517	1.00084	0.99752
1.64587	0.982898	0.000308314	0.993945	0.996424	0.99373	0.990268	0.995222	0.996149	0.994728	0.992492	0.993594	0.996243	0.985643	0.98826	0.985638	0.986814	0.989621	0.99522	0.992138	0.992832	0.991318	0.995844	0.991418	0.9954	0.994993	0.994378	0.99418	0.993063	0.996175	0.992094	0.993383	0.99459	0.994478	0.991208	0.994645	0.991915	0.994899	0.994311	0.993718	0.995569	0.995195	0.994248	0.992988	0.995105	0.995855	0.994562	0.994429	0.994314	0.991774
2.1945	0.978962	0.000483273	0.989963	0.992571	0.988561	0.984233	0.988429	0.99356	0.992672	0.988733	0.990708	0.994797	0.97892	0.981714	0.975897	0.977846	0.98389	0.992308	0.984999	0.98716	0.986551	0.989021	0.985114	0.991997	0.993168	0.989489	0.988657	0.989562	0.992382	0.987601	0.992321	0.992456	0.992867	0.986774	0.991034	0.987051	0.990536	0.988116	0.989608	0.992323	0.992499	0.988654	0.987155	0.992265	0.991852	0.989654	0.989815	0.986776	0.991059
2.74312	0.975788	0.00063583	0.986755	0.988799	0.984606	0.980686	0.982097	0.991215	0.991592	0.984595	0.989187	0.993304	0.976	0.976905	0.969862	0.971714	0.980063	0.990722	0.979627	0.98269	0.982185	0.982727	0.980462	0.987906	0.991352	0.985281	0.984273	0.986944	0.988759	0.984107	0.991705	0.990521	0.991746	0.983872	0.988087	0.983032	0.986947	0.98353	0.985737	0.989146	0.990693	0.983531	0.983221	0.990208	0.988099	0.984797	0.985716	0.979492	0.994288
3.29175	0.972548	0.000782399	0.983478	0.984752	0.980856	0.977735	0.976749	0.988464	0.989891	0.980585	0.987526	0.990933	0.972089	0.973095	0.966737	0.966352	0.977082	0.989367	0.974879	0.97756	0.977478	0.976439	0.976195	0.983068	0.98926	0.981051	0.980057	0.982834	0.98532	0.980418	0.990236	0.987835	0.990745	0.980754	0.984757	0.978546	0.983256	0.97969	0.98184	0.985454	0.989537	0.978334	0.97985	0.988217	0.985096	0.979303	0.981662	0.974054	0.997866
3.84037	0.969184	0.000908592	0.980076	0.980603	0.977058	0.975344	0.972282	0.985518	0.987372	0.976106	0.985394	0.988215	0.966932	0.970521	0.964704	0.961035	0.974096	0.98948	0.970838	0.97196	0.972924	0.971264	0.971939	0.977563	0.98674	0.976729	0.976567	0.978102	0.981568	0.976531	0.988056	0.984951	0.988993	0.977721	0.981127	0.973537	0.979121	0.976406	0.978264	0.98152	0.987456	0.973608	0.976522	0.986019	0.982545	0.973485	0.97835	0.97013	0.998597
4.389	0.9658	0.0010028	0.976654	0.976793	0.973693	0.973094	0.969	0.983013	0.984383	0.971685	0.982893	0.985333	0.962634	0.969449	0.962676	0.955955	0.970898	0.989402	0.967027	0.965754	0.968832	0.966417	0.967238	0.971289	0.984092	0.972154	0.973598	0.973616	0.977811	0.972496	0.98576	0.982702	0.98666	0.974669	0.977603	0.968665	0.974913	0.97351	0.974962	0.977388	0.98447	0.969133	0.972378	0.983451	0.980133	0.968253	0.975574	0.966543	0.997011
4.93762	0.962486	0.00108227	0.973302	0.973074	0.970359	0.970633	0.965649	0.980587	0.981639	0.967842	0.980286	0.98216	0.960503	0.968488	0.959758	0.950763	0.966834	0.989097	0.962897	0.959989	0.964232	0.962055	0.961511	0.96418	0.981184	0.967014	0.971069	0.970528	0.974395	0.96837	0.983271	0.980735	0.983607	0.971008	0.974151	0.963982	0.971002	0.970903	0.971523	0.972866	0.980309	0.965073	0.967295	0.980255	0.977579	0.963842	0.972468	0.963224	0.993669
5.48625	0.959219	0.00116835	0.969999	0.969138	0.96698	0.967876	0.962251	0.977951	0.97903	0.965187	0.978153	0.97875	0.960693	0.966944	0.95659	0.945794	0.962714	0.987435	0.958433	0.954771	0.95919	0.957755	0.956345	0.95686	0.978353	0.961192	0.968151	0.966863	0.97084	0.964271	0.98069	0.978127	0.980925	0.966249	0.97072	0.960021	0.967797	0.968959	0.967692	0.968235	0.975498	0.961078	0.96243	0.977158	0.975092	0.959957	0.968981	0.959709	0.99192
6.03487	0.956133	0.00127199	0.966878	0.964823	0.963747	0.964919	0.95867	0.975898	0.976398	0.9627	0.976702	0.975633	0.959925	0.965335	0.953043	0.940296	0.959081	0.987007	0.954628	0.950207	0.954438	0.954158	0.952118	0.950501	0.975707	0.954841	0.965263	0.962519	0.966426	0.96013	0.978723	0.975362	0.978601	0.961044	0.967308	0.956701	0.964682	0.967275	0.963828	0.964053	0.971131	0.95755	0.958269	0.974494	0.97224	0.955939	0.964393	0.955239	0.989985
6.5835	0.953066	0.00137985	0.963777	0.960315	0.96061	0.962235	0.955374	0.973937	0.973241	0.959731	0.975197	0.972468	0.958719	0.964268	0.948866	0.935067	0.956099	0.987787	0.951457	0.946584	0.950117	0.950682	0.949059	0.944723	0.97317	0.948565	0.962387	0.957397	0.961239	0.955791	0.977532	0.973394	0.976271	0.955922	0.964462	0.954001	0.961091	0.965788	0.960095	0.960482	0.96697	0.954069	0.954477	0.972233	0.969171	0.951517	0.959457	0.949763	0.987343
7.13212	0.950156	0.00147977	0.960835	0.956544	0.957506	0.960104	0.952413	0.971835	0.969883	0.957051	0.973111	0.969385	0.956904	0.963609	0.944552	0.930587	0.953477	0.988873	0.948529	0.943566	0.94601	0.947484	0.946246	0.939572	0.970862	0.943154	0.959925	0.952836	0.955786	0.951106	0.976736	0.972097	0.973254	0.950901	0.961687	0.951671	0.957129	0.96448	0.95648	0.957248	0.962281	0.950987	0.950546	0.970075	0.966011	0.947201	0.954283	0.9444	0.984242
7.68075	0.94726	0.00156938	0.957905	0.953439	0.954145	0.958276	0.949882	0.969067	0.966275	0.9552	0.97058	0.966666	0.954777	0.962314	0.940296	0.927197	0.950452	0.988365	0.945475	0.940802	0.941865	0.944912	0.942945	0.934627	0.968846	0.938609	0.957569	0.948187	0.950279	0.946031	0.975836	0.970908	0.969659	0.945326	0.959243	0.949574	0.953177	0.963215	0.952944	0.953914	0.957258	0.948291	0.946234	0.967961	0.962875	0.942943	0.949615	0.939516	0.98263
8.22937	0.944537	0.00164691	0.955153	0.950967	0.95118	0.956624	0.947554	0.966192	0.96285	0.953468	0.967983	0.964013	0.952897	0.960482	0.937414	0.92392	0.947083	0.986505	0.94192	0.938598	0.937568	0.943724	0.939157	0.930208	0.967004	0.934946	0.955898	0.943841	0.944974	0.941196	0.974677	0.96929	0.965666	0.939801	0.956903	0.947546	0.9498	0.961857	0.949581	0.950548	0.952006	0.945988	0.941717	0.965516	0.959366	0.939076	0.946004	0.935377	0.982447
8.778	0.941972	0.00171767	0.952558	0.948533	0.948987	0.954964	0.946016	0.963868	0.959473	0.950875	0.965705	0.960475	0.950735	0.9585	0.936314	0.921336	0.94381	0.984202	0.938293	0.936884	0.933294	0.943945	0.935801	0.926041	0.965387	0.931136	0.9546	0.939381	0.940604	0.936901	0.973413	0.968059	0.962066	0.935125	0.955231	0.945912	0.94687	0.960542	0.946548	0.947197	0.946964	0.943543	0.93696	0.962706	0.95579	0.93571	0.943594	0.93071	0.981266
9.32662	0.939575	0.00178867	0.950134	0.945719	0.947278	0.95348	0.944445	0.961744	0.956078	0.946991	0.963814	0.956635	0.949127	0.956222	0.935914	0.9195	0.940877	0.982252	0.933975	0.935595	0.929696	0.945244	0.933235	0.922179	0.963608	0.927057	0.95361	0.93519	0.936725	0.933073	0.972068	0.967935	0.958891	0.93117	0.953447	0.944511	0.944031	0.959071	0.943766	0.943907	0.941677	0.941048	0.932237	0.959632	0.95201	0.933529	0.941187	0.926445	0.980127
9.87525	0.937275	0.00185886	0.947809	0.942704	0.945481	0.952068	0.942813	0.959561	0.952337	0.942993	0.961923	0.953318	0.947529	0.954393	0.934744	0.91802	0.93824	0.980259	0.930246	0.934036	0.926596	0.947771	0.931128	0.918785	0.961798	0.923363	0.952694	0.930401	0.932955	0.929588	0.970699	0.968212	0.955565	0.927147	0.951802	0.943162	0.941212	0.957732	0.941194	0.940761	0.936949	0.938718	0.927954	0.956659	0.948744	0.931781	0.938641	0.922671	0.980738
10.4239	0.935122	0.00192724	0.945631	0.93983	0.943569	0.950694	0.940938	0.957683	0.948036	0.939555	0.959873	0.951035	0.946141	0.953016	0.931545	0.915274	0.935701	0.978297	0.927619	0.932574	0.923804	0.951574	0.928831	0.916188	0.959695	0.920518	0.951534	0.925244	0.928692	0.926607	0.969395	0.968056	0.95186	0.923155	0.949898	0.941652	0.938477	0.957115	0.938876	0.937622	0.93356	0.936901	0.92458	0.953617	0.945711	0.930077	0.936069	0.92018	0.983116
10.9725	0.932986	0.00199576	0.943472	0.937393	0.94177	0.949199	0.939575	0.955897	0.943297	0.936827	0.95772	0.948913	0.944524	0.95116	0.927412	0.9116	0.933144	0.975474	0.926279	0.931497	0.921554	0.956124	0.926116	0.914102	0.957594	0.918019	0.949958	0.91999	0.924892	0.92389	0.968121	0.967377	0.946885	0.918867	0.947799	0.94007	0.935732	0.95723	0.93676	0.934472	0.930385	0.935442	0.921562	0.950526	0.943075	0.928544	0.932948	0.918066	0.986084
11.5211	0.930925	0.00206938	0.941387	0.935177	0.940178	0.948597	0.938499	0.955584	0.93853	0.933968	0.955849	0.94668	0.942962	0.949271	0.923456	0.907406	0.930849	0.972357	0.92531	0.930937	0.919763	0.960884	0.923089	0.91223	0.955127	0.915659	0.948365	0.914835	0.921128	0.921264	0.966888	0.966854	0.941548	0.914469	0.945034	0.939179	0.932965	0.956993	0.93426	0.931231	0.926718	0.934276	0.918651	0.947583	0.940417	0.927393	0.928795	0.915225	0.987354
12.0697	0.928665	0.00213061	0.939101	0.933167	0.938871	0.949064	0.937904	0.93285	0.934107	0.930931	0.954052	0.944478	0.941815	0.94689	0.92076	0.904346	0.92894	0.969304	0.924026	0.93082	0.918838	0.966797	0.920588	0.910596	0.951861	0.913298	0.946688	0.910054	0.917784	0.919123	0.965634	0.967456	0.936171	0.910341	0.942531	0.938716	0.929772	0.955256	0.931473	0.928544	0.923071	0.933128	0.915713	0.944747	0.937586	0.926277	0.923699	0.911682	0.987891
12.6184	0.926905	0.00218377	0.937322	0.930871	0.937662	0.950097	0.937053	0.932294	0.929935	0.927676	0.951874	0.942791	0.941762	0.945045	0.919082	0.901989	0.92792	0.967346	0.921742	0.931031	0.918116	0.973621	0.91884	0.909678	0.94727	0.911216	0.945754	0.906736	0.913768	0.917367	0.964478	0.968172	0.931905	0.906946	0.940002	0.93819	0.926362	0.952484	0.928744	0.92629	0.920361	0.931909	0.913512	0.942174	0.934151	0.925334	0.919657	0.90908	0.987313
13.167	0.924555	0.00216427	0.934946	0.928279	0.936506	0.950856	0.93622	0.93219	0.926039	0.924674	0.949366	0.941631	0.941939	0.943962	0.917472	0.900386	0.927572	0.966815	0.919993	0.931609	0.917628	0.915803	0.918039	0.909072	0.942507	0.909581	0.944671	0.905307	0.90952	0.915692	0.963948	0.968905	0.928067	0.904332	0.937472	0.937273	0.922629	0.949846	0.927073	0.92418	0.918751	0.930587	0.912432	0.939644	0.930541	0.924456	0.917265	0.908245	0.987078
13.7156	0.923065	0.00220909	0.933439	0.925419	0.935707	0.950548	0.934541	0.932847	0.92248	0.92153	0.947218	0.940484	0.941235	0.94378	0.914575	0.899105	0.927696	0.967259	0.919404	0.932451	0.917135	0.916147	0.916445	0.902915	0.937925	0.908076	0.943798	0.904598	0.904718	0.913686	0.963718	0.968451	0.92359	0.901996	0.934559	0.937	0.91918	0.94781	0.92592	0.92213	0.916039	0.929433	0.911493	0.937396	0.927307	0.924089	0.915247	0.90937	0.987841
14.2642	0.921633	0.00229818	0.931991	0.922808	0.935848	0.950068	0.932804	0.933303	0.919418	0.918045	0.945698	0.938423	0.939418	0.943971	0.911175	0.898294	0.926624	0.967034	0.918102	0.933912	0.916695	0.914679	0.914381	0.896352	0.934453	0.906444	0.943086	0.903107	0.900793	0.911908	0.962962	0.968141	0.918034	0.899417	0.931372	0.937763	0.9162	0.94651	0.924597	0.92037	0.911638	0.928619	0.910186	0.935705	0.924835	0.923703	0.912359	0.910808	0.992494
14.8129	0.919788	0.00254507	0.930125	0.92052	0.936543	0.949307	0.930852	0.933187	0.916573	0.914258	0.944749	0.935923	0.937449	0.943747	0.908122	0.898055	0.925508	0.965398	0.915241	0.935755	0.915935	0.912748	0.911952	0.856033	0.931091	0.90473	0.942607	0.900797	0.897797	0.910312	0.961087	0.967332	0.912441	0.897194	0.928067	0.938435	0.913995	0.945483	0.922873	0.919177	0.907702	0.928065	0.908986	0.934453	0.923063	0.923473	0.908439	0.91276	0.997776
15.3615	0.918345	0.00259472	0.928665	0.919072	0.937161	0.949234	0.929469	0.909557	0.913732	0.910551	0.94426	0.933303	0.936503	0.943214	0.907223	0.897749	0.924989	0.962364	0.911144	0.936973	0.915366	0.910943	0.910306	0.857283	0.928387	0.903167	0.942712	0.899609	0.895962	0.909083	0.958375	0.96612	0.908463	0.895485	0.924643	0.938713	0.912305	0.944823	0.921106	0.918443	0.904922	0.927653	0.907994	0.933264	0.921512	0.92323	0.904296	0.914972	0.999441
15.9101	0.916892	0.00272648	0.927197	0.917847	0.937699	0.949305	0.928526	0.883798	0.910948	0.907268	0.94369	0.930825	0.93644	0.942873	0.906941	0.897541	0.924634	0.958918	0.908217	0.937704	0.914042	0.909542	0.909388	0.846631	0.925818	0.901808	0.943515	0.900009	0.894435	0.907697	0.955489	0.964298	0.906289	0.894286	0.921327	0.939273	0.910717	0.944467	0.919189	0.917808	0.903614	0.927013	0.907017	0.932161	0.920691	0.923124	0.901326	0.915631	0.996977
16.4587	0.915221	0.00276506	0.925507	0.916453	0.938316	0.94909	0.927709	0.883974	0.908422	0.90497	0.943111	0.928378	0.937294	0.942099	0.907024	0.89753	0.924511	0.901551	0.906881	0.938719	0.91338	0.910071	0.908829	0.845768	0.923737	0.900577	0.944374	0.901472	0.892927	0.906234	0.953053	0.964024	0.905386	0.881508	0.918164	0.940027	0.909033	0.944624	0.91755	0.917161	0.902994	0.925924	0.906031	0.930938	0.920221	0.92293	0.900125	0.915538	0.993467
17.0074	0.914016	0.00299749	0.924288	0.914576	0.938637	0.94866	0.926966	0.860512	0.90636	0.904016	0.942274	0.926674	0.93876	0.941202	0.90584	0.897295	0.92472	0.902364	0.906889	0.939835	0.907353	0.911908	0.908033	0.833701	0.921804	0.899105	0.945156	0.902929	0.891516	0.904553	0.950896	0.967752	0.905473	0.867591	0.914565	0.941031	0.907484	0.945396	0.915449	0.916762	0.903751	0.924736	0.904434	0.929787	0.920218	0.922487	0.900302	0.91646	0.992519
17.556	0.910429	0.00350577	0.920661	0.912516	0.938653	0.949189	0.926592	0.804683	0.90513	0.903456	0.941516	0.92504	0.939855	0.939768	0.904032	0.897284	0.925091	0.904129	0.906462	0.940072	0.905729	0.847158	0.90726	0.821843	0.919767	0.897456	0.945212	0.904104	0.890504	0.903223	0.948747	0.885748	0.905799	0.867319	0.911578	0.942494	0.905785	0.94701	0.912885	0.916407	0.904492	0.923728	0.895562	0.928759	0.920049	0.921811	0.900333	0.918843	0.987934
[truncated: 90 more columns]

## Sheet: Fig. 1d
No Stim +Retinal																																			Stim -Retinal (Stim Intensity=10)
Time (s)	Mean FRET Ratio	S.E.M.	Well-1	Well-2	Well-3	Well-4	Well-5	Well-6	Well-7	Well-8	Well-9	Well-10	Well-11	Well-12	Well-13	Well-14	Well-15	Well-16	Well-17	Well-18	Well-19	Well-20	Well-21	Well-22	Well-23	Well-24	Well-25	Well-26	Well-27	Well-28	Well-29	Well-30	Well-31		Time (s)	Mean FRET Ratio	S.E.M.	Well-1	Well-2	Well-3	Well-4	Well-5	Well-6	Well-7	Well-8	Well-9	Well-10	Well-11	Well-12
-13.53	0.999606	7.25367e-05	0.998912	0.999542	1.00023	0.999288	1.00017	0.999892	0.999325	1.00003	0.999881	0.999858	0.999672	0.999909	0.999716	0.999044	0.999185	0.999605	0.999822	0.999216	0.999833	0.998832	0.999515	0.999385	0.999916	0.999261	0.999724	0.999525	1.00036	0.998855	0.999697	0.999512	1.00008		-13.53	0.998838	0.00027778	1.00024	0.999397	0.999293	0.998861	0.999231	0.99771	1.00032	0.999494	0.996609	0.99753	0.99808	1.00102
-12.02	0.999736	6.05084e-05	1.00017	0.999752	0.999786	0.999623	0.999863	0.999535	0.999694	1.00024	0.999446	0.999406	0.999345	0.99946	0.999549	0.999664	0.999449	0.999839	0.999295	0.999974	0.999835	1.00031	0.999803	0.999463	0.999294	1.00052	1.00008	1.00008	0.999415	0.999395	0.999579	1.00034	0.999622		-12.03	1.00032	0.000496215	0.999933	0.999732	0.999311	0.999018	0.999286	0.998763	1.00014	1.00012	0.997874	1.00001	1.0011	0.998225
-10.52	0.999785	4.29116e-05	0.999663	0.999367	1.00018	0.99979	1.00011	1	0.999621	0.99971	0.999696	0.999905	0.999573	0.999663	0.999832	0.999626	0.999691	1.00006	0.999805	0.999976	0.999657	0.999669	0.999879	0.999906	0.999685	0.99979	0.99965	1.00058	0.999873	0.99947	0.999563	0.99981	0.999523		-10.52	0.999778	0.000198497	0.999968	1.0002	0.999582	1.00003	1.00009	1.00032	1.00011	1.00008	0.999371	1.00118	1.00155	1.00034
-9.01	0.99984	4.38123e-05	0.999772	0.999504	0.999829	0.999984	0.999832	0.999765	0.999655	0.999349	0.999971	0.999862	0.999746	0.999523	0.999606	1.00025	1.00008	0.999383	1.00005	0.999852	0.999868	0.999825	1.00004	0.999536	1.00024	1.00003	0.999955	1.00002	0.999991	0.999989	0.999443	0.999899	1.00018		-9.02	0.99983	0.000152658	1.00018	1.00029	1.00008	1.00058	1.00001	1.0004	0.999695	0.999233	0.99977	1.00043	0.999206	0.999697
-7.51	0.999884	4.96373e-05	1.00041	0.999876	1.00002	0.999676	0.999551	0.99956	1.00003	0.999913	0.999445	0.999969	1.00005	0.999541	1.00005	0.999913	0.999862	1.00016	0.999607	0.999829	0.999936	0.999843	0.999246	1.00022	1.00019	1.00014	0.99954	1.00023	0.999495	1.0001	0.999907	1.0001	1		-7.52	0.999898	0.000202756	1.00063	0.999826	1.00019	1.00023	1.00075	1.00047	0.999301	0.999647	0.998901	1.00049	0.9982	0.9996
-6.01	1.00009	4.18738e-05	1.00011	1.00045	0.999768	0.999808	1.00039	1.00015	1.00016	0.999746	1.0001	0.999998	1.00018	0.999976	0.99968	1.0004	1.00044	1.0001	0.999876	0.999982	1.00004	1.00036	1.00048	1.00034	1.00016	1.00019	0.999882	1.00025	0.999922	0.999624	1.0001	0.999977	1.00007		-6.02	1.00074	0.000357088	0.999825	1.0004	0.99975	1.0001	0.999583	1.00018	0.999717	1.00058	1.00355	1.00122	1.00115	1.00114
-4.51	1.00006	5.20758e-05	0.999589	1.00015	1.00021	1.00037	0.999963	0.99995	1.00031	0.999573	0.999994	1.00023	0.999997	0.999889	1.00019	0.999819	1.00023	0.999691	0.999886	1.00043	1.00026	1.00051	1.00056	1.0003	0.999732	1.00005	0.999795	0.999504	0.99997	1.00059	0.999988	1.00016	0.999862		-4.51	1.00007	0.000181343	0.999711	1.00022	1.00015	1.00006	1.00046	1.00026	1.00053	1.00014	0.99978	0.998643	0.999455	1.0005
-3.01	1.0002	5.47673e-05	1.00012	1.00031	0.999663	1.00025	0.999334	1.00034	1.00033	1.00067	1.00057	1.00026	1.00054	1.00059	1.0004	1.00028	1.00029	1.00027	1.00053	1.00019	1.00034	1.00001	1.00007	0.999894	1.0002	0.999944	1.00023	0.999622	1.00047	1.00042	1.00032	1.00005	0.999798		-3	1.00008	0.000302685	1.00031	1.00002	1.00048	1.00043	1.00061	1.00028	1.00024	1.00033	0.99733	1.00344	1.00092	0.999029
-1.5	1.00038	5.42674e-05	1.00051	1.00007	1.00027	1.00059	1.00066	1.00011	1.0006	1.00007	1.00057	1.00048	1.00065	1.00085	1.0004	1.00075	1.00015	1.00039	1.00061	1.00043	0.999695	1.00034	1.00001	1.00088	1.00021	0.999907	1.00059	1.00032	1.00014	1.00069	1.00067	1.0001	0.999933		-1.5	1.0002	0.000407864	0.999403	0.999869	1.00032	1.00008	1.00039	1.00116	0.999609	1.00017	1.00574	0.997568	1.00129	0.999345
0	1.00043	5.18701e-05	1.00074	1.00097	1.00005	1.00062	1.00012	1.0007	1.00027	1.00071	1.00033	1.00003	1.00025	1.00059	1.00057	1.00025	1.00063	1.0005	1.00052	1.00012	1.00054	1.0003	1.00039	1.00007	1.00037	1.00016	1.00056	0.999867	1.00036	1.00087	1.00073	1.00007	1.00093		0	1.00025	0.000267529	0.999808	1.00004	1.00085	1.00061	0.999584	1.00046	1.00034	1.00021	1.00108	0.999489	0.999045	1.0011
2.52	1.00066	5.00003e-05	1.00105	1.0006	1.00092	1.00063	1.00103	1.00061	1.00073	1.00054	1.00039	1.00067	1.00091	1.00055	1.00109	1.00067	1.00102	1.00048	1.00049	1.00083	1.00074	1.00042	1.00046	1.00078	1.00067	1.00077	1.00061	0.999713	1.00084	1.00083	1.00064	1.00011	1.00066		3.98	1.0006	0.000344985	0.999833	0.999994	1.00041	1.00103	1.00024	0.999859	1.00029	0.999883	0.999093	1.00064	1.00369	1.00364
4.02	1.00074	5.82624e-05	1.0006	1.00058	1.0014	1.0013	1.0011	1.00052	1.00081	1.001	1.00067	1.00052	1.00063	1.00059	1.00084	1.00054	1.0009	1.00059	1.00078	1.00043	1.00032	1.00044	1.00122	1.00103	1.0003	1.00127	1.00108	1.0002	1.0009	1.00079	1.00077	1.00049	1.00023		7.3	0.999706	0.000254425	1.00009	1.00006	1.00069	1.00134	1.00157	1.00097	1.00044	1.00038	0.997986	0.998792	0.99975	0.998622
5.52	1.00078	5.5022e-05	1.00154	1.00095	1.00085	1.00087	1.00125	1.00099	1.00041	1.00092	1.00098	1.00046	1.00066	1.00066	1.00092	1.00124	1.00116	1.00069	1.00073	1.00044	1.00055	1.00081	1.00029	1.00113	1.00063	1.00048	1.00033	1.0004	1.00101	1.00103	1.00081	1.0006	1.0005		10.62	0.999583	0.000306717	0.999537	0.999862	1.00076	1.00192	1.00067	1.00099	1.00163	1.00036	0.999175	0.99652	0.999274	0.998869
7.03	1.00084	7.49891e-05	1.00074	1.00108	1.00155	1.0013	1.00091	1.00154	1.00049	1.00124	1.00067	1.00122	1.00104	1.00058	1.00097	1.00102	1.00111	1.0006	1.00003	1.00087	1.00084	1.00059	1.00067	1.00154	1.00068	1.00085	1.00085	1.00028	1.00135	1.00041	1.0004	0.999867	1.00064		13.92	0.999681	0.000251489	0.999789	1.00027	1	1.0019	1.00074	1.00089	1.00056	1.00015	0.99968	0.998637	0.998006	0.998514
8.53	1.00092	8.48028e-05	1.0013	1.00146	1.00086	1.00167	1.00105	1.0016	1.00044	1.00087	1.00082	1.00068	1.0012	1.00064	1.00172	1.0009	1.00125	1.0006	1.00017	1.00047	1.00096	1.00096	1.00073	1.00128	1.00028	1.00092	1.00123	0.999903	1.00177	1.0011	1.00046	1.00024	1.001		17.24	1.00007	0.000272208	0.999961	0.999806	0.99985	1.00179	1.00082	1.00142	1.00144	0.99975	0.998904	0.999813	0.997924	0.999608
10.03	1.00096	6.33266e-05	1.00045	1.00137	1.00126	1.00115	1.00141	1.00113	1.00127	1.00086	1.0007	1.00091	1.00134	1.00055	1.00139	1.00089	1.0011	1.0009	1.00086	1.00072	1.00093	1.00104	1.0015	1.0012	1.0004	1.00122	1.00065	1.00017	1.00099	1.00062	1.00133	1.00028	1.0011		20.57	1.00017	0.000275162	1.0003	1.00012	1.00006	1.00188	1.00141	1.00034	1.00102	1.0004	0.99837	1.00031	0.998987	0.998517
11.54	1.00102	7.18121e-05	1.00101	1.00177	1.00139	1.00137	1.00166	1.00106	1.00088	1.00072	1.00106	1.00142	1.00118	1.00067	1.00144	1.00052	1.00121	1.00115	1.00106	1.00063	1.00122	1.00065	1.00119	1.00148	1.00066	1.00144	1.00097	1.00011	1.00118	1.00059	1.00105	1.00031	1.00055		23.89	1.00089	0.000324066	1.00029	1.00021	0.999516	1.00154	1.00016	1.00072	1.00145	1.00032	1.00276	0.999851	1.00088	0.998207
13.04	1.00116	7.63518e-05	1.00088	1.00164	1.0009	1.00116	1.00164	1.00171	1.00084	1.0017	1.00088	1.00113	1.00157	1.00095	1.0018	1.00083	1.00129	1.00109	1.00119	1.0008	1.00129	1.0004	1.00111	1.00147	1.00126	1.00104	1.00145	1.00038	1.0021	1.00058	1.00101	1.00048	1.0014		27.2	0.999729	0.000206964	1.0006	0.99952	1.00022	1.00087	1.00086	1.00037	1.00099	1.0003	0.999529	0.999539	0.998723	0.999277
14.55	1.00119	8.30544e-05	1.00028	1.00189	1.00166	1.0015	1.00179	1.00135	1.0008	1.00129	1.00117	1.00114	1.00158	1.00105	1.00151	1.00102	1.00115	1.00162	1.00124	1.00015	1.0014	1.00066	1.00099	1.00159	1.00124	1.00163	1.00116	1.00047	1.00205	1.00078	1.00116	1.00053	1.00093		30.52	1.00037	0.00018427	0.999943	0.999139	1.00036	1.00141	1.00077	1.0015	1.00169	1.00008	0.9994	1.00129	1.00116	0.999862
16.05	1.00134	7.27028e-05	1.00112	1.00116	1.00212	1.0018	1.0012	1.00203	1.00136	1.00118	1.00089	1.00105	1.00161	1.00098	1.00161	1.00133	1.00132	1.00129	1.00124	1.00039	1.00171	1.00129	1.001	1.00184	1.0013	1.002	1.00109	1.00118	1.0019	1.00089	1.00137	1.00071	1.00157		33.83	1.00019	0.000236953	1.00055	0.999761	1.00002	1.00161	1.00179	1.00186	1.00117	1.00011	0.998181	0.999496	1.00105	1.00015
17.55	1.00132	8.52015e-05	1.00057	1.00111	1.00183	1.00144	1.00205	1.00178	1.00145	1.0017	1.00119	1.0013	1.00204	1.00104	1.00166	1.00095	1.00127	1.00056	1.00163	1.0002	1.00201	1.00115	1.00122	1.00193	1.00104	1.00165	1.00137	1.00127	1.00153	1.00075	1.0013	1.00046	1.0014		37.14	1.00084	0.000331381	1.00051	0.999492	1.00042	1.00218	1.00158	1.00213	1.00111	1.0007	1.00062	0.998273	1.00213	0.99978
19.06	1.00142	0.000105953	1.00091	1.00171	1.00205	1.00177	1.00279	1.00167	1.00147	1.00136	1.00079	1.00086	1.00219	1.00082	1.00166	1.00105	1.00122	1.00083	1.00179	1.00046	1.00221	1.0009	1.00118	1.002	1.00189	1.00183	1.00134	1.00109	1.00235	1.00087	1.0012	1.00028	1.00161		40.45	1.00042	0.000245137	1.00025	0.999556	1.00039	1.00178	1.00187	1.00071	1.00101	1.00111	0.998003	0.99952	1.00018	0.999575
20.56	1.00162	8.08352e-05	1.00193	1.00255	1.00156	1.0017	1.00243	1.00168	1.00164	1.00162	1.00126	1.00197	1.00142	1.00098	1.00163	1.00148	1.00159	1.00075	1.00193	1.00136	1.00211	1.00114	1.00116	1.00205	1.00219	1.00176	1.00116	1.00139	1.00171	1.00108	1.00214	1.00082	1.00195		43.77	1.00032	0.00028192	1.00046	0.999296	1.00015	1.00126	1.00192	1.00078	1.0015	1.00131	1.00095	1.00238	1.00052	0.998294
22.06	1.00164	0.000100333	1.00136	1.00228	1.00215	1.00219	1.00209	1.00179	1.00147	1.00134	1.00116	1.00159	1.00231	1.00075	1.00124	1.00151	1.00165	1.00153	1.00149	1.00038	1.00222	1.00112	1.00147	1.00227	1.00275	1.00206	1.00137	1.00107	1.00244	1.00138	1.00204	1.00063	1.00173		47.1	1.00092	0.000263841	1.00072	0.99945	1.00047	1.00155	1.00194	1.00018	1.00179	1.00184	1.00017	1.00132	1.00044	0.999416
23.56	1.00166	8.42227e-05	1.00125	1.0024	1.00196	1.00191	1.00194	1.00224	1.00196	1.00212	1.00157	1.00193	1.00217	1.0012	1.00151	1.00128	1.00149	1.00124	1.00209	1.00039	1.00186	1.00149	1.00132	1.00193	1.00241	1.00186	1.00137	1.00161	1.00145	1.0011	1.00165	1.00074	1.00204		50.42	1.00012	0.000230403	0.999993	0.999327	1.00091	1.00167	1.00171	1.00055	1.0015	1.00091	1.00015	0.999383	0.99875	0.998929
25.07	1.00174	0.000100419	1.00151	1.00313	1.00252	1.00187	1.0019	1.00168	1.00171	1.00164	1.00156	1.00126	1.00147	1.00192	1.00196	1.00155	1.00173	1.00117	1.00184	1.00106	1.00261	1.00129	1.00142	1.00218	1.0029	1.00175	1.0009	1.00124	1.00224	1.00112	1.00152	1.00086	1.0024		53.74	1.00062	0.000352941	0.999963	0.999613	1.00103	1.00173	1.00184	1.00084	1.00064	1.00123	1.00005	0.999044	0.999308	0.998841
26.57	1.00179	8.86289e-05	1.00161	1.00217	1.00243	1.0016	1.0024	1.00206	1.00159	1.00196	1.00098	1.00174	1.00224	1.00132	1.00218	1.00136	1.00179	1.00142	1.002	1.001	1.0028	1.00119	1.00143	1.00229	1.00276	1.00181	1.00168	1.00126	1.00175	1.00154	1.00164	1.00102	1.00233		57.05	1.00028	0.00022028	1.00075	0.999941	1.00109	1.00138	1.00146	1.00026	1.00052	1.00074	1.00077	1.00118	1.00161	0.998404
28.08	1.00184	8.95682e-05	1.00192	1.00236	1.00292	1.00189	1.00146	1.00235	1.00123	1.00161	1.00164	1.00208	1.00234	1.00139	1.00199	1.0015	1.0017	1.00152	1.00193	1.00131	1.0029	1.0016	1.00156	1.0023	1.0025	1.00133	1.00167	1.00145	1.00184	1.0013	1.00194	1.00088	1.00257		60.37	1.00017	0.000259715	1.00012	0.999675	1.00106	1.00125	1.00177	1.00191	1.00109	1.00076	0.998709	0.999787	0.998321	0.998963
29.58	1.00189	9.64301e-05	1.00209	1.00263	1.00238	1.00197	1.00278	1.00237	1.0013	1.00173	1.00134	1.00172	1.00234	1.0012	1.00184	1.00139	1.0015	1.00168	1.00173	1.00118	1.00305	1.00164	1.00195	1.00228	1.00258	1.00148	1.00223	1.0015	1.00202	1.0014	1.00212	1.00073	1.00245		63.69	1.0003	0.000287495	0.999873	0.999636	1.0012	1.00165	1.00168	1.00208	1.00202	1.00146	0.998155	0.999472	0.999826	0.998912
31.08	1.00194	0.000101341	1.00136	1.00224	1.00305	1.00226	1.00253	1.0023	1.00187	1.00183	1.00135	1.00167	1.002	1.00164	1.0022	1.00152	1.0018	1.00161	1.00194	1.0013	1.00361	1.00137	1.00138	1.00229	1.00276	1.00189	1.00214	1.00176	1.00209	1.00145	1.00219	1.00078	1.00211		67	1.00049	0.00032139	1.00014	0.999432	1.00132	1.00162	1.00136	1.00177	1.0009	1.00224	1.00209	0.997814	0.998249	0.999392
32.59	1.00195	9.26927e-05	1.00213	1.00277	1.00231	1.00243	1.00251	1.00256	1.00152	1.00197	1.00175	1.00162	1.00222	1.00149	1.00252	1.00134	1.00182	1.00165	1.00184	1.00116	1.00312	1.00158	1.00173	1.00237	1.00229	1.00104	1.00185	1.00187	1.00207	1.00136	1.0019	1.00115	1.00264		70.32	1.00057	0.000340995	1.0002	0.999914	1.0011	1.00214	1.00094	1.00211	1.00175	1.00323	1.00013	0.999273	1.00284	0.99885
34.09	1.00206	0.00010216	1.00235	1.00232	1.00287	1.00259	1.00248	1.00225	1.0017	1.00244	1.00166	1.00167	1.00277	1.00169	1.00219	1.00149	1.00191	1.00207	1.00217	1.0011	1.00381	1.00143	1.00196	1.00243	1.00258	1.00157	1.00157	1.00162	1.00222	1.00124	1.00234	1.00133	1.00205		73.64	1.00141	0.00026214	1.00072	0.999816	1.00109	1.00192	1.00105	1.00204	1.0016	1.00275	1.00185	1.00191	0.99891	1.00239
35.59	1.00205	0.00011016	1.00254	1.0028	1.00285	1.00274	1.00285	1.00201	1.00148	1.00174	1.00181	1.00178	1.00258	1.00166	1.00229	1.00142	1.00175	1.00213	1.00179	1.00149	1.00413	1.00143	1.00123	1.00241	1.0024	1.00216	1.00185	1.00183	1.00174	1.00151	1.00192	1.00122	1.00212		76.99	1.00078	0.000253865	0.999886	0.999733	1.00176	1.00124	1.00141	1.00175	1.00163	1.00339	1.00128	0.999612	0.999843	0.998693
37.1	1.00212	0.00011453	1.00273	1.00255	1.00331	1.0026	1.00288	1.00223	1.00193	1.00174	1.00154	1.00194	1.00243	1.00131	1.00243	1.00157	1.00207	1.00226	1.00194	1.00154	1.00397	1.00144	1.00134	1.00246	1.00259	1.00139	1.00222	1.00159	1.00217	1.00134	1.00193	1.00137	1.00277		80.32	1.00063	0.000306489	1.00082	0.999585	1.0018	1.0009	1.00185	1.00259	1.00125	1.00329	1.00076	0.999668	1.0005	0.999093
38.6	1.00226	0.000112484	1.00233	1.00292	1.00312	1.00283	1.00343	1.00271	1.00184	1.00187	1.00153	1.00151	1.00271	1.00228	1.00233	1.0019	1.00207	1.00239	1.00181	1.00158	1.00411	1.00195	1.00202	1.00264	1.00247	1.00204	1.00181	1.00161	1.00257	1.00129	1.00234	1.00148	1.00258		83.65	1.00102	0.000341185	1.00015	0.999424	1.002	1.00065	1.00199	1.00209	1.00127	1.00284	1.00409	1.00155	1.00202	1.00206
40.1	1.00219	0.00012867	1.00287	1.00345	1.00251	1.0024	1.00314	1.00267	1.00182	1.00198	1.00124	1.00122	1.00303	1.00197	1.00228	1.00185	1.00172	1.0018	1.00189	1.00173	1.00446	1.00202	1.00221	1.00265	1.00228	1.00179	1.00221	1.00199	1.00226	1.00129	1.00204	1.00076	1.00233		86.98	1.00129	0.00025992	1.00101	0.999501	1.00159	1.00104	1.00188	1.00296	1.00187	1.00335	1.00037	1.003	1.00161	1.00016
41.61	1.00221	0.000140723	1.00329	1.00294	1.00388	1.00215	1.00343	1.00267	1.00194	1.00172	1.00115	1.00143	1.00264	1.00186	1.00224	1.00162	1.00202	1.00195	1.00225	1.00167	1.00429	1.00177	1.0014	1.00304	1.00189	1.00202	1.00202	1.0017	1.0025	1.00174	1.00196	1.0007	1.00261		90.3	1.0014	0.000407841	1.00045	0.999316	1.00205	1.00137	1.00239	1.00215	1.00188	1.00341	1.00112	0.998679	0.998583	1.00039
43.11	1.00214	0.000124414	1.002	1.00292	1.00333	1.00251	1.0028	1.00243	1.00207	1.00272	1.00085	1.00133	1.00243	1.00202	1.00239	1.00171	1.00173	1.00196	1.00181	1.00107	1.00404	1.00158	1.00134	1.00293	1.00248	1.00179	1.00225	1.00139	1.00265	1.00166	1.00225	1.00137	1.00251		93.63	1.00084	0.000389832	0.999753	0.999804	1.0022	1.00204	1.0022	1.00276	1.00192	1.00307	1	0.999636	1.00383	0.9994
44.61	1.00212	0.000121663	1.00296	1.00324	1.00302	1.00263	1.00252	1.00237	1.00196	1.00205	1.00152	1.00156	1.00258	1.00157	1.00254	1.00168	1.00183	1.00224	1.00222	1.00175	1.00448	1.00175	1.00169	1.00246	1.00182	1.00136	1.00165	1.00167	1.00243	1.00139	1.00172	1.00125	1.00193		96.93	1.00093	0.000308091	0.999404	0.999951	1.00192	1.00215	1.00148	1.00232	1.00233	1.0033	0.998554	1.00119	0.999592	0.999552
46.12	1.00222	0.00014556	1.00292	1.00332	1.00352	1.0026	1.00376	1.00219	1.00181	1.00191	1.00143	1.00136	1.00269	1.00202	1.00251	1.00133	1.00186	1.00232	1.0024	1.00136	1.00468	1.00233	1.00173	1.00242	1.00188	1.00216	1.0024	1.00136	1.00251	1.00165	1.0015	1.00085	1.00195		100.26	1.00122	0.000295524	0.999619	0.999923	1.00157	1.0024	1.0023	1.00213	1.00193	1.00313	1.00302	0.99892	1.00269	0.999697
47.63	1.00218	0.000137689	1.00294	1.00267	1.00354	1.00273	1.00268	1.00211	1.002	1.00225	1.00094	1.00155	1.00273	1.00174	1.00218	1.00185	1.00195	1.00225	1.00178	1.00181	1.00493	1.00224	1.00192	1.00222	1.00228	1.00176	1.0017	1.0015	1.00251	1.00161	1.00216	1.00061	1.00239		101.1	1.0026	0.00053972	1.00017	0.999834	1.00174	1.00262	1.00267	1.00227	1.00244	1.00315	1.00291	1.00064	1.00457	1.0008
49.13	1.00229	0.000134074	1.00247	1.00317	1.0033	1.00225	1.00365	1.00271	1.00173	1.00193	1.00099	1.00152	1.00293	1.00253	1.00244	1.00184	1.00211	1.00205	1.00293	1.00174	1.00424	1.00231	1.00226	1.00263	1.00198	1.00224	1.00201	1.00176	1.00285	1.00134	1.00192	1.0006	1.00257		102.61	1.00138	0.000318773	1.00036	0.999623	1.00211	1.00211	1.00207	1.00239	1.00252	1.0036	1.00028	1.00051	1.00096	0.999706
50.63	1.0023	0.000140344	1.00335	1.00326	1.00346	1.00227	1.0029	1.00255	1.00186	1.00229	1.00104	1.00146	1.00314	1.00223	1.00239	1.00169	1.00182	1.00253	1.00272	1.00184	1.00464	1.00186	1.00216	1.00287	1.00198	1.00235	1.00217	1.00175	1.00253	1.00156	1.00149	1.00069	1.00236		104.11	1.00146	0.000361528	1.00051	0.999638	1.00226	1.00203	1.0025	1.00253	1.00302	1.00311	0.998764	1.00076	0.999409	0.998624
52.14	1.00226	0.00014764	1.0029	1.00333	1.00353	1.00232	1.00303	1.0027	1.00206	1.00211	1.00107	1.00135	1.00258	1.00214	1.00237	1.00147	1.00201	1.00261	1.00295	1.00135	1.00469	1.00255	1.00203	1.00294	1.00191	1.00169	1.00188	1.00129	1.00247	1.00107	1.0023	1.0008	1.00264		105.62	1.00192	0.000425271	1.00014	1.00054	1.00212	1.00215	1.00218	1.00246	1.00243	1.00289	1.00263	1.00116	1.00101	1.00169
53.64	1.00221	0.00014624	1.00196	1.00377	1.00302	1.00275	1.00311	1.00239	1.00218	1.00174	1.00059	1.00166	1.00278	1.00199	1.00298	1.0018	1.00203	1.00257	1.00325	1.00184	1.00418	1.0018	1.00205	1.00243	1.00191	1.00204	1.0024	1.00204	1.00268	1.00074	1.00146	1.00067	1.00164		107.12	1.00102	0.000322772	1.00006	0.999485	1.00219	1.00194	1.00202	1.00246	1.00237	1.00278	0.999475	0.999063	0.998489	1.00011
55.15	1.0023	0.000132818	1.00247	1.00352	1.00313	1.00291	1.00199	1.00295	1.00231	1.00191	1.00088	1.0017	1.00287	1.0025	1.00251	1.00209	1.00205	1.00201	1.00287	1.00171	1.0046	1.00269	1.00217	1.00236	1.00227	1.00176	1.00241	1.00134	1.00236	1.0017	1.00206	1.00075	1.00231		108.63	1.00117	0.000325856	1.00004	1.00003	1.00241	1.00218	1.00209	1.00241	1.00278	1.00258	1.00059	0.999085	0.999458	0.999779
56.65	1.00225	0.000147674	1.00234	1.00345	1.0029	1.00224	1.00312	1.00307	1.00271	1.0014	1.00049	1.0013	1.00275	1.00198	1.00304	1.00227	1.00184	1.00263	1.00284	1.00233	1.0044	1.00242	1.00216	1.0027	1.00181	1.00212	1.00187	1.00134	1.00268	1.00121	1.00196	1.00057	1.00175		110.13	1.00122	0.000294462	1.00004	0.999817	1.00211	1.00278	1.00194	1.00225	1.00268	1.00239	1.00131	0.999191	1.00233	1.00176
58.16	1.00228	0.000155942	1.003	1.00347	1.00348	1.00249	1.00306	1.00253	1.00187	1.00191	1.00058	1.00131	1.00276	1.00209	1.00242	1.00209	1.00196	1.00248	1.00296	1.00188	1.0045	1.00266	1.00215	1.00339	1.00228	1.00216	1.00181	1.00101	1.00278	1.00101	1.00225	1.00054	1.00177		111.64	1.00165	0.000310343	1.00024	0.99946	1.00181	1.00238	1.00218	1.0032	1.00202	1.00287	1.00207	1.00132	0.998914	1.00216
59.66	1.00225	0.0001583	1.00292	1.00329	1.00359	1.00279	1.00267	1.00258	1.00197	1.00147	1.00049	1.00158	1.00258	1.00236	1.00247	1.00218	1.00202	1.00218	1.00303	1.00188	1.00457	1.00293	1.0023	1.00325	1.00187	1.00209	1.00208	1.00133	1.00285	1.0008	1.00163	1.00056	1.00149		113.14	1.00194	0.000325363	1.00032	0.999833	1.0019	1.00207	1.00217	1.00245	1.00262	1.00282	1.00057	0.999924	1.00552	1.00201
61.16	1.00222	0.000154333	1.00209	1.00356	1.00312	1.00263	1.00263	1.00225	1.00262	1.00184	1.00045	1.00147	1.00266	1.00217	1.00247	1.00237	1.00211	1.00294	1.00336	1.00198	1.00441	1.00217	1.00241	1.00302	1.00198	1.00228	1.00165	1.00115	1.00248	1.0009	1.00148	1.00038	1.00164		114.64	1.00173	0.000478816	0.999969	1.00019	1.00187	1.00216	1.00245	1.00247	1.00223	1.00274	1.00625	1.00014	0.999694	0.998923
62.67	1.00225	0.000142808	1.00259	1.00291	1.00346	1.00221	1.00245	1.00283	1.00222	1.00187	1.00073	1.00138	1.00251	1.00222	1.00228	1.00247	1.00193	1.00295	1.00324	1.00201	1.00415	1.0027	1.00229	1.00284	1.00211	1.00243	1.00199	1.00123	1.003	1.00097	1.00161	1.00041	1.00171		116.14	1.00169	0.00033987	0.999478	1.00005	1.00196	1.00218	1.00231	1.00263	1.0024	1.00277	1.00175	1.00017	0.999363	1.00278
64.17	1.00225	0.000147176	1.00258	1.00354	1.00342	1.00256	1.00246	1.0024	1.00205	1.00215	1.00051	1.00147	1.00256	1.00238	1.0027	1.00178	1.00224	1.00233	1.0029	1.00169	1.00447	1.00304	1.00201	1.00296	1.00179	1.00218	1.00197	1.00147	1.00285	1.00102	1.00168	1.00062	1.00208		117.65	1.00204	0.00044908	0.999822	1.00001	1.00182	1.00255	1.00262	1.00326	1.00242	1.00218	1.00249	0.999536	1.00077	1.00105
65.68	1.00238	0.000158383	1.00264	1.00455	1.00341	1.00232	1.00295	1.00293	1.00216	1.00231	1.00066	1.00148	1.00236	1.00225	1.00249	1.00249	1.00238	1.0032	1.00314	1.00276	1.00399	1.00209	1.00172	1.00286	1.00176	1.0029	1.00222	1.0008	1.00267	1.00099	1.00212	1.00066	1.00268		119.15	1.00225	0.000287568	1.00059	1.00003	1.00211	1.00274	1.00275	1.00243	1.00326	1.00226	1.00284	1.00105	1.00482	1.00311
67.18	1.00226	0.000158275	1.00248	1.00376	1.00342	1.00213	1.0025	1.0029	1.00229	1.00206	1.00073	1.00091	1.00229	1.00209	1.00264	1.0025	1.00224	1.00306	1.00309	1.00188	1.00409	1.00293	1.00209	1.00314	1.00145	1.00238	1.00205	1.001	1.00251	1.00085	1.00204	1.00021	1.00247		120.65	1.00161	0.000352505	0.999623	0.999845	1.00166	1.00295	1.00258	1.00319	1.00304	1.0027	1.0001	0.999739	1.00175	1.00087
68.68	1.00227	0.000166076	1.00241	1.00392	1.00339	1.00249	1.00184	1.00304	1.00215	1.002	1.00097	1.00078	1.00227	1.00207	1.00251	1.00255	1.00229	1.00298	1.00298	1.00177	1.00441	1.00277	1.00219	1.00326	1.00199	1.00233	1.00186	1.00079	1.00263	1.00089	1.00202	1.00006	1.00267		122.16	1.00153	0.000352252	0.99967	1.00004	1.00146	1.00253	1.00249	1.00234	1.00283	1.00307	0.998501	0.999616	1.00325	0.999316
70.19	1.00228	0.000160237	1.00242	1.0038	1.00349	1.00226	1.00271	1.00281	1.00246	1.00182	1.00101	1.00107	1.0023	1.002	1.00259	1.00234	1.0025	1.00278	1.00332	1.00169	1.00394	1.00304	1.00273	1.00311	1.00197	1.00241	1.00226	1.00055	1.00231	1.00084	1.00217	1.00009	1.00188		123.66	1.00205	0.000412843	1.00058	1.00011	1.00152	1.0034	1.00185	1.00241	1.00306	1.00332	1.00282	0.99983	1.00708	0.999905
71.69	1.00226	0.000173064	1.0026	1.00431	1.00376	1.00267	1.00245	1.00265	1.00229	1.00255	1.00097	1.00102	1.00208	1.00263	1.00251	1.00229	1.00254	1.00276	1.00266	1.0024	1.00439	1.00204	1.00239	1.00327	1.00134	1.00235	1.00202	1.00077	1.00236	1.00075	1.0014	1.00008	1.00167		125.16	1.00219	0.000637954	0.999572	1.00024	1.00198	1.00277	1.00175	1.00243	1.00307	1.00348	1.00964	0.999465	0.998903	1.001
73.19	1.00219	0.000157483	1.00211	1.00355	1.00359	1.00288	1.00224	1.00289	1.00231	1.00177	1.00121	1.00106	1.00231	1.00193	1.00238	1.00193	1.00251	1.00294	1.00311	1.00175	1.00391	1.00313	1.00202	1.00309	1.00113	1.00253	1.00176	1.0005	1.00222	1.00071	1.00195	1.00055	1.00191		126.66	1.00187	0.000408126	0.999847	1.00027	1.00177	1.00263	1.00267	1.0028	1.00242	1.0033	1.0003	0.999615	1.00047	1.00259
74.7	1.00223	0.000175555	1.00244	1.0043	1.00367	1.00273	1.00231	1.00271	1.00211	1.00197	1.00086	1.00139	1.0018	1.00192	1.00264	1.00228	1.0023	1.00301	1.00339	1.00164	1.00432	1.00298	1.00189	1.00285	1.00114	1.00222	1.0023	1.00043	1.00248	1.00113	1.00168	1.00001	1.00228		128.17	1.00146	0.000294702	0.99911	0.999731	1.00159	1.00212	1.00187	1.00258	1.00237	1.00173	0.999522	1.00016	1.00019	1.0007
76.2	1.00215	0.000170428	1.00293	1.00361	1.00336	1.00264	1.00223	1.00297	1.00206	1.00159	1.00014	1.00138	1.00169	1.00254	1.0024	1.00221	1.00208	1.00304	1.00332	1.00169	1.00425	1.00195	1.00209	1.00296	1.00133	1.00198	1.00238	1.00054	1.00237	1.00106	1.00171	1.00009	1.0022		129.67	1.00106	0.000400248	0.99968	0.999853	1.00106	1.00197	1.00236	1.00182	1.00226	1.00239	0.998339	1.00015	0.998381	0.999301
77.71	1.00214	0.000168471	1.00313	1.00433	1.00328	1.0024	1.00252	1.00259	1.00228	1.00203	1.00055	1.00107	1.00159	1.00166	1.00236	1.00208	1.00222	1.00246	1.00267	1.00169	1.00415	1.00286	1.00217	1.00307	1.00119	1.00226	1.00235	1.00044	1.00241	1.00117	1.00131	1.00045	1.00169		131.17	1.00209	0.000428277	0.999462	0.99973	1.00097	1.00205	1.00229	1.00226	1.00227	1.00212	1.00263	1.00197	1.00305	1.00106
79.21	1.00223	0.000169844	1.00274	1.00435	1.00341	1.00266	1.00271	1.00288	1.00194	1.00171	1.0008	1.00129	1.00198	1.00197	1.0018	1.00195	1.00234	1.00342	1.00331	1.00173	1.00422	1.00297	1.00201	1.00282	1.00166	1.00228	1.0024	1.00037	1.00211	1.00113	1.00172	1.00051	1.00181		132.69	1.00091	0.000321375	1.00017	0.999951	1.00116	1.002	1.00193	1.00199	1.00215	1.00277	1.00399	0.998676	1.00005	0.999895
80.72	1.00227	0.000169131	1.00318	1.00405	1.00325	1.00255	1.00316	1.00244	1.00215	1.00182	1.00101	1.00132	1.00225	1.00268	1.00213	1.00177	1.00232	1.00256	1.00343	1.00229	1.00421	1.00225	1.00268	1.00298	1.00161	1.0023	1.00212	0.999902	1.00247	1.00155	1.00199	1.00005	1.00205		134.18	1.00204	0.00052989	0.999788	0.9997	1.0013	1.00191	1.00171	1.00263	1.00204	1.003	1.00384	0.997747	1.00193	1.00082
82.22	1.00218	0.000191772	1.00268	1.00417	1.00315	1.00303	1.00361	1.00274	1.00219	1.00231	1.00032	1.00135	1.00186	1.00215	1.00239	1.00167	1.00239	1.00224	1.00327	1.00183	1.00443	1.00292	1.00201	1.00294	1.00101	1.0021	1.00174	1.00015	1.00269	1.0011	1.00164	0.999667	1.00191		135.69	1.00144	0.000352141	1.00042	0.999392	1.00169	1.00177	1.0012	1.00221	1.00181	1.00278	1.00289	1.00152	1.00138	0.999128
83.73	1.00213	0.000183725	1.00318	1.00379	1.00345	1.00233	1.00257	1.00266	1.0016	1.00182	1.00037	1.00111	1.00245	1.00199	1.00208	1.0015	1.00224	1.00259	1.00317	1.00177	1.00435	1.00303	1.00209	1.00275	1.00155	1.0025	1.00222	0.99977	1.0025	1.00106	1.0018	0.999847	1.00183		137.19	1.00194	0.000548411	1.0003	0.999499	1.00168	1.00186	1.00123	1.00201	1.00197	1.00224	1.00211	0.999147	1.0084	1.00546
85.23	1.00216	0.000180671	1.00279	1.00451	1.00273	1.00271	1.00293	1.0025	1.00136	1.00242	1.00055	1.00128	1.00175	1.00202	1.00233	1.00158	1.0023	1.00213	1.00334	1.00204	1.00424	1.00324	1.00248	1.00249	1.0016	1.00251	1.00157	0.999844	1.00281	1.00096	1.00165	1.00049	1.0017		138.69	1.00143	0.000503111	1.0004	0.999126	1.00139	1.00148	1.00155	1.00238	1.00205	1.00199	1.00188	0.998145	1.0008	0.999797
86.73	1.00211	0.000171048	1.00283	1.00398	1.00296	1.00248	1.00208	1.0026	1.00188	1.00138	1.00059	1.00156	1.00208	1.00194	1.00236	1.0015	1.00238	1.00263	1.00347	1.00189	1.00426	1.00255	1.00241	1.00256	1.00194	1.00252	1.00172	0.999775	1.00267	1.00082	1.00169	1.00045	1.00152		140.19	1.0024	0.000497331	0.999658	0.999683	1.00176	1.00127	1.00124	1.00173	1.00235	1.00203	1.00676	1.00194	1.00393	1.00087
88.24	1.00217	0.000163163	1.00282	1.00392	1.00281	1.00297	1.0022	1.00271	1.00219	1.00237	1.00087	1.00136	1.0018	1.00191	1.00232	1.0017	1.00216	1.002	1.00331	1.00248	1.00397	1.0032	1.00262	1.00238	1.00098	1.00265	1.00248	0.999809	1.00205	1.0016	1.00154	1.00064	1.00132		141.7	1.00097	0.000344326	1.0012	0.99928	1.00199	1.001	1.00165	1.00185	1.00208	1.0019	1.00089	0.997847	0.998152	1.00065
89.74	1.0021	0.000183269	1.00305	1.00435	1.00317	1.00236	1.00295	1.00265	1.00221	1.00167	1.00059	1.00039	1.00197	1.00183	1.00223	1.00182	1.00219	1.00167	1.00331	1.00257	1.00411	1.00312	1.00197	1.00233	1.00089	1.00271	1.00182	0.999956	1.00219	1.00137	1.00197	1.00049	1.00125		143.2	1.00196	0.000349582	1.00052	0.999737	1.0017	1.00138	1.00202	1.00183	1.00187	1.00121	1.00279	1.00327	0.999566	1.00184
91.24	1.00211	0.000179422	1.00263	1.00431	1.00254	1.00287	1.00292	1.0026	1.00198	1.00155	1.00033	1.00069	1.00159	1.00159	1.00244	1.00229	1.00247	1.00192	1.00328	1.00135	1.00372	1.00289	1.00257	1.00308	1.00105	1.00251	1.00247	0.999849	1.00274	1.00124	1.00192	1.00054	1.00154		144.71	1.00164	0.000293864	1.00063	0.999309	1.00174	1.00153	1.0019	1.00194	1.00228	1.00113	1.00081	0.999346	1.00047	1.00121
92.74	1.0021	0.000169187	1.00251	1.00365	1.00302	1.00275	1.00301	1.00264	1.00238	1.00156	1.00068	1.00109	1.00192	1.00237	1.00204	1.00179	1.00257	1.00259	1.00322	1.00139	1.00357	1.00287	1.00247	1.00256	1.00081	1.0024	1.0022	1.00075	1.00311	1.00069	1.00148	0.999829	1.00133		146.21	1.00137	0.000378793	0.999586	1.00007	1.00209	1.00132	1.00215	1.00258	1.0018	1.00096	1.00423	0.997913	1.00009	1.00133
94.25	1.00202	0.000181811	1.00235	1.00421	1.00283	1.00243	1.00299	1.00239	1.00162	1.00149	1.00004	1.00084	1.00166	1.00158	1.00228	1.00138	1.00229	1.00245	1.00297	1.00232	1.0036	1.00266	1.00171	1.00318	1.00117	1.00245	1.00282	1.00009	1.00268	1.00158	1.00139	0.999746	1.00147		147.71	1.001	0.000343115	1.00014	0.999682	1.00187	1.00134	1.00188	1.00173	1.00181	1.00173	0.999544	0.999529	0.999071	0.998902
95.75	1.00195	0.000163294	1.00248	1.00424	1.00315	1.00242	1.00249	1.00258	1.00159	1.00202	1.0003	1.0013	1.00161	1.00154	1.00209	1.00217	1.00215	1.00261	1.00286	1.00152	1.00321	1.00256	1.00189	1.00205	1.00055	1.0025	1.00165	1.00041	1.00235	1.00143	1.00139	0.99993	1.00145		149.22	1.00149	0.000458144	0.999869	0.999574	1.00178	1.00151	1.00282	1.00114	1.00139	1.00111	1.00017	0.998974	1.00156	1.00163
97.26	1.00201	0.000155737	1.00184	1.00397	1.00283	1.00288	1.00222	1.00238	1.00191	1.00201	1.00069	1.00103	1.00199	1.00155	1.00238	1.00168	1.00213	1.00251	1.00293	1.00128	1.00352	1.00271	1.00249	1.0027	1.00176	1.00157	1.00182	1.00057	1.00275	1.00127	1.00118	0.99985	1.00196		150.72	1.00145	0.000417425	0.999383	0.999738	1.00157	1.00091	1.00199	1.00178	1.00106	1.00191	1.00341	1.00031	0.999452	0.999498
98.76	1.00202	0.00016093	1.00241	1.00416	1.0032	1.00276	1.00305	1.00198	1.00247	1.00142	1.00031	1.00103	1.00184	1.00161	1.00216	1.00214	1.00198	1.00238	1.00291	1.00178	1.00354	1.0023	1.00207	1.00207	1.00162	1.00251	1.00172	1.00045	1.00241	1.00086	1.00149	1.00016	1.00176		152.22	1.00104	0.000284757	0.999904	0.999675	1.0012	1.00148	1.00246	1.00024	1.00157	1.00298	1.00196	1.0028	0.999203	0.999271
100.27	1.00197	0.000167854	1.00277	1.00404	1.00286	1.00258	1.00311	1.00284	1.00164	1.00154	1.00013	1.00086	1.00194	1.00215	1.00242	1.00175	1.00196	1.00242	1.00252	1.0009	1.00309	1.00259	1.00208	1.00251	1.0013	1.00253	1.00119	1.00012	1.00215	1.00111	1.00204	1.00005	1.0019		153.72	1.00129	0.000360013	0.999381	0.999636	1.00145	1.00079	1.00177	1.00111	1.00162	1.0022	1.00279	0.999292	1.00608	1.00048
101.77	1.00193	0.000161724	1.00284	1.00412	1.00258	1.0024	1.003	1.00254	1.002	1.00137	1.00044	1.00106	1.00183	1.0018	1.00184	1.00229	1.00187	1.00216	1.00293	1.00169	1.00304	1.00256	1.00164	1.00217	1.00109	1.00263	1.00094	1.00005	1.00202	1.0013	1.00173	0.999923	1.002		155.23	1.00117	0.000411077	0.999632	0.999291	1.00133	1.00205	1.00199	1.00034	1.00082	1.00267	1.00517	0.997452	1.00101	1.00291
103.27	1.00198	0.000164276	1.00314	1.00392	1.003	1.00277	1.00361	1.00276	1.00189	1.00149	1.00071	1.00111	1.0021	1.00152	1.0018	1.00208	1.00199	1.00218	1.00272	1.00199	1.003	1.00243	1.00102	1.00192	1.00134	1.00263	1.00103	1.00025	1.00224	1.00108	1.0015	1.00009	1.00206		156.74	1.00061	0.000284894	0.999241	0.999545	1.00121	1.0007	1.00279	1.00096	1.00131	1.00322	1.00093	1.00002	0.999684	0.998043
104.78	1.00202	0.000172614	1.00225	1.0044	1.00316	1.00322	1.00141	1.00281	1.002	1.00156	1.00087	1.00101	1.00192	1.00164	1.00196	1.00166	1.00218	1.00238	1.00355	1.0021	1.00331	1.00237	1.00188	1.00191	1.00197	1.00266	1.00073	1.00017	1.00284	1.00133	1.00143	1.00001	1.00177		158.24	1.00065	0.000295017	0.999212	0.999246	1.00171	1.00099	1.00253	1.00009	1.00087	1.00297	1	0.999233	0.998996	0.998958
106.28	1.00196	0.000164439	1.00288	1.00395	1.00272	1.00288	1.00273	1.00297	1.00163	1.00172	1.0006	1.0009	1.00198	1.00215	1.00224	1.00219	1.00165	1.00176	1.00268	1.00203	1.00332	1.00274	1.00146	1.00176	1.0011	1.00248	1.00146	1.00012	1.00185	1.00123	1.00216	0.999657	1.0017		159.74	1.00145	0.000523457	0.998298	0.999519	1.0019	1.00068	1.00159	0.999938	1.00137	1.00265	1.00423	0.998382	1.00192	1.00453
107.78	1.00201	0.000176228	1.00312	1.00477	1.00267	1.00283	1.00269	1.00325	1.00176	1.00148	1.00058	1.00106	1.00183	1.00131	1.00239	1.00215	1.00155	1.00266	1.00297	1.00218	1.00294	1.00242	1.0018	1.0016	1.00181	1.00237	1.00104	1.00036	1.00191	1.00104	1.00209	0.999699	1.00186		161.25	1.00089	0.000317609	0.999283	0.999799	1.00156	1.00093	1.00274	1.00035	1.00152	1.0022	0.998433	0.999976	1.00072	0.999879
109.29	1.00185	0.000180067	1.00218	1.00459	1.00278	1.0027	1.00206	1.00261	1.0012	1.00125	1.00022	1.00041	1.00185	1.00171	1.00139	1.00192	1.00226	1.00231	1.0035	1.00214	1.00294	1.0022	1.0019	1.00176	1.00157	1.00215	1.00157	1.00029	1.00196	1.00066	1.00203	0.999414	1.00173		162.75	1.00198	0.000488959	0.999079	0.999167	1.0014	1.00083	1.00281	1.00141	1.00156	1.00241	1.00728	0.999437	1.00141	1.00097
110.8	1.0019	0.000178566	1.00246	1.00448	1.00306	1.00245	1.00258	1.00262	1.0015	1.00175	1.00046	1.00059	1.00188	1.00105	1.00205	1.00225	1.0016	1.00245	1.00363	1.0018	1.0028	1.00267	1.00163	1.00173	1.00181	1.00195	1.0008	1.00008	1.00186	1.00133	1.00176	0.999582	1.00217		164.26	1.00091	0.000304178	0.998677	0.999803	1.00135	1.00114	1.00128	1.00016	1.00112	1.0018	1.00194	1.00181	0.99987	0.999173
112.3	1.00172	0.000155895	1.00226	1.00356	1.00255	1.0023	1.00233	1.00223	1.00157	1.00124	1.00005	1.00064	1.00176	1.00153	1.00179	1.00156	1.00189	1.00192	1.00351	1.00178	1.00251	1.00242	1.00191	1.00161	1.00068	1.00187	1.00118	1.0002	1.00196	1.0014	1.00157	0.999567	1.00187		165.76	1.00107	0.000333553	0.999045	0.999569	1.00083	1.00037	1.00148	0.99967	1.00064	1.00187	1.00108	0.999096	1.0039	1.00358
113.8	1.00174	0.000180477	1.00314	1.00368	1.00266	1.00209	1.00172	1.00269	1.00169	1.00122	0.999424	1.00062	1.00161	1.00162	1.0016	1.00208	1.00201	1.00211	1.00315	1.00213	1.00319	1.00241	1.00193	1.00143	1.00129	1.00203	1.00063	0.999992	1.00233	1.00124	1.00135	0.999474	1.00133		167.26	1.00156	0.000390321	0.999058	0.999603	1.00149	1.00117	1.0011	0.998689	1.00178	1.00146	1.00396	1.00171	1.00129	1.00176
115.31	1.00176	0.000168591	1.00268	1.00333	1.00292	1.00254	1.00213	1.00266	1.00192	1.00174	0.999649	1.00075	1.00154	1.00132	1.00165	1.0021	1.00205	1.00215	1.00296	1.00213	1.00282	1.00212	1.0016	1.00195	1.00177	1.00204	1.0011	0.999775	1.00214	1.00111	1.0012	0.999373	1.00131		168.77	1.00103	0.000492657	0.998868	0.999686	1.00177	1.0002	1.00181	0.99894	1.00138	1.00122	1.00048	0.998477	0.998591	1.00063
116.81	1.00173	0.000174848	1.00264	1.00281	1.0029	1.00284	1.00186	1.00221	1.0025	1.0014	0.999649	1.00114	1.00182	1.00109	1.00158	1.00211	1.00207	1.00217	1.00331	1.0022	1.00311	1.00209	1.00135	1.00172	1.00109	1.00196	1.00103	0.999669	1.00216	1.00136	1.00141	0.999213	1.00104		170.27	1.00098	0.000406958	0.998023	0.999912	1.00158	0.999958	1.00093	0.999006	1.00184	1.00105	1.00204	1.00463	0.998461	0.999537
118.32	1.00173	0.000168336	1.00265	1.00333	1.0028	1.00262	1.00227	1.00279	1.00173	1.00211	0.999847	1.00045	1.00153	1.00148	1.002	1.00205	1.00168	1.00214	1.00333	1.00169	1.00273	1.0017	1.00148	1.00121	1.00131	1.00179	1.00129	0.999929	1.00203	1.00157	1.00132	0.999285	1.0015		171.77	1.00097	0.000334473	0.997899	0.999826	1.00163	1.00046	1.00172	0.999342	1.00125	1.00159	1.00296	0.99869	1.00147	1.00164
119.82	1.00164	0.000172026	1.00231	1.00331	1.00244	1.00249	1.0018	1.00306	1.00155	1.00192	0.999534	1.00107	1.00147	1.0014	1.00205	1.00178	1.00171	1.00165	1.0028	1.0017	1.00279	1.00178	1.00158	1.00134	1.00122	1.00235	1.0013	0.999585	1.00172	1.00109	1.00154	0.998874	1.00169		173.28	1.00134	0.000675317	0.999022	0.999606	1.00123	1.00056	1.00167	0.999373	1.00142	1.00139	0.999968	0.999096	1.00031	0.999312
[truncated: 69 more columns]
