# Supplementary material for: Optogenetic control of receptors reveals distinct roles for actin- and Cdc42-dependent negative signals in chemotactic signal processing
Source: Nat Commun. 2021 Nov 16;12:6148. doi: 10.1038/s41467-021-26371-z (PMC8595684; doi:10.1038/s41467-021-26371-z)
Supplement: Supplementary file 10 — Source Data [file 41467_2021_26371_MOESM10_ESM.zip › Source data/Source Data - Figure 2.xlsx]

## Sheet: Fig. 2b
	No Stim																											Single Stimulation (Relative Light Intensity=1)											Single Stimulation (Relative Light Intensity=2)
	Time (s)	Mean FRET Ratio	S.E.M.	Well-1	Well-2	Well-3	Well-4	Well-5	Well-6	Well-7	Well-8	Well-9	Well-10	Well-11	Well-12	Well-13	Well-14	Well-15	Well-16	Well-17	Well-18	Well-19	Well-20	Well-21	Well-22	Well-23		Time (s)	Mean FRET Ratio	S.E.M.	Well-1	Well-2	Well-3	Well-4	Well-5	Well-6	Well-7		Time (s)	Mean FRET Ratio	S.E.M.	Well-1	Well-2	Well-3	Well-4	Well-5	Well-6	Well-7
	-13.5	0.999709	0.000137636	0.998412	1.00008	1.00079	0.999193	0.999907	0.998921	0.99969	0.99923	0.999323	0.998657	0.99994	1.00002	0.999538	0.999591	0.999008	0.999985	0.999756	0.999639	1.00015	1.00046	0.999785	1.00133	0.999907		-13.5	1.00028	0.000194028	1.00006	1.00021	0.999968	1.00038	1.00003	0.999909	1.00138		-13.5	0.999946	0.000265607	1.00063	0.999167	0.999638	0.999054	1.00015	1.00006	1.00092
	-12	0.999925	7.49708e-05	0.999177	0.999654	1.00028	0.999982	0.999449	0.999932	0.999506	0.999281	1.0002	0.999911	1.00015	0.999761	0.999696	1.00006	0.999833	1.00006	1.00034	1.00052	1.00012	1.00036	1.00007	1.00032	0.999626		-12	1.00018	0.00011679	0.999652	1.00019	1.00035	1.00023	1.0002	0.999969	1.00065		-12	0.999901	0.000184528	0.99984	0.999536	1.00032	0.999332	0.999448	1.00025	1.00059
	-10.5	0.999925	0.000117575	0.999739	0.999978	1.00023	1.00011	0.999877	0.999951	0.999495	0.999666	0.999995	0.999254	0.999551	0.999866	1.0002	1.00021	0.999898	1.00059	1.00036	0.999176	1.00045	1.00091	0.998173	1.00044	1.00015		-10.5	0.999904	0.000171603	0.999842	1.00065	0.999831	1.00023	0.999462	0.999305	1.00001		-10.5	1.00006	0.000164538	0.999613	0.999803	1.00055	0.999914	0.999963	1.00078	0.99978
	-9	0.999955	7.76681e-05	0.999288	1.00003	1.00031	0.999222	0.99979	1.00017	1.00002	0.999865	1.00025	0.999939	0.999872	1.00003	1.00005	0.999215	0.999976	1.00039	1.00006	1.00059	0.99939	0.999927	0.999956	1.00043	1.00017		-9	0.999907	7.34654e-05	0.999903	0.999555	0.999816	1.0002	0.999965	0.999987	0.999924		-9	0.999773	0.000156826	0.999972	0.999766	0.999039	0.999987	1.00037	0.99954	0.999742
	-7.5	0.999935	9.37953e-05	1.00076	1.00001	0.99919	1.0003	0.9999	1.0001	1.00021	1.00035	1.00041	1.0002	1.00001	0.999053	1.00063	0.999715	0.999954	0.999459	1.00014	0.999691	0.999233	0.999787	1.00019	0.999814	0.999416		-7.5	1.00011	0.000130694	0.999839	1.00051	1.00013	0.999476	1.00019	1.00024	1.00035		-7.5	0.999906	0.000145571	1.00032	1.00012	0.999469	1.00037	0.999924	0.999435	0.9997
	-6	0.999911	9.23852e-05	0.999624	0.999942	0.999426	1.00101	0.999923	1.00021	1.00035	0.999627	1.0002	1.00073	0.999871	0.999937	0.999479	0.999755	0.999438	0.999209	1.00038	0.999813	0.999904	0.999648	1.00036	0.999537	0.99959		-6	0.999866	0.000162556	0.999913	0.999639	1.0004	0.999635	0.99971	1.00047	0.999293		-6	1	0.00010846	1.00021	1.00006	0.999692	1.00021	1.00037	0.999605	0.999865
	-4.5	1.00006	9.02546e-05	0.999869	0.999759	1.00087	1.00025	1.00022	1.00015	0.999501	1.00024	0.999226	1.00058	1.00003	1.0005	1.00064	1.00037	1.00027	0.99978	0.999922	0.999924	0.999966	0.999777	1.00037	0.999069	1.00001		-4.5	0.999782	0.000161928	1.00008	0.999628	0.999401	0.999679	0.999927	1.00051	0.999251		-4.5	1.0001	0.000161708	0.999985	1.00039	1.00054	1.00019	0.999223	1.00008	1.00026
	-3	1.00002	9.04875e-05	1.00097	0.999915	0.999352	0.999862	1.0001	1.00008	1.0006	1.00042	0.999314	1.00042	0.999786	1.00015	0.999888	1.00042	1.00028	0.999246	1.00018	0.999682	1.00001	0.999584	1.0005	0.999701	0.999914		-3	0.999906	0.000144326	1.00002	0.999528	0.999764	1.00061	1.00012	0.999772	0.999534		-3	1.00017	0.00015041	0.999333	1.00027	1.00044	1.0003	1.00037	1	1.00046
	-1.5	1.00033	8.17383e-05	1.00104	1.00049	0.99966	1.00013	1.0006	1.00028	1.0006	1.00051	1.00048	1.00036	1.00041	1.00027	0.999938	1.00021	1.00059	1.00079	1.00018	1.00002	1.00041	0.999634	1.00116	0.999774	1.00003		-1.5	0.999921	7.84764e-05	1.00007	0.99996	0.999956	0.999774	1.00026	0.999779	0.999646		-1.5	1.00014	0.000165466	1.00056	1.00045	1.00051	1.0003	0.99984	0.999944	0.999376
	0	1.00024	0.000118902	1.00112	1.00014	0.999899	0.999938	1.00023	1.00022	1.00002	1.00081	1.0006	0.999945	1.00039	1.00041	0.999935	1.00045	1.00076	1.00049	0.998675	1.00095	1.00036	0.99992	0.99944	0.999579	1.00118		0	1.00016	0.000104191	1.00062	1.00014	1.00039	0.999791	1.00013	1.00006	0.999959		0	1.00001	0.000173401	0.999537	1.00044	0.999798	1.00034	1.00035	1.0003	0.999305
	2.69	1.00105	0.000479961	1.01104	1.00071	0.999875	1.00155	1.00044	1.00036	1.00098	1.00093	1.00066	1.0029	1.00097	0.999542	1.00121	1.00003	1.00081	1.00001	0.999486	1.00138	1.00058	1.0001	0.999929	1.00008	1.00055		2.8	1.00182	0.000348261	1.00328	1.00154	1.001	1.00264	1.00205	1.00158	1.00063		2.8	1.00331	0.00025753	1.00376	1.00374	1.00267	1.00284	1.0044	1.00316	1.00257
	4.19	1.00142	0.000772475	1.01754	1.00101	1.00012	1.00059	1.0005	1.00031	0.999708	1.00114	1.00067	1.00562	1.00092	1.00009	0.999916	1.0007	1.00098	1.0002	0.999572	1.00136	1.0008	1.00049	0.999866	1.00008	1.0004		4.3	1.00373	0.000365279	1.00463	1.00388	1.0022	1.0051	1.00338	1.00382	1.00309		4.3	1.00696	0.000384674	1.00742	1.00794	1.00536	1.00668	1.00821	1.00706	1.00603
	5.69	1.00188	0.00106019	1.02402	1.00063	1.00017	1.0006	1.0008	1.00076	1.00082	1.0013	1.00074	1.00795	1.00107	1.0001	1.00005	1.00096	1.00093	1	0.999693	1.00068	1.00084	1.00023	0.999976	1.00033	1.00055		5.8	1.00571	0.000606815	1.0078	1.00583	1.00347	1.00775	1.00488	1.00564	1.0046		5.8	1.01037	0.000705585	1.01147	1.0126	1.00728	1.0106	1.01113	1.01114	1.00838
	7.19	1.00199	0.00105755	1.0234	1.00016	1.0005	1.00068	1.0009	1.00108	1.0004	1.00123	1.0009	1.00986	1.00079	0.999888	1	1.00074	1.00133	1.00045	0.999727	1.00137	1.00113	1.00043	1.00014	1.00023	1.0004		7.3	1.00572	0.000689979	1.00802	1.00587	1.00402	1.00801	1.00508	1.00581	1.00325		7.3	1.01007	0.000836214	1.01042	1.01293	1.00724	1.01079	1.01099	1.01128	1.00687
	8.69	1.00186	0.000920278	1.02053	1.0016	1.00047	1.00049	1.00114	1.0006	1.00135	1.00137	1.00084	1.00832	1.00097	1.00015	1.00108	1.00074	1.00107	1.00007	0.999699	1.00137	1.00043	1.0008	1	0.99908	1.0005		8.8	1.00489	0.000545649	1.00644	1.00535	1.00353	1.0067	1.00449	1.00497	1.00275		8.8	1.00866	0.000731164	1.00891	1.01097	1.00652	1.00921	1.01016	1.00929	1.00558
	10.19	1.0016	0.000743949	1.01673	1.00081	1.00053	1.00064	1.00094	1.00105	1.00061	1.00131	1.0009	1.00671	1.00131	1.00047	1.00015	1.0003	1.00153	1.00046	0.999796	1.00133	1.00044	1.00078	1.00003	0.999467	1.00047		10.3	1.00419	0.000550665	1.00589	1.00469	1.00263	1.00593	1.00353	1.00441	1.00228		10.3	1.00742	0.000568369	1.00776	1.0092	1.0054	1.00771	1.00802	1.00853	1.0053
	11.69	1.00174	0.000614747	1.01406	1.00157	1.00095	1.00083	1.00117	1.00143	1.00172	1.00135	1.00097	1.00605	1.00078	1.00083	1.00164	1.00032	1.00173	1.00046	1.00005	1.00163	1.0016	1.0006	1.00086	0.999681	0.999814		11.8	1.00341	0.00042443	1.00445	1.00401	1.00186	1.00503	1.00262	1.00308	1.00279		11.8	1.00592	0.000518597	1.00639	1.00763	1.00375	1.00652	1.0067	1.0061	1.00436
	13.19	1.00162	0.000473553	1.01103	1.00209	1.00093	1.00074	1.00033	1.00116	1.00124	1.00238	1.00095	1.00465	1.00127	1.00079	1.0016	1	1.00174	1.00048	1.00009	1.00157	1.00158	1.00066	1.00106	1.00017	1.00077		13.3	1.00361	0.000242226	1.004	1.00368	1.00345	1.00448	1.0027	1.00403	1.00289		13.3	1.00524	0.000397445	1.00521	1.00632	1.00355	1.0057	1.00591	1.00597	1.00405
	14.69	1.00151	0.000431889	1.00966	1.0021	1.00106	1.00074	1.00093	1.0017	1.00079	1.00158	1.00121	1.00539	1.00022	1.0009	1.00102	1.00024	1.00125	1.00082	1.00057	1.00198	1.00063	1.00076	1.00058	1.00051	1.00007		14.8	1.00334	0.000408001	1.00492	1.00344	1.00166	1.00435	1.0028	1.0035	1.00275		14.8	1.00491	0.000350512	1.00462	1.00649	1.00348	1.00497	1.00544	1.00495	1.00439
	16.19	1.00155	0.00038179	1.00897	1.00215	1.00103	1.00097	1.00034	1.00136	1.00071	1.00177	0.999855	1.00426	1.00112	1.00109	1.001	1.00064	1.00162	1.00091	1.00015	1.00196	1.0015	1.00076	1.00115	1.00097	1.0013		16.3	1.00313	0.000302496	1.00354	1.00323	1.0024	1.00428	1.00248	1.0038	1.00217		16.3	1.00467	0.000378832	1.00531	1.00605	1.00295	1.00446	1.00492	1.00503	1.00394
	17.69	1.00168	0.000302492	1.00674	1.00117	1.0011	1.00086	1.00173	1.00193	1.00142	1.00163	1.00139	1.00438	1.00058	1.00219	1.00214	1.00029	1.00176	1.001	1.0006	1.00197	1.00192	1.00128	0.999797	1.0025	1.00021		17.8	1.00319	0.000238588	1.00418	1.00316	1.00232	1.00345	1.00271	1.00366	1.00284		17.8	1.00433	0.000254118	1.00461	1.00548	1.00349	1.00381	1.00446	1.00462	1.00384
	19.19	1.00177	0.000273705	1.00672	1.00267	1.00176	1.00121	1.00178	1.0013	1.00184	1.00163	1.00129	1.00393	1.00112	1.00147	1.0012	1.0009	1.00172	1.00102	1.00096	1.00209	1.00215	1.00136	0.999872	1.0013	1.00141		19.3	1.0029	0.000127157	1.0027	1.00307	1.00328	1.00321	1.0023	1.0028	1.00297		19.3	1.00373	0.000236598	1.00395	1.00459	1.00308	1.00288	1.00381	1.00432	1.00349
	20.69	1.0018	0.00022484	1.00531	1.00143	1.00177	1.00111	1.00239	1.00184	1.00169	1.00202	1.00143	1.00423	1.00147	1.00151	1.00152	1.00094	1.00087	1.00113	1.00114	1.00255	1.00165	1.00141	1.00034	1.0023	1.00122		20.8	1.00263	0.000208642	1.00341	1.00253	1.00219	1.00279	1.00173	1.00305	1.00271		20.8	1.00318	0.000239827	1.00341	1.00372	1.00222	1.00236	1.00323	1.00367	1.00367
	22.19	1.00186	0.000231205	1.00515	1.00196	1.00205	1.00104	1.00194	1.00194	1.00195	1.00188	1.00164	1.00486	1.0015	1.00166	1.0012	1.00081	1.00089	1.00119	1.0013	1.00227	1.0016	1.00146	1.0005	1.00262	1.00143		22.3	1.00248	0.000231203	1.0014	1.0026	1.00285	1.00237	1.00209	1.00332	1.00272		22.3	1.00289	0.000343188	1.00204	1.00395	1.00255	1.00153	1.00343	1.00292	1.00381
	23.69	1.002	0.000211465	1.00434	1.00165	1.00148	1.00121	1.00208	1.00221	1.00208	1.00207	1.00142	1.00497	1.00161	1.00219	1.00275	1.00123	1.00185	1.00168	1.00073	1.00264	1.00177	1.00147	1.00046	1.0026	1.00141		23.8	1.00228	0.000162859	1.00271	1.00235	1.00213	1.002	1.00201	1.00297	1.00176		23.8	1.00242	0.000324032	1.00168	1.00329	1.00211	1.00103	1.00258	1.00294	1.0033
	25.19	1.00197	0.000182262	1.0038	1.00176	1.00164	1.00136	1.00201	1.00166	1.00184	1.00217	1.00144	1.00449	1.00092	1.00235	1.0023	1.00053	1.00206	1.00185	1.00153	1.00291	1.0018	1.00135	1.00123	1.00271	1.00166		25.3	1.002	9.96405e-05	1.0019	1.00222	1.00203	1.00159	1.00186	1.00241	1.00197		25.3	1.00244	0.000383735	1.00243	1.0028	1.00201	1.00054	1.00236	1.00325	1.00371
	26.69	1.00188	0.000180956	1.00329	1.00257	1.00147	1.00159	1.00176	1.00175	1.0019	1.00201	1.00185	1.00355	1.00118	1.00248	1.00228	1.00107	1.00238	1.00198	1.00144	1.00185	1.00208	1.00027	0.999554	1.0028	1.00203		26.8	1.00204	9.55764e-05	1.00237	1.00204	1.00219	1.00155	1.00195	1.00207	1.00211		26.8	1.00208	0.000420362	1.00088	1.00267	1.00245	1.00028	1.00204	1.00291	1.00333
	28.19	1.00195	0.000151402	1.0026	1.00295	1.00173	1.00162	1.0021	1.00143	1.00231	1.00283	1.00125	1.00344	1.00072	1.00245	1.00113	1.00118	1.00171	1.00218	1.00152	1.00274	1.00184	1.00158	1.00078	1.00276	1.0021		28.3	1.00232	0.000327347	1.00226	1.00186	1.00213	1.00103	1.00234	1.00279	1.00385		28.3	1.00204	0.000378464	1.00049	1.00217	1.00234	1.00102	1.00199	1.00283	1.0034
	29.69	1.00202	0.000148966	1.00271	1.0024	1.00173	1.00134	1.00192	1.00163	1.00188	1.00307	1.00128	1.00313	1.00069	1.00262	1.00233	1.00136	1.00162	1.00187	1.0016	1.00307	1.00235	1.00157	1.00082	1.00283	1.00273		29.8	1.00209	0.000320181	1.00117	1.00173	1.00226	1.00127	1.00192	1.0027	1.00358		29.8	1.00177	0.000451236	1.00076	1.00233	1.00214	0.999688	1.00186	1.00224	1.00335
	31.19	1.00212	0.000178617	1.00245	1.0026	1.00148	1.00279	1.00286	1.00152	1.0012	1.00301	1.00133	1.00446	1.00089	1.00229	1.00251	1.00183	1.00147	1.0021	1.00147	1.00262	1.00231	1.00177	1.00061	1.0031	1.00204		31.3	1.00207	0.00033021	1.001	1.00225	1.00202	1.00128	1.00174	1.00258	1.00363		31.3	1.00193	0.0004447	1.0018	1.00265	1.0015	0.999759	1.00198	1.0022	1.0036
	32.61	1.00214	0.000197955										1.00427	1.00178	1.00262	1.00144	1.00176	1.00182	1.00219	1.00056	1.00326	1.00239	1.00219	1.00085	1.00287	1.0019		32.8	1.00197	0.000309481	1.00202	1.00208	1.0017	1.00075	1.00162	1.00215	1.00348		32.8	1.0016	0.00047419	1.00066	1.00235	1.0016	0.999657	1.00144	1.00188	1.00363
	34.11	1.00226	0.000220524										1.0045	1.00137	1.00289	1.00134	1.0013	1.00243	1.00192	1.00175	1.00327	1.00256	1.00123	1.00085	1.0036	1.00269		34.3	1.00234	0.000414119	1.00103	1.00213	1.0026	1.00128	1.00185	1.00351	1.00396		34.3	1.00159	0.000402323	1.00056	1.00233	1.0016	1.00042	1.00141	1.00127	1.00351
	35.61	1.00237	0.000185718										1.00408	1.00205	1.00295	1.00157	1.00137	1.00298	1.00253	1.00172	1.00301	1.00145	1.00235	1.00091	1.00331	1.00285		35.8	1.0021	0.00037162	1.00094	1.00214	1.00272	1.00113	1.0014	1.0028	1.00357		35.8	1.00169	0.000402992	1.0007	1.0021	1.00199	1.00004	1.00134	1.00255	1.0031
	37.11	1.00234	0.000136763										1.0033	1.0016	1.00319	1.00237	1.00206	1.00199	1.00259	1.00195	1.00288	1.00251	1.0023	1.00081	1.00236	1.00289		37.3	1.0024	0.000397185	1.00216	1.00193	1.00219	1.00104	1.00185	1.00372	1.00395		37.3	1.00179	0.000452772	1.00073	1.00206	1.00197	0.999956	1.00164	1.00252	1.00365
	38.61	1.0026	0.00016413										1.00483	1.00191	1.00319	1.00173	1.00191	1.00214	1.00205	1.0024	1.00309	1.00272	1.00222	1.00267	1.00278	1.00281		38.8	1.00229	0.000408057	1.00113	1.00213	1.00261	1.00118	1.00194	1.00278	1.00427		38.8	1.00165	0.000485027	1.00048	1.00178	1.00202	0.999955	1.00167	1.00167	1.00399
	40.11	1.00267	0.000123367										1.00334	1.00149	1.00326	1.002	1.00195	1.00332	1.00266	1.00252	1.00318	1.00262	1.00242	1.00261	1.00256	1.00344		40.3	1.0022	0.000425033	1.00095	1.00191	1.00282	1.00106	1.00182	1.00261	1.00419		40.3	1.00171	0.000417885	1.00069	1.00219	1.00196	0.999864	1.00166	1.00253	1.00309
	41.61	1.00278	0.000220681										1.00356	1.00227	1.0033	1.00339	1.00216	1.0033	1.00254	1.0008	1.00318	1.00265	1.00267	1.00102	1.00313	1.00502		41.8	1.00258	0.000414229	1.00211	1.002	1.00288	1.00134	1.0019	1.00323	1.00461		41.8	1.00179	0.000461483	1.00074	1.00214	1.00195	1	1.00168	1.00213	1.00388
	43.11	1.00291	0.000167366										1.00465	1.00259	1.00342	1.00252	1.00212	1.00316	1.00255	1.0028	1.00341	1.00259	1.00246	1.00133	1.00329	1.00381		43.3	1.00243	0.000356338	1.00231	1.00192	1.00273	1.00107	1.00195	1.00299	1.00403		43.3	1.0016	0.000548997	1.00007	1.00182	1.00196	1.00017	1.00177	1.00102	1.00438
	44.61	1.00272	0.000177139										1.00404	1.0016	1.00298	1.00315	1.00216	1.00221	1.00167	1.00221	1.00337	1.00258	1.00309	1.00155	1.00354	1.00397		44.8	1.0025	0.000427356	1.00202	1.00202	1.00278	1.00109	1.00186	1.00319	1.00456		44.8	1.00199	0.000451338	1.00155	1.0022	1.00195	1.00007	1.00174	1.00232	1.0041
	46.11	1.00289	0.000207507										1.00526	1.00262	1.00323	1.00264	1.00206	1.00288	1.00166	1.00283	1.00386	1.00282	1.00251	1.00115	1.00351	1.00344		46.3	1.0024	0.000512619	1.00081	1.00207	1.00252	1.0013	1.00197	1.00326	1.0049		46.3	1.00206	0.000464223	1.00103	1.00223	1.00197	1.00055	1.0024	1.00186	1.00441
	47.61	1.00275	0.000176669										1.00422	1.003	1.00331	1.00269	1.00177	1.00312	1.00171	1.00244	1.0035	1.00273	1.00165	1.00143	1.00358	1.00331		47.8	1.00257	0.000439218	1.00232	1.00214	1.0026	1.00114	1.00196	1.00294	1.00487		47.8	1.00172	0.000579025	1.00132	1.00221	1.00175	0.999192	1.00236	1.00096	1.00423
	49.11	1.00283	0.000150775										1.00382	1.00279	1.00325	1.00284	1.00172	1.00317	1.00298	1.00296	1.00358	1.00261	1.0016	1.00156	1.00328	1.00338		49.3	1.00258	0.00052668	1.00087	1.00221	1.00235	1.00119	1.00296	1.00349	1.00496		49.3	1.00202	0.000441581	1.0013	1.00227	1.0018	1.00056	1.00227	1.0016	1.0043
	50.61	1.00317	0.000201982										1.00507	1.00258	1.00312	1.00283	1.0019	1.00232	1.00357	1.00298	1.00361	1.00288	1.00303	1.00172	1.00465	1.00418		50.8	1.00255	0.000444919	1.00196	1.00214	1.00236	1.00125	1.00193	1.00345	1.00476		50.8	1.00188	0.000582476	1.0012	1.00233	1.00216	0.999511	1.00197	1.00134	1.00463
	52.11	1.00287	0.000162453										1.00384	1.00255	1.00308	1.00268	1.0018	1.00249	1.0032	1.00241	1.00334	1.00225	1.003	1.00158	1.0044	1.0036		52.3	1.00227	0.000447653	1.0015	1.00201	1.00243	1.00123	1.00159	1.0024	1.00475		52.3	1.00198	0.000512112	1.00154	1.00255	1.00185	1.00002	1.00176	1.00165	1.00452
	53.61	1.00283	0.000173026										1.00416	1.00256	1.00319	1.00153	1.00203	1.00222	1.00303	1.00288	1.0036	1.00255	1.00288	1.00151	1.00367	1.00389		53.8	1.00279	0.000417139	1.00226	1.00252	1.00238	1.0012	1.00324	1.00315	1.00477		53.8	1.00221	0.000432392	1.00136	1.00271	1.00188	1.0012	1.00192	1.00183	1.00456
	55.11	1.00296	0.000211848										1.00436	1.0023	1.00307	1.00288	1.00172	1.00232	1.00326	1.00304	1.00367	1.00211	1.00282	1.00123	1.00366	1.00502		55.3	1.00244	0.000498786	1.0023	1.00084	1.00296	1.00084	1.0026	1.00292	1.00463		55.3	1.00214	0.000743986	1.0015	1.00276	1.00192	0.999714	1.00173	1.00129	1.00609
	56.61	1.00325	0.000204706										1.00553	1.0027	1.00336	1.00343	1.00189	1.00246	1.00317	1.00326	1.00356	1.00188	1.00295	1.00299	1.00478	1.0035		56.8	1.00291	0.00043438	1.00267	1.0025	1.00313	1.00116	1.00259	1.00336	1.00498		56.8	1.00201	0.000542443	1.00174	1.00236	1.00149	1.00027	1.00156	1.00171	1.00494
	58.11	1.00323	0.000235924										1.00502	1.00217	1.00451	1.00295	1.00161	1.00289	1.00215	1.00167	1.00379	1.00361	1.00308	1.00269	1.0043	1.00477		58.3	1.00238	0.00049321	1.00147	1.0026	1.00124	1.00108	1.00248	1.00295	1.00484		58.3	1.00209	0.000617821	1.00177	1.00279	1.00192	0.999977	1.00153	1.00136	1.00527
	59.61	1.00332	0.000258749										1.00546	1.00293	1.0048	1.00296	1.00171	1.0034	1.00197	1.00339	1.00365	1.00325	1.00241	1.00129	1.00457	1.00471		59.8	1.00262	0.000441893	1.00266	1.00245	1.00255	1.00125	1.00181	1.00261	1.005		59.8	1.00265	0.000578051	1.00168	1.00299	1.00268	1.00105	1.00207	1.00225	1.0058
	61.11	1.00335	0.000225618										1.00431	1.00212	1.00351	1.00302	1.00186	1.00355	1.00296	1.00257	1.00346	1.00351	1.00225	1.00298	1.00528	1.00547		61.3	1.00257	0.000441155	1.00272	1.00145	1.00196	1.0016	1.00251	1.00283	1.00492		61.3	1.00228	0.000567701	1.00169	1.00301	1.0026	0.999808	1.00263	1.00155	1.00468
	62.61	1.00346	0.000196561										1.00445	1.0031	1.00459	1.00308	1.00272	1.00326	1.00307	1.00318	1.00354	1.00355	1.00245	1.00168	1.00469	1.00504		62.8	1.00269	0.000521364	1.00279	1.00234	1.00238	1.00152	1.00156	1.00265	1.00561		62.8	1.00249	0.000636585	1.00195	1.00287	1.00209	1.00105	1.00265	1.0009	1.00593
	64.11	1.00304	0.000236588										1.00475	1.00187	1.00348	1.00368	1.00202	1.00315	1.00194	1.00163	1.00353	1.0019	1.00314	1.00222	1.00415	1.00508		64.3	1.00295	0.000427345	1.00285	1.00259	1.00269	1.00197	1.00251	1.0026	1.00543		64.3	1.00236	0.000635153	1.00158	1.00244	1.002	1.00085	1.0028	1.00102	1.00582
	65.61	1.0032	0.000246545										1.00506	1.00202	1.00363	1.00308	1.00197	1.00288	1.00207	1.00173	1.00413	1.00328	1.00297	1.00209	1.00473	1.0051		65.8	1.00252	0.0004971	1.00282	1.00155	1.00222	1.00197	1.00143	1.00239	1.0053		65.8	1.00244	0.000644628	1.00147	1.00291	1.002	1.00099	1.00196	1.00165	1.00607
	67.11	1.00337	0.000258918										1.00547	1.00205	1.00484	1.00309	1.0021	1.00316	1.00316	1.00185	1.00466	1.00312	1.00294	1.00168	1.00418	1.00485		67.3	1.00257	0.000523666	1.0026	1.00139	1.00291	1.00104	1.00233	1.00241	1.00532		67.3	1.00198	0.000826285	1.0014	1.00262	1.00182	0.999272	1.00177	1.00066	1.00631
	68.61	1.00317	0.000241294										1.00446	1.00218	1.00397	1.00336	1.00166	1.00313	1.00323	1.00152	1.00462	1.00306	1.0026	1.0015	1.00427	1.00481		68.8	1.00302	0.000573958	1.00253	1.00258	1.00259	1.00142	1.00229	1.0036	1.00615		68.8	1.00217	0.000653365	1.00151	1.0024	1.00178	1.00102	1.00162	1.00092	1.00593
	70.11	1.00353	0.000217165										1.00485	1.0031	1.0049	1.00366	1.00266	1.00309	1.00321	1.00267	1.00412	1.0032	1.00246	1.00172	1.00468	1.00504		70.3	1.00287	0.000550451	1.00272	1.00248	1.0027	1.00144	1.00239	1.00232	1.00603		70.3	1.00238	0.000608312	1.00165	1.0025	1.00191	1.00079	1.00229	1.00169	1.00581
	71.61	1.00324	0.00023451										1.00459	1.00309	1.00385	1.00348	1.0016	1.00286	1.00325	1.00128	1.00454	1.00337	1.00252	1.00187	1.00459	1.00449		71.8	1.00285	0.000548554	1.00272	1.00228	1.00238	1.0023	1.00211	1.00207	1.00611		71.8	1.00247	0.000580317	1.00168	1.0037	1.00145	1.00069	1.00252	1.00201	1.00522
	73.11	1.00372	0.00026196										1.00473	1.00284	1.0051	1.00403	1.0026	1.00331	1.00327	1.0028	1.00482	1.0027	1.00254	1.00202	1.00559	1.00578		73.3	1.00277	0.000497395	1.00278	1.00264	1.00197	1.00195	1.00174	1.00273	1.0056		73.3	1.00232	0.000566332	1.00156	1.0026	1.00131	1.00132	1.0022	1.00171	1.00555
	74.61	1.00351	0.000262829										1.00455	1.00285	1.00502	1.0031	1.00252	1.00352	1.00289	1.00235	1.0041	1.00259	1.00257	1.00187	1.00611	1.00509		74.8	1.00279	0.000686773	1.00288	1.00232	1.00151	1.00208	1.00167	1.00227	1.00678		74.8	1.00264	0.000681164	1.00233	1.00213	1.00295	1.00078	1.0019	1.00191	1.00645
[truncated: 193 more columns]

## Sheet: Fig. 2d
FRET Ratio Fold Chagne (Peak/Control Window 2) No Stimulation									FRET Ratio Fold Chagne (Peak/Control Window 2) (Relative Light Intensity=20)									FRET Ratio Fold Chagne (Peak/Control Window 2) (Relative Light Intensity=100)
Stim Power	FRET Ratio Fold Change (P/C2)	Fraction of cells (Plotted Data)	S.E.M.	Frac of Cells Biological Rep-1	Frac of Cells Biological Rep-2	Frac of Cells Biological Rep-3	Frac of Cells Biological Rep-4		Stim Power	FRET Ratio Fold Change (P/C2)	Fraction of cells (Plotted Data)	S.E.M.	Frac of Cells Biological Rep-1	Frac of Cells Biological Rep-2	Frac of Cells Biological Rep-3	Frac of Cells Biological Rep-4		Stim Power	FRET Ratio Fold Change (P/C2)	Fraction of cells (Plotted Data)	S.E.M.	Frac of Cells Biological Rep-1	Frac of Cells Biological Rep-2	Frac of Cells Biological Rep-3	Frac of Cells Biological Rep-4
0	0.95	0.000631761	0.000440252	0	0	0.00186741	0.000659631		20	0.95	0	0	0	0	0	0		100	0.95	0	0	0	0	0	0
	0.955	0.000466853	0.000466853	0	0	0.00186741	0			0.955	0	0	0	0	0	0			0.955	0	0	0	0	0	0
	0.96	0.000364964	0.000364964	0.00145985	0	0	0			0.96	0	0	0	0	0	0			0.96	0.000603865	0.000603865	0.00241546	0	0	0
	0.965	0.00245849	0.002244	0	0.00917431	0	0.000659631			0.965	0	0	0	0	0	0			0.965	0.00211864	0.00211864	0	0.00847458	0	0
	0.97	0.000563242	0.000334576	0	0	0.000933707	0.00131926			0.97	0	0	0	0	0	0			0.97	0	0	0	0	0	0
	0.975	0.0041982	0.000426496	0.00291971	0.00458716	0.00466853	0.00461741			0.975	0.00027933	0.00027933	0	0	0.00111732	0			0.975	0	0	0	0	0	0
	0.98	0.00700139	0.00296319	0.00437956	0	0.0130719	0.0105541			0.98	0.00122048	0.000529224	0.00258398	0	0.00111732	0.00118064			0.98	0.00102903	0.000611767	0.00241546	0	0	0.00170068
	0.985	0.0276421	0.000624566	0.0291971	0.0275229	0.0261438	0.0277045			0.985	0.00232197	0.00158254	0.00258398	0	0.00670391	0			0.985	0.000234962	0.000234962	0	0	0.00093985	0
	0.99	0.0814346	0.00501201	0.0773723	0.0963303	0.0774977	0.0745383			0.99	0.00614321	0.00313069	0.00258398	0	0.00782123	0.0141677			0.99	0.00211864	0.00211864	0	0.00847458	0	0
	0.995	0.205126	0.0114909	0.172263	0.224771	0.215686	0.207784			0.995	0.0220676	0.00844844	0.0180879	0	0.0324022	0.0377804			0.995	0.00683596	0.00512887	0.00241546	0	0.00281955	0.0221088
	1	0.301544	0.0225567	0.321168	0.233945	0.325864	0.325198			1	0.0623584	0.0177417	0.0413437	0.024	0.0849162	0.0991736			1	0.0182827	0.00392463	0.02657	0.00847458	0.0159774	0.0221088
	1.005	0.232029	0.00929381	0.230657	0.247706	0.206349	0.243404			1.005	0.0715968	0.0322422	0.0155039	0.016	0.127374	0.127509			1.005	0.0239735	0.0080635	0.0289855	0	0.0328947	0.0340136
	1.01	0.0899287	0.0087495	0.0978102	0.110092	0.0812325	0.0705805			1.01	0.0768623	0.0299555	0.0387597	0.016	0.145251	0.107438			1.01	0.0306285	0.00733492	0.0217391	0.0169492	0.049812	0.0340136
	1.015	0.0288109	0.00336387	0.0321168	0.0366972	0.0233427	0.0230871			1.015	0.0965811	0.0247368	0.0387597	0.072	0.13743	0.138135			1.015	0.041105	0.0196678	0.0169082	0	0.0845865	0.0629252
	1.02	0.00654537	0.00290755	0.0116788	0	0.0112045	0.00329815			1.02	0.0920666	0.0164476	0.0723514	0.056	0.12067	0.119244			1.02	0.0479005	0.0204096	0.0169082	0.00847458	0.0845865	0.0816327
	1.025	0.00634349	0.00125002	0.00729927	0.00917431	0.00560224	0.00329815			1.025	0.0974388	0.00607971	0.0878553	0.088	0.100559	0.113341			1.025	0.0685915	0.0193349	0.0289855	0.0423729	0.0958647	0.107143
	1.03	0.00261971	0.000933325	0.00437956	0	0.00280112	0.00329815			1.03	0.0875041	0.0148216	0.0594315	0.128	0.0893855	0.0731995			1.03	0.0713989	0.0190569	0.0362319	0.0423729	0.0930451	0.113946
	1.035	0.00132832	0.00104062	0.00437956	0	0.000933707	0			1.035	0.0896393	0.0190627	0.134367	0.104	0.0458101	0.0743802			1.035	0.0873582	0.0262255	0.0821256	0.0169492	0.110902	0.139456
	1.04	0.000233427	0.000233427	0	0	0.000933707	0			1.04	0.0799516	0.0221614	0.116279	0.12	0.0469274	0.0365998			1.04	0.0987505	0.00842254	0.10628	0.0762712	0.0968045	0.115646
	1.045	0.000364964	0.000364964	0.00145985	0	0	0			1.045	0.071048	0.0264952	0.121447	0.112	0.0212291	0.0295159			1.045	0.0998347	0.00764994	0.0966184	0.118644	0.102444	0.0816327
	1.05	0	0	0	0	0	0			1.05	0.0534322	0.0222881	0.0878553	0.096	0.0145251	0.0153483			1.05	0.0827544	0.00943482	0.108696	0.0847458	0.0695489	0.0680272
	1.055	0	0	0	0	0	0			1.055	0.0437426	0.0206277	0.0697674	0.088	0.00893855	0.00826446			1.055	0.091514	0.0241583	0.128019	0.135593	0.0667293	0.0357143
	1.06	0	0	0	0	0	0			1.06	0.0196054	0.00842954	0.0361757	0.032	0.00670391	0.00354191			1.06	0.0741948	0.0224738	0.115942	0.110169	0.0366541	0.0340136
	1.065	0	0	0	0	0	0			1.065	0.0140933	0.00801872	0.0232558	0.032	0.00111732	0			1.065	0.0413616	0.0115535	0.0628019	0.059322	0.0263158	0.0170068
	1.07	0.000364964	0.000364964	0.00145985	0	0	0			1.07	0.00617113	0.00357576	0.0155039	0.008	0	0.00118064			1.07	0.0444759	0.0234584	0.0458937	0.110169	0.0150376	0.00680272
	1.075	0	0	0	0	0	0			1.075	0.00193798	0.00193798	0.00775194	0	0	0			1.075	0.0268044	0.0106686	0.0386473	0.0508475	0.0075188	0.0102041
	1.08	0	0	0	0	0	0			1.08	0.00329199	0.0019866	0.00516796	0.008	0	0			1.08	0.0210827	0.0131045	0.0169082	0.059322	0.00469925	0.00340136
	1.085	0	0	0	0	0	0			1.085	0.000645995	0.000645995	0.00258398	0	0	0			1.085	0.00634011	0.00360843	0.00483092	0.0169492	0.0018797	0.00170068
	1.09	0	0	0	0	0	0			1.09	0	0	0	0	0	0			1.09	0.00235361	0.00205231	0	0.00847458	0.00093985	0
	1.095	0	0	0	0	0	0			1.095	0	0	0	0	0	0			1.095	0.0014542	0.000863368	0.00241546	0	0	0.00340136
	1.1	0	0	0	0	0	0			1.1	0	0	0	0	0	0			1.1	0.00332637	0.00205947	0.00483092	0.00847458	0	0
	1.105	0	0	0	0	0	0			1.105	0	0	0	0	0	0			1.105	0.00042517	0.00042517	0	0	0	0.00170068
	1.11	0	0	0	0	0	0			1.11	0	0	0	0	0	0			1.11	0	0	0	0	0	0
	1.115	0	0	0	0	0	0			1.115	0	0	0	0	0	0			1.115	0	0	0	0	0	0
	1.12	0	0	0	0	0	0			1.12	0	0	0	0	0	0			1.12	0.000603865	0.000603865	0.00241546	0	0	0
	1.125	0	0	0	0	0	0			1.125	0	0	0	0	0	0			1.125	0.00042517	0.00042517	0	0	0	0.00170068
	1.13	0	0	0	0	0	0			1.13	0	0	0	0	0	0			1.13	0	0	0	0	0	0
	1.135	0	0	0	0	0	0			1.135	0	0	0	0	0	0			1.135	0.00211864	0.00211864	0	0.00847458	0	0
	1.14	0	0	0	0	0	0			1.14	0	0	0	0	0	0			1.14	0	0	0	0	0	0
	1.145	0	0	0	0	0	0			1.145	0	0	0	0	0	0			1.145	0	0	0	0	0	0
	1.15	0	0	0	0	0	0			1.15	0	0	0	0	0	0			1.15	0	0	0	0	0	0
