# Supplementary material for: Optogenetic control of receptors reveals distinct roles for actin- and Cdc42-dependent negative signals in chemotactic signal processing
Source: Nat Commun. 2021 Nov 16;12:6148. doi: 10.1038/s41467-021-26371-z (PMC8595684; doi:10.1038/s41467-021-26371-z)
Supplement: Supplementary file 10 — Source Data [file 41467_2021_26371_MOESM10_ESM.zip › Source data/Source Data - Figure 3.xlsx]

## Sheet: Fig. 3a
Time Delay Between Two Stimulations = 7 s (Relative Light Intensity=10)																																		Time Delay Between Two Stimulations=18 s (Relative Light Intensity=10)										Time Delay Between Two Stimulations=28 s (Relative Light Intensity=10)
Time (s)	Mean FRET Ratio	S.E.M.	Well-1	Well-2	Well-3	Well-4	Well-5	Well-6	Well-7	Well-8	Well-9	Well-10	Well-11	Well-12	Well-13	Well-14	Well-15	Well-16	Well-17	Well-18	Well-19	Well-20	Well-21	Well-22	Well-23	Well-24	Well-25	Well-26	Well-27	Well-28	Well-29	Well-30		Time (s)	Mean FRET Ratio	S.E.M.	Well-1	Well-2	Well-3	Well-4	Well-5	Well-6		Time (s)	Mean FRET Ratio	S.E.M.	Well-1	Well-2	Well-3
-13.5	1.00006	0.0001491	0.999132	1.0005	1.00051	1.00022	0.999378	1.00091	1.00002	1.00107	1.00043	1.0004	0.999064	0.999495	1.00017	1.00011	1.00057	0.9994	1.00037	1.00089	0.99993	0.999207	1.00016	0.999515	0.998467	0.997869	1.0014	1.00093	1.00133	0.99985	0.999912	1.00049		-13.5	1.00009	0.000231313	1.00108	0.999635	1.00035	0.999532	0.999989	0.999923		-13.5	0.99987	0.000326101	0.998516	1.00001	0.999386
-12	0.999769	8.62576e-05	0.99969	1.00023	1.00049	0.999857	0.999321	0.999634	0.999675	0.99976	1.00058	0.99938	0.999089	1.00038	0.999493	0.999307	0.999348	0.998929	0.999394	0.999554	1.00006	1.0001	0.999591	0.999687	0.998928	0.999455	1.00052	1.00049	1.00029	0.999963	0.999904	0.999959		-12	0.999911	0.00013841	0.999567	0.999526	1.00002	0.999799	1.00037	1.00019		-12	0.999997	0.000113728	0.999669	1.00009	1.00026
-10.5	0.999884	9.1573e-05	0.999436	0.999604	0.99929	0.999955	0.999513	1.00042	0.999932	1.00052	1.00006	0.999823	0.999491	0.999861	1.00068	1.00055	0.999322	0.999884	0.999689	1.00142	0.999587	1.00035	0.999739	0.999947	0.999651	0.999702	0.999902	0.999375	0.999478	1.00047	0.999807	0.999065		-10.5	0.999971	0.00014144	0.999435	1.00035	1.00001	1.00009	0.999694	1.00025		-10.5	1.00002	0.000118833	1.00029	0.999909	1.00029
-9	0.999838	7.57202e-05	0.999827	0.999523	1.0002	0.999627	1.00003	1.00033	1.00036	0.99902	1.00087	0.999774	1.00002	0.999841	0.999802	0.999387	0.99992	0.999525	0.999835	0.99983	0.9998	1.00002	0.999798	0.999625	1.00051	1.00064	0.999343	0.999241	0.999847	0.999474	0.999716	0.999428		-9	0.999723	0.000161414	0.999477	0.999598	0.999262	1.00005	0.999613	1.00033		-9	1.00009	0.000226387	1.00021	0.999206	1.0007
-7.5	0.999918	7.46503e-05	0.999715	0.999879	0.999942	0.99976	0.999858	0.99983	0.999535	1.00028	0.999613	0.999583	0.99946	0.999791	1.00034	0.999357	1.00081	1.00049	0.999994	1.00017	0.999928	0.999965	0.9997	1.00021	1.00007	0.999056	0.999318	1.00083	0.999986	1.00031	1.00013	0.999629		-7.5	0.999759	7.12002e-05	1.00003	0.999661	0.999913	0.999585	0.999715	0.999649		-7.5	0.999899	0.000180127	1.00051	0.999856	0.999177
-6	1.00001	6.28184e-05	1.0003	0.999874	0.999769	1.00044	0.999812	0.999776	0.999972	0.99979	0.999931	0.99986	1.00046	0.999568	0.999436	0.999602	1.00063	0.999927	1.00013	1.00064	0.999945	1.00039	0.999864	1.00076	0.999966	1.00038	0.999667	1.00015	0.999826	0.999616	0.999914	0.999934		-6	1.00005	8.88805e-05	1.00004	1.00012	1.00012	1.00039	0.999766	0.999881		-6	1.00006	0.000157888	1.0006	0.999827	0.999708
-4.5	0.999962	9.51082e-05	1.00039	0.999781	0.999954	0.999721	0.999739	0.999684	0.999852	1.00021	0.999327	1.00021	1.00071	0.999938	1.00012	0.999643	0.999285	1.00036	1.00069	0.999926	0.999648	1.00041	1.00059	1.0007	1.00024	0.998268	0.999703	0.99921	1.00019	0.99985	1.00011	1.00039		-4.5	1.00011	0.000120603	1.00057	0.99999	1.00004	0.999933	1.00034	0.99977		-4.5	0.999995	0.000186637	1.00075	1.00007	0.99975
-3	1.00005	9.01e-05	0.999995	0.999746	1.00006	0.999884	1.00063	0.999853	1.00034	1.00018	0.99875	1.00037	1.00032	1.00011	0.999891	1.00016	1.00101	1.00005	1.00059	0.998862	1.00012	0.999744	0.999786	0.99966	1.00119	0.999838	0.999812	0.999849	1.00009	1.00035	1.00003	1.00035		-3	1.00009	7.42861e-05	1.00025	1.00008	0.999994	0.999931	1.00037	0.999919		-3	0.999973	0.000173536	1.0002	0.999991	1.00046
-1.5	1.00023	0.000105159	1.00051	1.00023	0.999879	1.0004	1.00105	0.999364	1.00031	0.999068	1.00025	1.00027	1.00064	1.00033	1.00045	1.00079	0.999871	1.0007	0.999758	1.00027	1.00054	0.999644	1.00037	0.999904	1.00043	1.00212	0.999897	0.999968	0.999318	0.999783	1.00028	1.00055		-1.5	1.0001	0.000156946	0.999578	1.00061	1.00046	0.99995	1.0001	0.999869		-1.5	0.999909	0.000206556	0.999766	1.00027	1.00024
0	1.00028	0.000127858	1.001	1.00063	0.999913	1.00013	1.00067	1.0002	1.00001	1.00009	1.00019	1.00034	1.00074	1.00068	0.999624	1.00109	0.99924	1.00073	0.999549	0.998449	1.00044	1.00017	1.00039	0.999993	1.00055	1.00268	1.00044	0.999963	0.999639	1.00034	1.0002	1.00021		0	1.0002	0.000135012	0.999966	1.00043	0.999834	1.00073	1.00004	1.00022		0	1.00018	0.000239263	0.999494	1.00077	1.00003
2.8	1.01427	0.000435279	1.01534	1.01495	1.01795	1.01708	1.01693	1.01451	1.016	1.01212	1.01168	1.01404	1.01473	1.01512	1.01671	1.01705	1.01565	1.01634	1.01807	1.01408	1.01321	1.01325	1.0143	1.01381	1.0146	1.00761	1.01354	1.0137	1.01308	1.00986	1.01165	1.01117		2.8	1.0118	0.000800066	1.0147	1.01252	1.01274	1.0091	1.01128	1.01043		2.8	1.01296	0.00089216	1.01553	1.01445	1.0141
4.3	1.02551	0.000776217	1.02866	1.02942	1.02949	1.02952	1.02789	1.02609	1.02655	1.02246	1.02002	1.02396	1.02669	1.0296	1.02993	1.03052	1.02943	1.02788	1.02995	1.02641	1.02547	1.02621	1.02787	1.025	1.025	1.01226	1.02524	1.02353	1.02212	1.01808	1.02061	1.01944		4.3	1.02155	0.00112107	1.0262	1.02229	1.02244	1.01853	1.02028	1.01955		4.3	1.02302	0.00158068	1.02944	1.02504	1.02257
5.8	1.03582	0.00115593	1.04252	1.04237	1.04199	1.04149	1.03863	1.03432	1.03458	1.02851	1.02596	1.02959	1.04096	1.04165	1.04243	1.04234	1.04053	1.03864	1.03948	1.03527	1.03871	1.03902	1.04062	1.03543	1.03557	1.01646	1.03783	1.0331	1.03146	1.0279	1.02953	1.02785		5.8	1.03106	0.00153629	1.03789	1.03196	1.0312	1.02816	1.02975	1.02743		5.8	1.03296	0.00225969	1.04284	1.03519	1.03274
8.6	1.04178	0.0013736	1.04976	1.0491	1.04859	1.0457	1.04258	1.03844	1.03837	1.03118	1.0291	1.03201	1.04954	1.05009	1.05004	1.05009	1.0483	1.04459	1.04494	1.0398	1.04682	1.04646	1.04788	1.04104	1.04088	1.01973	1.04582	1.03909	1.03674	1.03718	1.03538	1.03424		7.3	1.03406	0.00176661	1.042	1.03474	1.0334	1.03155	1.0334	1.02927		7.3	1.03592	0.00250958	1.04691	1.03876	1.03532
10.1	1.04702	0.00147487	1.05569	1.05537	1.05369	1.05237	1.0479	1.04389	1.04505	1.03734	1.03458	1.03861	1.05537	1.05603	1.05583	1.05541	1.05236	1.0502	1.05083	1.04595	1.05218	1.05136	1.05294	1.04703	1.04699	1.02128	1.05039	1.0429	1.04139	1.04017	1.03973	1.03782		8.8	1.03119	0.00168906	1.03899	1.03176	1.03043	1.02884	1.03005	1.02706		8.8	1.03285	0.00212804	1.04155	1.03607	1.03268
11.6	1.05136	0.00168762	1.06219	1.06092	1.05904	1.05722	1.0524	1.04707	1.04785	1.03956	1.03637	1.04001	1.06124	1.06159	1.06156	1.05994	1.05689	1.0555	1.05567	1.05001	1.05931	1.0574	1.05892	1.05155	1.05252	1.02487	1.05413	1.04606	1.04473	1.0426	1.04343	1.04024		10.3	1.0262	0.00134889	1.03244	1.02681	1.02528	1.02402	1.0255	1.02316		10.3	1.02767	0.00165348	1.03415	1.03048	1.02791
13.1	1.04782	0.00176079	1.05988	1.05763	1.05487	1.05108	1.04691	1.04071	1.04112	1.03388	1.03125	1.03404	1.06004	1.05918	1.05907	1.05818	1.05463	1.0507	1.05066	1.04367	1.05723	1.05489	1.05613	1.04825	1.04869	1.02405	1.05266	1.04379	1.04186	1.03865	1.04185	1.03891		11.8	1.02162	0.00100453	1.02625	1.02215	1.02035	1.02021	1.02136	1.0194		11.8	1.02263	0.00109962	1.02649	1.02487	1.02313
14.6	1.03956	0.00153122	1.05012	1.04723	1.04508	1.04246	1.03824	1.03304	1.03346	1.0272	1.02404	1.026	1.05114	1.04942	1.04921	1.04772	1.04475	1.04185	1.04046	1.03316	1.04845	1.04613	1.04653	1.04021	1.04101	1.02035	1.04564	1.03676	1.03555	1.03245	1.03601	1.03321		13.3	1.01832	0.000707525	1.02127	1.01885	1.01745	1.01718	1.01876	1.01638		13.3	1.01905	0.000876026	1.02266	1.01983	1.01948
16.1	1.03181	0.00128301	1.04122	1.03858	1.03558	1.03361	1.03004	1.02537	1.02608	1.02122	1.01846	1.01982	1.04077	1.03985	1.03988	1.03821	1.03445	1.03366	1.03152	1.02701	1.03895	1.0369	1.0383	1.03316	1.03342	1.01523	1.03785	1.03012	1.02923	1.02727	1.03111	1.02752		14.8	1.01562	0.0007183	1.01866	1.01608	1.01411	1.01486	1.0161	1.01391		14.8	1.01584	0.00062076	1.01824	1.0163	1.01643
17.6	1.0254	0.00107384	1.03319	1.03074	1.02841	1.02679	1.024	1.01966	1.02013	1.0153	1.01498	1.01522	1.03246	1.03093	1.03126	1.02961	1.02853	1.02654	1.02589	1.02043	1.03234	1.03083	1.03055	1.02709	1.02702	1.01113	1.03044	1.02447	1.02385	1.02273	1.02484	1.02252		16.3	1.01321	0.000615918	1.01547	1.01387	1.01174	1.01295	1.01382	1.01141		16.3	1.01348	0.000662056	1.0164	1.01358	1.01372
19.1	1.02028	0.000867357	1.02699	1.02438	1.02222	1.0205	1.01962	1.01562	1.01648	1.01234	1.01063	1.01133	1.02581	1.02531	1.02402	1.02351	1.02134	1.02045	1.01942	1.01587	1.02592	1.0255	1.02514	1.02207	1.02242	1.01036	1.02445	1.01994	1.01895	1.0189	1.02075	1.01825		19.1	1.02117	0.001111	1.02566	1.02279	1.02026	1.01885	1.02109	1.01834		17.8	1.01135	0.000709717	1.01432	1.01178	1.01133
20.6	1.01607	0.000750401	1.0218	1.01911	1.01794	1.01731	1.01433	1.01177	1.01118	1.00926	1.00796	1.0076	1.02023	1.01986	1.01965	1.0182	1.01644	1.01668	1.01491	1.01159	1.02115	1.01997	1.01985	1.01774	1.01896	1.00864	1.02008	1.01706	1.01501	1.01606	1.01711	1.0148		20.6	1.0305	0.00140805	1.03667	1.03192	1.0301	1.02863	1.02877	1.02694		19.3	1.00898	0.000440854	1.01054	1.00926	1.00908
22.1	1.01254	0.00067824	1.01869	1.01572	1.01389	1.01246	1.01163	1.00884	1.00911	1.00627	1.00471	1.00666	1.01662	1.01553	1.01542	1.01471	1.0122	1.01248	1.01041	1.00725	1.01713	1.01604	1.01638	1.01412	1.01475	1.00613	1.01646	1.01248	1.01111	1.01321	1.01416	1.01168		22.1	1.03861	0.0018152	1.0468	1.03928	1.03764	1.03753	1.03691	1.03348		20.8	1.00693	0.00047981	1.00832	1.00692	1.00771
23.6	1.00955	0.000609388	1.01374	1.01175	1.01004	1.00929	1.00827	1.00643	1.00678	1.00374	1.00219	1.00238	1.01293	1.01224	1.01207	1.01111	1.01013	1.00902	1.00672	1.00532	1.01438	1.01315	1.01277	1.01104	1.01256	1.0063	1.01308	1.00899	1.00821	1.01064	1.01145	1.00976		23.6	1.03898	0.00189082	1.04752	1.03985	1.03717	1.03768	1.03788	1.03375		22.3	1.00517	0.000600024	1.00711	1.00433	1.00582
25.1	1.00666	0.00058644	1.01041	1.00783	1.00651	1.00595	1.00497	1.00372	1.00252	1.00071	1.00096	1.00002	1.01054	1.00848	1.00831	1.00832	1.005	1.006	1.00341	1.00255	1.01128	1.01013	1.01019	1.0086	1.00936	1.00558	1.00961	1.00724	1.00513	1.00919	1.01011	1.00716		25.1	1.03465	0.00190918	1.04346	1.03459	1.03263	1.03423	1.03343	1.02955		23.8	1.00347	0.000531724	1.00491	1.00314	1.00389
26.6	1.00402	0.000568085	1.00827	1.00591	1.00414	1.00315	1.00226	1.00037	1.00034	0.998172	0.999319	0.997755	1.00713	1.00596	1.00646	1.00475	1.00331	1.00309	1.00101	0.999083	1.00838	1.00714	1.00719	1.00592	1.00638	1.00283	1.0065	1.00409	1.00254	1.00698	1.00734	1.00481		26.6	1.0289	0.00137905	1.03519	1.02919	1.02745	1.02855	1.02788	1.02514		25.3	1.00204	0.000610456	1.00347	1.00207	1.00196
28.1	1.00185	0.000520344	1.00548	1.0031	1.00155	1.00174	0.999753	0.999223	0.998395	0.997426	0.996169	0.997114	1.00453	1.00339	1.00338	1.00281	1.00096	1.00058	0.998653	0.996843	1.00587	1.00451	1.00491	1.00368	1.00473	1.00199	1.004	1.00183	1.00097	1.00535	1.00511	1.00156		28.1	1.02368	0.000942861	1.02778	1.0238	1.02203	1.02383	1.02365	1.02102		26.8	1.00053	0.000573194	1.00182	1.00025	1.00023
29.6	0.999795	0.000499456	1.00365	1.00093	0.999532	0.999676	0.997811	0.996644	0.997077	0.995576	0.99553	0.994845	1.00274	1.00087	1.00109	0.998771	0.998847	0.998725	0.996362	0.995088	1.0037	1.00206	1.00313	1.00125	1.00241	1.00074	1.00209	0.99986	0.998149	1.0025	1.00338	1.00083		29.6	1.01969	0.000822625	1.02324	1.01988	1.0177	1.02005	1.01941	1.01783		29.6	1.01248	0.000861805	1.01546	1.01349	1.01394
31.1	0.998448	0.000442384	1.00156	0.99794	0.998505	0.997964	0.997692	0.995405	0.995532	0.995544	0.994613	0.995004	1.00146	0.999639	0.998593	0.998763	0.997814	0.997215	0.994793	0.994297	1.00235	1.00132	1.0008	1.00029	1.00064	0.998649	0.999276	0.998319	0.99688	1.00206	1.0016	0.998918		31.1	1.01667	0.000670982	1.019	1.01744	1.01437	1.01724	1.01668	1.0153		31.1	1.02437	0.00176958	1.03204	1.02576	1.02509
32.6	0.997195	0.000409618	1.00018	0.997491	0.99699	0.996099	0.995655	0.995349	0.995156	0.994318	0.994122	0.994368	1.00127	0.997882	0.997121	0.997273	0.996164	0.996171	0.993765	0.992951	1.00041	0.998576	0.999456	0.998494	0.999547	0.999551	0.998269	0.997225	0.994815	0.99972	0.999985	0.997483		32.6	1.01382	0.000608633	1.01542	1.01467	1.0114	1.01487	1.01366	1.01292		32.6	1.03495	0.00264438	1.047	1.0371	1.03406
34.1	0.995853	0.00041452	0.998935	0.996087	0.99519	0.994624	0.994692	0.994177	0.993433	0.993697	0.993701	0.992963	0.997904	0.99644	0.995377	0.995925	0.994581	0.994565	0.992608	0.99059	0.999234	0.997662	0.998439	0.997665	0.998191	0.998481	0.996746	0.995382	0.993512	0.999042	0.998912	0.996835		34.1	1.01144	0.000542398	1.01236	1.01194	1.00924	1.013	1.01128	1.0108		34.1	1.03738	0.00266859	1.04942	1.03967	1.03657
35.6	0.994985	0.000356343	0.998005	0.994921	0.994526	0.993697	0.993531	0.993645	0.993174	0.993561	0.993031	0.993771	0.996926	0.995454	0.995507	0.994893	0.993819	0.992927	0.991803	0.991603	0.998367	0.996469	0.997167	0.996622	0.997383	0.996434	0.995133	0.994117	0.99255	0.998262	0.997639	0.994622		35.6	1.00914	0.00058586	1.00955	1.00975	1.00675	1.01039	1.01033	1.0081		35.6	1.03346	0.00243225	1.0441	1.03647	1.03226
37.1	0.994404	0.000350944	0.997145	0.994	0.99362	0.992977	0.992742	0.993202	0.993753	0.993267	0.992389	0.993461	0.998094	0.995323	0.994516	0.994027	0.992487	0.993071	0.990677	0.99095	0.997056	0.995534	0.995926	0.995495	0.996448	0.996067	0.995015	0.993158	0.992618	0.997745	0.99662	0.994748		37.1	1.00703	0.000595051	1.00768	1.00733	1.00451	1.00847	1.00802	1.00618		37.1	1.02759	0.00183059	1.03569	1.02938	1.02718
38.6	0.99374	0.000338666	0.996419	0.993766	0.992865	0.992529	0.992803	0.99275	0.992494	0.992832	0.992623	0.993121	0.996009	0.994089	0.994185	0.993873	0.99176	0.992184	0.990118	0.990192	0.995864	0.994847	0.995105	0.994755	0.995565	0.996885	0.993907	0.992655	0.991082	0.99725	0.995868	0.993811		38.6	1.00516	0.000647532	1.00542	1.00591	1.00237	1.00686	1.00598	1.00439		38.6	1.0231	0.00141964	1.02964	1.02398	1.02214
40.1	0.993252	0.000369731	0.995846	0.992282	0.992521	0.991714	0.992289	0.992511	0.992249	0.993285	0.992653	0.992039	0.995383	0.993934	0.993493	0.992801	0.991215	0.991733	0.989569	0.989696	0.995451	0.994355	0.993675	0.994277	0.994722	0.999319	0.992729	0.992168	0.991011	0.996352	0.995191	0.993098		40.1	1.0034	0.000732775	1.00303	1.00406	1.00045	1.00586	1.00412	1.00287		40.1	1.01911	0.00109586	1.02391	1.01996	1.0185
41.6	0.992774	0.000326994	0.995363	0.992028	0.991966	0.991312	0.992075	0.991833	0.992082	0.992854	0.992488	0.991902	0.996556	0.993393	0.992919	0.992551	0.99082	0.991029	0.989588	0.98986	0.995818	0.994709	0.993384	0.994103	0.994913	0.993527	0.991806	0.991362	0.990449	0.995708	0.9944	0.992422		41.6	1.00154	0.000749174	1.00099	1.0019	0.998819	1.0045	1.00188	1.00117		41.6	1.01599	0.000911367	1.02007	1.01628	1.01518
43.1	0.992304	0.000304866	0.995271	0.991383	0.991817	0.991187	0.991864	0.992077	0.99196	0.991823	0.991942	0.992011	0.994328	0.992158	0.992937	0.99095	0.990435	0.991351	0.989107	0.989376	0.994931	0.993454	0.992896	0.993823	0.994616	0.994618	0.991776	0.990661	0.9899	0.995091	0.99338	0.991989		43.1	1.00053	0.000873041	0.999427	1.00131	0.997181	1.00343	1.00167	1.00016		43.1	1.01359	0.00081724	1.01751	1.01323	1.01284
44.6	0.992236	0.000327438	0.994242	0.991777	0.991671	0.992099	0.992362	0.991947	0.992918	0.992705	0.991915	0.992152	0.994376	0.991969	0.99159	0.991068	0.989753	0.991165	0.988552	0.988967	0.99435	0.99426	0.99297	0.993223	0.993839	0.995855	0.990685	0.990184	0.989679	0.99488	0.994161	0.991776		44.6	0.999121	0.000860302	0.997901	0.999751	0.995897	1.00207	1.00021	0.998901		44.6	1.01093	0.000714349	1.01418	1.01062	1.00994
46.1	0.991859	0.000282663	0.994718	0.991067	0.991088	0.991058	0.992611	0.991826	0.99154	0.991751	0.991981	0.993191	0.994103	0.992403	0.990906	0.990792	0.990469	0.991136	0.988757	0.98999	0.99453	0.992819	0.992394	0.992657	0.993219	0.992769	0.990639	0.989575	0.989078	0.994131	0.99339	0.991185		46.1	0.998243	0.00087142	0.997164	0.998908	0.994948	1.00128	0.999245	0.997918		46.1	1.00883	0.000798296	1.01218	1.00819	1.00764
47.6	0.991929	0.000323795	0.994587	0.990504	0.991544	0.990825	0.99196	0.992166	0.992089	0.991731	0.992278	0.992999	0.993618	0.99221	0.991485	0.990828	0.990415	0.990664	0.988463	0.989585	0.994641	0.993182	0.99271	0.992767	0.993436	0.995909	0.990459	0.989241	0.989091	0.994224	0.993248	0.991026		47.6	0.997575	0.000964581	0.996219	0.997836	0.994366	1.0014	0.99851	0.997121		47.6	1.00713	0.000595236	1.00953	1.00697	1.00664
49.1	0.99167	0.000310275	0.994298	0.990465	0.991164	0.990996	0.991329	0.991584	0.992518	0.991863	0.99334	0.993289	0.99358	0.992083	0.990338	0.990958	0.989833	0.990701	0.987883	0.990105	0.993953	0.993027	0.991804	0.992652	0.993433	0.993411	0.990009	0.98902	0.988565	0.993705	0.993343	0.990859		49.1	0.996673	0.000899925	0.995324	0.997251	0.993294	0.999827	0.997546	0.996793		49.1	1.00494	0.000797751	1.00784	1.0038	1.00383
50.6	0.991597	0.00032892	0.994299	0.990559	0.991099	0.990965	0.991257	0.991585	0.992224	0.992816	0.992466	0.992961	0.993193	0.991851	0.990796	0.9905	0.990067	0.990289	0.988384	0.988782	0.993791	0.993083	0.991659	0.99319	0.993094	0.994916	0.98965	0.988588	0.988397	0.993892	0.99289	0.990652		50.6	0.996183	0.000914162	0.994589	0.995787	0.993683	1.00016	0.996765	0.996119		50.6	1.00344	0.000652487	1.00521	1.00184	1.00322
52.1	0.9915	0.000350218	0.99398	0.99038	0.990913	0.990607	0.991204	0.991379	0.992392	0.992383	0.993026	0.993506	0.994451	0.991723	0.990669	0.990427	0.989061	0.990732	0.987875	0.989315	0.993622	0.992631	0.991374	0.991739	0.993373	0.995339	0.989343	0.988374	0.988342	0.993369	0.992947	0.990507		52.1	0.995444	0.000952597	0.99354	0.995984	0.992155	0.998784	0.996586	0.995613		52.1	1.00174	0.000736532	1.00365	0.999929	1.00144
53.6	0.991487	0.000351826	0.993807	0.990327	0.99061	0.990101	0.991232	0.991682	0.992714	0.992066	0.992289	0.993555	0.994301	0.991605	0.99009	0.990506	0.990366	0.99071	0.987745	0.989594	0.993835	0.992597	0.990996	0.991712	0.9927	0.995638	0.989914	0.988005	0.988156	0.994183	0.992844	0.990731		53.6	0.995439	0.000928893	0.993556	0.995819	0.992698	0.999176	0.996235	0.995147		53.6	1.00064	0.000773444	1.00259	0.999	1.0001
55.1	0.991423	0.000314722	0.993573	0.991099	0.990519	0.990664	0.992002	0.992525	0.992535	0.992585	0.993353	0.993071	0.994356	0.991513	0.991067	0.989904	0.99027	0.990297	0.988988	0.990664	0.993264	0.991745	0.991573	0.991997	0.992249	0.99294	0.989043	0.987414	0.987562	0.99286	0.992895	0.990149		55.1	0.994661	0.000914792	0.99301	0.995002	0.991548	0.998111	0.995463	0.994835		55.1	0.999353	0.000797457	1.00139	0.998288	0.998057
56.6	0.991368	0.000324977	0.993837	0.990029	0.990393	0.990426	0.991774	0.991873	0.992231	0.992187	0.992184	0.993896	0.994138	0.991226	0.991316	0.990994	0.990329	0.99032	0.988139	0.990248	0.99367	0.991658	0.99112	0.992073	0.992282	0.994282	0.988693	0.988049	0.987725	0.992922	0.992602	0.99041		56.6	0.994282	0.000886456	0.992165	0.994318	0.991963	0.997946	0.994757	0.994541		56.6	0.998481	0.000805654	1.00037	0.996626	0.997882
58.1	0.99123	0.000291599	0.993782	0.990635	0.990915	0.99032	0.991772	0.991486	0.992534	0.992914	0.992366	0.993419	0.992861	0.991323	0.990811	0.989687	0.990692	0.990446	0.988274	0.990595	0.993504	0.992241	0.991433	0.992068	0.99219	0.991104	0.988616	0.987883	0.988107	0.99257	0.992287	0.990067		58.1	0.994025	0.000931818	0.991683	0.994359	0.991779	0.997934	0.994383	0.994012		58.1	0.997742	0.000809803	0.999868	0.996065	0.996812
59.6	0.991272	0.000311473	0.993608	0.990046	0.99086	0.990709	0.99177	0.992344	0.992447	0.993236	0.992801	0.992581	0.992755	0.991137	0.989775	0.99096	0.99061	0.991123	0.988325	0.990296	0.993833	0.992007	0.991297	0.992125	0.992478	0.991563	0.988373	0.987452	0.987829	0.993366	0.992453	0.989999		59.6	0.993742	0.000904155	0.991713	0.993603	0.991512	0.997643	0.994186	0.993795		59.6	0.996818	0.000859012	0.998802	0.994967	0.99546
61.1	0.991382	0.000338785	0.993681	0.990804	0.990784	0.990713	0.991909	0.992487	0.992805	0.993635	0.993152	0.993811	0.994195	0.991115	0.98999	0.991033	0.989412	0.990677	0.988351	0.989288	0.993621	0.99223	0.991243	0.992346	0.991992	0.992242	0.989192	0.987516	0.987761	0.993492	0.99209	0.989899		61.1	0.993559	0.000919944	0.991654	0.993655	0.990951	0.997382	0.994138	0.993572		61.1	0.996146	0.000799414	0.998198	0.994212	0.994632
62.6	0.991536	0.000325663	0.993784	0.990887	0.990917	0.990883	0.991814	0.991753	0.992859	0.993479	0.993651	0.994475	0.993071	0.990745	0.991008	0.99121	0.99017	0.990505	0.989466	0.990326	0.993152	0.991952	0.99126	0.992439	0.992389	0.993831	0.988271	0.987414	0.988161	0.993712	0.992135	0.990365		62.6	0.993432	0.000933501	0.991362	0.993652	0.990836	0.997287	0.993863	0.993594		62.6	0.995826	0.000766858	0.997309	0.994323	0.994817
64.1	0.991465	0.000342499	0.993773	0.990526	0.990645	0.990758	0.991609	0.992682	0.992815	0.992686	0.993837	0.994184	0.992953	0.990686	0.990977	0.991355	0.990727	0.990123	0.988655	0.990535	0.993089	0.991706	0.991256	0.992251	0.993048	0.994803	0.988159	0.987157	0.987915	0.992596	0.992266	0.990181		64.1	0.993432	0.00090155	0.991267	0.993261	0.991087	0.996987	0.994666	0.993324		64.1	0.995668	0.000745904	0.997272	0.993989	0.994584
65.6	0.991525	0.000333435	0.993726	0.990568	0.990784	0.990902	0.991643	0.992793	0.993409	0.993581	0.993556	0.994381	0.993036	0.990763	0.990433	0.991611	0.99019	0.990582	0.989259	0.991209	0.993837	0.991803	0.99095	0.992443	0.992453	0.993831	0.988826	0.987267	0.987809	0.992387	0.992035	0.989688		65.6	0.993354	0.000996963	0.990931	0.993603	0.990411	0.996937	0.994899	0.993341		65.6	0.995127	0.000792554	0.99678	0.993529	0.994123
67.1	0.991634	0.000345694	0.99369	0.990537	0.990768	0.990843	0.992071	0.992228	0.99369	0.993657	0.99364	0.994858	0.993024	0.990664	0.99101	0.99144	0.990424	0.990614	0.989002	0.990462	0.993246	0.991927	0.991905	0.992089	0.992192	0.995141	0.989076	0.987475	0.987934	0.993342	0.992275	0.989809		67.1	0.993087	0.00100864	0.990228	0.993348	0.990778	0.996874	0.994642	0.992651		67.1	0.99455	0.00077887	0.996401	0.993033	0.993498
68.6	0.991702	0.000337924	0.993916	0.990487	0.991217	0.990854	0.992225	0.992542	0.993402	0.992904	0.994202	0.993807	0.993115	0.991318	0.991249	0.991664	0.990206	0.990831	0.988955	0.990443	0.993215	0.991927	0.991148	0.992203	0.99215	0.996385	0.988988	0.988555	0.988021	0.993353	0.991808	0.989983		68.6	0.993048	0.00100902	0.990412	0.992864	0.990611	0.996946	0.994595	0.992859		68.6	0.994363	0.000792834	0.996117	0.992217	0.993582
70.1	0.99168	0.000343553	0.994005	0.990653	0.990927	0.990937	0.992198	0.992604	0.993436	0.993597	0.99438	0.995337	0.993237	0.99016	0.99129	0.990898	0.990324	0.991418	0.989581	0.990689	0.992354	0.991972	0.991032	0.992116	0.992391	0.995375	0.988621	0.987748	0.988531	0.99266	0.991904	0.990036		70.1	0.993258	0.000971076	0.990678	0.993039	0.990595	0.996692	0.994839	0.993704		70.1	0.994334	0.00082458	0.996547	0.992641	0.992686
71.6	0.991995	0.000381161	0.994052	0.990455	0.991449	0.990928	0.992755	0.993059	0.993788	0.993107	0.994073	0.994972	0.994768	0.991281	0.991036	0.990845	0.99082	0.991437	0.989852	0.990808	0.993422	0.991748	0.991578	0.992657	0.993299	0.997485	0.988656	0.987588	0.988826	0.993312	0.991792	0.990006		71.6	0.992981	0.000996364	0.990375	0.99268	0.990745	0.996845	0.994658	0.992582		71.6	0.993961	0.000814469	0.996175	0.991885	0.992826
73.1	0.992049	0.000360067	0.9941	0.991064	0.991908	0.991919	0.993121	0.993563	0.992943	0.993338	0.994748	0.994069	0.994617	0.990008	0.991137	0.991782	0.990378	0.991049	0.99034	0.990503	0.993088	0.992904	0.991562	0.992703	0.992822	0.997172	0.988845	0.987809	0.989274	0.992646	0.991992	0.990065		73.1	0.993107	0.00103235	0.989999	0.992965	0.991048	0.997022	0.99474	0.992868		73.1	0.993752	0.000820927	0.996096	0.991992	0.992538
74.6	0.992074	0.000319792	0.994096	0.991316	0.992181	0.992198	0.993002	0.993036	0.993196	0.994514	0.994276	0.995674	0.993498	0.990322	0.991372	0.991608	0.99149	0.991812	0.989766	0.991653	0.99237	0.99196	0.991993	0.992089	0.993233	0.993617	0.989241	0.987783	0.98901	0.99358	0.992214	0.990125		74.6	0.992966	0.00102192	0.989877	0.992506	0.990585	0.996524	0.994614	0.993693		74.6	0.994115	0.000789655	0.996077	0.991857	0.993302
76.1	0.992242	0.000349295	0.994368	0.990532	0.991528	0.991999	0.993008	0.993817	0.994142	0.993272	0.994434	0.995717	0.99381	0.991035	0.991099	0.991932	0.991358	0.991693	0.990318	0.992624	0.992303	0.99249	0.991565	0.993394	0.993576	0.995801	0.988879	0.987823	0.988891	0.993214	0.992374	0.990256		76.1	0.993224	0.00101238	0.989914	0.993222	0.990952	0.996738	0.994521	0.993999		76.1	0.993764	0.000712586	0.99538	0.991817	0.992734
77.6	0.992279	0.000330439	0.99441	0.990751	0.991858	0.992621	0.993014	0.992898	0.993841	0.993654	0.994661	0.995502	0.995135	0.990651	0.992243	0.991477	0.991485	0.991315	0.991596	0.99196	0.992493	0.99293	0.991374	0.99239	0.993038	0.994768	0.988735	0.987854	0.989105	0.993211	0.992429	0.990955		77.6	0.99279	0.00111923	0.989043	0.992228	0.990581	0.996556	0.9946	0.993733		77.6	0.993524	0.000830315	0.995267	0.991196	0.991977
79.1	0.992499	0.000323429	0.994173	0.991166	0.99267	0.992458	0.992804	0.994043	0.994387	0.994415	0.99549	0.995596	0.995247	0.991304	0.991757	0.991839	0.991139	0.992134	0.990276	0.992906	0.993719	0.992522	0.991143	0.992833	0.993455	0.993987	0.989119	0.989215	0.989315	0.992526	0.9923	0.991036		79.1	0.993277	0.000957233	0.990626	0.993177	0.990604	0.996568	0.994658	0.994032		79.1	0.993694	0.000676692	0.99529	0.992181	0.9927
80.6	0.992702	0.000372305	0.99419	0.99194	0.992573	0.992556	0.993648	0.993712	0.994702	0.993676	0.995548	0.996612	0.995253	0.991065	0.991139	0.991725	0.990844	0.992165	0.991514	0.992585	0.993768	0.992887	0.991082	0.993196	0.99339	0.996926	0.988333	0.988951	0.989441	0.993827	0.992627	0.991173		80.6	0.993114	0.00093672	0.990369	0.992401	0.990816	0.99607	0.994923	0.994109		80.6	0.993468	0.000816567	0.995484	0.991262	0.992829
82.1	0.99278	0.000365736	0.994752	0.992098	0.992434	0.992359	0.993663	0.994443	0.994765	0.994384	0.995314	0.996286	0.995221	0.990671	0.992219	0.991466	0.991884	0.992578	0.990732	0.992819	0.994242	0.993376	0.991606	0.992879	0.993771	0.995678	0.989077	0.987948	0.989323	0.993421	0.992876	0.991112		82.1	0.992838	0.00102362	0.989321	0.992848	0.990808	0.996098	0.994904	0.993052		82.1	0.993139	0.000944637	0.995462	0.990564	0.991555
																																		83.6	0.993185	0.00103685	0.989725	0.99265	0.991078	0.996502	0.995157	0.993999		83.6	0.993312	0.000877084	0.99519	0.990757	0.992331
																																		85.1	0.993231	0.000952512	0.990207	0.993055	0.990882	0.996168	0.995031	0.994043		85.1	0.99335	0.000956157	0.995535	0.989826	0.992421
																																		86.6	0.993267	0.00103532	0.989977	0.992762	0.990996	0.99681	0.994834	0.99422		86.6	0.993005	0.000981731	0.994712	0.989702	0.992403
																																		88.1	0.99334	0.00104649	0.990267	0.992891	0.990711	0.996843	0.995173	0.994156		88.1	0.993416	0.000882204	0.994975	0.990725	0.992115
																																		89.6	0.993432	0.00101012	0.989801	0.993161	0.991802	0.996885	0.995023	0.993918		89.6	0.993355	0.000777394	0.994153	0.99076	0.992581
																																		91.1	0.993248	0.00097643	0.9899	0.992723	0.991488	0.996516	0.994954	0.993905		91.1	0.993516	0.000875526	0.995157	0.990714	0.992611
																																		92.6	0.993542	0.000879328	0.990736	0.993207	0.991649	0.996509	0.995163	0.993988		92.6	0.993334	0.000912527	0.994898	0.990196	0.992343
																																												94.1	0.9934	0.000693157	0.99454	0.991335	0.992879
																																												95.6	0.993898	0.000973654	0.995306	0.990988	0.992768
																																												97.1	0.993494	0.000720241	0.994248	0.991321	0.99243
																																												98.6	0.994007	0.000839915	0.995277	0.991694	0.993181
																																												100.1	0.993855	0.0009658	0.994927	0.990982	0.992771
																																												101.6	0.993835	0.000843177	0.994313	0.991326	0.992594
																																												103.1	0.994035	0.000907631	0.995222	0.991045	0.992994
[truncated: 10 more columns]

## Sheet: Fig. 3b
	Time Between Stimuli (s)	Relative Amplitude of 2nd Peak (Plotted Data)	S.E.M.	Peak1	Peak2	Relative Change (Peak2-1/ Peak1-1)		Time Between Stimuli (s)	Relative Amplitude of 2nd Peak (Plotted Data)	S.E.M.	Peak1	Peak2	Relative Change (Peak2-1/ Peak1-1)		Time Between Stimuli (s)	Relative Amplitude of 2nd Peak (Plotted Data)	S.E.M.	Peak1	Peak2	Relative Change (Peak2-1/ Peak1-1)		Time Between Stimuli (s)	Relative Amplitude of 2nd Peak (Plotted Data)	S.E.M.	Peak1	Peak2	Relative Change (Peak2-1/ Peak1-1)		Time Between Stimuli (s)	Relative Amplitude of 2nd Peak	S.E.M.	Peak1	Peak2	Relative Change (Peak2-1/ Peak1-1)		Time Between Stimuli (s)	Relative Amplitude of 2nd Peak (Plotted Data)	S.E.M.	Peak1	Peak2	Relative Change (Peak2-1/ Peak1-1)		Time Between Stimuli (s)	Relative Amplitude of 2nd Peak (Plotted Data)	S.E.M.	Peak1	Peak2	Relative Change (Peak2-1/ Peak1-1)
	13	1.24674	0.017799	1.03979	1.04921	1.23675		18	1.14783	0.0101417	1.042	1.04752	1.1315		22	1.11666	0.0132296	1.03922	1.04486	1.14396		28	1.04039	0.0121117	1.04691	1.04942	1.05351		33	1.03057	0.00793498	1.04575	1.04758	1.03988		37	0.96872	0.0107443	1.03577	1.03453	0.965338		43	0.948149	0.0247075	1.03666	1.03359	0.916252
				1.0343	1.04242	1.2367					1.03474	1.03985	1.14695					1.03505	1.03884	1.10836					1.03876	1.03967	1.02347					1.04238	1.04359	1.02844					1.03312	1.03135	0.946358					1.03305	1.03078	0.931443
				1.03415	1.04149	1.21472					1.0334	1.03764	1.12673					1.03339	1.03578	1.07156					1.03532	1.03657	1.03527					1.0442	1.04503	1.0189					1.03265	1.03151	0.965124					1.03117	1.02878	0.923216
				1.02977	1.03969	1.33346					1.03155	1.03768	1.19438					1.03209	1.03701	1.15331					1.03206	1.03191	0.995385					1.04122	1.04138	1.00408					1.03235	1.03229	0.99806					1.02953	1.03017	1.02168
				1.03389	1.04136	1.22054					1.0334	1.03788	1.13443					1.03159	1.03582	1.13378					1.03048	1.03298	1.08213					1.03739	1.03723	0.995904
				1.03066	1.03797	1.23828					1.02927	1.03375	1.15298					1.02966	1.0323	1.08898					1.03202	1.0337	1.05256					1.03588	1.03532	0.984425
																																1.03229	1.03212	0.994864
																																1.02834	1.02815	0.993026
																																1.02625	1.0246	0.936924
																																1.04811	1.04946	1.02792
																																1.04609	1.04843	1.05073
																																1.04617	1.0501	1.08501
																																1.0444	1.04662	1.05001
																																1.04196	1.04225	1.0068
																																1.04097	1.04283	1.04547
																																1.0403	1.04008	0.994591
																																1.04248	1.04665	1.09813
																																1.04247	1.04645	1.09372
																																1.03949	1.04341	1.09932
																																1.03061	1.03191	1.04235
																																1.04137	1.04453	1.07628
																																1.03841	1.04034	1.05029
																																1.03798	1.03844	1.01213
																																1.03501	1.03536	1.00999
																																1.03132	1.03334	1.06461
																																1.03304	1.03274	0.991101
[truncated: 12 more columns]

## Sheet: Fig. 3c
No Stim
Time (s)	Mean FRET Ratio	S.E.M.	Well-1	Well-2	Well-3	Well-4	Well-5	Well-6	Well-7	Well-8	Well-9	Well-10	Well-11	Well-12	Well-13	Well-14	Well-15	Well-16	Well-17	Well-18	Well-19	Well-20	Well-21	Well-22	Well-23	Well-24	Well-25	Well-26	Well-27	Well-28	Well-29	Well-30	Well-31	Well-32	Well-33	Well-34	Well-35	Well-36	Well-37	Well-38	Well-39	Well-40	Well-41	Well-42	Well-43	Well-44	Well-45	Well-46	Well-47
-13.53	0.999668	9.7635e-05	0.99887	0.998562	0.999316	0.998775	0.999059	0.999322	0.999455	0.999197	0.998925	0.999846	0.999787	0.999118	0.998633	0.997703	0.998265	0.998399	0.998465	0.998973	1.00043	0.998147	0.999904	0.999923	1.00111	0.999341	0.999277	1.00005	0.999596	0.999972	1.00035	1.00025	0.999872	1.00055	1.00006	0.999821	1.00041	1.00072	1.00062	1.00083	0.998938	1.00109	1.00092	1.00044	1.00071	1.00099	0.999924	0.999143	1.0004
-12.03	0.999772	3.9633e-05	1.00002	0.999811	0.999337	0.999421	0.99967	0.999798	0.999093	0.999503	0.999499	0.999779	0.999319	0.99933	1.00005	1.00002	0.999718	0.99968	1.00023	0.999945	1.00014	0.999511	1.00036	0.999635	1.00023	0.999806	0.999664	0.999442	0.999962	0.99991	0.99966	1.00028	1.00022	0.999129	0.999662	0.999849	1.00013	1.00014	0.999487	0.999923	0.999989	1.00032	0.999865	0.999602	0.999683	0.999224	0.999874	0.9995	0.999967
-10.52	0.999703	4.24252e-05	1.00022	0.999804	1.00013	0.998804	0.999927	0.999654	0.999389	0.999529	0.999371	1.00008	1.0001	0.999556	1.00004	0.999884	0.999595	0.999808	1.0003	0.999772	0.999044	0.999834	0.999178	0.999798	0.999315	1.00013	0.999872	0.999582	0.999668	0.999313	0.999573	0.999101	0.999926	0.999904	0.999406	0.999863	1.00019	0.999688	0.999842	0.999411	0.999834	1.00012	1.00033	0.999701	0.999487	0.999228	0.999538	0.999409	0.999083
-9.02	0.999904	3.9445e-05	0.99996	1.0003	0.999725	0.999987	1.00007	0.999781	0.99946	0.999744	0.999599	0.999831	0.999713	0.999807	0.999991	1.00059	0.999896	1.00006	0.999876	0.999884	0.999423	1.00024	0.999972	1.00027	0.999352	1.00007	1.0004	1.00018	0.999688	0.99961	1.00001	0.999843	0.999704	0.999725	0.999404	0.999802	0.999779	1.00004	0.999577	0.99979	1.00033	0.999103	1.00068	0.999623	1.00029	0.999595	0.999789	0.999903	1.00064
-7.52	0.999972	3.46841e-05	0.999738	1.00038	1.00012	1.0002	1.00018	0.999892	0.999991	1.0005	1.00007	0.999974	0.99998	0.99973	1.00022	1.00016	1.00021	0.999739	1.00009	0.999741	0.999554	1.00029	1.00011	1.00021	0.999914	0.999942	1.00026	0.999352	1.0002	1.00025	0.999847	0.999977	1.00001	1.00012	1.00025	0.999793	0.999867	0.999566	0.999888	1.00029	0.999577	0.999385	1.00071	0.999952	1.00021	0.999764	0.999637	1.00005	1.0001
-6.02	1.00004	3.92836e-05	1.00063	0.99968	1.00007	1.0003	1.00051	1.00009	1.00028	0.999801	0.999776	1.00039	1.00006	1.00045	1.00033	1.00025	1.00018	1.00015	1.0008	1.00006	0.999965	1.00025	0.999449	1.00012	1.00009	0.999816	1.00007	1.00056	1.00003	1.00009	1.00031	0.999839	1.00013	0.99992	1.00007	1.00036	0.999514	0.999918	1.00013	0.999407	1.00005	0.999881	0.999433	0.999681	1.00037	0.999823	0.999765	1.00001	0.999577
-4.51	1.00007	3.5737e-05	1.00001	1.00003	1.00014	1.00056	0.999661	1.00013	1.00055	1.00081	1.00024	0.999782	1.00001	1.00037	0.999931	1.00036	1.00063	0.999986	0.999858	1.00022	1.00024	0.999946	1.00016	0.99956	0.999821	0.999864	0.999895	1.00002	1.00006	1.00026	1.00028	0.999911	1.00015	0.999983	1.00021	1.00054	0.999957	0.999829	0.999737	0.999939	1.00054	0.999919	0.999504	1.00022	1.0001	1.00015	1.0002	1	0.999702
-3.01	1.00018	4.39973e-05	1.00049	1.00009	1.00033	1.00028	1.00097	1.00033	1.0006	1.00017	1.0004	0.999992	1.00019	1.00029	1.00019	1.00015	1.00043	1.0001	1.00011	1.00064	1	1.00049	0.999877	1.00015	1.00067	1.00028	0.999966	1.00034	1.00008	1.00015	1.00026	0.999833	1.00029	1.00005	1.00053	1.00009	0.999915	0.999819	0.999925	1.00021	1.0004	1.00008	0.99925	1.00032	0.998475	1.00011	0.999964	1.00034	1.00009
-1.5	1.00031	4.07964e-05	0.999887	1.00059	1.00017	1.00116	0.999951	1.00055	1.0005	1.0002	1.00069	1.00001	1.00047	1.00042	1.0003	1.00077	1.00051	1.00081	1.00027	1.00017	1.00092	1.0007	1.0001	1.00015	0.999812	1.0003	1.0005	1.00048	1.00004	1.00031	0.999945	1.00069	0.999804	1.00017	1.00028	0.999856	0.999831	1.00057	1.00046	0.999986	0.999587	0.999921	0.999696	1.00022	1.0002	1.00063	1.00063	1.00093	1.00005
0	1.00038	4.46621e-05	1.00017	1.00076	1.00065	1.00052	1.00001	1.00046	1.00069	1.00055	1.00143	1.00031	1.00038	1.00093	1.00031	1.00012	1.00056	1.00127	1	1.0006	1.00029	1.00059	1.00088	1.00019	0.99968	1.00044	1.00009	0.999995	1.00066	1.00013	0.999761	1.00027	0.999897	1.00044	1.00013	1.00002	1.0004	0.999719	1.00033	1.0002	1.00077	1.00018	0.999607	1.00024	1.00047	1.00047	1.00068	1.00071	1.0004
2.14	1.00041	5.02467e-05	1.00026	1.00044	1.00034	1.00106	1.00033	1.00091	1.00083	1.00043	1.00108	1.00047	1.0003	1.00034	1.00052	1.0004	1.00029	1.00112	1.00074	1.00108	1.0006	1.00073	1.00007	1.00076	1.00056	1.00037	1.00012	0.999706	1.00096	0.999677	0.999986	1.00055	1.00027	1.00062	1.00068	1.00051	1.00019	1.00036	1.00008	0.999541	1.00016	1.00015	1.0007	1.00047	1.00098	1.00061	1.00037	1.00106	1.00027
3.64	1.00048	6.31656e-05	1.00043	1.0009	1.00064	1.00104	1.00056	1.00081	1.00097	1.00088	1.00153	1.00038	1.00038	1.00032	1.00081	1.00041	1.00023	1.0014	1.00036	1.00115	1.0004	1.00115	1.00046	1.00023	1.00017	0.999822	1.00034	0.999839	0.999782	1.00029	0.99971	1.00083	1.00049	1.0004	1.00007	1.00007	0.999936	0.999563	1.00008	1.00013	1.0007	0.999987	0.999052	1.00086	1.00109	1.0012	1.00064	1.00161	1.00154
5.15	1.0006	5.4288e-05	1.00029	1.00088	1.00065	1.00087	1.00065	1.00098	1.00049	1.0007	1.00122	1.00118	1.00062	1.00053	1.00084	1.00093	1.00056	1.00092	1.00075	1.00114	1.0011	1.00142	1.00001	1.00038	1.00039	0.999935	1.00055	1.00032	0.999941	1.00032	0.999695	1.00059	1.00088	1.00061	1.00083	1.00013	0.999891	1.00023	1.00016	1.00008	1.00037	0.999931	0.999747	1.00123	0.999821	1.00119	1.00122	1.00093	1.00084
6.65	1.00072	6.30539e-05	1.0009	1.00077	1.00073	1.00086	1.00101	1.00078	1.00103	1.00095	1.00133	1.00098	1.00091	1.00071	1.00153	1.00099	1.00066	1.00137	1.00091	1.00086	1.00105	1.00112	1.00062	1.00025	0.999239	1.00071	1.0002	1.00031	1.00061	1.00059	0.999994	1.00112	1.00091	1.00066	1.00117	1.00003	0.999401	0.999963	1.00041	0.999906	1.00094	1.00006	0.99966	1.00132	1.0011	1.00158	1.00109	1.00164	1.00096
8.15	1.00058	6.91227e-05	1.00055	1.00096	1.00091	1.00078	1.00099	1.00083	1.00143	1.00111	1.00119	1.00077	1.00047	1.00056	1.00093	1.0004	1.00049	1.0015	1.00101	1.00155	1.00061	1.0013	0.999972	1.0001	1.00044	0.999631	1.00076	1.00031	1.00072	0.999953	1.00047	1.00137	1.00038	1.00013	1.00129	1.00025	0.999049	0.999574	1.00014	1.00013	1.0007	0.999711	1.00009	0.999897	0.999598	1.00182	1	1.00091	1.00015
9.66	1.00067	6.76987e-05	1.00067	1.00066	1.00013	1.00105	1.00145	1.00095	1.00083	1.00122	1.00139	1.00101	1.00132	1.00085	1.00104	1.00043	1.00034	1.00185	1.00141	1.00112	1.00088	1.00045	1.00021	1.00031	0.9998	1.00006	1.00051	0.999815	1.00004	1.00039	0.999865	1.00119	1.00069	1.00054	1.00076	1.00008	0.999337	0.999439	1.00026	1.00005	1.00091	1.00066	0.999979	1.00131	0.999848	1.00168	1.00107	1.00104	1.00056
11.16	1.00081	7.46898e-05	1.00116	1.00091	1.00102	1.00097	1.00151	1.0011	1.00162	1.00108	1.00119	1.00098	1.00102	1.00102	1.00111	1.00065	1.0007	1.00153	1.00183	1.00173	1.00068	1.00155	1.00034	0.999035	0.999891	0.999645	1.00077	1.00076	1.00078	1.00103	1.00008	1.00069	1.00057	1.00024	1.00028	1.0003	0.999581	0.999618	1.00005	1.00019	1.00098	1.0005	1.00005	1.00092	1.00043	1.002	1.00111	1.00096	1.00044
12.66	1.00079	6.98614e-05	1.001	1.00112	1.00043	1.00118	1.00133	1.00128	1.00168	1.00126	1.00142	1.00114	1.00165	1.00105	1.00055	1.0009	1.00004	1.00148	1.00129	1.00094	1.00116	1.0014	0.999871	1.00001	1.00001	0.999683	1.00018	1.00034	1.0001	1.00043	1.00012	1.00083	1.00089	1.00051	1.00116	1.00023	0.999949	0.999776	1.00018	1.0003	1.00121	1.00012	1.00015	1.0012	1.00038	1.00207	1.00092	1.00128	1.00011
14.17	1.00091	7.40057e-05	1.00067	1.00105	1.00082	1.0011	1.00163	1.00127	1.00168	1.00117	1.0017	1.00133	1.00186	1.00086	1.00112	1.00079	1.00074	1.00161	1.00161	1.00165	1.00027	1.00117	1.00013	0.999687	1.0003	1.00014	1.00053	1.00013	1.00021	1.00027	1.00032	1.0011	1.00102	1.00035	1.00107	1.00002	0.999861	0.999997	0.999749	1.00028	1.0012	1.00059	1.00026	1.00119	1.00055	1.00202	1.00119	1.00165	1.00073
15.67	1.00103	7.00024e-05	1.00089	1.00123	1.00171	1.00134	1.00151	1.00146	1.00174	1.00156	1.00147	1.001	1.00137	1.00139	1.00081	1.00071	1.00099	1.00206	1.0017	1.00192	1.00078	1.00168	1.00022	1.00072	1.00032	0.999996	1.00075	1.00013	1.00047	1.00038	1.00036	1.00111	1.00063	1.00073	1.00122	1.00023	1.0001	1.00044	1.00044	1.00052	1.00143	1.00026	1.00044	1.00104	1.0004	1.00206	1.00147	1.00114	1.00072
17.17	1.001	7.9753e-05	1.00088	1.00138	1.00159	1.00149	1.00148	1.00163	1.00189	1.00128	1.00162	1.00167	1.00175	1.00123	1.00192	1.00034	1.00108	1.00209	1.0017	1.00165	1.00142	1.0015	0.999674	1.0003	0.999834	0.999724	1.00069	1.00058	1.00062	1.00023	1.00021	1.00133	1.00155	1.00084	1.00133	1.0011	1.00022	0.99969	1.00008	1.00056	1.00168	1.00029	1.00018	1.00099	1.0007	1.00126	1.00049	1.00086	1.00153
18.68	1.00114	7.58105e-05	1.0011	1.00144	1.00133	1.00189	1.00168	1.00172	1.00191	1.00134	1.00171	1.00179	1.00178	1.00116	1.00118	1.00055	1.00116	1.00224	1.00227	1.00149	1.00094	1.00195	0.999691	1.00011	1.00098	1.00027	1.00146	1.00086	1.00045	1.0002	1.00033	1.00117	1.00112	1.00085	1.00149	1.00129	1.00032	0.999885	0.99999	1.00109	1.00146	1.00045	1.00046	1.00132	1.00054	1.00091	1.00086	1.00089	1.0011
20.18	1.00118	7.6341e-05	1.00102	1.00151	1.0016	1.00169	1.00153	1.00164	1.00191	1.00151	1.00165	1.00179	1.00189	1.00097	1.00187	1.00112	1.00074	1.0024	1.00238	1.00194	1.00106	1.002	1.00043	1.00064	1.00098	1.00018	1.00087	1.0008	1.00078	1.00031	1.00029	1.00129	1.00128	1.00078	1.00102	1.00099	1.00068	0.999729	1.00028	1.00046	1.00094	1.00048	1.00065	1.0012	1.00048	1.00258	1.00175	1.00089	1.00099
21.68	1.00119	8.26218e-05	1.00114	1.00128	1.00121	1.00148	1.00166	1.00173	1.00202	1.00152	1.00187	1.00177	1.00216	1.00097	1.00116	1.00084	1.00119	1.00182	1.00235	1.0024	1.00101	1.00198	0.999435	1.00012	1.00038	1.00071	1.00112	1.00015	1.00017	1.00055	1.00059	1.00102	1.00133	1.00079	1.00156	1.00103	1.00003	0.99991	1.00049	1.00118	1.00114	1.00042	1.00065	1.00113	1.00084	1.0025	1.00185	1.00081	1.00124
23.19	1.0012	8.43482e-05	1.00122	1.00141	1.00159	1.00181	1.00186	1.0019	1.00127	1.00173	1.00172	1.00164	1.00211	1.00146	1.00125	1.00087	1.00164	1.0021	1.0025	1.00187	1.00067	1.00194	0.999936	1	1.00048	1.00089	1.00058	1.00055	1.00025	0.999685	1.00026	1.0011	1.0012	1.00075	1.00127	1.00105	1.00034	0.999607	1.00107	1.0007	1.00137	0.999956	1.00051	1.00131	1.00107	1.00215	1.00233	1.00199	1.00094
24.69	1.0013	7.85033e-05	1.00057	1.00151	1.00088	1.00217	1.00201	1.00162	1.00204	1.0017	1.00197	1.0017	1.00197	1.00122	1.00172	1.0009	1.00161	1.00255	1.00231	1.00154	1.00162	1.00235	1.0002	1.00019	0.999964	1.00094	1.00128	1.00078	0.999944	1.00071	1.00043	1.00113	1.00148	1.00044	1.00145	1.00096	1.00068	1.00044	1.00051	1.00079	1.00124	1.00011	1.00132	1.0012	1.00083	1.00254	1.00232	1.00156	1.00124
26.2	1.00134	7.9929e-05	1.00159	1.00144	1.00212	1.00209	1.00217	1.00161	1.00178	1.00166	1.00178	1.00159	1.00176	1.0012	1.00092	1.00139	1.00235	1.00235	1.0018	1.00198	1.00109	1.00177	1.00018	1.00018	1.00101	1.00097	1.00066	1.00096	1.00102	1.00067	1.0004	1.00114	1.00151	1.00063	1.00067	1.00137	1.00036	1.00002	1.00026	1.0005	1.00066	1.00026	1.00095	1.00168	1.00085	1.00119	1.00282	1.00148	1.00104
27.7	1.00137	7.9639e-05	1.00112	1.00152	1.00192	1.0021	1.00234	1.00169	1.00169	1.00186	1.00179	1.00171	1.00215	1.00115	1.00162	1.00101	1.00158	1.00255	1.00209	1.00193	1.00147	1.00189	0.999922	0.999958	1.00092	1.00057	1.00115	1.00091	1.00092	1.00078	1.00088	1.00151	1.00121	1.00056	1.00129	1.00097	1.00043	1.00007	1.00051	1.0011	1.0016	1.00074	1.00051	1.00063	1.00088	1.0029	1.00165	1.00164	1.00098
29.2	1.00143	8.02057e-05	1.00121	1.00157	1.00215	1.00198	1.00213	1.00202	1.00167	1.00199	1.00187	1.00165	1.0021	1.00126	1.00152	1.0008	1.0019	1.00277	1.00173	1.00199	1.00103	1.00181	1.00018	1.0011	1.00042	1.00075	1.00099	1.0016	1.0007	1.00065	1.00082	1.00161	1.00101	1.00045	1.00154	1.00105	1.00059	0.999664	1.00059	1.00124	1.00133	1.00048	1.00127	1.00178	1.00091	1.00283	1.00221	1.00191	1.00103
30.71	1.0014	8.55997e-05	1.00113	1.00175	1.002	1.00222	1.00225	1.00193	1.0023	1.00212	1.00216	1.00168	1.00235	1.00144	1.00155	1.00131	1.00185	1.0027	1.00138	1.00205	1.00164	1.00229	1.00027	1.00093	1.00047	1.00058	1.00115	1.00068	1.00052	1.00085	1.00043	1.00091	1.00137	1.00079	1.0013	1.0009	1.00021	0.999415	1.00031	1.00113	1.0009	1.0002	1.001	1.00147	1.00121	1.00112	1.00215	1.00144	1.00118
32.21	1.00145	8.03622e-05	1.00146	1.00162	1.00205	1.00234	1.00237	1.00176	1.0025	1.00224	1.00212	1.00145	1.00239	1.0014	1.00207	1.00102	1.00247	1.00297	1.00238	1.00195	1.0015	1.00161	1.00008	1.00084	1.00099	1.00087	1.00096	1.00064	1.00103	1.0007	1.00082	1.00129	1.00103	1.00119	1.00102	1.00058	1.0005	1.00025	1.00048	1.00125	1.00066	1.00021	1.00139	1.0017	1.00112	1.00127	1.00184	1.00129	1.001
33.72	1.00154	9.15341e-05	1.00148	1.00178	1.00213	1.0019	1.00267	1.00197	1.00178	1.00248	1.00249	1.00146	1.0021	1.00151	1.00197	1.00082	1.00229	1.00319	1.00199	1.00184	1.00201	1.00193	1.00073	1.00091	1.00005	1.00105	1.00119	1.00103	1.00148	1.00096	1.00105	1.00146	1.00103	1.00099	1.00145	1.00086	0.999994	0.999813	1.00068	1.0008	1.00061	1.00024	1.00153	1.00145	1.00082	1.00255	1.00277	1.0018	1.00079
35.22	1.00156	8.90963e-05	1.00109	1.002	1.00215	1.00217	1.00267	1.00209	1.00187	1.00241	1.00254	1.00154	1.00253	1.00137	1.00228	1.00062	1.00203	1.00291	1.00232	1.00242	1.00176	1.00183	1.00062	1.00073	0.999817	1.00109	1.00124	1.0015	1.00082	1.00103	1.00077	1.00185	1.00095	1.001	1.00124	1.00156	1.00027	1.00047	1.00064	1.00056	1.00125	1.00046	1.00155	1.00206	1.00174	1.0026	1.00198	1.00078	1.00077
36.72	1.00158	9.09226e-05	1.00105	1.0021	1.00255	1.00224	1.00252	1.00195	1.00199	1.00214	1.00244	1.00173	1.00258	1.00157	1.00189	1.00103	1.00184	1.00247	1.00199	1.0025	1.00186	1.00191	1.00014	1.00107	1.00083	1.0009	1.00135	1.00098	1.00093	1.00028	1.00077	1.00184	1.00144	1.0007	1.0017	1.00092	1.00006	1.00045	1.00058	1.00133	1.00074	1.00059	1.00153	1.00214	1.00142	1.00267	1.00237	1.00158	1.00124
38.23	1.00154	9.46179e-05	1.00081	1.0019	1.00204	1.00232	1.00251	1.0017	1.00261	1.00245	1.00296	1.00194	1.00233	1.00119	1.00194	1.00061	1.00246	1.00237	1.00175	1.00196	1.00197	1.00237	1.00002	1.00088	1.00002	1.00127	1.00113	1.00163	1.00068	1.00069	1.00123	1.0012	1.00136	1.00071	1.00126	1.00155	1.00003	1.00028	1.00098	1.0007	1.00059	1.00056	1.0015	1.00182	1.00165	1.00122	1.00223	1.00182	1.00119
39.73	1.0016	8.89367e-05	1.0016	1.00222	1.00232	1.00193	1.00276	1.00194	1.00185	1.00225	1.00322	1.0017	1.0024	1.0018	1.0026	1.00085	1.00239	1.00246	1.00184	1.00263	1.00187	1.00239	1.00042	1.00081	1.00051	1.00062	1.0018	1.00157	1.00103	1.0009	1.00105	1.00113	1.00123	1.00066	1.0009	1.00096	1.00038	1.00063	1.00083	1.00106	1.00162	1.00039	1.00147	1.00072	1.00121	1.00256	1.00259	1.00107	1.00138
41.23	1.00165	9.21101e-05	1.00094	1.00183	1.00231	1.00225	1.00261	1.00202	1.00275	1.00239	1.0027	1.00161	1.00251	1.00164	1.00214	1.00051	1.00247	1.00264	1.00235	1.00213	1.00182	1.00225	1.00026	1.00097	0.999906	1.00107	1.00204	1.00075	1.00126	1.00061	1.00129	1.00162	1.00143	1.00071	1.00128	1.00113	1.0005	1.00074	1.00104	1.00057	1.00149	0.99978	1.00147	1.00195	1.00127	1.00182	1.00204	1.00172	1.00202
42.74	1.0017	0.000101969	1.00101	1.00157	1.00222	1.00204	1.00343	1.00216	1.00257	1.0023	1.00312	1.0017	1.00257	1.00194	1.00248	1.00074	1.00208	1.00244	1.00258	1.00199	1.00169	1.00169	0.99955	1.00093	1.00067	1.00094	1.00157	1.00114	1.00066	1.00086	1.00095	1.00125	1.00161	1.00068	1.00133	1.00088	1.00034	1.00073	1.00106	1.00073	1.00165	1.00034	1.00153	1.0019	1.00158	1.00309	1.00347	1.00204	1.00246
44.24	1.00171	0.00010597	1.00126	1.00217	1.00284	1.00214	1.00331	1.00262	1.0026	1.00261	1.0033	1.00125	1.00272	1.00192	1.00195	1.00048	1.00175	1.00268	1.00222	1.00194	1.00163	1.00221	1.00021	1.00094	0.999643	1.00135	1.00215	1.00107	1.00088	1.0006	1.0009	1.00128	1.00149	1.00096	1.00119	1.00101	1.00042	1.00075	1.00129	1.0012	1.00077	1.00085	1.00151	1.00119	1.00126	1.00292	1.00368	1.0019	1.00236
45.74	1.00172	0.000105902	1.00186	1.00175	1.0026	1.0021	1.00291	1.002	1.00203	1.00253	1.00298	1.00159	1.00271	1.00179	1.00249	1.00068	1.00239	1.00299	1.00167	1.00269	1.0021	1.00209	1.00074	1.00081	1.00015	1.00091	1.00166	1.00114	1.00157	1.00071	1.00125	1.00127	1.00167	1.00008	1.00094	1.00091	1.00027	1.00078	1.0014	1.00074	1.00069	1.00008	1.00178	1.00145	1.00165	1.00146	1.00403	1.0019	1.00147
47.25	1.00176	0.000113758	1.00174	1.00222	1.00328	1.00238	1.0033	1.00252	1.00212	1.00257	1.00319	1.0013	1.00291	1.00197	1.00217	1.00085	1.00213	1.00257	1.00205	1.00254	1.00223	1.00264	1.00031	1.00101	0.99962	1.00102	1.00205	1.00055	1.00078	1.00054	1.00144	1.00204	1.00181	1.00069	1.00111	1.00099	0.999745	1.00041	1.00092	1.00113	1.00129	1.00006	1.00183	1.00054	1.0014	1.00258	1.00276	1.00188	1.00213
48.75	1.00177	0.000115437	1.00134	1.00241	1.00313	1.00199	1.0036	1.00269	1.00213	1.00247	1.00342	1.00129	1.00309	1.00199	1.00274	1.00102	1.00216	1.00262	1.00176	1.00235	1.00197	1.00267	1.00031	1.00172	1.00007	1.00116	1.00193	1.00043	1.00064	1.00074	1.00157	1.00141	1.00141	1.00071	1.00104	1.0007	1.00043	1.00037	1.00063	1.0012	1.00053	1.00026	1.00185	1.00208	1.00115	1.00149	1.00386	1.00221	1.00155
50.26	1.00173	0.000116637	1.00164	1.00272	1.0028	1.00185	1.00369	1.00239	1.00267	1.00266	1.00335	1.00139	1.00315	1.00169	1.00238	1.00068	1.00186	1.00229	1.00192	1.00235	1.0022	1.00238	1.00016	1.00148	1.0007	1.00092	1.00165	1.00055	1.0012	1.00079	1.00128	1.00112	1.00181	1.00029	1.00098	1.00079	1.00034	0.999983	1.00166	1.00113	1.00038	1.00009	1.00162	1.00168	1.0015	1.00151	1.00403	1.00308	1.00111
51.76	1.00181	0.000117617	1.00095	1.00253	1.00347	1.00213	1.00362	1.00247	1.00249	1.00262	1.00372	1.0014	1.00298	1.00151	1.00232	1.0006	1.00225	1.00267	1.00205	1.00249	1.00168	1.00244	1.00034	1.00234	1.00106	1.00113	1.00178	1.00048	1.00155	1.0003	1.00196	1.00132	1.00184	1.00023	1.00069	1.00089	1.00018	1.00006	1.00105	1.00103	1.0003	1.00056	1.00211	1.00163	1.00123	1.00157	1.00366	1.00214	1.00218
53.26	1.00184	0.000118993	1.00148	1.0024	1.00304	1.00224	1.00372	1.00266	1.00272	1.00234	1.00358	1.00156	1.00305	1.00179	1.00217	1.00091	1.00197	1.00295	1.00232	1.00232	1.00174	1.00229	1.00008	1.00166	1.00076	1.00139	1.00149	1.00046	1.00072	1.00116	1.00172	1.00094	1.00097	1.00036	1.00076	1.00138	0.999784	1.00007	1.0009	1.00149	1.00121	1.00024	1.00177	1.0019	1.00167	1.00298	1.00404	1.00208	1.00155
54.77	1.00187	0.000119707	1.00145	1.00246	1.00347	1.00255	1.00374	1.00249	1.00233	1.00269	1.00386	1.00159	1.00342	1.00173	1.00277	1.00011	1.00251	1.00253	1.00194	1.00279	1.00162	1.00211	1.00075	1.00198	1.0003	1.00141	1.00262	1.00037	1.00117	1.00108	1.00164	1.0012	1.00115	1.00055	1.00092	1.00021	1.00047	1.00057	1.00159	1.0011	1.00077	1.00037	1.00196	1.00176	1.00148	1.00357	1.0036	1.00217	1.00142
56.27	1.00192	0.00013199	1.00125	1.00267	1.00356	1.00246	1.00325	1.0031	1.00267	1.00286	1.004	1.00156	1.00356	1.00167	1.00296	1.00053	1.00258	1.00321	1.00236	1.00249	1.00253	1.00218	1.00083	1.00195	1.00023	1.00221	1.00207	1.00096	1.00076	1.00072	1.00127	1.00189	1.00149	1.0003	1.00075	1.0008	0.999813	0.999772	1.00143	1.00099	1.00084	1.00042	1.00184	1.00082	1.00144	1.00386	1.00308	1.00233	1.00203
57.78	1.00189	0.000122037	1.00165	1.00249	1.00333	1.0025	1.00306	1.00265	1.00271	1.00257	1.00377	1.00139	1.0031	1.0016	1.00218	1.00057	1.00245	1.00321	1.00228	1.00307	1.00206	1.0023	1.00028	1.00174	1.00055	1.00187	1.00204	1.00131	1.0011	1.001	1.00098	1.00141	1.00158	1.00036	1.00099	1.00065	1.00005	1.00019	1.00104	1.00083	1.00086	0.999939	1.00206	1.00177	1.00125	1.0035	1.00339	1.00209	1.00177
59.28	1.00188	0.000129415	1.00192	1.00255	1.00322	1.0025	1.00307	1.00311	1.00245	1.00216	1.00401	1.00175	1.00303	1.00152	1.00254	1.00048	1.00244	1.00298	1.00259	1.00312	1.00202	1.00256	1.00042	1.00196	0.999511	1.00169	1.00173	1.00117	1.00039	1.00101	1.00127	1.00138	1.00103	1.00023	1.00026	1.00105	1.00048	1.00015	1.00102	1.00157	1.00081	1.00016	1.002	1.00191	1.00145	1.00254	1.0038	1.00238	1.00206
60.78	1.00182	0.000127876	1.00178	1.00271	1.00298	1.00248	1.00294	1.00312	1.00195	1.00236	1.00392	1.0015	1.00308	1.00145	1.00289	1.00036	1.00273	1.00278	1.00261	1.00273	1.00189	1.00263	1.00108	1.00171	0.999361	1.00178	1.00174	1.00072	1.00055	1.00116	1.00162	1.00169	1.00176	0.999873	1.00027	1.00052	1.00034	0.999706	1.00128	1.00081	1.00055	0.99969	1.00213	1.00205	1.00129	1.00231	1.00269	1.00143	1.00184
62.29	1.00187	0.000131614	1.00154	1.00231	1.00325	1.0023	1.00405	1.00314	1.00188	1.00262	1.00387	1.00157	1.00367	1.00166	1.00322	1.00049	1.00284	1.00265	1.00246	1.00297	1.00182	1.00282	1.0011	1.00238	1.00068	1.00196	1.00172	1.0005	1.00086	1.00105	1.00096	1.00165	1.0013	1.00004	1.00017	1.00067	1.00075	1.00002	1.0012	1.00113	1.00052	0.999951	1.00218	1.00214	1.00133	1.00227	1.00426	1.00169	1.00103
63.79	1.0019	0.000133414	1.00189	1.00236	1.00288	1.00249	1.00373	1.00285	1.00209	1.00251	1.00391	1.00172	1.00304	1.00129	1.00276	1.00055	1.00242	1.00329	1.00221	1.00272	1.00216	1.00244	1.00194	1.002	0.999814	1.00144	1.00222	1.00037	1.00126	1.00102	1.00135	1.00155	1.00181	1.00033	1.00026	1.00078	1.0003	0.999594	1.00118	1.00104	1.00065	0.999601	1.00188	1.00198	1.00171	1.00341	1.00372	1.00214	1.00186
65.29	1.00197	0.000125081	1.00178	1.00226	1.00286	1.00239	1.00376	1.00316	1.00247	1.00304	1.00309	1.00153	1.00284	1.00175	1.0029	1.00093	1.0026	1.00282	1.00263	1.00323	1.00253	1.00208	1.00161	1.00292	0.999827	1.00194	1.00156	1.00086	1.00114	1.00093	1.00116	1.00162	1.00157	1.00033	1.00026	1.00071	1.00112	0.999571	1.00154	1.0019	1.00088	0.99984	1.00187	1.00198	1.00149	1.00368	1.00333	1.00171	1.00295
66.81	1.00184	0.000132975	1.00187	1.00239	1.0028	1.00241	1.00373	1.00303	1.00186	1.00256	1.00391	1.00152	1.00291	1.00148	1.00256	1.00062	1.00218	1.00319	1.00254	1.00357	1.00187	1.00158	1.001	1.00226	0.999791	1.00202	1.00113	1.00097	1.00122	1.00051	1.00115	1.0012	1.00119	1.00017	1.00057	1.00096	1.0006	0.999566	1.00122	1.00134	0.999886	1.00021	1.00247	1.00076	1.00125	1.00239	1.00418	1.00223	1.00193
68.31	1.00189	0.000137282	1.00137	1.00195	1.00266	1.00196	1.00392	1.00294	1.00241	1.00269	1.00343	1.0015	1.0035	1.00146	1.00313	1.00058	1.00234	1.00292	1.00254	1.00342	1.00174	1.0024	1.00148	1.00301	0.999964	1.00157	1.00213	1.00069	1.00102	1.00091	1.00113	1.00114	1.00179	1.00013	1.00008	1.00078	1.00042	0.999816	1.00104	1.00082	1.00028	0.999832	1.00243	1.00063	1.0018	1.0024	1.00423	1.00174	1.00189
69.81	1.00187	0.000138641	1.00173	1.00278	1.00258	1.00241	1.00367	1.00302	1.00266	1.00331	1.00351	1.00153	1.00273	1.00142	1.00327	1.00091	1.0028	1.00289	1.00212	1.00354	1.0027	1.00186	1.00049	1.00236	1.00015	1.00223	1.00251	1.0005	1.00083	1.00097	1.00097	1.00089	1.00118	0.999904	1.00017	1.00108	1.00085	0.999959	1.00034	1.00134	1.00031	0.999944	1.00185	1.00088	1.00169	1.00238	1.00464	1.00249	1.00168
71.32	1.00187	0.00014305	1.00175	1.00151	1.00238	1.00212	1.00372	1.00311	1.00243	1.00239	1.00368	1.00161	1.00281	1.00159	1.0026	1.00003	1.00266	1.00322	1.00206	1.00353	1.00295	1.0023	1.00067	1.00239	0.999742	1.00188	1.00185	1.00088	1.00105	1.00095	1.00107	1.00151	1.00124	1.00055	1.00044	1.0004	1.00004	0.999879	1.00054	1.001	1.00044	0.999572	1.00185	1.00098	1.00156	1.00337	1.00428	1.00101	1.00174
72.82	1.00188	0.000143866	1.00171	1.00266	1.00206	1.00212	1.00368	1.0032	1.00244	1.00296	1.00345	1.00169	1.00325	1.00129	1.00225	1.00028	1.0031	1.00296	1.00263	1.00377	1.00308	1.00195	1.00103	1.00291	0.999886	1.00177	1.00207	1.0013	1.00094	1.00106	1.00113	1.00109	1.00128	0.999772	1.00024	1.00037	1.00053	0.999365	1.00035	1.00072	1.00004	1.00021	1.00214	1.00115	1.00114	1.00377	1.00421	1.00242	1.00185
74.32	1.00191	0.000149748	1.002	1.00221	1.00228	1.00208	1.00353	1.00313	1.0023	1.00324	1.00361	1.00141	1.00286	1.00146	1.00233	0.999875	1.00299	1.00285	1.00318	1.00327	1.00285	1.00155	1.00159	1.00234	0.999159	1.00129	1.00157	1.0013	1.00128	1.00115	1.00106	1.00112	1.0019	0.999923	1.00006	1.00039	1.0001	0.999599	1.00094	1.00109	1.00003	0.999519	1.0025	1.00191	1.00157	1.00389	1.00421	1.00199	1.00177
75.83	1.00196	0.000147599	1.00193	1.00229	1.00239	1.00199	1.0042	1.00312	1.0029	1.00329	1.00366	1.00149	1.00287	1.00207	1.00243	0.999603	1.00287	1.00307	1.00275	1.00351	1.00334	1.002	1.00137	1.00315	0.999072	1.00138	1.00158	1.00098	1.00131	1.0007	1.001	1.00127	1.0014	1.0003	1.00057	1.00064	1.00016	1.00007	1.00132	1.00027	1.00012	1.00021	1.00269	1.00229	1.00164	1.00382	1.00382	1.00226	1.00261
77.71	1.00168	0.000154316	NaN	NaN	NaN	NaN	NaN	NaN	NaN	NaN	NaN	NaN	NaN	NaN	NaN	NaN	NaN	NaN	NaN	NaN	NaN	NaN	NaN	NaN	NaN	NaN	1.00187	1.00017	1.00146	1.00146	1.0018	1.00145	1.00195	0.99968	1.00056	1.00037	1.00036	1.00015	1.00044	1.00096	1.00033	0.999723	1.0022	1.00239	1.00159	1.00378	1.00441	1.00181	1.00177
79.21	1.00164	0.000145694	NaN	NaN	NaN	NaN	NaN	NaN	NaN	NaN	NaN	NaN	NaN	NaN	NaN	NaN	NaN	NaN	NaN	NaN	NaN	NaN	NaN	NaN	NaN	NaN	1.00192	1.0005	1.00055	1.00161	1.00097	1.00128	1.00166	0.999689	1.00042	1.00069	1.00026	0.999552	1.00003	1.00075	1.00125	0.999485	1.0027	1.00239	1.00129	1.00332	1.00375	1.00262	1.00166
80.71	1.00173	0.000142384	NaN	NaN	NaN	NaN	NaN	NaN	NaN	NaN	NaN	NaN	NaN	NaN	NaN	NaN	NaN	NaN	NaN	NaN	NaN	NaN	NaN	NaN	NaN	NaN	1.00212	1.00034	1.00143	1.00147	1.00149	1.00146	1.00176	0.999792	1.00043	1.00057	1.0008	1.00034	1.00084	1.00098	1.00066	0.999956	1.0019	1.0024	1.00189	1.0036	1.00394	1.0016	1.0024
82.22	1.00175	0.000146247	NaN	NaN	NaN	NaN	NaN	NaN	NaN	NaN	NaN	NaN	NaN	NaN	NaN	NaN	NaN	NaN	NaN	NaN	NaN	NaN	NaN	NaN	NaN	NaN	1.00196	1.00095	1.00136	1.00147	1.00137	1.00145	1.00192	0.999555	1.00045	0.999829	1.00113	1.0002	1.00077	1.0009	1.00093	0.99989	1.00211	1.0027	1.00194	1.00348	1.00454	1.00251	1.00168
83.72	1.00165	0.000139259	NaN	NaN	NaN	NaN	NaN	NaN	NaN	NaN	NaN	NaN	NaN	NaN	NaN	NaN	NaN	NaN	NaN	NaN	NaN	NaN	NaN	NaN	NaN	NaN	1.00216	1.00174	1.00122	1.00147	1.00107	1.00113	1.00128	0.999815	1.00036	1.00062	1.00037	1	1.0006	1.00067	1.0011	0.999616	1.00226	1.00256	1.00168	1.00353	1.00344	1.00242	1.00155
85.22	1.00162	0.000145645	NaN	NaN	NaN	NaN	NaN	NaN	NaN	NaN	NaN	NaN	NaN	NaN	NaN	NaN	NaN	NaN	NaN	NaN	NaN	NaN	NaN	NaN	NaN	NaN	1.00248	1.00118	1.00098	1.00144	1.00144	1.00129	1.00126	0.999601	1.00052	1.0001	1.00017	0.999795	1.00019	1.00096	1.00054	1.00041	1.00184	1.00228	1.00196	1.00353	1.0043	1.00201	1.0014
86.75	1.00157	0.000155602	NaN	NaN	NaN	NaN	NaN	NaN	NaN	NaN	NaN	NaN	NaN	NaN	NaN	NaN	NaN	NaN	NaN	NaN	NaN	NaN	NaN	NaN	NaN	NaN	1.00177	1.0006	1.00139	1.00118	1.00109	1.00159	1.00118	0.999943	1.00044	1.00031	1.00068	0.999654	1.00031	1.0012	1.00013	0.999993	1.00178	1.00248	1.00167	1.00362	1.00485	1.00148	1.00263
88.25	1.00156	0.000155032	NaN	NaN	NaN	NaN	NaN	NaN	NaN	NaN	NaN	NaN	NaN	NaN	NaN	NaN	NaN	NaN	NaN	NaN	NaN	NaN	NaN	NaN	NaN	NaN	1.00149	1.00112	1.00145	1.00161	1.00105	1.00144	1.00128	1.00013	1.00009	1.00068	0.999727	0.999406	1.00044	1.00067	0.999908	0.999962	1.00181	1.00211	1.00103	1.00341	1.00442	1.00179	1.00173
89.76	1.00151	0.000152794	NaN	NaN	NaN	NaN	NaN	NaN	NaN	NaN	NaN	NaN	NaN	NaN	NaN	NaN	NaN	NaN	NaN	NaN	NaN	NaN	NaN	NaN	NaN	NaN	1.00187	1.00093	1.00068	1.0014	1.0008	1.00157	1.00065	0.99966	0.999851	1.00077	0.999936	0.999548	1.00023	1.0014	1.00016	1.00017	1.00189	1.00206	1.00101	1.00344	1.00434	1.00146	1.00185
91.28	1.00152	0.00014534	NaN	NaN	NaN	NaN	NaN	NaN	NaN	NaN	NaN	NaN	NaN	NaN	NaN	NaN	NaN	NaN	NaN	NaN	NaN	NaN	NaN	NaN	NaN	NaN	1.0018	1.0007	1.00118	1.00108	1.00099	1.00131	1.00089	0.999975	0.999801	1.0006	1.00032	0.999601	1.00063	1.00143	1.00025	1.00036	1.00156	1.00209	1.00169	1.00355	1.00353	1.00139	1.00252
92.8	1.00152	0.000157762	NaN	NaN	NaN	NaN	NaN	NaN	NaN	NaN	NaN	NaN	NaN	NaN	NaN	NaN	NaN	NaN	NaN	NaN	NaN	NaN	NaN	NaN	NaN	NaN	1.00212	1.00072	1.00085	1.00112	1.00109	1.0016	1.00135	0.999771	0.999758	1.00052	0.999935	0.999751	0.999774	1.0008	1.00033	1.00003	1.0016	1.00243	1.00166	1.00361	1.00438	1.00166	1.00283
94.31	1.0014	0.000145918	NaN	NaN	NaN	NaN	NaN	NaN	NaN	NaN	NaN	NaN	NaN	NaN	NaN	NaN	NaN	NaN	NaN	NaN	NaN	NaN	NaN	NaN	NaN	NaN	1.00118	1.0006	1.00108	1.0011	1.001	1.00157	1.0008	0.999655	0.999458	1.00118	1.00047	0.999548	0.999836	1.00081	1.00076	1.00014	1.00137	1.00218	1.00176	1.00316	1.00353	1.00111	1.00197
95.83	1.00145	0.000158955	NaN	NaN	NaN	NaN	NaN	NaN	NaN	NaN	NaN	NaN	NaN	NaN	NaN	NaN	NaN	NaN	NaN	NaN	NaN	NaN	NaN	NaN	NaN	NaN	1.0015	1.00137	1.0009	1.00125	1.001	1.00167	1.00048	0.999685	0.99966	1.00035	0.999788	0.999494	0.999706	1.00165	1.00078	0.999668	1.00161	1.00205	1.00146	1.00288	1.00436	1.00198	1.00269
97.33	1.00141	0.000153361	NaN	NaN	NaN	NaN	NaN	NaN	NaN	NaN	NaN	NaN	NaN	NaN	NaN	NaN	NaN	NaN	NaN	NaN	NaN	NaN	NaN	NaN	NaN	NaN	1.00216	1.00012	1.002	1.00147	1.00092	1.00154	1.00099	0.999615	0.999672	1.00108	1.00044	0.999556	1.0001	1.00097	0.999891	1.0001	1.0018	1.00187	1.00174	1.00266	1.00468	1.00126	1.00203
98.86	1.00139	0.000160659	NaN	NaN	NaN	NaN	NaN	NaN	NaN	NaN	NaN	NaN	NaN	NaN	NaN	NaN	NaN	NaN	NaN	NaN	NaN	NaN	NaN	NaN	NaN	NaN	1.00223	1.0001	1.00078	1.00126	1.00078	1.00169	1.00032	0.999207	0.999837	1.00069	1.00006	0.999495	1.00003	1.00104	0.999754	0.999779	1.0016	1.00199	1.00145	1.00303	1.00419	1.002	1.00282
100.38	1.00142	0.000157401	NaN	NaN	NaN	NaN	NaN	NaN	NaN	NaN	NaN	NaN	NaN	NaN	NaN	NaN	NaN	NaN	NaN	NaN	NaN	NaN	NaN	NaN	NaN	NaN	1.00225	1.00048	1.00053	1.0012	1.00112	1.00175	1.00042	0.999338	0.999406	1.00131	0.999987	0.999679	0.999819	1.00119	1.00034	0.999983	1.00175	1.00206	1.00148	1.00279	1.00426	1.00125	1.00172
101.9	1.00141	0.000156417	NaN	NaN	NaN	NaN	NaN	NaN	NaN	NaN	NaN	NaN	NaN	NaN	NaN	NaN	NaN	NaN	NaN	NaN	NaN	NaN	NaN	NaN	NaN	NaN	1.00156	1.00041	1.00097	1.00117	1.0011	1.00121	1.00102	0.999627	0.999561	1.00076	0.999997	0.999617	0.999734	1.00077	0.999734	1.00077	1.00158	1.00182	1.00137	1.00307	1.00424	1.00156	1.00273
103.41	1.00136	0.000151008	NaN	NaN	NaN	NaN	NaN	NaN	NaN	NaN	NaN	NaN	NaN	NaN	NaN	NaN	NaN	NaN	NaN	NaN	NaN	NaN	NaN	NaN	NaN	NaN	1.0017	1.00073	1.00082	1.00092	1.00108	1.00232	1.00037	0.999616	0.999642	1.00084	1.00016	0.999456	1.00041	1.00075	1.00016	1.00017	1.00171	1.00192	1.00138	1.00293	1.00426	1.00162	1.00189
104.93	1.00129	0.000156059	NaN	NaN	NaN	NaN	NaN	NaN	NaN	NaN	NaN	NaN	NaN	NaN	NaN	NaN	NaN	NaN	NaN	NaN	NaN	NaN	NaN	NaN	NaN	NaN	1.00191	1.00054	1.00078	1.00079	1.00046	1.00194	1.0003	0.999274	0.999648	1.0005	1.00059	0.99906	0.999763	1.00034	0.999723	1.00028	1.00175	1.00108	1.00142	1.00327	1.00341	1.0015	1.00275
106.49	1.00136	0.000153835	NaN	NaN	NaN	NaN	NaN	NaN	NaN	NaN	NaN	NaN	NaN	NaN	NaN	NaN	NaN	NaN	NaN	NaN	NaN	NaN	NaN	NaN	NaN	NaN	1.00128	1.00027	1.00107	1.0011	1.00094	1.00192	1.00056	0.999087	1.00008	1.00076	1.00132	0.9994	1.0002	1.00038	0.999723	1.00024	1.00166	1.00108	1.0009	1.00292	1.00436	1.00176	1.0018
107.99	1.00139	0.000156021	NaN	NaN	NaN	NaN	NaN	NaN	NaN	NaN	NaN	NaN	NaN	NaN	NaN	NaN	NaN	NaN	NaN	NaN	NaN	NaN	NaN	NaN	NaN	NaN	1.00179	1.00016	1.00029	1.00145	1.00032	1.00213	1.0008	0.999333	0.999945	1.00051	1.00091	0.999279	1.00009	1.00039	0.999877	1.0001	1.00157	1.00156	1.00174	1.00304	1.00433	1.00174	1.00191
109.49	1.00131	0.000149896	NaN	NaN	NaN	NaN	NaN	NaN	NaN	NaN	NaN	NaN	NaN	NaN	NaN	NaN	NaN	NaN	NaN	NaN	NaN	NaN	NaN	NaN	NaN	NaN	1.00128	1.00038	1.00071	1.00152	1.00034	1.0022	1.00069	0.999245	0.999859	1.00068	1.00067	0.998974	0.999862	1.00011	1.00064	1.00038	1.00173	1.00102	1.00136	1.00263	1.00384	1.00194	1.00264
111.02	1.00129	0.000147424	NaN	NaN	NaN	NaN	NaN	NaN	NaN	NaN	NaN	NaN	NaN	NaN	NaN	NaN	NaN	NaN	NaN	NaN	NaN	NaN	NaN	NaN	NaN	NaN	1.0017	1.00102	1.00017	1.00116	1.00031	1.00187	1.00073	0.999355	1.00034	1.00111	1.00111	0.999382	0.999069	0.999975	1.00038	0.999661	1.00177	1.00106	1.00131	1.00291	1.0038	1.00125	1.00268
112.54	1.00118	0.000159569	NaN	NaN	NaN	NaN	NaN	NaN	NaN	NaN	NaN	NaN	NaN	NaN	NaN	NaN	NaN	NaN	NaN	NaN	NaN	NaN	NaN	NaN	NaN	NaN	1.00148	1.00022	1.00011	1.00105	1.00024	1.00177	1.00027	0.999134	0.999842	1.00039	1.00028	0.998569	1.00005	1.00013	1.0002	0.999743	1.00144	1.00142	1.00129	1.00254	1.00413	1.00078	1.00129
114.11	1.00118	0.000154762	NaN	NaN	NaN	NaN	NaN	NaN	NaN	NaN	NaN	NaN	NaN	NaN	NaN	NaN	NaN	NaN	NaN	NaN	NaN	NaN	NaN	NaN	NaN	NaN	1.00179	1.00074	0.999828	1.00112	1.00018	1.0019	1.00056	0.998852	0.999551	1.00066	0.999972	0.998965	0.999692	1.00052	1.00044	1.00016	1.00173	1.00046	1.00121	1.00281	1.00408	1.00161	1.00234
115.63	1.00116	0.000149155	NaN	NaN	NaN	NaN	NaN	NaN	NaN	NaN	NaN	NaN	NaN	NaN	NaN	NaN	NaN	NaN	NaN	NaN	NaN	NaN	NaN	NaN	NaN	NaN	1.00091	0.999808	1.00003	1.0009	1.00027	1.00144	0.999994	0.998832	0.999973	1.00135	1.00041	0.999153	0.999838	1.00066	1.00055	1.00017	1.00143	1.0007	1.00106	1.00243	1.00399	1.00165	1.00244
117.14	1.00115	0.000143745	NaN	NaN	NaN	NaN	NaN	NaN	NaN	NaN	NaN	NaN	NaN	NaN	NaN	NaN	NaN	NaN	NaN	NaN	NaN	NaN	NaN	NaN	NaN	NaN	1.00092	0.999933	0.99938	1.00099	1.00015	1.00209	0.999721	0.999148	0.999814	1.00098	1.00038	0.999527	0.999746	1.00054	1.00033	0.99976	1.00161	1.00105	1.00132	1.00204	1.0041	1.00131	1.00245
118.64	1.00104	0.000150262	NaN	NaN	NaN	NaN	NaN	NaN	NaN	NaN	NaN	NaN	NaN	NaN	NaN	NaN	NaN	NaN	NaN	NaN	NaN	NaN	NaN	NaN	NaN	NaN	1.00124	0.999925	1.00022	1.001	1.00054	1.00169	1.00019	0.998517	0.999583	1.00057	0.99973	0.99929	0.999712	1.00079	0.999965	0.999825	1.00063	1.00079	1.00071	1.00201	1.00407	1.00131	1.00147
120.16	1.0011	0.000152382	NaN	NaN	NaN	NaN	NaN	NaN	NaN	NaN	NaN	NaN	NaN	NaN	NaN	NaN	NaN	NaN	NaN	NaN	NaN	NaN	NaN	NaN	NaN	NaN	1.00154	0.999351	1.00023	1.00112	0.999834	1.0015	1.00017	0.998942	0.999336	1.00073	1.00059	0.999261	1.00014	1.00036	1.00068	0.999787	1.00246	1.00085	1.00094	1.00183	1.00449	1.00121	1.00207
[truncated: 119 more columns]

## Sheet: Fig. 3d
No Stim
Time (s)	Mean FRET Ratio	S.E.M.	Well-1	Well-2	Well-3	Well-4	Well-5	Well-6	Well-7	Well-8	Well-9	Well-10	Well-11	Well-12	Well-13	Well-14	Well-15	Well-16	Well-17	Well-18	Well-19	Well-20	Well-21	Well-22	Well-23	Well-24	Well-25	Well-26	Well-27	Well-28	Well-29	Well-30	Well-31	Well-32	Well-33	Well-34	Well-35	Well-36	Well-37	Well-38	Well-39	Well-40	Well-41	Well-42	Well-43	Well-44	Well-45	Well-46	Well-47
-13.53	0.999668	9.7635e-05	0.99887	0.998562	0.999316	0.998775	0.999059	0.999322	0.999455	0.999197	0.998925	0.999846	0.999787	0.999118	0.998633	0.997703	0.998265	0.998399	0.998465	0.998973	1.00043	0.998147	0.999904	0.999923	1.00111	0.999341	0.999277	1.00005	0.999596	0.999972	1.00035	1.00025	0.999872	1.00055	1.00006	0.999821	1.00041	1.00072	1.00062	1.00083	0.998938	1.00109	1.00092	1.00044	1.00071	1.00099	0.999924	0.999143	1.0004
-12.03	0.999772	3.9633e-05	1.00002	0.999811	0.999337	0.999421	0.99967	0.999798	0.999093	0.999503	0.999499	0.999779	0.999319	0.99933	1.00005	1.00002	0.999718	0.99968	1.00023	0.999945	1.00014	0.999511	1.00036	0.999635	1.00023	0.999806	0.999664	0.999442	0.999962	0.99991	0.99966	1.00028	1.00022	0.999129	0.999662	0.999849	1.00013	1.00014	0.999487	0.999923	0.999989	1.00032	0.999865	0.999602	0.999683	0.999224	0.999874	0.9995	0.999967
-10.52	0.999703	4.24252e-05	1.00022	0.999804	1.00013	0.998804	0.999927	0.999654	0.999389	0.999529	0.999371	1.00008	1.0001	0.999556	1.00004	0.999884	0.999595	0.999808	1.0003	0.999772	0.999044	0.999834	0.999178	0.999798	0.999315	1.00013	0.999872	0.999582	0.999668	0.999313	0.999573	0.999101	0.999926	0.999904	0.999406	0.999863	1.00019	0.999688	0.999842	0.999411	0.999834	1.00012	1.00033	0.999701	0.999487	0.999228	0.999538	0.999409	0.999083
-9.02	0.999904	3.9445e-05	0.99996	1.0003	0.999725	0.999987	1.00007	0.999781	0.99946	0.999744	0.999599	0.999831	0.999713	0.999807	0.999991	1.00059	0.999896	1.00006	0.999876	0.999884	0.999423	1.00024	0.999972	1.00027	0.999352	1.00007	1.0004	1.00018	0.999688	0.99961	1.00001	0.999843	0.999704	0.999725	0.999404	0.999802	0.999779	1.00004	0.999577	0.99979	1.00033	0.999103	1.00068	0.999623	1.00029	0.999595	0.999789	0.999903	1.00064
-7.52	0.999972	3.46841e-05	0.999738	1.00038	1.00012	1.0002	1.00018	0.999892	0.999991	1.0005	1.00007	0.999974	0.99998	0.99973	1.00022	1.00016	1.00021	0.999739	1.00009	0.999741	0.999554	1.00029	1.00011	1.00021	0.999914	0.999942	1.00026	0.999352	1.0002	1.00025	0.999847	0.999977	1.00001	1.00012	1.00025	0.999793	0.999867	0.999566	0.999888	1.00029	0.999577	0.999385	1.00071	0.999952	1.00021	0.999764	0.999637	1.00005	1.0001
-6.02	1.00004	3.92836e-05	1.00063	0.99968	1.00007	1.0003	1.00051	1.00009	1.00028	0.999801	0.999776	1.00039	1.00006	1.00045	1.00033	1.00025	1.00018	1.00015	1.0008	1.00006	0.999965	1.00025	0.999449	1.00012	1.00009	0.999816	1.00007	1.00056	1.00003	1.00009	1.00031	0.999839	1.00013	0.99992	1.00007	1.00036	0.999514	0.999918	1.00013	0.999407	1.00005	0.999881	0.999433	0.999681	1.00037	0.999823	0.999765	1.00001	0.999577
-4.51	1.00007	3.5737e-05	1.00001	1.00003	1.00014	1.00056	0.999661	1.00013	1.00055	1.00081	1.00024	0.999782	1.00001	1.00037	0.999931	1.00036	1.00063	0.999986	0.999858	1.00022	1.00024	0.999946	1.00016	0.99956	0.999821	0.999864	0.999895	1.00002	1.00006	1.00026	1.00028	0.999911	1.00015	0.999983	1.00021	1.00054	0.999957	0.999829	0.999737	0.999939	1.00054	0.999919	0.999504	1.00022	1.0001	1.00015	1.0002	1	0.999702
-3.01	1.00018	4.39973e-05	1.00049	1.00009	1.00033	1.00028	1.00097	1.00033	1.0006	1.00017	1.0004	0.999992	1.00019	1.00029	1.00019	1.00015	1.00043	1.0001	1.00011	1.00064	1	1.00049	0.999877	1.00015	1.00067	1.00028	0.999966	1.00034	1.00008	1.00015	1.00026	0.999833	1.00029	1.00005	1.00053	1.00009	0.999915	0.999819	0.999925	1.00021	1.0004	1.00008	0.99925	1.00032	0.998475	1.00011	0.999964	1.00034	1.00009
-1.5	1.00031	4.07964e-05	0.999887	1.00059	1.00017	1.00116	0.999951	1.00055	1.0005	1.0002	1.00069	1.00001	1.00047	1.00042	1.0003	1.00077	1.00051	1.00081	1.00027	1.00017	1.00092	1.0007	1.0001	1.00015	0.999812	1.0003	1.0005	1.00048	1.00004	1.00031	0.999945	1.00069	0.999804	1.00017	1.00028	0.999856	0.999831	1.00057	1.00046	0.999986	0.999587	0.999921	0.999696	1.00022	1.0002	1.00063	1.00063	1.00093	1.00005
0	1.00038	4.46621e-05	1.00017	1.00076	1.00065	1.00052	1.00001	1.00046	1.00069	1.00055	1.00143	1.00031	1.00038	1.00093	1.00031	1.00012	1.00056	1.00127	1	1.0006	1.00029	1.00059	1.00088	1.00019	0.99968	1.00044	1.00009	0.999995	1.00066	1.00013	0.999761	1.00027	0.999897	1.00044	1.00013	1.00002	1.0004	0.999719	1.00033	1.0002	1.00077	1.00018	0.999607	1.00024	1.00047	1.00047	1.00068	1.00071	1.0004
2.14	1.00041	5.02467e-05	1.00026	1.00044	1.00034	1.00106	1.00033	1.00091	1.00083	1.00043	1.00108	1.00047	1.0003	1.00034	1.00052	1.0004	1.00029	1.00112	1.00074	1.00108	1.0006	1.00073	1.00007	1.00076	1.00056	1.00037	1.00012	0.999706	1.00096	0.999677	0.999986	1.00055	1.00027	1.00062	1.00068	1.00051	1.00019	1.00036	1.00008	0.999541	1.00016	1.00015	1.0007	1.00047	1.00098	1.00061	1.00037	1.00106	1.00027
3.64	1.00048	6.31656e-05	1.00043	1.0009	1.00064	1.00104	1.00056	1.00081	1.00097	1.00088	1.00153	1.00038	1.00038	1.00032	1.00081	1.00041	1.00023	1.0014	1.00036	1.00115	1.0004	1.00115	1.00046	1.00023	1.00017	0.999822	1.00034	0.999839	0.999782	1.00029	0.99971	1.00083	1.00049	1.0004	1.00007	1.00007	0.999936	0.999563	1.00008	1.00013	1.0007	0.999987	0.999052	1.00086	1.00109	1.0012	1.00064	1.00161	1.00154
5.15	1.0006	5.4288e-05	1.00029	1.00088	1.00065	1.00087	1.00065	1.00098	1.00049	1.0007	1.00122	1.00118	1.00062	1.00053	1.00084	1.00093	1.00056	1.00092	1.00075	1.00114	1.0011	1.00142	1.00001	1.00038	1.00039	0.999935	1.00055	1.00032	0.999941	1.00032	0.999695	1.00059	1.00088	1.00061	1.00083	1.00013	0.999891	1.00023	1.00016	1.00008	1.00037	0.999931	0.999747	1.00123	0.999821	1.00119	1.00122	1.00093	1.00084
6.65	1.00072	6.30539e-05	1.0009	1.00077	1.00073	1.00086	1.00101	1.00078	1.00103	1.00095	1.00133	1.00098	1.00091	1.00071	1.00153	1.00099	1.00066	1.00137	1.00091	1.00086	1.00105	1.00112	1.00062	1.00025	0.999239	1.00071	1.0002	1.00031	1.00061	1.00059	0.999994	1.00112	1.00091	1.00066	1.00117	1.00003	0.999401	0.999963	1.00041	0.999906	1.00094	1.00006	0.99966	1.00132	1.0011	1.00158	1.00109	1.00164	1.00096
8.15	1.00058	6.91227e-05	1.00055	1.00096	1.00091	1.00078	1.00099	1.00083	1.00143	1.00111	1.00119	1.00077	1.00047	1.00056	1.00093	1.0004	1.00049	1.0015	1.00101	1.00155	1.00061	1.0013	0.999972	1.0001	1.00044	0.999631	1.00076	1.00031	1.00072	0.999953	1.00047	1.00137	1.00038	1.00013	1.00129	1.00025	0.999049	0.999574	1.00014	1.00013	1.0007	0.999711	1.00009	0.999897	0.999598	1.00182	1	1.00091	1.00015
9.66	1.00067	6.76987e-05	1.00067	1.00066	1.00013	1.00105	1.00145	1.00095	1.00083	1.00122	1.00139	1.00101	1.00132	1.00085	1.00104	1.00043	1.00034	1.00185	1.00141	1.00112	1.00088	1.00045	1.00021	1.00031	0.9998	1.00006	1.00051	0.999815	1.00004	1.00039	0.999865	1.00119	1.00069	1.00054	1.00076	1.00008	0.999337	0.999439	1.00026	1.00005	1.00091	1.00066	0.999979	1.00131	0.999848	1.00168	1.00107	1.00104	1.00056
11.16	1.00081	7.46898e-05	1.00116	1.00091	1.00102	1.00097	1.00151	1.0011	1.00162	1.00108	1.00119	1.00098	1.00102	1.00102	1.00111	1.00065	1.0007	1.00153	1.00183	1.00173	1.00068	1.00155	1.00034	0.999035	0.999891	0.999645	1.00077	1.00076	1.00078	1.00103	1.00008	1.00069	1.00057	1.00024	1.00028	1.0003	0.999581	0.999618	1.00005	1.00019	1.00098	1.0005	1.00005	1.00092	1.00043	1.002	1.00111	1.00096	1.00044
12.66	1.00079	6.98614e-05	1.001	1.00112	1.00043	1.00118	1.00133	1.00128	1.00168	1.00126	1.00142	1.00114	1.00165	1.00105	1.00055	1.0009	1.00004	1.00148	1.00129	1.00094	1.00116	1.0014	0.999871	1.00001	1.00001	0.999683	1.00018	1.00034	1.0001	1.00043	1.00012	1.00083	1.00089	1.00051	1.00116	1.00023	0.999949	0.999776	1.00018	1.0003	1.00121	1.00012	1.00015	1.0012	1.00038	1.00207	1.00092	1.00128	1.00011
14.17	1.00091	7.40057e-05	1.00067	1.00105	1.00082	1.0011	1.00163	1.00127	1.00168	1.00117	1.0017	1.00133	1.00186	1.00086	1.00112	1.00079	1.00074	1.00161	1.00161	1.00165	1.00027	1.00117	1.00013	0.999687	1.0003	1.00014	1.00053	1.00013	1.00021	1.00027	1.00032	1.0011	1.00102	1.00035	1.00107	1.00002	0.999861	0.999997	0.999749	1.00028	1.0012	1.00059	1.00026	1.00119	1.00055	1.00202	1.00119	1.00165	1.00073
15.67	1.00103	7.00024e-05	1.00089	1.00123	1.00171	1.00134	1.00151	1.00146	1.00174	1.00156	1.00147	1.001	1.00137	1.00139	1.00081	1.00071	1.00099	1.00206	1.0017	1.00192	1.00078	1.00168	1.00022	1.00072	1.00032	0.999996	1.00075	1.00013	1.00047	1.00038	1.00036	1.00111	1.00063	1.00073	1.00122	1.00023	1.0001	1.00044	1.00044	1.00052	1.00143	1.00026	1.00044	1.00104	1.0004	1.00206	1.00147	1.00114	1.00072
17.17	1.001	7.9753e-05	1.00088	1.00138	1.00159	1.00149	1.00148	1.00163	1.00189	1.00128	1.00162	1.00167	1.00175	1.00123	1.00192	1.00034	1.00108	1.00209	1.0017	1.00165	1.00142	1.0015	0.999674	1.0003	0.999834	0.999724	1.00069	1.00058	1.00062	1.00023	1.00021	1.00133	1.00155	1.00084	1.00133	1.0011	1.00022	0.99969	1.00008	1.00056	1.00168	1.00029	1.00018	1.00099	1.0007	1.00126	1.00049	1.00086	1.00153
18.68	1.00114	7.58105e-05	1.0011	1.00144	1.00133	1.00189	1.00168	1.00172	1.00191	1.00134	1.00171	1.00179	1.00178	1.00116	1.00118	1.00055	1.00116	1.00224	1.00227	1.00149	1.00094	1.00195	0.999691	1.00011	1.00098	1.00027	1.00146	1.00086	1.00045	1.0002	1.00033	1.00117	1.00112	1.00085	1.00149	1.00129	1.00032	0.999885	0.99999	1.00109	1.00146	1.00045	1.00046	1.00132	1.00054	1.00091	1.00086	1.00089	1.0011
20.18	1.00118	7.6341e-05	1.00102	1.00151	1.0016	1.00169	1.00153	1.00164	1.00191	1.00151	1.00165	1.00179	1.00189	1.00097	1.00187	1.00112	1.00074	1.0024	1.00238	1.00194	1.00106	1.002	1.00043	1.00064	1.00098	1.00018	1.00087	1.0008	1.00078	1.00031	1.00029	1.00129	1.00128	1.00078	1.00102	1.00099	1.00068	0.999729	1.00028	1.00046	1.00094	1.00048	1.00065	1.0012	1.00048	1.00258	1.00175	1.00089	1.00099
21.68	1.00119	8.26218e-05	1.00114	1.00128	1.00121	1.00148	1.00166	1.00173	1.00202	1.00152	1.00187	1.00177	1.00216	1.00097	1.00116	1.00084	1.00119	1.00182	1.00235	1.0024	1.00101	1.00198	0.999435	1.00012	1.00038	1.00071	1.00112	1.00015	1.00017	1.00055	1.00059	1.00102	1.00133	1.00079	1.00156	1.00103	1.00003	0.99991	1.00049	1.00118	1.00114	1.00042	1.00065	1.00113	1.00084	1.0025	1.00185	1.00081	1.00124
23.19	1.0012	8.43482e-05	1.00122	1.00141	1.00159	1.00181	1.00186	1.0019	1.00127	1.00173	1.00172	1.00164	1.00211	1.00146	1.00125	1.00087	1.00164	1.0021	1.0025	1.00187	1.00067	1.00194	0.999936	1	1.00048	1.00089	1.00058	1.00055	1.00025	0.999685	1.00026	1.0011	1.0012	1.00075	1.00127	1.00105	1.00034	0.999607	1.00107	1.0007	1.00137	0.999956	1.00051	1.00131	1.00107	1.00215	1.00233	1.00199	1.00094
24.69	1.0013	7.85033e-05	1.00057	1.00151	1.00088	1.00217	1.00201	1.00162	1.00204	1.0017	1.00197	1.0017	1.00197	1.00122	1.00172	1.0009	1.00161	1.00255	1.00231	1.00154	1.00162	1.00235	1.0002	1.00019	0.999964	1.00094	1.00128	1.00078	0.999944	1.00071	1.00043	1.00113	1.00148	1.00044	1.00145	1.00096	1.00068	1.00044	1.00051	1.00079	1.00124	1.00011	1.00132	1.0012	1.00083	1.00254	1.00232	1.00156	1.00124
26.2	1.00134	7.9929e-05	1.00159	1.00144	1.00212	1.00209	1.00217	1.00161	1.00178	1.00166	1.00178	1.00159	1.00176	1.0012	1.00092	1.00139	1.00235	1.00235	1.0018	1.00198	1.00109	1.00177	1.00018	1.00018	1.00101	1.00097	1.00066	1.00096	1.00102	1.00067	1.0004	1.00114	1.00151	1.00063	1.00067	1.00137	1.00036	1.00002	1.00026	1.0005	1.00066	1.00026	1.00095	1.00168	1.00085	1.00119	1.00282	1.00148	1.00104
27.7	1.00137	7.9639e-05	1.00112	1.00152	1.00192	1.0021	1.00234	1.00169	1.00169	1.00186	1.00179	1.00171	1.00215	1.00115	1.00162	1.00101	1.00158	1.00255	1.00209	1.00193	1.00147	1.00189	0.999922	0.999958	1.00092	1.00057	1.00115	1.00091	1.00092	1.00078	1.00088	1.00151	1.00121	1.00056	1.00129	1.00097	1.00043	1.00007	1.00051	1.0011	1.0016	1.00074	1.00051	1.00063	1.00088	1.0029	1.00165	1.00164	1.00098
29.2	1.00143	8.02057e-05	1.00121	1.00157	1.00215	1.00198	1.00213	1.00202	1.00167	1.00199	1.00187	1.00165	1.0021	1.00126	1.00152	1.0008	1.0019	1.00277	1.00173	1.00199	1.00103	1.00181	1.00018	1.0011	1.00042	1.00075	1.00099	1.0016	1.0007	1.00065	1.00082	1.00161	1.00101	1.00045	1.00154	1.00105	1.00059	0.999664	1.00059	1.00124	1.00133	1.00048	1.00127	1.00178	1.00091	1.00283	1.00221	1.00191	1.00103
30.71	1.0014	8.55997e-05	1.00113	1.00175	1.002	1.00222	1.00225	1.00193	1.0023	1.00212	1.00216	1.00168	1.00235	1.00144	1.00155	1.00131	1.00185	1.0027	1.00138	1.00205	1.00164	1.00229	1.00027	1.00093	1.00047	1.00058	1.00115	1.00068	1.00052	1.00085	1.00043	1.00091	1.00137	1.00079	1.0013	1.0009	1.00021	0.999415	1.00031	1.00113	1.0009	1.0002	1.001	1.00147	1.00121	1.00112	1.00215	1.00144	1.00118
32.21	1.00145	8.03622e-05	1.00146	1.00162	1.00205	1.00234	1.00237	1.00176	1.0025	1.00224	1.00212	1.00145	1.00239	1.0014	1.00207	1.00102	1.00247	1.00297	1.00238	1.00195	1.0015	1.00161	1.00008	1.00084	1.00099	1.00087	1.00096	1.00064	1.00103	1.0007	1.00082	1.00129	1.00103	1.00119	1.00102	1.00058	1.0005	1.00025	1.00048	1.00125	1.00066	1.00021	1.00139	1.0017	1.00112	1.00127	1.00184	1.00129	1.001
33.72	1.00154	9.15341e-05	1.00148	1.00178	1.00213	1.0019	1.00267	1.00197	1.00178	1.00248	1.00249	1.00146	1.0021	1.00151	1.00197	1.00082	1.00229	1.00319	1.00199	1.00184	1.00201	1.00193	1.00073	1.00091	1.00005	1.00105	1.00119	1.00103	1.00148	1.00096	1.00105	1.00146	1.00103	1.00099	1.00145	1.00086	0.999994	0.999813	1.00068	1.0008	1.00061	1.00024	1.00153	1.00145	1.00082	1.00255	1.00277	1.0018	1.00079
35.22	1.00156	8.90963e-05	1.00109	1.002	1.00215	1.00217	1.00267	1.00209	1.00187	1.00241	1.00254	1.00154	1.00253	1.00137	1.00228	1.00062	1.00203	1.00291	1.00232	1.00242	1.00176	1.00183	1.00062	1.00073	0.999817	1.00109	1.00124	1.0015	1.00082	1.00103	1.00077	1.00185	1.00095	1.001	1.00124	1.00156	1.00027	1.00047	1.00064	1.00056	1.00125	1.00046	1.00155	1.00206	1.00174	1.0026	1.00198	1.00078	1.00077
36.72	1.00158	9.09226e-05	1.00105	1.0021	1.00255	1.00224	1.00252	1.00195	1.00199	1.00214	1.00244	1.00173	1.00258	1.00157	1.00189	1.00103	1.00184	1.00247	1.00199	1.0025	1.00186	1.00191	1.00014	1.00107	1.00083	1.0009	1.00135	1.00098	1.00093	1.00028	1.00077	1.00184	1.00144	1.0007	1.0017	1.00092	1.00006	1.00045	1.00058	1.00133	1.00074	1.00059	1.00153	1.00214	1.00142	1.00267	1.00237	1.00158	1.00124
38.23	1.00154	9.46179e-05	1.00081	1.0019	1.00204	1.00232	1.00251	1.0017	1.00261	1.00245	1.00296	1.00194	1.00233	1.00119	1.00194	1.00061	1.00246	1.00237	1.00175	1.00196	1.00197	1.00237	1.00002	1.00088	1.00002	1.00127	1.00113	1.00163	1.00068	1.00069	1.00123	1.0012	1.00136	1.00071	1.00126	1.00155	1.00003	1.00028	1.00098	1.0007	1.00059	1.00056	1.0015	1.00182	1.00165	1.00122	1.00223	1.00182	1.00119
39.73	1.0016	8.89367e-05	1.0016	1.00222	1.00232	1.00193	1.00276	1.00194	1.00185	1.00225	1.00322	1.0017	1.0024	1.0018	1.0026	1.00085	1.00239	1.00246	1.00184	1.00263	1.00187	1.00239	1.00042	1.00081	1.00051	1.00062	1.0018	1.00157	1.00103	1.0009	1.00105	1.00113	1.00123	1.00066	1.0009	1.00096	1.00038	1.00063	1.00083	1.00106	1.00162	1.00039	1.00147	1.00072	1.00121	1.00256	1.00259	1.00107	1.00138
41.23	1.00165	9.21101e-05	1.00094	1.00183	1.00231	1.00225	1.00261	1.00202	1.00275	1.00239	1.0027	1.00161	1.00251	1.00164	1.00214	1.00051	1.00247	1.00264	1.00235	1.00213	1.00182	1.00225	1.00026	1.00097	0.999906	1.00107	1.00204	1.00075	1.00126	1.00061	1.00129	1.00162	1.00143	1.00071	1.00128	1.00113	1.0005	1.00074	1.00104	1.00057	1.00149	0.99978	1.00147	1.00195	1.00127	1.00182	1.00204	1.00172	1.00202
42.74	1.0017	0.000101969	1.00101	1.00157	1.00222	1.00204	1.00343	1.00216	1.00257	1.0023	1.00312	1.0017	1.00257	1.00194	1.00248	1.00074	1.00208	1.00244	1.00258	1.00199	1.00169	1.00169	0.99955	1.00093	1.00067	1.00094	1.00157	1.00114	1.00066	1.00086	1.00095	1.00125	1.00161	1.00068	1.00133	1.00088	1.00034	1.00073	1.00106	1.00073	1.00165	1.00034	1.00153	1.0019	1.00158	1.00309	1.00347	1.00204	1.00246
44.24	1.00171	0.00010597	1.00126	1.00217	1.00284	1.00214	1.00331	1.00262	1.0026	1.00261	1.0033	1.00125	1.00272	1.00192	1.00195	1.00048	1.00175	1.00268	1.00222	1.00194	1.00163	1.00221	1.00021	1.00094	0.999643	1.00135	1.00215	1.00107	1.00088	1.0006	1.0009	1.00128	1.00149	1.00096	1.00119	1.00101	1.00042	1.00075	1.00129	1.0012	1.00077	1.00085	1.00151	1.00119	1.00126	1.00292	1.00368	1.0019	1.00236
45.74	1.00172	0.000105902	1.00186	1.00175	1.0026	1.0021	1.00291	1.002	1.00203	1.00253	1.00298	1.00159	1.00271	1.00179	1.00249	1.00068	1.00239	1.00299	1.00167	1.00269	1.0021	1.00209	1.00074	1.00081	1.00015	1.00091	1.00166	1.00114	1.00157	1.00071	1.00125	1.00127	1.00167	1.00008	1.00094	1.00091	1.00027	1.00078	1.0014	1.00074	1.00069	1.00008	1.00178	1.00145	1.00165	1.00146	1.00403	1.0019	1.00147
47.25	1.00176	0.000113758	1.00174	1.00222	1.00328	1.00238	1.0033	1.00252	1.00212	1.00257	1.00319	1.0013	1.00291	1.00197	1.00217	1.00085	1.00213	1.00257	1.00205	1.00254	1.00223	1.00264	1.00031	1.00101	0.99962	1.00102	1.00205	1.00055	1.00078	1.00054	1.00144	1.00204	1.00181	1.00069	1.00111	1.00099	0.999745	1.00041	1.00092	1.00113	1.00129	1.00006	1.00183	1.00054	1.0014	1.00258	1.00276	1.00188	1.00213
48.75	1.00177	0.000115437	1.00134	1.00241	1.00313	1.00199	1.0036	1.00269	1.00213	1.00247	1.00342	1.00129	1.00309	1.00199	1.00274	1.00102	1.00216	1.00262	1.00176	1.00235	1.00197	1.00267	1.00031	1.00172	1.00007	1.00116	1.00193	1.00043	1.00064	1.00074	1.00157	1.00141	1.00141	1.00071	1.00104	1.0007	1.00043	1.00037	1.00063	1.0012	1.00053	1.00026	1.00185	1.00208	1.00115	1.00149	1.00386	1.00221	1.00155
50.26	1.00173	0.000116637	1.00164	1.00272	1.0028	1.00185	1.00369	1.00239	1.00267	1.00266	1.00335	1.00139	1.00315	1.00169	1.00238	1.00068	1.00186	1.00229	1.00192	1.00235	1.0022	1.00238	1.00016	1.00148	1.0007	1.00092	1.00165	1.00055	1.0012	1.00079	1.00128	1.00112	1.00181	1.00029	1.00098	1.00079	1.00034	0.999983	1.00166	1.00113	1.00038	1.00009	1.00162	1.00168	1.0015	1.00151	1.00403	1.00308	1.00111
51.76	1.00181	0.000117617	1.00095	1.00253	1.00347	1.00213	1.00362	1.00247	1.00249	1.00262	1.00372	1.0014	1.00298	1.00151	1.00232	1.0006	1.00225	1.00267	1.00205	1.00249	1.00168	1.00244	1.00034	1.00234	1.00106	1.00113	1.00178	1.00048	1.00155	1.0003	1.00196	1.00132	1.00184	1.00023	1.00069	1.00089	1.00018	1.00006	1.00105	1.00103	1.0003	1.00056	1.00211	1.00163	1.00123	1.00157	1.00366	1.00214	1.00218
53.26	1.00184	0.000118993	1.00148	1.0024	1.00304	1.00224	1.00372	1.00266	1.00272	1.00234	1.00358	1.00156	1.00305	1.00179	1.00217	1.00091	1.00197	1.00295	1.00232	1.00232	1.00174	1.00229	1.00008	1.00166	1.00076	1.00139	1.00149	1.00046	1.00072	1.00116	1.00172	1.00094	1.00097	1.00036	1.00076	1.00138	0.999784	1.00007	1.0009	1.00149	1.00121	1.00024	1.00177	1.0019	1.00167	1.00298	1.00404	1.00208	1.00155
54.77	1.00187	0.000119707	1.00145	1.00246	1.00347	1.00255	1.00374	1.00249	1.00233	1.00269	1.00386	1.00159	1.00342	1.00173	1.00277	1.00011	1.00251	1.00253	1.00194	1.00279	1.00162	1.00211	1.00075	1.00198	1.0003	1.00141	1.00262	1.00037	1.00117	1.00108	1.00164	1.0012	1.00115	1.00055	1.00092	1.00021	1.00047	1.00057	1.00159	1.0011	1.00077	1.00037	1.00196	1.00176	1.00148	1.00357	1.0036	1.00217	1.00142
56.27	1.00192	0.00013199	1.00125	1.00267	1.00356	1.00246	1.00325	1.0031	1.00267	1.00286	1.004	1.00156	1.00356	1.00167	1.00296	1.00053	1.00258	1.00321	1.00236	1.00249	1.00253	1.00218	1.00083	1.00195	1.00023	1.00221	1.00207	1.00096	1.00076	1.00072	1.00127	1.00189	1.00149	1.0003	1.00075	1.0008	0.999813	0.999772	1.00143	1.00099	1.00084	1.00042	1.00184	1.00082	1.00144	1.00386	1.00308	1.00233	1.00203
57.78	1.00189	0.000122037	1.00165	1.00249	1.00333	1.0025	1.00306	1.00265	1.00271	1.00257	1.00377	1.00139	1.0031	1.0016	1.00218	1.00057	1.00245	1.00321	1.00228	1.00307	1.00206	1.0023	1.00028	1.00174	1.00055	1.00187	1.00204	1.00131	1.0011	1.001	1.00098	1.00141	1.00158	1.00036	1.00099	1.00065	1.00005	1.00019	1.00104	1.00083	1.00086	0.999939	1.00206	1.00177	1.00125	1.0035	1.00339	1.00209	1.00177
59.28	1.00188	0.000129415	1.00192	1.00255	1.00322	1.0025	1.00307	1.00311	1.00245	1.00216	1.00401	1.00175	1.00303	1.00152	1.00254	1.00048	1.00244	1.00298	1.00259	1.00312	1.00202	1.00256	1.00042	1.00196	0.999511	1.00169	1.00173	1.00117	1.00039	1.00101	1.00127	1.00138	1.00103	1.00023	1.00026	1.00105	1.00048	1.00015	1.00102	1.00157	1.00081	1.00016	1.002	1.00191	1.00145	1.00254	1.0038	1.00238	1.00206
60.78	1.00182	0.000127876	1.00178	1.00271	1.00298	1.00248	1.00294	1.00312	1.00195	1.00236	1.00392	1.0015	1.00308	1.00145	1.00289	1.00036	1.00273	1.00278	1.00261	1.00273	1.00189	1.00263	1.00108	1.00171	0.999361	1.00178	1.00174	1.00072	1.00055	1.00116	1.00162	1.00169	1.00176	0.999873	1.00027	1.00052	1.00034	0.999706	1.00128	1.00081	1.00055	0.99969	1.00213	1.00205	1.00129	1.00231	1.00269	1.00143	1.00184
62.29	1.00187	0.000131614	1.00154	1.00231	1.00325	1.0023	1.00405	1.00314	1.00188	1.00262	1.00387	1.00157	1.00367	1.00166	1.00322	1.00049	1.00284	1.00265	1.00246	1.00297	1.00182	1.00282	1.0011	1.00238	1.00068	1.00196	1.00172	1.0005	1.00086	1.00105	1.00096	1.00165	1.0013	1.00004	1.00017	1.00067	1.00075	1.00002	1.0012	1.00113	1.00052	0.999951	1.00218	1.00214	1.00133	1.00227	1.00426	1.00169	1.00103
63.79	1.0019	0.000133414	1.00189	1.00236	1.00288	1.00249	1.00373	1.00285	1.00209	1.00251	1.00391	1.00172	1.00304	1.00129	1.00276	1.00055	1.00242	1.00329	1.00221	1.00272	1.00216	1.00244	1.00194	1.002	0.999814	1.00144	1.00222	1.00037	1.00126	1.00102	1.00135	1.00155	1.00181	1.00033	1.00026	1.00078	1.0003	0.999594	1.00118	1.00104	1.00065	0.999601	1.00188	1.00198	1.00171	1.00341	1.00372	1.00214	1.00186
65.29	1.00197	0.000125081	1.00178	1.00226	1.00286	1.00239	1.00376	1.00316	1.00247	1.00304	1.00309	1.00153	1.00284	1.00175	1.0029	1.00093	1.0026	1.00282	1.00263	1.00323	1.00253	1.00208	1.00161	1.00292	0.999827	1.00194	1.00156	1.00086	1.00114	1.00093	1.00116	1.00162	1.00157	1.00033	1.00026	1.00071	1.00112	0.999571	1.00154	1.0019	1.00088	0.99984	1.00187	1.00198	1.00149	1.00368	1.00333	1.00171	1.00295
66.81	1.00184	0.000132975	1.00187	1.00239	1.0028	1.00241	1.00373	1.00303	1.00186	1.00256	1.00391	1.00152	1.00291	1.00148	1.00256	1.00062	1.00218	1.00319	1.00254	1.00357	1.00187	1.00158	1.001	1.00226	0.999791	1.00202	1.00113	1.00097	1.00122	1.00051	1.00115	1.0012	1.00119	1.00017	1.00057	1.00096	1.0006	0.999566	1.00122	1.00134	0.999886	1.00021	1.00247	1.00076	1.00125	1.00239	1.00418	1.00223	1.00193
68.31	1.00189	0.000137282	1.00137	1.00195	1.00266	1.00196	1.00392	1.00294	1.00241	1.00269	1.00343	1.0015	1.0035	1.00146	1.00313	1.00058	1.00234	1.00292	1.00254	1.00342	1.00174	1.0024	1.00148	1.00301	0.999964	1.00157	1.00213	1.00069	1.00102	1.00091	1.00113	1.00114	1.00179	1.00013	1.00008	1.00078	1.00042	0.999816	1.00104	1.00082	1.00028	0.999832	1.00243	1.00063	1.0018	1.0024	1.00423	1.00174	1.00189
69.81	1.00187	0.000138641	1.00173	1.00278	1.00258	1.00241	1.00367	1.00302	1.00266	1.00331	1.00351	1.00153	1.00273	1.00142	1.00327	1.00091	1.0028	1.00289	1.00212	1.00354	1.0027	1.00186	1.00049	1.00236	1.00015	1.00223	1.00251	1.0005	1.00083	1.00097	1.00097	1.00089	1.00118	0.999904	1.00017	1.00108	1.00085	0.999959	1.00034	1.00134	1.00031	0.999944	1.00185	1.00088	1.00169	1.00238	1.00464	1.00249	1.00168
71.32	1.00187	0.00014305	1.00175	1.00151	1.00238	1.00212	1.00372	1.00311	1.00243	1.00239	1.00368	1.00161	1.00281	1.00159	1.0026	1.00003	1.00266	1.00322	1.00206	1.00353	1.00295	1.0023	1.00067	1.00239	0.999742	1.00188	1.00185	1.00088	1.00105	1.00095	1.00107	1.00151	1.00124	1.00055	1.00044	1.0004	1.00004	0.999879	1.00054	1.001	1.00044	0.999572	1.00185	1.00098	1.00156	1.00337	1.00428	1.00101	1.00174
72.82	1.00188	0.000143866	1.00171	1.00266	1.00206	1.00212	1.00368	1.0032	1.00244	1.00296	1.00345	1.00169	1.00325	1.00129	1.00225	1.00028	1.0031	1.00296	1.00263	1.00377	1.00308	1.00195	1.00103	1.00291	0.999886	1.00177	1.00207	1.0013	1.00094	1.00106	1.00113	1.00109	1.00128	0.999772	1.00024	1.00037	1.00053	0.999365	1.00035	1.00072	1.00004	1.00021	1.00214	1.00115	1.00114	1.00377	1.00421	1.00242	1.00185
74.32	1.00191	0.000149748	1.002	1.00221	1.00228	1.00208	1.00353	1.00313	1.0023	1.00324	1.00361	1.00141	1.00286	1.00146	1.00233	0.999875	1.00299	1.00285	1.00318	1.00327	1.00285	1.00155	1.00159	1.00234	0.999159	1.00129	1.00157	1.0013	1.00128	1.00115	1.00106	1.00112	1.0019	0.999923	1.00006	1.00039	1.0001	0.999599	1.00094	1.00109	1.00003	0.999519	1.0025	1.00191	1.00157	1.00389	1.00421	1.00199	1.00177
75.83	1.00196	0.000147599	1.00193	1.00229	1.00239	1.00199	1.0042	1.00312	1.0029	1.00329	1.00366	1.00149	1.00287	1.00207	1.00243	0.999603	1.00287	1.00307	1.00275	1.00351	1.00334	1.002	1.00137	1.00315	0.999072	1.00138	1.00158	1.00098	1.00131	1.0007	1.001	1.00127	1.0014	1.0003	1.00057	1.00064	1.00016	1.00007	1.00132	1.00027	1.00012	1.00021	1.00269	1.00229	1.00164	1.00382	1.00382	1.00226	1.00261
77.71	1.00168	0.000154316	NaN	NaN	NaN	NaN	NaN	NaN	NaN	NaN	NaN	NaN	NaN	NaN	NaN	NaN	NaN	NaN	NaN	NaN	NaN	NaN	NaN	NaN	NaN	NaN	1.00187	1.00017	1.00146	1.00146	1.0018	1.00145	1.00195	0.99968	1.00056	1.00037	1.00036	1.00015	1.00044	1.00096	1.00033	0.999723	1.0022	1.00239	1.00159	1.00378	1.00441	1.00181	1.00177
79.21	1.00164	0.000145694	NaN	NaN	NaN	NaN	NaN	NaN	NaN	NaN	NaN	NaN	NaN	NaN	NaN	NaN	NaN	NaN	NaN	NaN	NaN	NaN	NaN	NaN	NaN	NaN	1.00192	1.0005	1.00055	1.00161	1.00097	1.00128	1.00166	0.999689	1.00042	1.00069	1.00026	0.999552	1.00003	1.00075	1.00125	0.999485	1.0027	1.00239	1.00129	1.00332	1.00375	1.00262	1.00166
80.71	1.00173	0.000142384	NaN	NaN	NaN	NaN	NaN	NaN	NaN	NaN	NaN	NaN	NaN	NaN	NaN	NaN	NaN	NaN	NaN	NaN	NaN	NaN	NaN	NaN	NaN	NaN	1.00212	1.00034	1.00143	1.00147	1.00149	1.00146	1.00176	0.999792	1.00043	1.00057	1.0008	1.00034	1.00084	1.00098	1.00066	0.999956	1.0019	1.0024	1.00189	1.0036	1.00394	1.0016	1.0024
82.22	1.00175	0.000146247	NaN	NaN	NaN	NaN	NaN	NaN	NaN	NaN	NaN	NaN	NaN	NaN	NaN	NaN	NaN	NaN	NaN	NaN	NaN	NaN	NaN	NaN	NaN	NaN	1.00196	1.00095	1.00136	1.00147	1.00137	1.00145	1.00192	0.999555	1.00045	0.999829	1.00113	1.0002	1.00077	1.0009	1.00093	0.99989	1.00211	1.0027	1.00194	1.00348	1.00454	1.00251	1.00168
83.72	1.00165	0.000139259	NaN	NaN	NaN	NaN	NaN	NaN	NaN	NaN	NaN	NaN	NaN	NaN	NaN	NaN	NaN	NaN	NaN	NaN	NaN	NaN	NaN	NaN	NaN	NaN	1.00216	1.00174	1.00122	1.00147	1.00107	1.00113	1.00128	0.999815	1.00036	1.00062	1.00037	1	1.0006	1.00067	1.0011	0.999616	1.00226	1.00256	1.00168	1.00353	1.00344	1.00242	1.00155
85.22	1.00162	0.000145645	NaN	NaN	NaN	NaN	NaN	NaN	NaN	NaN	NaN	NaN	NaN	NaN	NaN	NaN	NaN	NaN	NaN	NaN	NaN	NaN	NaN	NaN	NaN	NaN	1.00248	1.00118	1.00098	1.00144	1.00144	1.00129	1.00126	0.999601	1.00052	1.0001	1.00017	0.999795	1.00019	1.00096	1.00054	1.00041	1.00184	1.00228	1.00196	1.00353	1.0043	1.00201	1.0014
86.75	1.00157	0.000155602	NaN	NaN	NaN	NaN	NaN	NaN	NaN	NaN	NaN	NaN	NaN	NaN	NaN	NaN	NaN	NaN	NaN	NaN	NaN	NaN	NaN	NaN	NaN	NaN	1.00177	1.0006	1.00139	1.00118	1.00109	1.00159	1.00118	0.999943	1.00044	1.00031	1.00068	0.999654	1.00031	1.0012	1.00013	0.999993	1.00178	1.00248	1.00167	1.00362	1.00485	1.00148	1.00263
88.25	1.00156	0.000155032	NaN	NaN	NaN	NaN	NaN	NaN	NaN	NaN	NaN	NaN	NaN	NaN	NaN	NaN	NaN	NaN	NaN	NaN	NaN	NaN	NaN	NaN	NaN	NaN	1.00149	1.00112	1.00145	1.00161	1.00105	1.00144	1.00128	1.00013	1.00009	1.00068	0.999727	0.999406	1.00044	1.00067	0.999908	0.999962	1.00181	1.00211	1.00103	1.00341	1.00442	1.00179	1.00173
89.76	1.00151	0.000152794	NaN	NaN	NaN	NaN	NaN	NaN	NaN	NaN	NaN	NaN	NaN	NaN	NaN	NaN	NaN	NaN	NaN	NaN	NaN	NaN	NaN	NaN	NaN	NaN	1.00187	1.00093	1.00068	1.0014	1.0008	1.00157	1.00065	0.99966	0.999851	1.00077	0.999936	0.999548	1.00023	1.0014	1.00016	1.00017	1.00189	1.00206	1.00101	1.00344	1.00434	1.00146	1.00185
91.28	1.00152	0.00014534	NaN	NaN	NaN	NaN	NaN	NaN	NaN	NaN	NaN	NaN	NaN	NaN	NaN	NaN	NaN	NaN	NaN	NaN	NaN	NaN	NaN	NaN	NaN	NaN	1.0018	1.0007	1.00118	1.00108	1.00099	1.00131	1.00089	0.999975	0.999801	1.0006	1.00032	0.999601	1.00063	1.00143	1.00025	1.00036	1.00156	1.00209	1.00169	1.00355	1.00353	1.00139	1.00252
92.8	1.00152	0.000157762	NaN	NaN	NaN	NaN	NaN	NaN	NaN	NaN	NaN	NaN	NaN	NaN	NaN	NaN	NaN	NaN	NaN	NaN	NaN	NaN	NaN	NaN	NaN	NaN	1.00212	1.00072	1.00085	1.00112	1.00109	1.0016	1.00135	0.999771	0.999758	1.00052	0.999935	0.999751	0.999774	1.0008	1.00033	1.00003	1.0016	1.00243	1.00166	1.00361	1.00438	1.00166	1.00283
94.31	1.0014	0.000145918	NaN	NaN	NaN	NaN	NaN	NaN	NaN	NaN	NaN	NaN	NaN	NaN	NaN	NaN	NaN	NaN	NaN	NaN	NaN	NaN	NaN	NaN	NaN	NaN	1.00118	1.0006	1.00108	1.0011	1.001	1.00157	1.0008	0.999655	0.999458	1.00118	1.00047	0.999548	0.999836	1.00081	1.00076	1.00014	1.00137	1.00218	1.00176	1.00316	1.00353	1.00111	1.00197
95.83	1.00145	0.000158955	NaN	NaN	NaN	NaN	NaN	NaN	NaN	NaN	NaN	NaN	NaN	NaN	NaN	NaN	NaN	NaN	NaN	NaN	NaN	NaN	NaN	NaN	NaN	NaN	1.0015	1.00137	1.0009	1.00125	1.001	1.00167	1.00048	0.999685	0.99966	1.00035	0.999788	0.999494	0.999706	1.00165	1.00078	0.999668	1.00161	1.00205	1.00146	1.00288	1.00436	1.00198	1.00269
97.33	1.00141	0.000153361	NaN	NaN	NaN	NaN	NaN	NaN	NaN	NaN	NaN	NaN	NaN	NaN	NaN	NaN	NaN	NaN	NaN	NaN	NaN	NaN	NaN	NaN	NaN	NaN	1.00216	1.00012	1.002	1.00147	1.00092	1.00154	1.00099	0.999615	0.999672	1.00108	1.00044	0.999556	1.0001	1.00097	0.999891	1.0001	1.0018	1.00187	1.00174	1.00266	1.00468	1.00126	1.00203
98.86	1.00139	0.000160659	NaN	NaN	NaN	NaN	NaN	NaN	NaN	NaN	NaN	NaN	NaN	NaN	NaN	NaN	NaN	NaN	NaN	NaN	NaN	NaN	NaN	NaN	NaN	NaN	1.00223	1.0001	1.00078	1.00126	1.00078	1.00169	1.00032	0.999207	0.999837	1.00069	1.00006	0.999495	1.00003	1.00104	0.999754	0.999779	1.0016	1.00199	1.00145	1.00303	1.00419	1.002	1.00282
100.38	1.00142	0.000157401	NaN	NaN	NaN	NaN	NaN	NaN	NaN	NaN	NaN	NaN	NaN	NaN	NaN	NaN	NaN	NaN	NaN	NaN	NaN	NaN	NaN	NaN	NaN	NaN	1.00225	1.00048	1.00053	1.0012	1.00112	1.00175	1.00042	0.999338	0.999406	1.00131	0.999987	0.999679	0.999819	1.00119	1.00034	0.999983	1.00175	1.00206	1.00148	1.00279	1.00426	1.00125	1.00172
101.9	1.00141	0.000156417	NaN	NaN	NaN	NaN	NaN	NaN	NaN	NaN	NaN	NaN	NaN	NaN	NaN	NaN	NaN	NaN	NaN	NaN	NaN	NaN	NaN	NaN	NaN	NaN	1.00156	1.00041	1.00097	1.00117	1.0011	1.00121	1.00102	0.999627	0.999561	1.00076	0.999997	0.999617	0.999734	1.00077	0.999734	1.00077	1.00158	1.00182	1.00137	1.00307	1.00424	1.00156	1.00273
103.41	1.00136	0.000151008	NaN	NaN	NaN	NaN	NaN	NaN	NaN	NaN	NaN	NaN	NaN	NaN	NaN	NaN	NaN	NaN	NaN	NaN	NaN	NaN	NaN	NaN	NaN	NaN	1.0017	1.00073	1.00082	1.00092	1.00108	1.00232	1.00037	0.999616	0.999642	1.00084	1.00016	0.999456	1.00041	1.00075	1.00016	1.00017	1.00171	1.00192	1.00138	1.00293	1.00426	1.00162	1.00189
104.93	1.00129	0.000156059	NaN	NaN	NaN	NaN	NaN	NaN	NaN	NaN	NaN	NaN	NaN	NaN	NaN	NaN	NaN	NaN	NaN	NaN	NaN	NaN	NaN	NaN	NaN	NaN	1.00191	1.00054	1.00078	1.00079	1.00046	1.00194	1.0003	0.999274	0.999648	1.0005	1.00059	0.99906	0.999763	1.00034	0.999723	1.00028	1.00175	1.00108	1.00142	1.00327	1.00341	1.0015	1.00275
106.49	1.00136	0.000153835	NaN	NaN	NaN	NaN	NaN	NaN	NaN	NaN	NaN	NaN	NaN	NaN	NaN	NaN	NaN	NaN	NaN	NaN	NaN	NaN	NaN	NaN	NaN	NaN	1.00128	1.00027	1.00107	1.0011	1.00094	1.00192	1.00056	0.999087	1.00008	1.00076	1.00132	0.9994	1.0002	1.00038	0.999723	1.00024	1.00166	1.00108	1.0009	1.00292	1.00436	1.00176	1.0018
107.99	1.00139	0.000156021	NaN	NaN	NaN	NaN	NaN	NaN	NaN	NaN	NaN	NaN	NaN	NaN	NaN	NaN	NaN	NaN	NaN	NaN	NaN	NaN	NaN	NaN	NaN	NaN	1.00179	1.00016	1.00029	1.00145	1.00032	1.00213	1.0008	0.999333	0.999945	1.00051	1.00091	0.999279	1.00009	1.00039	0.999877	1.0001	1.00157	1.00156	1.00174	1.00304	1.00433	1.00174	1.00191
109.49	1.00131	0.000149896	NaN	NaN	NaN	NaN	NaN	NaN	NaN	NaN	NaN	NaN	NaN	NaN	NaN	NaN	NaN	NaN	NaN	NaN	NaN	NaN	NaN	NaN	NaN	NaN	1.00128	1.00038	1.00071	1.00152	1.00034	1.0022	1.00069	0.999245	0.999859	1.00068	1.00067	0.998974	0.999862	1.00011	1.00064	1.00038	1.00173	1.00102	1.00136	1.00263	1.00384	1.00194	1.00264
111.02	1.00129	0.000147424	NaN	NaN	NaN	NaN	NaN	NaN	NaN	NaN	NaN	NaN	NaN	NaN	NaN	NaN	NaN	NaN	NaN	NaN	NaN	NaN	NaN	NaN	NaN	NaN	1.0017	1.00102	1.00017	1.00116	1.00031	1.00187	1.00073	0.999355	1.00034	1.00111	1.00111	0.999382	0.999069	0.999975	1.00038	0.999661	1.00177	1.00106	1.00131	1.00291	1.0038	1.00125	1.00268
112.54	1.00118	0.000159569	NaN	NaN	NaN	NaN	NaN	NaN	NaN	NaN	NaN	NaN	NaN	NaN	NaN	NaN	NaN	NaN	NaN	NaN	NaN	NaN	NaN	NaN	NaN	NaN	1.00148	1.00022	1.00011	1.00105	1.00024	1.00177	1.00027	0.999134	0.999842	1.00039	1.00028	0.998569	1.00005	1.00013	1.0002	0.999743	1.00144	1.00142	1.00129	1.00254	1.00413	1.00078	1.00129
114.11	1.00118	0.000154762	NaN	NaN	NaN	NaN	NaN	NaN	NaN	NaN	NaN	NaN	NaN	NaN	NaN	NaN	NaN	NaN	NaN	NaN	NaN	NaN	NaN	NaN	NaN	NaN	1.00179	1.00074	0.999828	1.00112	1.00018	1.0019	1.00056	0.998852	0.999551	1.00066	0.999972	0.998965	0.999692	1.00052	1.00044	1.00016	1.00173	1.00046	1.00121	1.00281	1.00408	1.00161	1.00234
115.63	1.00116	0.000149155	NaN	NaN	NaN	NaN	NaN	NaN	NaN	NaN	NaN	NaN	NaN	NaN	NaN	NaN	NaN	NaN	NaN	NaN	NaN	NaN	NaN	NaN	NaN	NaN	1.00091	0.999808	1.00003	1.0009	1.00027	1.00144	0.999994	0.998832	0.999973	1.00135	1.00041	0.999153	0.999838	1.00066	1.00055	1.00017	1.00143	1.0007	1.00106	1.00243	1.00399	1.00165	1.00244
117.14	1.00115	0.000143745	NaN	NaN	NaN	NaN	NaN	NaN	NaN	NaN	NaN	NaN	NaN	NaN	NaN	NaN	NaN	NaN	NaN	NaN	NaN	NaN	NaN	NaN	NaN	NaN	1.00092	0.999933	0.99938	1.00099	1.00015	1.00209	0.999721	0.999148	0.999814	1.00098	1.00038	0.999527	0.999746	1.00054	1.00033	0.99976	1.00161	1.00105	1.00132	1.00204	1.0041	1.00131	1.00245
118.64	1.00104	0.000150262	NaN	NaN	NaN	NaN	NaN	NaN	NaN	NaN	NaN	NaN	NaN	NaN	NaN	NaN	NaN	NaN	NaN	NaN	NaN	NaN	NaN	NaN	NaN	NaN	1.00124	0.999925	1.00022	1.001	1.00054	1.00169	1.00019	0.998517	0.999583	1.00057	0.99973	0.99929	0.999712	1.00079	0.999965	0.999825	1.00063	1.00079	1.00071	1.00201	1.00407	1.00131	1.00147
120.16	1.0011	0.000152382	NaN	NaN	NaN	NaN	NaN	NaN	NaN	NaN	NaN	NaN	NaN	NaN	NaN	NaN	NaN	NaN	NaN	NaN	NaN	NaN	NaN	NaN	NaN	NaN	1.00154	0.999351	1.00023	1.00112	0.999834	1.0015	1.00017	0.998942	0.999336	1.00073	1.00059	0.999261	1.00014	1.00036	1.00068	0.999787	1.00246	1.00085	1.00094	1.00183	1.00449	1.00121	1.00207
[truncated: 143 more columns]
