# Supplementary material for: Optogenetic control of receptors reveals distinct roles for actin- and Cdc42-dependent negative signals in chemotactic signal processing
Source: Nat Commun. 2021 Nov 16;12:6148. doi: 10.1038/s41467-021-26371-z (PMC8595684; doi:10.1038/s41467-021-26371-z)
Supplement: Supplementary file 10 — Source Data [file 41467_2021_26371_MOESM10_ESM.zip › Source data/Source Data - Figure 4.xlsx]

## Sheet: Fig 4a
	Complete blot for Figure 4a and Sfig 3b. The blots displayed in the paper figures only contain the Control and Cdc42-KO lanes that are adjacent to the ladder.
													Antibodies used:
													anti-β-Actin antibody (Cell Signaling Technology Cat# 4967).
													Anti-Cdc42 antibody (Abcam Cat# ab187643)

## Sheet: Fig 4b
Migratory Persistence
WT								Cdc42-KO
Time (sec)	Mean MSD (microns2/min)	S.E.M.	2021-02-02	2021-02-03	2021-02-04	2021-02-05		Time (sec)	Mean MSD (microns2/min)	S.E.M.	2021-02-02	2021-02-03	2021-02-04	2021-02-05
30	19.3029	2.39854	16.4623	14.2477	21.7944	24.707		30	17.9197	0.929629	16.637	20.0543	18.8731	16.1142
60	64.1177	8.38553	54.9181	45.1453	77.1111	79.2963		60	57.1847	4.16252	51.9517	68.0647	59.1682	49.5541
90	128.082	16.0486	110.942	91.4025	153.726	156.259		90	108.721	9.4478	103.435	132.974	110.964	87.5093
120	207.861	24.9344	182.418	150.034	250.576	248.418		120	166.444	14.5323	164.031	200.178	171.995	129.571
150	299.748	34.1148	264.681	220.86	359.866	353.587		150	228.196	20.8117	224.588	273.748	240.613	173.833
180	401.772	44.5464	356.605	298.509	482.828	469.147		180	291.707	30.2805	283.977	363.884	302.245	216.723
210	514.056	55.0798	460.596	385.437	619.734	590.456		210	351.748	36.8173	344.409	439.601	362.741	260.242
240	633.421	65.4509	571.259	480.109	761.439	720.876		240	416.089	45.2943	402.077	530.249	422.476	309.556
270	758.853	75.9787	689.551	579.396	908.972	857.493		270	477.657	54.9249	456.05	622.876	475.036	356.667
300	890.176	87.1542	815.633	681.993	1065.35	997.727		300	533.623	63.939	507.888	705.278	525.023	396.303
330	1026.05	99.9979	941.867	788.595	1235.83	1137.92		330	592.381	74.8968	557.291	790.887	592.3	429.046
360	1165.81	113.126	1068.57	899.63	1407.61	1287.43		360	649.581	83.8424	602.179	872.161	654.789	469.196
390	1308.61	125.854	1202.06	1013.52	1583.51	1435.36		390	704.481	91.677	650.455	946.031	715.619	505.818

## Sheet: Fig 4c
Directionality Decay
WT								Cdc42-KO
Time difference (sec)	Mean (cosine angle)	S.E.M.	2021-02-02	2021-02-03	2021-02-04	2021-02-05		Time difference (sec)	Mean (cosine angle)	S.E.M.	2021-02-02	2021-02-03	2021-02-04	2021-02-05
0	1	0	1	1	1	1		0	1	0	1	1	1	1
30	0.772743	0.0224812	0.81057	0.793549	0.778656	0.708197		30	0.537988	0.0361663	0.54073	0.639031	0.492924	0.479269
60	0.587068	0.0357869	0.654452	0.636852	0.555733	0.501234		60	0.266887	0.045223	0.358133	0.331128	0.189585	0.1887
90	0.469887	0.0345049	0.524905	0.523837	0.450136	0.380671		90	0.179679	0.0340627	0.245759	0.219502	0.161101	0.0923544
120	0.404871	0.0398154	0.444454	0.490145	0.377013	0.307872		120	0.106207	0.0262019	0.103786	0.173698	0.101608	0.045738
150	0.325157	0.0278364	0.373842	0.363011	0.311475	0.252301		150	0.0750815	0.0133825	0.0652015	0.1149	0.0571259	0.0630989
180	0.28106	0.0321924	0.345641	0.316234	0.263217	0.199146		180	0.0532727	0.012432	0.0239205	0.0582429	0.0837826	0.0471448
210	0.227077	0.0301622	0.270838	0.284934	0.191944	0.160591		210	0.0166218	0.0140959	-0.0255003	0.0304329	0.0338241	0.0277307
240	0.189207	0.0327655	0.246841	0.231615	0.176327	0.102047		240	-0.0193188	0.0255363	-0.0463824	0.0565132	-0.0349534	-0.0524526
270	0.170986	0.0265296	0.20361	0.207564	0.179099	0.0936704		270	-0.0445186	0.0288915	-0.1176	0.0185711	-0.0215576	-0.0574878
300	0.160351	0.0277387	0.188689	0.194126	0.181064	0.0775234		300	-0.0397026	0.0354273	-0.144035	-0.014367	-0.0145862	0.014178
330	0.142511	0.028182	0.173249	0.166529	0.172185	0.0580807		330	-0.0614723	0.0248115	-0.0946569	-0.0138575	-0.11293	-0.0244445
360	0.121836	0.0192038	0.15561	0.136834	0.128033	0.0668688		360	-0.0511183	0.0302911	-0.0816918	0.0396473	-0.0776141	-0.0848146

## Sheet: Fig. 4d
Cytoplasmic Tether Phenotype Data
Control Data						Cdc42 KO Data
	Tethers observed	Total Cells Counted	Mean	s.e.m.			Tethers observed	Total Cells Counted	Mean	s.e.m.
Biological Replicate 1	1	32	0.0361	0.0031		Biological Replicate 1	17	37	0.3962	0.0636
Biological Replicate 2	2	56				Biological Replicate 2	14	26
Biological Replicate 3	4	89				Biological Replicate 3	20	60
Biological Replicate 4	5	154				Biological Replicate 4	18	71
