# Supplementary material for: Optogenetic control of receptors reveals distinct roles for actin- and Cdc42-dependent negative signals in chemotactic signal processing
Source: Nat Commun. 2021 Nov 16;12:6148. doi: 10.1038/s41467-021-26371-z (PMC8595684; doi:10.1038/s41467-021-26371-z)
Supplement: Supplementary file 10 — Source Data [file 41467_2021_26371_MOESM10_ESM.zip › Source data/Source Data - Figure 5.xlsx]

## Sheet: Fig. 5b
Control No Stimulation																				Control (Stim Inensity =5)																				Control (Stim Intensity=10)
Time (s)	Mean FRET Ratio	S.E.M.	Well-1	Well-2	Well-3	Well-4	Well-5	Well-6	Well-7	Well-8	Well-9	Well-10	Well-11	Well-12	Well-13	Well-14	Well-15	Well-16		Time (s)	Mean FRET Ratio	S.E.M.	Well-1	Well-2	Well-3	Well-4	Well-5	Well-6	Well-7	Well-8	Well-9	Well-10	Well-11	Well-12	Well-13	Well-14	Well-15	Well-16		Time (s)	Mean FRET Ratio	S.E.M.	Well-1	Well-2	Well-3	Well-4	Well-5	Well-6	Well-7
-13.5	0.999286	0.000108959	1.00013	0.998927	0.999263	0.998909	0.999449	0.999387	0.999708	0.998971	0.999478	0.998741	0.999572	0.998306	0.999398	0.999203	0.999524	0.999605		-13.5	0.999629	0.000138829	0.999497	0.999037	1.0005	0.998912	0.999668	0.999714	0.999662	0.999583	0.999781	0.999241	0.999739	0.999591	0.999717	1.00072	0.998501	1.0002		-13.5	0.999353	0.000115746	0.999366	0.998949	0.998801	0.998997	0.999077	0.999858	0.999324
-12	0.999601	7.80473e-05	0.999477	0.999509	0.999927	1.00011	0.999419	0.999326	0.999772	0.999735	0.999165	0.999876	0.999295	0.999317	1.00002	0.999471	0.999974	0.999226		-12	0.999439	9.60451e-05	0.998956	0.999347	0.999329	0.99929	0.998811	0.999409	0.99938	1.0002	0.999398	0.999624	0.999081	0.999841	0.999338	1.00022	0.999297	0.999503		-12	0.99943	8.24266e-05	0.999153	0.998807	0.999585	0.999054	0.999107	0.999629	0.999131
-10.5	0.999764	5.89258e-05	0.999947	0.999579	0.999892	1.0001	0.999618	1.00004	0.999531	0.999259	0.99979	0.999492	0.999755	0.999853	1.00003	1.00001	0.999673	0.99966		-10.5	0.999679	5.71466e-05	0.999696	1	0.999791	0.99964	0.999583	0.999168	0.999916	0.999992	0.999585	0.999686	0.999546	0.999593	0.99966	0.999743	0.999318	0.999945		-10.5	0.999585	8.90347e-05	0.999929	0.999922	0.999931	0.999901	0.999534	0.999162	0.998803
-9	0.999846	5.71862e-05	0.999229	0.999945	1.00002	0.999766	0.999793	0.999693	0.999649	0.99996	0.999798	1.00015	0.999937	0.999873	1.00025	0.999924	0.999734	0.999834		-9	0.999886	9.24267e-05	0.999956	1.00025	1.00014	0.999705	1.00004	0.999591	1.00027	1.00023	0.99941	0.999549	0.999414	0.999804	0.999481	1.00071	0.999733	0.999892		-9	0.999843	7.64274e-05	0.999656	0.999741	0.999505	1.00012	1.00017	1.00043	0.999907
-7.5	0.999967	7.98514e-05	1.00008	1.00029	0.999662	1.00036	1.00009	1.00008	0.999534	1.00031	0.999954	0.999409	1.00003	1.0003	0.999778	1.00028	0.999839	0.999468		-7.5	0.999883	4.62757e-05	1.00009	0.999686	1.00003	0.999974	0.999965	1.00012	0.999586	0.999738	1.0001	0.999787	0.99964	0.999633	0.999947	0.999961	1.00007	0.999794		-7.5	1.00005	5.40451e-05	1.00004	0.99981	0.999932	1.00018	1.00056	0.999764	1.00012
-6	1.00024	8.44e-05	1.00017	1.00001	0.999979	0.999952	1.00038	1.00024	1.0009	1.00004	1.00003	1.00044	1.00031	1.00058	1.00082	0.999826	0.999745	1.00046		-6	1.00008	8.15243e-05	1.00038	1.00045	0.999848	1.00049	0.999755	1.00001	1.00013	1.00014	1.00025	1.00019	1.00049	0.999966	1.00015	0.999247	1.00005	0.999748		-6	1.00013	6.85778e-05	1.00049	1.00028	1.00021	0.999789	1.00012	0.99996	1.00025
-4.5	1.00021	5.38268e-05	1.00003	1.0004	1.00037	1.00025	0.999791	1.00063	0.999993	1.00039	1.00009	1.00046	1.00027	1	1.00011	1.00029	1.00027	1.00005		-4.5	1.00029	9.15872e-05	1.00073	0.99982	1.00009	1.00035	1.00005	1.00062	1.00001	0.999738	1.00049	1.00003	1.00097	1.00051	1.00012	1.00004	1.00083	1.0002		-4.5	1.00018	9.14426e-05	1.00042	1.00044	1.00014	0.999913	1.0005	0.999658	1.00069
-3	1.00021	7.99688e-05	0.999917	1.00078	1.00027	1.00025	1.00019	0.999927	1.00004	1	1.00024	1.00083	1.00031	1.00028	0.999476	1.00019	1.00023	1.00037		-3	1.00022	7.592e-05	1	1.0008	1.00036	1.00027	1.0002	1.0006	1.00017	0.999852	1.00004	1.00026	1.00022	1.00013	1.00048	0.999698	1.00063	0.999831		-3	1.00034	7.91191e-05	1.00003	1.00096	1.00049	1.00047	1.00005	1.00021	1.00033
-1.5	1.00041	5.82679e-05	1.00032	1.00066	1.0003	0.999942	1.00067	1.00015	1.00048	1.00062	1.00054	1.00012	1.00062	1.00033	1.00021	1.00027	1.00069	1.00061		-1.5	1.0003	6.77785e-05	1.00045	1.00022	0.999827	1.0001	1.0005	1.0001	1.00026	1.00002	1.00021	1.00073	1.00024	1.00039	1.00067	1.00008	1.00081	1.00027		-1.5	1.00049	8.13979e-05	1.00016	1.00019	1.00099	1.00048	1.00084	1.00094	1.00083
0	1.00047	8.9325e-05	1.0007	0.999893	1.00032	1.00035	1.0006	1.00053	1.0004	1.00072	1.00092	1.00049	0.999904	1.00116	0.999909	1.00053	1.00031	1.00072		0	1.00059	0.000108213	1.00024	1.00039	1.00009	1.00128	1.00143	1.00067	1.00062	1.00052	1.00073	1.00089	1.00066	1.00055	1.00043	0.999581	1.00078	1.00062		0	1.0006	7.1757e-05	1.00075	1.00089	1.00042	1.00109	1.00005	1.00039	1.0006
1.5	1.00063	9.08489e-05	1.00052	0.999906	1.00088	1.00111	1.00067	1.00023	1.00082	1.00039	1.00116	1.00052	1.00048	1.00076	1.00005	1.00073	1.00086	1.00104		2.8	1.00482	0.000174413	1.00459	1.00391	1.00438	1.00542	1.00562	1.00472	1.00512	1.00479	1.00492	1.00631	1.00536	1.00466	1.00499	1.0034	1.00487	1.00409		2.8	1.01079	0.000174561	1.01018	1.00965	1.01119	1.01013	1.01038	1.00951	1.01154
3	1.0008	0.000113688	1.00012	1.00027	1.00114	1.00077	1.00081	1.00039	1.00076	1.00072	1.0017	1.00035	1.00115	1.00103	1.00071	1.00027	1.00107	1.00152		4.3	1.00835	0.0001983	1.00827	1.0076	1.00795	1.00889	1.00904	1.00747	1.0085	1.0088	1.0085	1.00953	1.00926	1.00793	1.00885	1.00644	1.0088	1.00771		4.3	1.01755	0.000222992	1.01785	1.01705	1.01869	1.01669	1.01702	1.01553	1.018
4.5	1.0008	0.000129751	1.00023	1.00042	1.00141	1.00099	1.00067	0.999868	1.00037	1.00046	1.00172	1.00102	1.00081	1.00122	1.00071	1.00023	1.0013	1.00137		5.8	1.0092	0.000307564	1.01072	1.00977	1.00926	1.01029	1.01059	1.00953	1.00934	1.00998	1.00964	1.01008	1.00864	1.00834	1.00905	1.00586	1.00843	1.00764		5.8	1.01872	0.000434276	1.02227	1.0217	1.02184	1.01907	1.01895	1.01709	1.01904
6	1.00098	8.68418e-05	1.00048	1.0007	1.00092	1.00108	1.00079	1.00077	1.00059	1.00074	1.00159	1.0013	1.00112	1.00154	1.00111	1.00055	1.00107	1.00138		7.3	1.00709	0.000312856	1.0091	1.00818	1.00807	1.00792	1.00841	1.00709	1.00751	1.00749	1.00669	1.00794	1.00643	1.00579	1.00663	1.00405	1.00622	1.00595		7.3	1.01439	0.000395188	1.01777	1.01731	1.01679	1.01513	1.01408	1.01274	1.01438
7.5	1.001	8.74054e-05	1.00056	1.00075	1.00081	1.0011	1.00097	1.00092	1.00069	1.00091	1.00182	1.00049	1.00092	1.00127	1.00104	1.00125	1.00098	1.00158		8.8	1.0049	0.000232812	1.00594	1.00562	1.00493	1.00556	1.00625	1.00506	1.00491	1.00519	1.00468	1.00577	1.00435	1.00438	1.00461	1.00222	1.00439	1.00458		8.8	1.01029	0.000266935	1.01269	1.01227	1.01157	1.0105	1.01036	1.00894	1.01034
9	1.00113	0.000102198	1.00109	1.00105	1.0018	1.00105	1.00097	1.00045	1.00092	1.00096	1.0018	1.00114	1.00078	1.00128	1.00066	1.00086	1.00155	1.00177		10.3	1.00396	0.000206844	1.00421	1.00411	1.00364	1.00436	1.00522	1.00393	1.00444	1.00425	1.004	1.00474	1.00378	1.00369	1.00457	1.00143	1.00361	1.0033		10.3	1.00779	0.000192048	1.00919	1.0091	1.00874	1.00781	1.00734	1.00629	1.00779
10.5	1.00113	0.000107421	1.00094	1.00093	1.00152	1.00122	1.00099	1.00048	1.00084	1.00091	1.002	1.00074	1.00114	1.00166	1.00075	1.00104	1.00102	1.0019		11.8	1.00359	0.000205493	1.00356	1.00368	1.00332	1.0045	1.00448	1.00369	1.00377	1.00409	1.00341	1.00449	1.00301	1.00353	1.00437	1.00116	1.00333	1.00296		11.8	1.00631	0.000179437	1.00747	1.00714	1.00732	1.00571	1.00587	1.00499	1.00637
12	1.00123	0.000146064	1.00108	1.00128	1.00117	1.00123	1.00041	1.00132	1.00012	1.00057	1.00225	1.00173	1.00087	1.00147	1.00093	1.00154	1.00159	1.0022		13.3	1.00324	0.000213174	1.00304	1.00351	1.003	1.00401	1.00429	1.00283	1.00324	1.00354	1.00281	1.0046	1.00298	1.00297	1.00385	1.00076	1.00302	1.00338		13.3	1.00499	0.000138208	1.00575	1.00578	1.00592	1.00474	1.00461	1.00379	1.00493
13.5	1.00119	0.000133365	1.00115	1.00051	1.00132	1.00078	1.00059	1.00102	1.00038	1.00131	1.00197	1.00106	1.00106	1.00157	1.00108	1.00138	1.00142	1.00248		14.8	1.00271	0.00024792	1.00275	1.00286	1.00339	1.00364	1.00381	1.0026	1.00283	1.00276	1.00206	1.00381	1.00251	1.00283	1.00308	0.999519	1.00231	1.00262		14.8	1.00371	0.000180209	1.00512	1.0047	1.00449	1.00363	1.00398	1.00238	1.00405
15	1.00151	0.000105307	1.00125	1.00143	1.00161	1.00169	1.00137	1.00157	1.00086	1.00079	1.00218	1.0017	1.00136	1.00167	1.00112	1.00132	1.0019	1.00235		16.3	1.00204	0.000239449	1.0022	1.00232	1.00295	1.00233	1.00284	1.00244	1.00199	1.00194	1.00167	1.00292	1.00111	1.00229	1.00308	0.999061	1.00186	1.0017		16.3	1.00233	0.000180648	1.00368	1.00338	1.00326	1.00284	1.00181	1.00127	1.00192
16.5	1.00143	0.00011407	1.0013	1.001	1.00177	1.00143	1.00089	1.00107	1.00045	1.00141	1.00212	1.0019	1.00106	1.00168	1.00146	1.0014	1.00188	1.00201		17.8	1.00168	0.000233422	1.00175	1.00205	1.00167	1.00244	1.00213	1.00164	1.00159	1.00197	1.00079	1.00246	1.0016	1.00202	1.00271	0.998636	1.00141	1.00208		17.8	1.00122	0.000173377	1.00257	1.00188	1.00185	1.00142	1.00167	1.00009	1.0006
18	1.00144	0.000137027	1.00204	1.00083	1.0024	1.00138	1.0007	1.00136	1.00083	1.00072	1.00204	1.00162	1.00105	1.00168	1.00097	1.00139	1.00198	1.00196		19.3	1.00133	0.000170048	1.00179	1.00121	1.00137	1.00233	1.00146	1.00127	1.00118	1.00185	1.00087	1.00196	1.00106	1.00157	1.00187	0.999258	1.00112	1.00115		19.3	1.00047	0.00015699	1.00155	1.00073	1.00114	1.00066	1.00069	0.999383	0.999997
19.5	1.00158	0.000144279	1.00217	1.00154	1.0018	1.00104	1.00106	1.0014	1.0009	1.00047	1.0027	1.00157	1.00132	1.00163	1.00168	1.00158	1.00206	1.00244		20.8	1.00106	0.000194539	1.00154	1.00107	1.00138	1.00167	1.00096	1.00134	1.00091	1.00156	1.00052	1.00194	0.999962	1.00087	1.00164	0.998792	1.00141	1.0014		20.8	0.999847	0.000162336	1.0009	1.00045	1.00024	1.00028	0.999702	0.999035	0.999251
21	1.00158	0.000138374	1.00209	1.00139	1.00265	1.00109	1.00103	1.00113	1.0008	1.00111	1.00194	1.00121	1.00158	1.0018	1.00145	1.00161	1.00175	1.00268		22.3	1.00091	0.000181739	1.00146	1.00099	1.00135	1.00131	1.00129	1.0007	1.00097	1.00066	1.0007	1.0019	0.999849	1.00138	1.00166	0.99891	1.00069	1.00072		22.3	0.999577	0.000188174	1.00033	0.99991	0.999945	1.00069	0.999602	0.998615	0.999036
22.5	1.00168	0.000156785	1.0018	1.00185	1.00282	1.00119	1.00077	1.00127	1.00137	1.00111	1.00235	1.00151	1.00119	1.002	1.00191	1.00109	1.0016	1.00297		23.8	1.00072	0.000185862	1.00126	1.00066	1.00109	1.00079	1.001	1.00071	1.00058	1.0006	1.00039	1.00153	1.0004	1.00124	1.00185	0.998431	1.00065	1.0004		23.8	0.999226	0.000171046	1.00003	0.999555	0.999082	0.999228	0.999395	0.997712	0.998821
24	1.00164	0.000154731	1.002	1.00179	1.00285	1.00114	1.00108	1.00155	1.00147	1.00143	1.00192	1.00064	1.00129	1.00208	1.00147	1.00104	1.00155	1.00294		25.3	1.00063	0.000210925	1.00116	1.00028	1.00119	1.00106	1.00011	1.00025	1.00054	1.00118	1.00079	1.00147	0.999849	1.00128	1.00145	0.998089	1.00095	1.00042		25.3	0.999078	0.000176239	0.999521	0.999914	0.998988	0.999381	0.999242	0.997505	0.998819
25.5	1.00169	0.000161121	1.0024	1.00106	1.00337	1.00124	1.00096	1.00158	1.00136	1.00209	1.00218	1.00105	1.001	1.00153	1.00188	1.00148	1.00166	1.0022		26.8	1.00059	0.000205497	1.0016	1.00026	1.00106	1.00096	1.00016	1.00006	0.999487	1.00076	1.00052	1.0014	0.999929	1.00148	1.00145	0.998571	1.00107	1.00067		26.8	0.998956	0.000195232	0.999948	0.999062	0.999355	0.999038	0.999007	0.997222	0.998727
27	1.00175	0.000163081	1.00199	1.00199	1.00333	1.00115	1.00136	1.0019	1.00069	1.00189	1.002	1.00174	1.00091	1.00204	1.00205	1.00084	1.00186	1.00229		28.3	1.00057	0.000235112	1.00136	0.999854	1.00137	1.0005	1.00063	1.00018	1.00028	1.00132	1.00063	1.00151	0.99974	1.00103	1.0011	0.997701	1.00114	1.00079		28.3	0.998735	0.000211249	0.99986	0.999115	0.999162	0.998671	0.998736	0.997231	0.998515
28.5	1.00169	0.000146522	1.0021	1.00098	1.00308	1.00138	1.00183	1.00177	1.00158	1.00147	1.00198	1.00091	1.00112	1.00192	1.00197	1.0009	1.00155	1.00246		29.8	1.00073	0.000246805	1.00161	1.00057	1.0011	1.00127	1.00081	0.999919	1.00057	1.00074	1.00088	1.00156	1.0001	1.00112	1.00119	0.997517	1.00111	1.0016		29.8	0.998756	0.000209296	0.999181	0.998988	0.998518	0.999133	0.998913	0.997084	0.99846
30	1.00181	0.000211303	1.00233	1.00198	1.00376	1.00095	1.00135	1.00197	1.00153	1.00113	1.00164	1.00121	1.00118	1.00281	1.00171	1.00077	1.00139	1.00323		31.3	1.00055	0.000257216	1.00107	0.999918	1.00132	1.00138	1.00075	1.00007	1.00052	1.0006	1.00064	1.0014	0.999941	1.0005	1.00141	0.99721	1.00131	1.00086		31.3	0.998917	0.000188485	0.999588	0.998704	0.998499	0.998887	0.999188	0.997548	0.998672
31.5	1.00163	0.000196763	1.00183	1.00145	1.00346	1.00109	1.00171	1.00198	1.00073	1.00067	1.00197	1.00103	1.00134	1.00205	1.00167	1.00082	1.00125	1.00311		32.8	1.00068	0.000264906	1.00189	1.00074	1.00105	1.00142	0.999657	1.00063	1.00045	1.0005	1.00082	1.00167	0.999968	1.00093	1.00129	0.99736	1.00119	1.00126		32.8	0.998894	0.00018579	0.999018	0.998779	0.998948	0.999518	0.998978	0.996826	0.998463
33	1.00179	0.000216454	1.00266	1.00102	1.00359	1.00071	1.00163	1.00212	1.00137	1.00111	1.00243	1.00129	1.00077	1.00275	1.00229	1.00102	1.00121	1.00273		34.3	1.00048	0.000248066	1.00117	1.00053	1.00078	1.00098	0.99995	0.999863	1.00015	1.00086	1.00069	1.00155	0.999811	1.00081	1.00125	0.9973	1.00091	1.00111		34.3	0.998913	0.00021568	0.999469	0.998646	0.999256	0.999273	0.998939	0.997813	0.998438
34.5	1.00165	0.000196593	1.00184	1.00113	1.0033	1.00114	1.00163	1.00193	1.00069	1.00091	1.00247	1.00121	1.00067	1.00254	1.00233	1.00081	1.00135	1.00241		35.8	1.00044	0.000271629	1.00114	0.99995	1.00129	1.00111	0.999983	1.00007	0.999862	1.0003	1.00067	1.00177	0.999669	1.00123	1.00113	0.997089	1.0009	1.00084		35.8	0.998829	0.000186264	0.99895	0.998596	0.998843	0.999165	0.998887	0.997525	0.998494
36	1.00172	0.000199245	1.00205	1.00114	1.00283	1.00117	1.00216	1.00213	1.00073	1.00069	1.00282	1.00117	1.00107	1.00241	1.00233	1.00077	1.00125	1.00284		37.3	1.00063	0.000238389	1.00118	1.00061	1.00137	1.00167	1.0002	1.00033	0.999726	1.0008	1.0008	1.00157	0.999745	1.00052	1.00174	0.997912	1.00071	1.00115		37.3	0.998809	0.000176378	0.999161	0.99876	0.999092	0.999408	0.998837	0.996977	0.998551
37.5	1.00176	0.000193681	1.00194	1.00094	1.00303	1.00143	1.00225	1.00198	1.00063	1.00123	1.00284	1.00128	1.00099	1.00265	1.00206	1.0008	1.00146	1.00269		38.8	1.00056	0.000278475	1.00188	1.00061	1.00134	1.00131	1.00009	0.999918	1.00009	1.00032	1.00061	1.00167	0.999811	1.00084	1.0014	0.997121	1.00104	1.00096		38.8	0.998886	0.000194623	0.999289	0.998609	0.99917	0.999159	0.998556	0.997321	0.998579
39	1.00182	0.000180008	1.00182	1.00149	1.00327	1.0012	1.00249	1.002	1.00089	1.00147	1.00269	1.00121	1.00116	1.00269	1.00202	1.00084	1.00156	1.00239		40.3	1.00045	0.000280214	1.00156	0.999832	1.00058	1.00104	1.00014	0.999906	1.00012	1.00073	1.00088	1.00167	1.00001	1.00087	1.00118	0.996819	1.00104	1.0009		40.3	0.998985	0.000191822	0.999041	0.998796	0.998976	0.99961	0.99888	0.997461	0.998682
40.5	1.00182	0.00020378	1.00196	1.00162	1.00364	1.00118	1.0024	1.0018	1.00118	1.0008	1.0026	1.00129	1.00091	1.00295	1.00206	1.00093	1.00136	1.00241		41.8	1.00062	0.000286907	1.00173	1.00017	1.00093	1.0017	1.00082	1.00007	0.999956	1.00047	1.00037	1.00148	0.999915	1.0015	1.00118	0.997042	1.00157	1.00103		41.8	0.998889	0.000236738	0.99904	0.998857	0.998874	0.999704	0.998566	0.996659	0.998672
42	1.00175	0.000231557	1.00242	1.00176	1.00353	1.00019	1.00219	1.00158	1.00093	1.00126	1.00253	1.00141	1.00109	1.00314	1.00205	1.00041	1.00115	1.00233		43.3	1.00061	0.000260026	1.00138	1.0005	1.00162	1.00108	1.00083	1.00061	0.999953	1.00064	0.99985	1.00149	0.99994	1.00112	1.00103	0.997344	1.00158	1.00082		43.3	0.998986	0.000238843	0.998917	0.998757	0.999133	0.999834	0.998585	0.996849	0.998548
43.5	1.00167	0.000222808	1.00198	1.00185	1.0033	1.00091	1.00206	1.00119	1.00152	1.00044	1.00261	1.00111	1.0005	1.00294	1.00179	1.00058	1.00119	1.00269		44.8	1.00052	0.00030129	1.00171	1.00048	1.0015	1.00126	1.0003	0.999655	1	1.00086	1.00022	1.00116	0.999377	1.00116	1.00148	0.996981	1.00191	1.0002		44.8	0.999121	0.000192736	0.999269	0.999397	0.998662	0.999897	0.998923	0.997969	0.998618
45	1.00173	0.000237537	1.00236	1.00216	1.00357	1.00041	1.00173	1.00135	1.00063	1.00043	1.00204	1.00188	1.00121	1.00328	1.00188	1.00102	1.00107	1.00275		46.3	1.00054	0.000284101	1.00135	0.999952	1.00141	1.00112	1.00051	0.999681	0.999811	1.00073	1.00072	1.0017	0.999607	1.00098	1.00119	0.997458	1.00238	1.00004		46.3	0.999092	0.000226456	0.99899	0.998704	0.999179	0.999461	0.999088	0.997186	0.998212
46.5	1.00164	0.000214158	1.00239	1.00191	1.00317	1.00071	1.00113	1.00147	1.00169	1.00061	1.00146	1.00113	1.00046	1.00314	1.00221	1.00087	1.00135	1.00259		47.8	1.00067	0.000301959	1.00214	0.999948	1.00103	1.00137	1.00096	0.999655	1	1.0008	1.00077	1.00169	1.00004	1.00075	1.00182	0.997065	1.00176	1.00087		47.8	0.9991	0.000259881	0.999	0.998949	0.99935	0.999865	0.9988	0.996896	0.998562
48	1.00177	0.000222997	1.003	1.00205	1.00324	1.00127	1.00229	1.00123	1.00117	1.00044	1.0023	1.00195	1.0006	1.00287	1.00212	1.00107	1.00054	1.00225		49.3	1.00069	0.000322907	1.00183	1.00075	1.0011	1.00114	1.00144	0.999886	1.00008	1.00054	1.00033	1.00143	1.00005	1.00124	1.00182	0.996479	1.00178	1.00108		49.3	0.999129	0.000250836	0.999236	0.9988	0.998417	0.999786	0.999558	0.997402	0.998539
49.5	1.00179	0.000245966	1.00266	1.00218	1.00404	1.00116	1.00207	1.00181	1.001	1.00039	1.00196	1.0014	1.00076	1.00307	1.00217	1.00112	1.00048	1.00232		50.8	1.00065	0.000297499	1.00149	0.999681	1.00055	1.00143	1.00158	0.999951	0.999825	1.00077	1.00111	1.00155	0.999238	1.0015	1.00164	0.997417	1.00198	1.00074		50.8	0.999174	0.000260645	0.999375	0.998669	0.998418	0.999832	0.999622	0.997305	0.998525
51	1.00168	0.000235355	1.00278	1.00207	1.00387	1.00107	1.00171	1.00123	1.00088	1.00084	1.00191	1.00086	1.00057	1.00283	1.00209	1.00075	1.00102	1.00239		52.3	1.00066	0.000258345	1.00146	1.00007	1.00166	1.00146	1.00134	1.00035	1.00001	1.00113	1.00031	1.00131	0.9994	1.00104	1.00123	0.997629	1.00124	1.00092		52.3	0.999124	0.000266149	0.999558	0.998924	0.998656	0.99976	0.998949	0.996695	0.998612
52.5	1.00159	0.000228009	1.00243	1.00192	1.00294	1.00035	1.00156	1.00148	1.00165	1	1.00146	1.00132	1.00097	1.00325	1.0018	1.00063	1.00098	1.00268		53.8	1.00066	0.000308299	1.00194	0.999992	1.00123	1.00182	1.00177	0.999495	0.999717	1.00098	1.00086	1.00124	0.999022	1.00136	1.00131	0.997395	1.00153	1.00096		53.8	0.999166	0.000253152	0.999975	0.999026	0.99847	0.999771	0.998883	0.997655	0.998478
54	1.00163	0.000206543	1.00227	1.00245	1.00291	1.00119	1.00168	1.00101	1.00169	1.00032	1.00146	1.00136	1.00109	1.00302	1.00175	1.00103	1.00034	1.00255		55.3	1.00085	0.000294606	1.00185	0.999875	1.00213	1.00151	1.00092	1.00015	1.0004	1.00121	1.00104	1.00172	0.999639	1.00108	1.00166	0.997393	1.00185	1.00112		55.3	0.999314	0.000247109	1.00044	0.999132	0.998398	0.999754	0.999585	0.997075	0.99882
55.5	1.00165	0.00023469	1.0027	1.00231	1.00356	1.00113	1.00171	1.00128	1.00146	1.00049	1.00197	1.00098	1.00073	1.00286	1.0015	1.00072	1.00037	1.00257		56.8	1.00067	0.000299962	1.002	0.999815	1.00101	1.00189	1.00084	0.999953	1.00008	1.00118	1.00096	1.00142	0.998843	1.00124	1.00139	0.997446	1.00169	1.00094		56.8	0.999303	0.000242738	0.999805	0.999117	0.998703	0.999737	0.999127	0.998139	0.998723
57	1.00161	0.000237647	1.0024	1.00231	1.00338	1.00092	1.00199	1.00136	1.00134	1.00013	1.00134	1.0023	1.00009	1.00278	1.00136	1.00092	1.00067	1.00246		58.3	1.00079	0.000293377	1.00144	1.00052	1.0011	1.00164	1.00058	1.0006	1.00029	1.0013	1.00147	1.00125	0.999346	1.00131	1.00157	0.997146	1.00213	1.00096		58.3	0.999314	0.000195454	0.999778	0.998846	0.999177	0.999682	0.998896	0.997736	0.998882
58.5	1.00147	0.000231697	1.00249	1.0019	1.00288	1.00063	1.00177	1.00097	1.00121	0.999851	1.00209	1.00151	1.00072	1.00258	1.0014	1.0005	1.00036	1.00273		59.8	1.00084	0.00027983	1.00223	1.00044	1.00149	1.00087	1.00023	1.00046	1.00037	1.00166	1.00062	1.00148	0.999374	1.00146	1.00178	0.997759	1.00199	1.00128		59.8	0.999259	0.00021104	0.999825	0.998668	0.998683	0.999943	0.998853	0.997792	0.998672
60	1.00158	0.000216045	1.00286	1.00199	1.00324	1.00114	1.00202	1.00129	1.00094	1.00014	1.00206	1.0014	1.00075	1.00218	1.00128	1.00049	1.00105	1.00249		61.3	1.00083	0.000314233	1.00208	1.00046	1.00132	1.00111	1.00042	1.00032	1.00057	1.00172	1.00111	1.0016	0.999398	1.00154	1.00185	0.996962	1.00191	1.00096		61.3	0.999392	0.00027319	0.999604	0.999315	0.998537	0.999931	0.999046	0.997216	0.998795
61.5	1.00152	0.000248177	1.0024	1.00174	1.00339	1.00101	1.00142	1.0012	1.0009	1.00068	1.00216	1.00124	0.999965	1.00328	1.00104	1.00057	1.00071	1.00262		62.8	1.00069	0.000298939	1.00213	1.00018	1.00121	1.00104	1.00038	1.00002	1.0006	1.00146	1.00129	1.00104	0.999399	1.0013	1.00126	0.997013	1.00176	1.00094		62.8	0.999516	0.000264368	1.00002	0.998736	0.998421	0.999546	0.999901	0.998192	0.998835
63	1.00147	0.000228448	1.00283	1.00176	1.00299	1.00084	1.00186	1.00121	1.00111	0.999859	1.00165	1.00127	1.00076	1.00259	1.00102	1.00036	1.00082	1.00259		64.3	1.00072	0.000297005	1.00152	1.0005	1.00135	1.0012	1.00058	1.00021	1.00055	1.00155	1.0008	1.00138	0.999578	1.00107	1.00215	0.996975	1.00164	1.00047		64.3	0.999524	0.000245829	0.999938	0.998635	0.998246	0.999444	0.999989	0.998389	0.998801
64.5	1.00142	0.000245835	1.00292	1.00216	1.00298	1.00083	1.00147	1.00115	1.00058	1.00022	1.00165	1.00118	1.00038	1.00294	1.0009	1.00037	1.00051	1.00243		65.8	1.00061	0.000323119	1.0019	1.0002	1.00113	1.00174	1.00092	0.999415	1.00047	1.00109	1.00127	1.00117	0.999265	1.00143	1.00115	0.996714	1.00164	1.00022		65.8	0.999592	0.000247188	1.00008	0.999094	0.999421	0.999618	0.999877	0.997883	0.998743
66	1.00141	0.000248358	1.00298	1.00265	1.00213	1.0008	1.00208	1.00108	1.0007	0.999635	1.00166	1.00133	1.00063	1.00284	1.00111	1.00049	1.00021	1.00217		67.3	1.00058	0.000361083	1.00223	1.00074	1.00155	1.00109	1.0007	1.00009	1.00013	1.00075	1.00102	1.00139	0.998748	1.00146	1.00192	0.996135	1.00105	1.00026		67.3	0.999559	0.000268078	0.999959	0.998473	0.998581	0.999261	1.00054	0.998072	0.998727
67.5	1.00133	0.000253253	1.00307	1.00248	1.00284	0.999981	1.00125	1.00105	1.00041	0.99984	1.00132	1.00124	1.0004	1.00282	1.00082	1.00105	1.0009	1.00179		68.8	1.00066	0.000353196	1.00213	1.0005	1.00159	1.00128	1.00076	1.00002	0.999932	1.00141	1.00093	1.00195	0.999047	1.00142	1.00119	0.996347	1.00168	1.00028		68.8	0.999616	0.000223978	0.999855	0.999031	0.999274	0.999471	1.00037	0.998351	0.999153
69	1.00124	0.000236625	1.00276	1.00192	1.00265	1.00078	1.00178	1.00076	1.0005	0.999613	1.0014	1.00076	1.00048	1.0028	1.00125	1.00037	1.00043	1.00154		70.3	1.00061	0.000318039	1.0018	1.00038	1.00183	1.00121	1.00066	0.999864	1.00045	1.00099	1.00084	1.00179	0.999372	1.00133	1.00092	0.996619	1.0014	1.00034		70.3	0.999498	0.000263234	0.999994	0.998827	0.999036	0.999284	1.0003	0.998074	0.998402
70.5	1.00126	0.000236704	1.00253	1.00237	1.00299	1.00035	1.00139	1.00109	1.00047	0.99969	1.00091	1.00105	1.00028	1.0025	1.00084	1.00101	1.00074	1.00193		71.8	1.00056	0.000342451	1.00162	1.00059	1.0008	1.00187	1.00054	0.999559	1.00016	1.00109	1.00082	1.00203	0.999115	1.00191	1.00076	0.996451	1.00138	1.00033		71.8	0.999712	0.000259945	1.00022	0.99909	0.999607	0.9999	1.00054	0.997802	0.998709
72	1.00139	0.000253139	1.00294	1.00269	1.00295	1.00001	1.00116	1.00202	1.00052	1.00014	1.0018	1.00104	1.00083	1.00222	1.00079	1.00017	1.00073	1.00216		73.3	1.00065	0.000350017	1.00198	1.00056	1.00148	1.0019	1.00089	1.00036	1.00013	1.00063	1.00069	1.00173	0.999461	1.00184	1.0009	0.99613	1.00131	1.00047		73.3	0.999867	0.000254201	0.999958	0.999289	0.999776	0.999809	1.0007	0.998823	0.998675
73.5	1.00138	0.000241089	1.00323	1.00221	1.0029	0.999974	1.00157	1.00148	1.00019	1.00008	1.00149	1.00147	1.00068	1.00222	1.00107	1.00097	1.00059	1.00194		74.8	1.00057	0.000325154	1.00149	1.0007	1.00136	1.00121	1.00061	1.00025	1.00045	1.00106	1.00086	1.00173	0.999294	1.00129	1.00113	0.996244	1.00118	1.00019		74.8	0.99979	0.000256283	0.999963	0.999038	0.999439	0.999422	1.00052	0.998665	0.998958
[truncated: 47 more columns]

## Sheet: Fig. 5c
PTX -No Stim																															PTX (Stim Intensity=5)
Time (s)	Mean FRET Ratio	S.E.M.	Well-1	Well-2	Well-3	Well-4	Well-5	Well-6	Well-7	Well-8	Well-9	Well-10	Well-11	Well-12	Well-13	Well-14	Well-15	Well-16	Well-17	Well-18	Well-19	Well-20	Well-21	Well-22	Well-23	Well-24	Well-25	Well-26	Well-27		Time (s)	Mean FRET Ratio	S.E.M.	Well-1	Well-2	Well-3	Well-4	Well-5	Well-6	Well-7	Well-8	Well-9	Well-10	Well-11	Well-12	Well-13	Well-14	Well-15	Well-16
-13.5	0.999421	0.000168849	0.998692	0.99808	1.00039	1.00029	1.00015	0.998235	1.00028	1.00083	1.00061	1.0013	0.998941	0.999567	0.999364	0.999471	0.998566	0.998987	0.998672	0.999097	0.998303	0.999379	0.998996	1.0001	0.998312	1.00037	0.998697	0.999348	0.999345		-13.5	0.999725	0.00012047	0.999828	1.00019	1.00032	1.00055	1.00051	1.00064	1.00048	0.998788	1.00038	0.999257	0.99856	0.999455	0.99871	0.999791	0.998992	0.999593
-12	0.999694	7.60271e-05	0.9997	1.00021	0.999857	1.00001	0.999916	1.00009	0.99888	0.999818	0.999182	1.00028	0.998815	0.999496	0.998955	0.999643	0.999651	0.999402	1.00026	0.999887	0.999748	0.999781	0.999966	0.999593	0.999961	0.999743	1	0.999388	0.999524		-12	0.999538	6.22723e-05	0.999537	0.999153	0.999705	0.999309	0.999768	0.999846	0.9994	0.999487	0.999995	0.999517	0.999556	0.999624	0.999484	0.998792	0.999149	0.999545
-10.5	0.999742	6.37518e-05	1.00003	0.999982	0.999985	0.99983	0.999878	0.999643	0.999871	0.99975	1.00039	1.00015	0.999131	0.999729	0.999596	1.00025	0.999649	0.999257	0.999466	0.999619	0.999238	0.999381	0.99999	0.999987	0.999481	1.00009	0.999545	0.999221	0.9999		-10.5	0.999772	6.40551e-05	0.999936	0.999684	0.999286	1.00004	0.999764	1.00019	0.999567	0.999621	0.999924	1.0002	0.999079	1.00003	0.999912	0.999939	0.999373	0.998969
-9	0.999779	6.20564e-05	0.998932	1.00019	1.00002	0.99979	0.999171	0.999524	0.999524	1.00015	0.999629	0.9999	0.999956	1.00011	0.999956	0.999752	0.999799	0.999693	0.999661	0.999998	1.00048	1.00001	0.999759	0.99947	0.999953	0.999446	0.999583	0.999698	0.999867		-9	0.99979	5.46198e-05	0.999645	0.999598	0.999749	0.999466	0.999662	0.999803	0.999803	1.00022	1.00019	0.999954	0.999404	0.999743	1.00031	0.999826	0.999407	1.00022
-7.5	0.999951	5.71137e-05	1.00042	1.00034	0.999962	0.999742	0.99967	0.999741	1.00014	0.999483	0.999949	0.999421	0.999863	0.999893	0.999489	0.999793	0.999881	1.00033	1.00004	0.999752	0.999762	0.999999	1.00055	0.999868	0.999914	1.0003	0.999934	1.00001	1.00044		-7.5	1.00002	6.76166e-05	1.00018	1.00019	1.00022	1.00076	1.00032	0.999976	1.00001	0.999588	0.999589	0.999863	0.99965	0.999669	0.999725	1.0001	0.99974	1.00036
-6	1.00006	6.95773e-05	1.00002	1.00011	0.999764	1.00016	0.999825	1.00024	1.00057	0.999867	0.999727	0.999693	1.00035	0.999768	1.00053	1.0002	1.00026	1.00072	0.99967	1.00002	1.00042	0.999362	1.00025	0.999872	1.00032	0.999446	1.00049	1.00035	0.999585		-6	1.00011	5.31938e-05	0.999952	1.00025	0.999691	0.999986	1.0006	1.00043	1.00039	1.00016	1.00022	1.0002	1.00035	1.00007	0.999822	1.00036	1.00017	0.999965
-4.5	1.0002	7.28657e-05	1.00053	1.00019	0.99976	1.00021	1.0002	1.00069	1.00001	1.00018	0.999497	0.999513	1.00072	1.00012	1.00032	1.00016	1.00031	1.00042	1.00008	1.00047	1.00066	0.999935	1.00027	1.00032	1.00083	0.999426	1.00017	1.00068	0.999742		-4.5	1.00014	6.40409e-05	1.00013	1.00052	1.00016	1.00005	0.999775	0.99977	0.999645	1.00055	0.999917	1.00005	1.00076	1.00044	1.00051	0.999879	1.00062	1.00022
-3	1.00039	7.45889e-05	1.00035	1.00036	0.999681	0.999805	1.0004	1.00086	1.00064	0.999754	1.00054	0.9998	1.00108	1.0001	1.00048	1.00045	1.00071	1.00036	1.00011	1.00033	1.00113	1.00083	1.00004	1	1.00034	1.00064	1.00039	1.00047	1.00076		-3	1.00021	6.46483e-05	1.00016	1.00014	1.00056	0.999926	0.999896	1.00014	0.999886	1.0003	1.00004	1.00027	1.00092	0.999821	1.00052	1.00072	1.00064	1.00008
-1.5	1.00041	6.22817e-05	1.00017	1.00052	1.00029	1.00038	1.00057	1.00064	0.999807	1.00004	1.00055	0.999964	1.00053	1.00065	1.00076	1.00044	1.00064	1.00043	1.00129	1.00058	1.00005	1.00072	0.999897	1.00032	1.00044	0.999903	1.00054	1.00048	1.00036		-1.5	1.00033	8.30907e-05	1.00044	1.00018	0.999791	0.999621	0.999731	0.999651	1.00018	1.0009	1.00002	1.00037	1.0009	1.00075	1.00071	1.00029	1.00084	1.00018
0	1.00036	5.85542e-05	1.00117	1.00002	1.00029	0.999779	1.00022	1.00033	1.00029	1.00012	0.999927	0.999984	1.00061	1.00057	1.00056	0.999842	1.00053	1.0004	1.00075	1.00025	1.00019	1.0006	1.00028	1.00046	1.00045	1.00064	1.00064	1.00036	1.00048		0	1.00036	7.70304e-05	1.0002	1.0001	1.00053	1.00029	0.999971	0.999564	1.00064	1.00039	0.999738	1.00032	1.00082	1.0004	1.00031	1.0003	1.00108	1.00087
1.5	1.0005	9.2743e-05	1.00032	1.00086	1.00019	1.00072	0.999521	1.00067	1.0006	0.999998	1.00011	0.999997	1.00125	1.00046	1.00104	0.999901	1.00126	1.0004	1.00061	0.99998	1.00141	1.00055	0.999827	1.00039	1.00075	1.00111	1.00093	1.00026	1.0004		2.8	1.00124	0.000179026	1.00382	1.00269	1.00167	1.00078	0.999942	0.999629	1.00113	1.00094	1.00048	1.00234	1.00253	1.00166	1.00157	1.00116	1.00175	1.0011
3	1.00053	0.000100774	1.00031	1.00096	1.00061	1.00089	0.999373	1.0009	1.00064	1.0003	0.999831	0.999693	1.00173	1.0008	1.00138	0.999968	1.00151	1.00045	1.00067	1.00035	1.00063	1.00048	1.00008	1.0004	1.0009	1.00043	1.00037	1.0004	1.00035		4.3	1.00198	0.000334675	1.00705	1.00485	1.00262	1.00174	1.00074	0.999391	1.00105	1.00132	1.00116	1.00423	1.00436	1.00331	1.00288	1.00173	1.00195	1.00132
4.5	1.00053	7.75394e-05	1.00026	1.00034	1.00048	1.00034	1.00015	1.00079	1.00058	1.00027	0.999753	0.99978	1.00156	1.0008	1.00127	1.0003	1.00053	1.00064	1.00091	1.00046	1.00064	1.00066	1.00045	1.00032	1.00072	1.00017	1.00117	1.00028	1.00064		5.8	1.00245	0.000449825	1.00975	1.00548	1.00371	1.00199	1.00101	1.00022	1.00105	1.00071	1.00018	1.00544	1.00592	1.00356	1.00416	1.00227	1.00231	1.00163
6	1.00064	9.25776e-05	0.999682	1.0007	1.0007	1.00028	0.99966	1.00063	1.00064	1.00051	1.00026	1.00023	1.00177	1.0009	1.00102	1.00015	1.00093	1.00081	1.00118	1.00033	1.00056	1.00087	1.00051	1.00066	1.00169	1.0008	1.00102	1.00051	1.00035		7.3	1.0023	0.000354589	1.00772	1.00383	1.00357	1.00161	1.00026	1.00023	1.00121	1.00129	1.00077	1.00513	1.00522	1.00341	1.00288	1.00218	1.00334	1.00187
7.5	1.00071	9.41512e-05	1.0006	1.0002	1.00022	1.00039	1.00103	1.00107	1.00046	1.00048	1.00053	1.00018	1.00226	1.00131	1.00132	1.00096	1.00085	1.00032	1.0007	1.00068	1.00052	1.00077	1.00056	1.00078	1.0008	0.999545	1.00092	1.0006	1.00103		8.8	1.00183	0.000258561	1.0058	1.00279	1.00209	1.00113	1.00023	1.00028	1.00113	1.00177	1.00104	1.0032	1.00409	1.00289	1.00256	1.00195	1.00237	1.00111
9	1.00085	0.000105617	1.00061	1.0004	1.00025	0.999787	1.00066	1.00097	1.00084	1.0008	1	1.0005	1.00213	1.00144	1.00146	1.00074	1.00167	1.00127	1.00174	1.00075	1.00083	1.0003	1.00064	1.00069	1.00144	1.00082	1.00123	1.00066	1.00034		10.3	1.00158	0.000167475	1.00388	1.00162	1.0014	1.0014	1.00059	1.00017	1.00129	1.0016	1.00102	1.00196	1.00352	1.00208	1.0024	1.00164	1.00222	1.00065
10.5	1.00091	9.2626e-05	1.00059	1.00098	1.00062	1.00069	1.00032	1.00095	1.00123	1.00104	1.0005	1.00033	1.0021	1.00172	1.0015	1.00085	1.00152	1.00101	1.00147	1.00112	1.00067	1.00109	1.00019	1.0006	1.001	1.00006	1.0011	1.00048	1.00086		11.8	1.00143	0.000165958	1.00303	1.00144	1.00182	1.00166	1.00045	0.999568	1.00084	1.00091	1.00084	1.00173	1.00364	1.00126	1.00232	1.00205	1.002	1.00059
12	1.00088	9.14501e-05	1.00058	1.0012	1.00086	1.00042	1.0002	1.00079	1.00123	1.00083	1.0005	0.999955	1.0016	1.00162	1.00105	1.0012	1.00169	1.00062	1.00132	1.00093	1.00098	1.00131	1.00122	1.00057	1.00084	1.00001	1.00128	1.00024	1.00068		13.3	1.00152	0.000147741	1.00264	1.00136	1.00145	1.00121	1.00045	0.999753	1.0011	1.00146	1.001	1.00161	1.00317	1.00195	1.00248	1.00132	1.00251	1.00088
13.5	1.00084	8.88316e-05	0.999919	1.0008	1.00069	1.0003	1.00053	1.00083	1.00076	1.00077	1.00045	1.00018	1.00176	1.00136	1.00125	1.00104	1.00134	1.00073	1.00117	1.00127	1.00068	1.00132	1.00095	1.00081	1.00126	1.00036	1.00156	1.00041	1.00019		14.8	1.00135	0.000142201	1.0025	1.0017	1.00148	1.00091	1.00051	0.999464	1.001	1.00151	1.0012	1.00193	1.00304	1.00161	1.002	1.00165	1.00166	1.0005
15	1.00101	0.000115173	1.00039	1.00061	1.00073	1.00046	1.00078	1.00103	1.00115	1.00006	1.00064	1.00069	1.00263	1.00187	1.00164	1.00171	1.00206	1.00117	1.001	1.00065	1.00128	1.00091	1.00061	1.00095	1.001	1.00074	1.00169	1.00053	1.00021		16.3	1.00123	0.000149172	1.00154	1.00129	1.00051	1.00148	1.00002	1.00002	1.00134	1.0019	1.00025	1.00158	1.00285	1.00197	1.00226	1.00082	1.00155	1.00075
16.5	1.00096	0.000116709	1.00028	1.00076	1.00102	1.00081	1.00033	1.00074	1.00087	1.00032	1.00061	0.999912	1.00284	1.00182	1.00141	1.00138	1.00175	1.00127	1.00107	1.00134	1.00061	1.00127	1.00062	1.00089	1.00122	1.00054	1.00137	1.00045	1.00033		17.8	1.00142	0.000143968	1.00105	1.00135	1.00133	1.00178	0.999855	0.999925	1.00169	1.00182	1.00097	1.00137	1.00273	1.00238	1.00219	1.00099	1.00212	1.00045
18	1.00109	0.000100859	1.00076	1.00076	1.00087	1.00102	1.00022	1.00095	1.0014	1.00057	1.00042	1.00044	1.00236	1.00176	1.00175	1.00101	1.00173	1.00148	1.00112	1.0012	1.0017	1.00107	1.00045	1.00071	1.00138	1.0015	1.00159	1.00071	1.00062		19.3	1.00136	0.00012712	1.00048	1.00093	1.0017	1.00079	1.0003	1.00077	1.00155	1.00192	1.00103	1.00132	1.00286	1.00248	1.00146	1.00176	1.00188	1.00093
19.5	1.00095	0.000114932	1.00097	1.00094	1.00091	1.00035	1.00007	1.00142	1.00154	1.00035	1.00064	0.999996	1.00218	1.00199	1.00177	1.0003	1.0016	1.00068	1.00095	1.00133	1.00116	1.00095	1.00036	1.0007	1.00146	1.00059	1.00165	1.00036	1.0005		20.8	1.00126	0.000120231	1.0006	1.0006	1.0008	1.00182	1.0006	1.00068	1.00145	1.00121	1.00078	1.00164	1.00236	1.00172	1.00229	1.00111	1.00165	1.00033
21	1.00105	0.000138307	1.00055	1.0002	1.00099	1.00069	1.00038	1.00111	1.00148	1.0004	1.00047	1.0004	1.00327	1.00214	1.00198	1.00058	1.00187	1.00134	1.00074	1.00151	1.00113	1.00116	1.00061	1.00015	1.00146	1.00074	1.00175	1.00085	1.00042		22.3	1.0012	0.000128457	1.00075	1.00084	1.00036	1.00181	1.00103	1.00051	1.00082	1.00149	1.00053	1.00155	1.00301	1.00151	1.00166	1.00085	1.00147	1.00015
22.5	1.00116	0.000142453	1.00041	1.00072	1.00043	1.00095	1.0006	1.00083	1.00157	1.00026	1.00093	1.0005	1.00334	1.00212	1.00186	1.00166	1.0017	1.00102	1.0012	1.00146	1.00193	1.00149	1.00027	1.0002	1.0012	1.00138	1.00203	1.00095	1.0002		23.8	1.00118	0.000136111	1.0005	1.00091	1.00133	1.00144	1.00074	1.00069	1.00075	1.00127	1.00038	1.00072	1.00287	1.0015	1.00251	1.00082	1.00089	1.00035
24	1.00106	0.000147547	1.00024	1.00115	1.00038	1.00105	1.00006	1.00116	1.00187	1.00029	1.00106	1.0001	1.00261	1.00216	1.0023	1.00093	1.00188	1.00055	1.00119	1.00243	1.00145	1.00087	1.00066	1.00119	1.001	1.00071	1.00132	1.00026	0.999728		25.3	1.00112	0.00011264	1.0004	1.00091	1.00161	1.00134	1.00049	1.00049	1.00056	1.00115	1.00039	1.00124	1.00189	1.00182	1.00169	1.00086	1.00171	1.00108
25.5	1.00105	0.000162758	0.999578	0.999964	1.00133	1.0008	1.00018	1.00122	1.00115	1.00013	1.00118	1.00019	1.00348	1.00208	1.00248	1.00055	1.00174	1.00084	1.00098	1.00155	1.00194	1.0011	1.00078	1.00114	1.00154	1.00079	1.00122	1.00003	1.00043		26.8	1.00118	0.00012378	1.00047	1.00101	1.00184	1.00154	1.00058	0.999967	1.00063	1.00131	1.00035	1.00118	1.00191	1.00198	1.00187	1.0007	1.00164	1.00134
27	1.00109	0.000137661	1.00042	1.00049	1.00121	1.00103	1.00042	1.0004	1.00159	1.00014	1.00121	1.00018	1.00255	1.00196	1.00233	1.00098	1.00164	1.00135	1.00131	1.00192	1.0014	1.00122	1.00101	1.00097	1.00163	1.00098	1.00143	1.00028	0.999404		28.3	1.00115	0.000125357	1.00054	1.0011	1.0008	1.00205	1.00029	0.999917	1.00076	1.00141	1.00034	1.00227	1.00176	1.0018	1.00178	1.00089	1.00098	1.00114
28.5	1.00106	0.000140413	0.999688	1.00045	1.00067	1.0012	1.00028	1.00085	1.00127	1.00018	1.00101	1.00032	1.00285	1.00131	1.00232	1.00112	1.00137	1.00103	1.00094	1.00215	1.0022	1.0013	1.00081	1.00133	1.00103	1.00092	1.00127	1.001	0.999769		29.8	1.00108	0.000135308	1.00037	1.00072	1.00163	1.00174	1.00042	0.999467	1.00098	1.00117	1.00039	1.00156	1.00183	1.00234	1.00179	1.00081	1.00036	1.00088
30	1.00115	0.000145685	0.99996	1.00044	1.00112	1.0006	1.00075	1.00131	1.00129	1.00021	1.00069	1.00056	1.00318	1.00215	1.00227	1.00102	1.00176	1.00103	1.00091	1.00189	1.00238	1.00142	1.00094	1.00089	1.00174	1.00016	1.00113	1.00078	1.00044		31.3	1.00123	0.000164344	1.00038	1.00123	1.00098	1.00199	0.999568	0.999939	1.00114	1.00129	0.99969	1.00158	1.00205	1.00278	1.00187	1.00181	1.0005	1.00089
31.5	1.00119	0.000140081	0.999952	1.00039	1.00119	1.0009	1.00053	1.00068	1.00154	1.00033	1.00089	1.00037	1.00295	1.00166	1.00227	1.00133	1.00136	1.00145	1.00081	1.00226	1.00266	1.00148	1.00114	1.00082	1.0015	1.00057	1.00121	1.00123	1.0005		32.8	1.00114	0.000133641	1.00059	1.00043	1.00122	1.00118	1.00008	1.00013	1.00054	1.00134	1.00007	1.00173	1.00194	1.00188	1.00214	1.00159	1.00031	1.00159
33	1.00119	0.000146957	0.999241	1.00037	1.00112	1.00099	1.00125	1.00123	1.0014	1.00041	1.0014	1.00087	1.00266	1.00175	1.00196	1.00167	1.00171	1.0011	1.00091	1.00186	1.00242	1.00142	1.00126	1.00164	1.00163	0.999946	1.00143	1.00043	0.999934		34.3	1.00116	0.000151829	1.00058	1.0001	1.00111	1.00241	0.999825	0.999611	1.00062	1.00135	1.00023	1.00141	1.0017	1.00181	1.0023	1.00097	1.00115	1.00173
34.5	1.00105	0.000152611	0.999424	1.00037	1.00094	1.00089	1.00076	1.0008	1.00157	0.999769	1.00134	1.00049	1.00274	1.00175	1.00219	1.00146	1.00242	1.00072	1.00081	1.00145	1.00184	1.00146	1.00136	1.00107	1.00134	1.00019	1.00097	1.00055	0.999729		35.8	1.00102	0.000127954	1.0003	1.00017	1.00105	1.00141	0.999758	1.00027	1.00065	1.00148	1.00002	1.00127	1.00163	1.00197	1.00174	1.0008	1.00097	1.00144
36	1.00111	0.000145645	0.99973	1.00074	1.00104	1.00099	1.00081	1.00058	1.00147	1.00017	1.00113	1.00037	1.00278	1.00209	1.00287	1.00138	1.00132	1.00111	1.0008	1.00161	1.00191	1.00149	1.00148	1.00075	1.00146	1.0004	1.00117	1.00052	0.999875		37.3	1.00112	0.000139745	1.00033	1.00061	1.00132	1.00207	1.00012	1.00056	1.00109	1.00156	0.999582	1.00174	1.00186	1.00189	1.00148	1.00082	1.00093	1.00127
37.5	1.00107	0.000161438	0.998563	1.00054	1.00038	1.00168	1.00098	1.00063	1.00135	1.0006	1.00075	1.00035	1.00273	1.00249	1.00219	1.00104	1.0016	1.00096	1.00076	1.00158	1.00249	1.00112	1.00121	1.00102	1.00101	1.00021	1.00122	1.00068	1.0007		38.8	1.00113	0.000153737	1.00056	1.00008	1.00116	1.00187	0.999035	1.00039	1.0009	1.0018	1.00034	1.00129	1.00176	1.00184	1.00177	1.00112	1.00071	1.00113
39	1.00102	0.000161441	0.999091	1.00074	1.00029	1.00192	1.00013	1.00119	1.00163	1.00042	1.00063	1.00062	1.00259	1.00217	1.0022	1.00063	1.00148	1.00087	1.00062	1.00154	1.00261	1.00142	1.00151	1.00081	1.00109	1.00034	1.0008	1.00045	0.999813		40.3	1.001	0.000124462	1.00054	1.00057	1.00106	1.00212	0.999667	1.00018	1.00098	1.00078	1.00016	1.00122	1.00152	1.00168	1.00154	1.00103	1.00066	1.00072
40.5	1.00103	0.000150019	0.999066	1.00062	1.00045	1.00154	1.00029	1.0007	1.00182	1.00065	1.0009	1.00042	1.00297	1.00206	1.00187	1.00072	1.00149	1.00104	1.00078	1.0009	1.00176	1.00145	1.00161	1.00092	1.00106	0.999624	1.00122	1.00128	1.00049		41.8	1.00096	0.000156874	1.00045	1.0006	1.00049	1.00144	0.999093	1.00005	1.00094	1.00084	0.999857	1.00152	1.00187	1.00169	1.00168	1.00123	1.00065	1.00108
42	1.00096	0.00015176	0.99892	1.00071	1.00041	1.00087	1.00039	1.00103	1.00153	1.00046	1.00091	1.00033	1.0029	1.00206	1.00226	1.00058	1.00156	1.00066	1.00072	1.00059	1.00197	1.00149	1.00158	1.00088	1.00111	1.00053	1.00083	1.00062	1.00003		43.3	1.00111	0.000157409	1.00041	1.00078	1.0009	1.00227	0.998971	1.00004	1.00091	1.00159	1.00022	1.00167	1.00197	1.00184	1.00157	1.00141	1.00095	1.0008
43.5	1.00093	0.00016438	0.997928	1.00086	1.00036	1.00071	1.00024	1.001	1.00103	1.00033	1.00101	1.00068	1.00283	1.00187	1.0018	1.00077	1.00138	1.00086	1.00153	1.00161	1.00177	1.0017	1.00112	1.00098	1.00053	1.00058	1.00069	1.00073	1.00015		44.8	1.00106	0.000148554	0.999659	1.00119	1.00089	1.00173	0.999667	1.00007	1.00123	1.00131	1.00015	1.00181	1.00174	1.0018	1.00192	1.00132	1.00075	1.00029
45	1.00086	0.000184687	0.998201	1.00066	0.999996	1.0006	1.00022	1.00088	1.00168	1.00025	1.00105	1.00065	1.00292	1.00208	1.00256	1.00041	1.00227	1.00096	1.00064	1.00061	1.00161	1.00113	1.00085	1.00116	1.00057	0.99966	1.00037	1.00121	0.999903		46.3	1.00102	0.000149953	1.00061	1.00068	1.00108	1.00173	0.999776	1.00084	1.00147	1.00141	0.999413	1.00119	1.00206	1.00157	1.00201	1.00088	1.00072	1.00043
46.5	1.00097	0.00016835	0.998469	1.00101	0.999813	1.00131	1.00037	1.00118	1.00115	0.999873	1.00092	1.00095	1.00321	1.00209	1.0019	1.0006	1.00136	1.00109	1.00108	1.00132	1.00213	1.00126	1.00059	1.0011	1.00116	1.0007	1.00095	1.00054	0.999942		47.8	1.00109	0.000149294	1.00073	1.00113	1.0009	1.00197	0.999676	1.00063	1.00113	1.00168	0.999796	1.00157	1.00211	1.00159	1.00153	1.00087	1.00105	1.00018
48	1.00088	0.000175422	0.998375	1.00076	0.999918	1.00107	1.00042	1.00107	1.00166	0.999704	1.00083	0.999699	1.00314	1.00206	1.00178	1.00055	1.00166	1.00186	1.00092	1.00136	1.00145	1.00125	1.00046	1.00084	1.00083	1.00053	1.00073	1.00066	1.00007		49.3	1.00098	0.000135871	1.00073	1.00113	1.00029	1.00198	0.999717	0.999702	1.00107	1.00091	0.99977	1.00184	1.00184	1.00161	1.00158	1.00137	1.00072	1.00069
49.5	1.00088	0.000186392	0.998358	1.00059	0.999826	1.00118	1.00002	1.00104	1.00125	0.999549	1.00085	1.00056	1.00344	1.00201	1.00179	1.0002	1.00177	1.00154	1.00123	1.00125	1.00188	1.00107	1.00042	1.00109	1.00132	0.999761	1.00091	1.0007	1.00011		50.8	1.00097	0.0001276	1.00075	1.00049	1.00104	1.00103	0.999592	1.00031	1.00088	1.00098	0.999871	1.00201	1.00201	1.00139	1.00117	1.00073	1.00053	1.00097
51	1.00091	0.00017638	0.998216	1.0015	0.999734	1.00125	1.00071	1.00102	1.00101	1.00046	1.00083	1.00047	1.00337	1.00226	1.00157	1.00036	1.00128	1.00088	1.00092	1.00118	1.00223	1.00102	1.00062	1.00093	1.00113	0.999916	1.00079	1.00053	1.00027		52.3	1.00092	0.000117866	1.0009	1.0005	1.00032	1.00081	0.999917	1.00033	1.00114	1.00089	1.00007	1.00196	1.00174	1.00125	1.00123	1.0009	1.00045	1.00093
52.5	1.00092	0.000194108	0.998066	1.00154	0.999924	1.001	1.00026	1.00065	1.00094	1.0001	1.00055	1.00072	1.0037	1.00224	1.00231	1.00052	1.00158	1.00098	1.00147	1.00111	1.00154	1.00129	1.00056	1.0009	1.0013	0.999774	1.00134	1.0006	1.00001		53.8	1.00103	0.000138483	1.0008	1.00108	1.00148	1.00114	0.999744	0.99963	1.00077	1.001	0.999925	1.00201	1.00175	1.00129	1.0015	1.00088	1.00061	1.00082
54	1.00082	0.000197054	0.998225	1.00087	1.00009	1.00082	1.00005	1.00073	1.00056	1.00002	1.00084	1.00034	1.00384	1.00212	1.00254	1.00062	1.00144	1.00071	1.00108	1.00093	1.00181	1.00127	1.00042	1.00089	1.00112	0.999451	1.00095	1.00039	1.00001		55.3	1.00099	0.000129952	1.00088	1.00067	1.0012	1.00151	0.999664	1.00049	1.00119	1.00103	0.999554	1.00148	1.00194	1.00079	1.00141	1.00076	1.00037	1.00086
55.5	1.00085	0.000204447	0.999315	1.00116	1.00022	1.00025	0.999982	1.00121	1.00128	0.999527	1.00076	0.999627	1.00431	1.00211	1.00231	1.00062	1.00163	1.0005	1.00156	1.0011	1.00172	1.00136	1.00025	1.00084	1.00076	0.999509	1.00108	1.00031	0.999729		56.8	1.00104	0.000118662	1.00107	1.0004	1.00168	1.00112	0.999647	1.00032	1.001	1.00113	0.999987	1.00159	1.00192	1.00109	1.00138	1.00065	1.00088	1.00132
57	1.00079	0.000207202	0.99823	1.00064	1.00046	1.00086	0.999963	1.00071	1.00081	0.999716	0.999797	1.00079	1.00396	1.00227	1.00204	1.00011	1.00182	1.00068	1.00132	1.00109	1.0019	1.00153	1.00027	1.00064	1.0008	0.999561	1.00115	1.00038	0.9998		58.3	1.00093	0.000118157	1.00118	1.00059	1.00103	1.00107	0.999499	1.00026	1.00058	1.00129	0.999975	1.00142	1.00165	1.00114	1.00154	1.00063	1.0006	1.00101
58.5	1.00083	0.000182607	0.99917	1.00094	1.00039	1.00066	0.999957	1.00141	1.00111	0.999739	0.999772	1.00041	1.00395	1.00206	1.00205	0.99992	1.00181	1.00082	1.00107	1.00119	1.00148	1.00117	1.00047	1.00032	1.00084	1.00045	1.00052	1.00081	0.999893		59.8	1.00091	0.000152725	1.00073	1.0003	1.00099	1.00065	0.999698	1.00029	1.00076	1.00108	0.999483	1.00156	1.00173	1.00059	1.00141	1.00078	1.0011	1.00118
60	1.00086	0.000192575	0.998883	1.00116	1.00034	1.0002	0.999909	1.00141	1.00103	0.999845	1.00046	1.00142	1.00411	1.00222	1.00194	1.00047	1.0017	1.00072	1.00024	1.00084	1.00174	1.00143	1.00016	1.00062	1.0008	1.00022	1.00087	1.00085	0.99958		61.3	1.00087	0.000133711	1.00075	1.00112	1.00102	1.00102	0.999445	1.00019	1.00041	1.00095	0.999515	1.00158	1.00172	1.0011	1.00168	1.00055	1.00087	1.00089
61.5	1.00079	0.000210053	0.999234	1.00117	1.00103	1.00109	0.999498	1.00057	1.00136	0.999197	1.00052	1.00013	1.00446	1.00198	1.00173	1.00022	1.00139	1.00118	1.00123	1.00103	1.00174	1.00157	1.00001	1.00032	1.00018	0.999185	1.00083	1.00076	0.999784		62.8	1.00082	0.000143721	1.00043	1.00071	1.00134	1.00094	0.999353	0.999686	1.00049	1.00078	0.999105	1.00155	1.00156	1.00125	1.00151	1.00127	1.00132	1.00022
63	1.0008	0.000203734	0.999256	1.00093	1.00057	1.00085	0.999471	1.00035	1.00132	0.999495	0.999768	1.0004	1.00433	1.0021	1.00132	1.00013	1.00128	1.00109	1.0014	1.0009	1.00208	1.00215	1.00034	0.999771	1.00071	1.00003	1.00075	1.00066	1.00004		64.3	1.0007	0.000142958	1.00041	1.00056	1.00054	1.00082	0.999158	0.999466	1.00036	1.00065	0.999348	1.00125	1.00159	1.00141	1.00138	1.00049	1.00065	1.00114
64.5	1.00078	0.000197611	0.999256	1.00089	1.00132	1.00026	0.999714	1.00119	1.00102	1.0001	1.00024	1.00102	1.00442	1.00185	1.00153	0.999885	1.00141	1.00088	1.00099	1.00087	1.00178	1.00153	1.00016	0.999628	1.00077	0.99934	1.00037	1.00068	1.00002		65.8	1.00084	0.000154724	1.00008	1.00052	1.00152	1.00055	0.999189	1.00043	1.00005	1.00125	0.999768	1.00211	1.00163	1.00173	1.00164	1.00046	1.00095	1.00064
66	1.00068	0.000183452	0.998594	1.00121	1.00114	1.00011	0.999856	1.00053	1.00132	0.99946	0.999758	1.00102	1.00334	1.00199	1.00162	0.99992	1.00127	1.00072	1.00089	1.00114	1.0017	1.00126	1.0001	0.999967	1.00091	0.999621	1.00019	1.00061	1.00005		67.3	1.00083	0.000149656	0.999682	1.00118	1.00105	1.00025	0.999538	0.999473	1.00042	1.00133	0.999664	1.00157	1.00172	1.00176	1.00168	1.00054	1.0007	1.00119
67.5	1.00076	0.00019558	0.999353	1.00079	1.00094	1.00013	0.999764	1.00106	1.00112	0.999882	1.00015	1.0011	1.00412	1.00186	1.00221	0.999305	1.00139	1.00083	1.00074	1.00099	1.00189	1.00114	1.00031	1.00019	1.00079	0.999349	1.00009	1.00084	1.00013		68.8	1.00071	0.000142889	1.00049	1.00062	1.00096	1.00072	0.998892	1.00011	0.999906	1.00065	0.999478	1.00148	1.00149	1.00175	1.00154	1.00045	1.0006	1.0013
69	1.00073	0.000196464	0.999534	1.00099	1.00117	1.00043	0.999665	1.001	1.00108	0.999426	1.00008	1.00027	1.00421	1.00184	1.00136	0.999531	1.00156	1.00124	1.00087	1.00089	1.00177	1.00177	1.00006	1.00005	1.00062	0.999724	1.00046	1.00042	0.999627		70.3	1.0007	0.000167861	1.00021	1.00053	1.00047	1.00058	0.998935	0.999759	1.00029	1.00045	0.99924	1.00152	1.00167	1.00169	1.00153	1.00128	1.00061	1.0013
70.5	1.0007	0.000192711	0.999662	1.00078	1.00052	1.00046	0.9996	1.00075	1.0012	0.999581	0.999824	1.0007	1.00388	1.00189	1.00221	1.00013	1.00153	1.00116	1.00067	1.00092	1.00161	1.00171	0.999733	0.999904	1.00039	0.99932	1.00061	1.00051	0.999777		71.8	1.00073	0.000161593	1.00007	1.0013	1.0009	1.00046	0.999008	1.00009	1.00021	1.00025	0.999137	1.00168	1.00146	1.00172	1.00172	1.00065	1.00104	1.00162
72	1.00053	0.000214602	0.999479	1.00042	1.00029	0.999927	0.999259	1.00052	1.00076	0.999292	0.999855	1.00092	1.00401	1.00196	1.00111	0.999882	1.00168	1.00135	1.00078	1.00161	1.00136	1.00133	0.999501	0.9996	1.00053	0.998292	1.00046	1.00043	0.999764		73.3	1.00063	0.000135248	0.999677	1.00034	1.00083	0.999441	0.999641	1.00004	0.999735	1.00099	1.00031	1.00157	1.00179	1.00138	1.00141	1.00028	1.00095	1.001
73.5	1.00056	0.00022369	0.999165	1.00082	0.999711	1.00062	0.999653	1.00003	1.0007	0.999275	1.00006	1.00083	1.00384	1.00196	1.00217	0.999499	1.00147	1.00114	1.00106	1.00107	1.00203	1.0014	0.999691	0.999775	1.00041	0.998122	0.999703	1.00083	1.00016		74.8	1.00068	0.000148772	1.00026	1.0006	1.0018	1.00013	0.999518	0.999845	0.999458	1.00026	1.0001	1.00187	1.00125	1.00178	1.00134	1.00071	1.00112	1.00104
[truncated: 76 more columns]
