# Supplementary material for: Optogenetic control of receptors reveals distinct roles for actin- and Cdc42-dependent negative signals in chemotactic signal processing
Source: Nat Commun. 2021 Nov 16;12:6148. doi: 10.1038/s41467-021-26371-z (PMC8595684; doi:10.1038/s41467-021-26371-z)
Supplement: Supplementary file 10 — Source Data [file 41467_2021_26371_MOESM10_ESM.zip › Source data/Source Data - Figure 6.xlsx]

## Sheet: Fig. 6a
No Stim
Time (s)	Mean FRET Ratio	S.E.M.	Well-1	Well-2	Well-3	Well-4	Well-5	Well-6	Well-7	Well-8	Well-9	Well-10	Well-11	Well-12	Well-13	Well-14	Well-15	Well-16	Well-17	Well-18	Well-19	Well-20	Well-21	Well-22	Well-23	Well-24	Well-25	Well-26	Well-27	Well-28	Well-29	Well-30	Well-31	Well-32	Well-33	Well-34	Well-35	Well-36	Well-37	Well-38	Well-39	Well-40	Well-41	Well-42	Well-43	Well-44	Well-45	Well-46	Well-47
-13.53	0.999668	9.7635e-05	0.99887	0.998562	0.999316	0.998775	0.999059	0.999322	0.999455	0.999197	0.998925	0.999846	0.999787	0.999118	0.998633	0.997703	0.998265	0.998399	0.998465	0.998973	1.00043	0.998147	0.999904	0.999923	1.00111	0.999341	0.999277	1.00005	0.999596	0.999972	1.00035	1.00025	0.999872	1.00055	1.00006	0.999821	1.00041	1.00072	1.00062	1.00083	0.998938	1.00109	1.00092	1.00044	1.00071	1.00099	0.999924	0.999143	1.0004
-12.03	0.999772	3.9633e-05	1.00002	0.999811	0.999337	0.999421	0.99967	0.999798	0.999093	0.999503	0.999499	0.999779	0.999319	0.99933	1.00005	1.00002	0.999718	0.99968	1.00023	0.999945	1.00014	0.999511	1.00036	0.999635	1.00023	0.999806	0.999664	0.999442	0.999962	0.99991	0.99966	1.00028	1.00022	0.999129	0.999662	0.999849	1.00013	1.00014	0.999487	0.999923	0.999989	1.00032	0.999865	0.999602	0.999683	0.999224	0.999874	0.9995	0.999967
-10.52	0.999703	4.24252e-05	1.00022	0.999804	1.00013	0.998804	0.999927	0.999654	0.999389	0.999529	0.999371	1.00008	1.0001	0.999556	1.00004	0.999884	0.999595	0.999808	1.0003	0.999772	0.999044	0.999834	0.999178	0.999798	0.999315	1.00013	0.999872	0.999582	0.999668	0.999313	0.999573	0.999101	0.999926	0.999904	0.999406	0.999863	1.00019	0.999688	0.999842	0.999411	0.999834	1.00012	1.00033	0.999701	0.999487	0.999228	0.999538	0.999409	0.999083
-9.02	0.999904	3.9445e-05	0.99996	1.0003	0.999725	0.999987	1.00007	0.999781	0.99946	0.999744	0.999599	0.999831	0.999713	0.999807	0.999991	1.00059	0.999896	1.00006	0.999876	0.999884	0.999423	1.00024	0.999972	1.00027	0.999352	1.00007	1.0004	1.00018	0.999688	0.99961	1.00001	0.999843	0.999704	0.999725	0.999404	0.999802	0.999779	1.00004	0.999577	0.99979	1.00033	0.999103	1.00068	0.999623	1.00029	0.999595	0.999789	0.999903	1.00064
-7.52	0.999972	3.46841e-05	0.999738	1.00038	1.00012	1.0002	1.00018	0.999892	0.999991	1.0005	1.00007	0.999974	0.99998	0.99973	1.00022	1.00016	1.00021	0.999739	1.00009	0.999741	0.999554	1.00029	1.00011	1.00021	0.999914	0.999942	1.00026	0.999352	1.0002	1.00025	0.999847	0.999977	1.00001	1.00012	1.00025	0.999793	0.999867	0.999566	0.999888	1.00029	0.999577	0.999385	1.00071	0.999952	1.00021	0.999764	0.999637	1.00005	1.0001
-6.02	1.00004	3.92836e-05	1.00063	0.99968	1.00007	1.0003	1.00051	1.00009	1.00028	0.999801	0.999776	1.00039	1.00006	1.00045	1.00033	1.00025	1.00018	1.00015	1.0008	1.00006	0.999965	1.00025	0.999449	1.00012	1.00009	0.999816	1.00007	1.00056	1.00003	1.00009	1.00031	0.999839	1.00013	0.99992	1.00007	1.00036	0.999514	0.999918	1.00013	0.999407	1.00005	0.999881	0.999433	0.999681	1.00037	0.999823	0.999765	1.00001	0.999577
-4.51	1.00007	3.5737e-05	1.00001	1.00003	1.00014	1.00056	0.999661	1.00013	1.00055	1.00081	1.00024	0.999782	1.00001	1.00037	0.999931	1.00036	1.00063	0.999986	0.999858	1.00022	1.00024	0.999946	1.00016	0.99956	0.999821	0.999864	0.999895	1.00002	1.00006	1.00026	1.00028	0.999911	1.00015	0.999983	1.00021	1.00054	0.999957	0.999829	0.999737	0.999939	1.00054	0.999919	0.999504	1.00022	1.0001	1.00015	1.0002	1	0.999702
-3.01	1.00018	4.39973e-05	1.00049	1.00009	1.00033	1.00028	1.00097	1.00033	1.0006	1.00017	1.0004	0.999992	1.00019	1.00029	1.00019	1.00015	1.00043	1.0001	1.00011	1.00064	1	1.00049	0.999877	1.00015	1.00067	1.00028	0.999966	1.00034	1.00008	1.00015	1.00026	0.999833	1.00029	1.00005	1.00053	1.00009	0.999915	0.999819	0.999925	1.00021	1.0004	1.00008	0.99925	1.00032	0.998475	1.00011	0.999964	1.00034	1.00009
-1.5	1.00031	4.07964e-05	0.999887	1.00059	1.00017	1.00116	0.999951	1.00055	1.0005	1.0002	1.00069	1.00001	1.00047	1.00042	1.0003	1.00077	1.00051	1.00081	1.00027	1.00017	1.00092	1.0007	1.0001	1.00015	0.999812	1.0003	1.0005	1.00048	1.00004	1.00031	0.999945	1.00069	0.999804	1.00017	1.00028	0.999856	0.999831	1.00057	1.00046	0.999986	0.999587	0.999921	0.999696	1.00022	1.0002	1.00063	1.00063	1.00093	1.00005
0	1.00038	4.46621e-05	1.00017	1.00076	1.00065	1.00052	1.00001	1.00046	1.00069	1.00055	1.00143	1.00031	1.00038	1.00093	1.00031	1.00012	1.00056	1.00127	1	1.0006	1.00029	1.00059	1.00088	1.00019	0.99968	1.00044	1.00009	0.999995	1.00066	1.00013	0.999761	1.00027	0.999897	1.00044	1.00013	1.00002	1.0004	0.999719	1.00033	1.0002	1.00077	1.00018	0.999607	1.00024	1.00047	1.00047	1.00068	1.00071	1.0004
2.14	1.00041	5.02467e-05	1.00026	1.00044	1.00034	1.00106	1.00033	1.00091	1.00083	1.00043	1.00108	1.00047	1.0003	1.00034	1.00052	1.0004	1.00029	1.00112	1.00074	1.00108	1.0006	1.00073	1.00007	1.00076	1.00056	1.00037	1.00012	0.999706	1.00096	0.999677	0.999986	1.00055	1.00027	1.00062	1.00068	1.00051	1.00019	1.00036	1.00008	0.999541	1.00016	1.00015	1.0007	1.00047	1.00098	1.00061	1.00037	1.00106	1.00027
3.64	1.00048	6.31656e-05	1.00043	1.0009	1.00064	1.00104	1.00056	1.00081	1.00097	1.00088	1.00153	1.00038	1.00038	1.00032	1.00081	1.00041	1.00023	1.0014	1.00036	1.00115	1.0004	1.00115	1.00046	1.00023	1.00017	0.999822	1.00034	0.999839	0.999782	1.00029	0.99971	1.00083	1.00049	1.0004	1.00007	1.00007	0.999936	0.999563	1.00008	1.00013	1.0007	0.999987	0.999052	1.00086	1.00109	1.0012	1.00064	1.00161	1.00154
5.15	1.0006	5.4288e-05	1.00029	1.00088	1.00065	1.00087	1.00065	1.00098	1.00049	1.0007	1.00122	1.00118	1.00062	1.00053	1.00084	1.00093	1.00056	1.00092	1.00075	1.00114	1.0011	1.00142	1.00001	1.00038	1.00039	0.999935	1.00055	1.00032	0.999941	1.00032	0.999695	1.00059	1.00088	1.00061	1.00083	1.00013	0.999891	1.00023	1.00016	1.00008	1.00037	0.999931	0.999747	1.00123	0.999821	1.00119	1.00122	1.00093	1.00084
6.65	1.00072	6.30539e-05	1.0009	1.00077	1.00073	1.00086	1.00101	1.00078	1.00103	1.00095	1.00133	1.00098	1.00091	1.00071	1.00153	1.00099	1.00066	1.00137	1.00091	1.00086	1.00105	1.00112	1.00062	1.00025	0.999239	1.00071	1.0002	1.00031	1.00061	1.00059	0.999994	1.00112	1.00091	1.00066	1.00117	1.00003	0.999401	0.999963	1.00041	0.999906	1.00094	1.00006	0.99966	1.00132	1.0011	1.00158	1.00109	1.00164	1.00096
8.15	1.00058	6.91227e-05	1.00055	1.00096	1.00091	1.00078	1.00099	1.00083	1.00143	1.00111	1.00119	1.00077	1.00047	1.00056	1.00093	1.0004	1.00049	1.0015	1.00101	1.00155	1.00061	1.0013	0.999972	1.0001	1.00044	0.999631	1.00076	1.00031	1.00072	0.999953	1.00047	1.00137	1.00038	1.00013	1.00129	1.00025	0.999049	0.999574	1.00014	1.00013	1.0007	0.999711	1.00009	0.999897	0.999598	1.00182	1	1.00091	1.00015
9.66	1.00067	6.76987e-05	1.00067	1.00066	1.00013	1.00105	1.00145	1.00095	1.00083	1.00122	1.00139	1.00101	1.00132	1.00085	1.00104	1.00043	1.00034	1.00185	1.00141	1.00112	1.00088	1.00045	1.00021	1.00031	0.9998	1.00006	1.00051	0.999815	1.00004	1.00039	0.999865	1.00119	1.00069	1.00054	1.00076	1.00008	0.999337	0.999439	1.00026	1.00005	1.00091	1.00066	0.999979	1.00131	0.999848	1.00168	1.00107	1.00104	1.00056
11.16	1.00081	7.46898e-05	1.00116	1.00091	1.00102	1.00097	1.00151	1.0011	1.00162	1.00108	1.00119	1.00098	1.00102	1.00102	1.00111	1.00065	1.0007	1.00153	1.00183	1.00173	1.00068	1.00155	1.00034	0.999035	0.999891	0.999645	1.00077	1.00076	1.00078	1.00103	1.00008	1.00069	1.00057	1.00024	1.00028	1.0003	0.999581	0.999618	1.00005	1.00019	1.00098	1.0005	1.00005	1.00092	1.00043	1.002	1.00111	1.00096	1.00044
12.66	1.00079	6.98614e-05	1.001	1.00112	1.00043	1.00118	1.00133	1.00128	1.00168	1.00126	1.00142	1.00114	1.00165	1.00105	1.00055	1.0009	1.00004	1.00148	1.00129	1.00094	1.00116	1.0014	0.999871	1.00001	1.00001	0.999683	1.00018	1.00034	1.0001	1.00043	1.00012	1.00083	1.00089	1.00051	1.00116	1.00023	0.999949	0.999776	1.00018	1.0003	1.00121	1.00012	1.00015	1.0012	1.00038	1.00207	1.00092	1.00128	1.00011
14.17	1.00091	7.40057e-05	1.00067	1.00105	1.00082	1.0011	1.00163	1.00127	1.00168	1.00117	1.0017	1.00133	1.00186	1.00086	1.00112	1.00079	1.00074	1.00161	1.00161	1.00165	1.00027	1.00117	1.00013	0.999687	1.0003	1.00014	1.00053	1.00013	1.00021	1.00027	1.00032	1.0011	1.00102	1.00035	1.00107	1.00002	0.999861	0.999997	0.999749	1.00028	1.0012	1.00059	1.00026	1.00119	1.00055	1.00202	1.00119	1.00165	1.00073
15.67	1.00103	7.00024e-05	1.00089	1.00123	1.00171	1.00134	1.00151	1.00146	1.00174	1.00156	1.00147	1.001	1.00137	1.00139	1.00081	1.00071	1.00099	1.00206	1.0017	1.00192	1.00078	1.00168	1.00022	1.00072	1.00032	0.999996	1.00075	1.00013	1.00047	1.00038	1.00036	1.00111	1.00063	1.00073	1.00122	1.00023	1.0001	1.00044	1.00044	1.00052	1.00143	1.00026	1.00044	1.00104	1.0004	1.00206	1.00147	1.00114	1.00072
17.17	1.001	7.9753e-05	1.00088	1.00138	1.00159	1.00149	1.00148	1.00163	1.00189	1.00128	1.00162	1.00167	1.00175	1.00123	1.00192	1.00034	1.00108	1.00209	1.0017	1.00165	1.00142	1.0015	0.999674	1.0003	0.999834	0.999724	1.00069	1.00058	1.00062	1.00023	1.00021	1.00133	1.00155	1.00084	1.00133	1.0011	1.00022	0.99969	1.00008	1.00056	1.00168	1.00029	1.00018	1.00099	1.0007	1.00126	1.00049	1.00086	1.00153
18.68	1.00114	7.58105e-05	1.0011	1.00144	1.00133	1.00189	1.00168	1.00172	1.00191	1.00134	1.00171	1.00179	1.00178	1.00116	1.00118	1.00055	1.00116	1.00224	1.00227	1.00149	1.00094	1.00195	0.999691	1.00011	1.00098	1.00027	1.00146	1.00086	1.00045	1.0002	1.00033	1.00117	1.00112	1.00085	1.00149	1.00129	1.00032	0.999885	0.99999	1.00109	1.00146	1.00045	1.00046	1.00132	1.00054	1.00091	1.00086	1.00089	1.0011
20.18	1.00118	7.6341e-05	1.00102	1.00151	1.0016	1.00169	1.00153	1.00164	1.00191	1.00151	1.00165	1.00179	1.00189	1.00097	1.00187	1.00112	1.00074	1.0024	1.00238	1.00194	1.00106	1.002	1.00043	1.00064	1.00098	1.00018	1.00087	1.0008	1.00078	1.00031	1.00029	1.00129	1.00128	1.00078	1.00102	1.00099	1.00068	0.999729	1.00028	1.00046	1.00094	1.00048	1.00065	1.0012	1.00048	1.00258	1.00175	1.00089	1.00099
21.68	1.00119	8.26218e-05	1.00114	1.00128	1.00121	1.00148	1.00166	1.00173	1.00202	1.00152	1.00187	1.00177	1.00216	1.00097	1.00116	1.00084	1.00119	1.00182	1.00235	1.0024	1.00101	1.00198	0.999435	1.00012	1.00038	1.00071	1.00112	1.00015	1.00017	1.00055	1.00059	1.00102	1.00133	1.00079	1.00156	1.00103	1.00003	0.99991	1.00049	1.00118	1.00114	1.00042	1.00065	1.00113	1.00084	1.0025	1.00185	1.00081	1.00124
23.19	1.0012	8.43482e-05	1.00122	1.00141	1.00159	1.00181	1.00186	1.0019	1.00127	1.00173	1.00172	1.00164	1.00211	1.00146	1.00125	1.00087	1.00164	1.0021	1.0025	1.00187	1.00067	1.00194	0.999936	1	1.00048	1.00089	1.00058	1.00055	1.00025	0.999685	1.00026	1.0011	1.0012	1.00075	1.00127	1.00105	1.00034	0.999607	1.00107	1.0007	1.00137	0.999956	1.00051	1.00131	1.00107	1.00215	1.00233	1.00199	1.00094
24.69	1.0013	7.85033e-05	1.00057	1.00151	1.00088	1.00217	1.00201	1.00162	1.00204	1.0017	1.00197	1.0017	1.00197	1.00122	1.00172	1.0009	1.00161	1.00255	1.00231	1.00154	1.00162	1.00235	1.0002	1.00019	0.999964	1.00094	1.00128	1.00078	0.999944	1.00071	1.00043	1.00113	1.00148	1.00044	1.00145	1.00096	1.00068	1.00044	1.00051	1.00079	1.00124	1.00011	1.00132	1.0012	1.00083	1.00254	1.00232	1.00156	1.00124
26.2	1.00134	7.9929e-05	1.00159	1.00144	1.00212	1.00209	1.00217	1.00161	1.00178	1.00166	1.00178	1.00159	1.00176	1.0012	1.00092	1.00139	1.00235	1.00235	1.0018	1.00198	1.00109	1.00177	1.00018	1.00018	1.00101	1.00097	1.00066	1.00096	1.00102	1.00067	1.0004	1.00114	1.00151	1.00063	1.00067	1.00137	1.00036	1.00002	1.00026	1.0005	1.00066	1.00026	1.00095	1.00168	1.00085	1.00119	1.00282	1.00148	1.00104
27.7	1.00137	7.9639e-05	1.00112	1.00152	1.00192	1.0021	1.00234	1.00169	1.00169	1.00186	1.00179	1.00171	1.00215	1.00115	1.00162	1.00101	1.00158	1.00255	1.00209	1.00193	1.00147	1.00189	0.999922	0.999958	1.00092	1.00057	1.00115	1.00091	1.00092	1.00078	1.00088	1.00151	1.00121	1.00056	1.00129	1.00097	1.00043	1.00007	1.00051	1.0011	1.0016	1.00074	1.00051	1.00063	1.00088	1.0029	1.00165	1.00164	1.00098
29.2	1.00143	8.02057e-05	1.00121	1.00157	1.00215	1.00198	1.00213	1.00202	1.00167	1.00199	1.00187	1.00165	1.0021	1.00126	1.00152	1.0008	1.0019	1.00277	1.00173	1.00199	1.00103	1.00181	1.00018	1.0011	1.00042	1.00075	1.00099	1.0016	1.0007	1.00065	1.00082	1.00161	1.00101	1.00045	1.00154	1.00105	1.00059	0.999664	1.00059	1.00124	1.00133	1.00048	1.00127	1.00178	1.00091	1.00283	1.00221	1.00191	1.00103
30.71	1.0014	8.55997e-05	1.00113	1.00175	1.002	1.00222	1.00225	1.00193	1.0023	1.00212	1.00216	1.00168	1.00235	1.00144	1.00155	1.00131	1.00185	1.0027	1.00138	1.00205	1.00164	1.00229	1.00027	1.00093	1.00047	1.00058	1.00115	1.00068	1.00052	1.00085	1.00043	1.00091	1.00137	1.00079	1.0013	1.0009	1.00021	0.999415	1.00031	1.00113	1.0009	1.0002	1.001	1.00147	1.00121	1.00112	1.00215	1.00144	1.00118
32.21	1.00145	8.03622e-05	1.00146	1.00162	1.00205	1.00234	1.00237	1.00176	1.0025	1.00224	1.00212	1.00145	1.00239	1.0014	1.00207	1.00102	1.00247	1.00297	1.00238	1.00195	1.0015	1.00161	1.00008	1.00084	1.00099	1.00087	1.00096	1.00064	1.00103	1.0007	1.00082	1.00129	1.00103	1.00119	1.00102	1.00058	1.0005	1.00025	1.00048	1.00125	1.00066	1.00021	1.00139	1.0017	1.00112	1.00127	1.00184	1.00129	1.001
33.72	1.00154	9.15341e-05	1.00148	1.00178	1.00213	1.0019	1.00267	1.00197	1.00178	1.00248	1.00249	1.00146	1.0021	1.00151	1.00197	1.00082	1.00229	1.00319	1.00199	1.00184	1.00201	1.00193	1.00073	1.00091	1.00005	1.00105	1.00119	1.00103	1.00148	1.00096	1.00105	1.00146	1.00103	1.00099	1.00145	1.00086	0.999994	0.999813	1.00068	1.0008	1.00061	1.00024	1.00153	1.00145	1.00082	1.00255	1.00277	1.0018	1.00079
35.22	1.00156	8.90963e-05	1.00109	1.002	1.00215	1.00217	1.00267	1.00209	1.00187	1.00241	1.00254	1.00154	1.00253	1.00137	1.00228	1.00062	1.00203	1.00291	1.00232	1.00242	1.00176	1.00183	1.00062	1.00073	0.999817	1.00109	1.00124	1.0015	1.00082	1.00103	1.00077	1.00185	1.00095	1.001	1.00124	1.00156	1.00027	1.00047	1.00064	1.00056	1.00125	1.00046	1.00155	1.00206	1.00174	1.0026	1.00198	1.00078	1.00077
36.72	1.00158	9.09226e-05	1.00105	1.0021	1.00255	1.00224	1.00252	1.00195	1.00199	1.00214	1.00244	1.00173	1.00258	1.00157	1.00189	1.00103	1.00184	1.00247	1.00199	1.0025	1.00186	1.00191	1.00014	1.00107	1.00083	1.0009	1.00135	1.00098	1.00093	1.00028	1.00077	1.00184	1.00144	1.0007	1.0017	1.00092	1.00006	1.00045	1.00058	1.00133	1.00074	1.00059	1.00153	1.00214	1.00142	1.00267	1.00237	1.00158	1.00124
38.23	1.00154	9.46179e-05	1.00081	1.0019	1.00204	1.00232	1.00251	1.0017	1.00261	1.00245	1.00296	1.00194	1.00233	1.00119	1.00194	1.00061	1.00246	1.00237	1.00175	1.00196	1.00197	1.00237	1.00002	1.00088	1.00002	1.00127	1.00113	1.00163	1.00068	1.00069	1.00123	1.0012	1.00136	1.00071	1.00126	1.00155	1.00003	1.00028	1.00098	1.0007	1.00059	1.00056	1.0015	1.00182	1.00165	1.00122	1.00223	1.00182	1.00119
39.73	1.0016	8.89367e-05	1.0016	1.00222	1.00232	1.00193	1.00276	1.00194	1.00185	1.00225	1.00322	1.0017	1.0024	1.0018	1.0026	1.00085	1.00239	1.00246	1.00184	1.00263	1.00187	1.00239	1.00042	1.00081	1.00051	1.00062	1.0018	1.00157	1.00103	1.0009	1.00105	1.00113	1.00123	1.00066	1.0009	1.00096	1.00038	1.00063	1.00083	1.00106	1.00162	1.00039	1.00147	1.00072	1.00121	1.00256	1.00259	1.00107	1.00138
41.23	1.00165	9.21101e-05	1.00094	1.00183	1.00231	1.00225	1.00261	1.00202	1.00275	1.00239	1.0027	1.00161	1.00251	1.00164	1.00214	1.00051	1.00247	1.00264	1.00235	1.00213	1.00182	1.00225	1.00026	1.00097	0.999906	1.00107	1.00204	1.00075	1.00126	1.00061	1.00129	1.00162	1.00143	1.00071	1.00128	1.00113	1.0005	1.00074	1.00104	1.00057	1.00149	0.99978	1.00147	1.00195	1.00127	1.00182	1.00204	1.00172	1.00202
42.74	1.0017	0.000101969	1.00101	1.00157	1.00222	1.00204	1.00343	1.00216	1.00257	1.0023	1.00312	1.0017	1.00257	1.00194	1.00248	1.00074	1.00208	1.00244	1.00258	1.00199	1.00169	1.00169	0.99955	1.00093	1.00067	1.00094	1.00157	1.00114	1.00066	1.00086	1.00095	1.00125	1.00161	1.00068	1.00133	1.00088	1.00034	1.00073	1.00106	1.00073	1.00165	1.00034	1.00153	1.0019	1.00158	1.00309	1.00347	1.00204	1.00246
44.24	1.00171	0.00010597	1.00126	1.00217	1.00284	1.00214	1.00331	1.00262	1.0026	1.00261	1.0033	1.00125	1.00272	1.00192	1.00195	1.00048	1.00175	1.00268	1.00222	1.00194	1.00163	1.00221	1.00021	1.00094	0.999643	1.00135	1.00215	1.00107	1.00088	1.0006	1.0009	1.00128	1.00149	1.00096	1.00119	1.00101	1.00042	1.00075	1.00129	1.0012	1.00077	1.00085	1.00151	1.00119	1.00126	1.00292	1.00368	1.0019	1.00236
45.74	1.00172	0.000105902	1.00186	1.00175	1.0026	1.0021	1.00291	1.002	1.00203	1.00253	1.00298	1.00159	1.00271	1.00179	1.00249	1.00068	1.00239	1.00299	1.00167	1.00269	1.0021	1.00209	1.00074	1.00081	1.00015	1.00091	1.00166	1.00114	1.00157	1.00071	1.00125	1.00127	1.00167	1.00008	1.00094	1.00091	1.00027	1.00078	1.0014	1.00074	1.00069	1.00008	1.00178	1.00145	1.00165	1.00146	1.00403	1.0019	1.00147
47.25	1.00176	0.000113758	1.00174	1.00222	1.00328	1.00238	1.0033	1.00252	1.00212	1.00257	1.00319	1.0013	1.00291	1.00197	1.00217	1.00085	1.00213	1.00257	1.00205	1.00254	1.00223	1.00264	1.00031	1.00101	0.99962	1.00102	1.00205	1.00055	1.00078	1.00054	1.00144	1.00204	1.00181	1.00069	1.00111	1.00099	0.999745	1.00041	1.00092	1.00113	1.00129	1.00006	1.00183	1.00054	1.0014	1.00258	1.00276	1.00188	1.00213
48.75	1.00177	0.000115437	1.00134	1.00241	1.00313	1.00199	1.0036	1.00269	1.00213	1.00247	1.00342	1.00129	1.00309	1.00199	1.00274	1.00102	1.00216	1.00262	1.00176	1.00235	1.00197	1.00267	1.00031	1.00172	1.00007	1.00116	1.00193	1.00043	1.00064	1.00074	1.00157	1.00141	1.00141	1.00071	1.00104	1.0007	1.00043	1.00037	1.00063	1.0012	1.00053	1.00026	1.00185	1.00208	1.00115	1.00149	1.00386	1.00221	1.00155
50.26	1.00173	0.000116637	1.00164	1.00272	1.0028	1.00185	1.00369	1.00239	1.00267	1.00266	1.00335	1.00139	1.00315	1.00169	1.00238	1.00068	1.00186	1.00229	1.00192	1.00235	1.0022	1.00238	1.00016	1.00148	1.0007	1.00092	1.00165	1.00055	1.0012	1.00079	1.00128	1.00112	1.00181	1.00029	1.00098	1.00079	1.00034	0.999983	1.00166	1.00113	1.00038	1.00009	1.00162	1.00168	1.0015	1.00151	1.00403	1.00308	1.00111
51.76	1.00181	0.000117617	1.00095	1.00253	1.00347	1.00213	1.00362	1.00247	1.00249	1.00262	1.00372	1.0014	1.00298	1.00151	1.00232	1.0006	1.00225	1.00267	1.00205	1.00249	1.00168	1.00244	1.00034	1.00234	1.00106	1.00113	1.00178	1.00048	1.00155	1.0003	1.00196	1.00132	1.00184	1.00023	1.00069	1.00089	1.00018	1.00006	1.00105	1.00103	1.0003	1.00056	1.00211	1.00163	1.00123	1.00157	1.00366	1.00214	1.00218
53.26	1.00184	0.000118993	1.00148	1.0024	1.00304	1.00224	1.00372	1.00266	1.00272	1.00234	1.00358	1.00156	1.00305	1.00179	1.00217	1.00091	1.00197	1.00295	1.00232	1.00232	1.00174	1.00229	1.00008	1.00166	1.00076	1.00139	1.00149	1.00046	1.00072	1.00116	1.00172	1.00094	1.00097	1.00036	1.00076	1.00138	0.999784	1.00007	1.0009	1.00149	1.00121	1.00024	1.00177	1.0019	1.00167	1.00298	1.00404	1.00208	1.00155
54.77	1.00187	0.000119707	1.00145	1.00246	1.00347	1.00255	1.00374	1.00249	1.00233	1.00269	1.00386	1.00159	1.00342	1.00173	1.00277	1.00011	1.00251	1.00253	1.00194	1.00279	1.00162	1.00211	1.00075	1.00198	1.0003	1.00141	1.00262	1.00037	1.00117	1.00108	1.00164	1.0012	1.00115	1.00055	1.00092	1.00021	1.00047	1.00057	1.00159	1.0011	1.00077	1.00037	1.00196	1.00176	1.00148	1.00357	1.0036	1.00217	1.00142
56.27	1.00192	0.00013199	1.00125	1.00267	1.00356	1.00246	1.00325	1.0031	1.00267	1.00286	1.004	1.00156	1.00356	1.00167	1.00296	1.00053	1.00258	1.00321	1.00236	1.00249	1.00253	1.00218	1.00083	1.00195	1.00023	1.00221	1.00207	1.00096	1.00076	1.00072	1.00127	1.00189	1.00149	1.0003	1.00075	1.0008	0.999813	0.999772	1.00143	1.00099	1.00084	1.00042	1.00184	1.00082	1.00144	1.00386	1.00308	1.00233	1.00203
57.78	1.00189	0.000122037	1.00165	1.00249	1.00333	1.0025	1.00306	1.00265	1.00271	1.00257	1.00377	1.00139	1.0031	1.0016	1.00218	1.00057	1.00245	1.00321	1.00228	1.00307	1.00206	1.0023	1.00028	1.00174	1.00055	1.00187	1.00204	1.00131	1.0011	1.001	1.00098	1.00141	1.00158	1.00036	1.00099	1.00065	1.00005	1.00019	1.00104	1.00083	1.00086	0.999939	1.00206	1.00177	1.00125	1.0035	1.00339	1.00209	1.00177
59.28	1.00188	0.000129415	1.00192	1.00255	1.00322	1.0025	1.00307	1.00311	1.00245	1.00216	1.00401	1.00175	1.00303	1.00152	1.00254	1.00048	1.00244	1.00298	1.00259	1.00312	1.00202	1.00256	1.00042	1.00196	0.999511	1.00169	1.00173	1.00117	1.00039	1.00101	1.00127	1.00138	1.00103	1.00023	1.00026	1.00105	1.00048	1.00015	1.00102	1.00157	1.00081	1.00016	1.002	1.00191	1.00145	1.00254	1.0038	1.00238	1.00206
60.78	1.00182	0.000127876	1.00178	1.00271	1.00298	1.00248	1.00294	1.00312	1.00195	1.00236	1.00392	1.0015	1.00308	1.00145	1.00289	1.00036	1.00273	1.00278	1.00261	1.00273	1.00189	1.00263	1.00108	1.00171	0.999361	1.00178	1.00174	1.00072	1.00055	1.00116	1.00162	1.00169	1.00176	0.999873	1.00027	1.00052	1.00034	0.999706	1.00128	1.00081	1.00055	0.99969	1.00213	1.00205	1.00129	1.00231	1.00269	1.00143	1.00184
62.29	1.00187	0.000131614	1.00154	1.00231	1.00325	1.0023	1.00405	1.00314	1.00188	1.00262	1.00387	1.00157	1.00367	1.00166	1.00322	1.00049	1.00284	1.00265	1.00246	1.00297	1.00182	1.00282	1.0011	1.00238	1.00068	1.00196	1.00172	1.0005	1.00086	1.00105	1.00096	1.00165	1.0013	1.00004	1.00017	1.00067	1.00075	1.00002	1.0012	1.00113	1.00052	0.999951	1.00218	1.00214	1.00133	1.00227	1.00426	1.00169	1.00103
63.79	1.0019	0.000133414	1.00189	1.00236	1.00288	1.00249	1.00373	1.00285	1.00209	1.00251	1.00391	1.00172	1.00304	1.00129	1.00276	1.00055	1.00242	1.00329	1.00221	1.00272	1.00216	1.00244	1.00194	1.002	0.999814	1.00144	1.00222	1.00037	1.00126	1.00102	1.00135	1.00155	1.00181	1.00033	1.00026	1.00078	1.0003	0.999594	1.00118	1.00104	1.00065	0.999601	1.00188	1.00198	1.00171	1.00341	1.00372	1.00214	1.00186
65.29	1.00197	0.000125081	1.00178	1.00226	1.00286	1.00239	1.00376	1.00316	1.00247	1.00304	1.00309	1.00153	1.00284	1.00175	1.0029	1.00093	1.0026	1.00282	1.00263	1.00323	1.00253	1.00208	1.00161	1.00292	0.999827	1.00194	1.00156	1.00086	1.00114	1.00093	1.00116	1.00162	1.00157	1.00033	1.00026	1.00071	1.00112	0.999571	1.00154	1.0019	1.00088	0.99984	1.00187	1.00198	1.00149	1.00368	1.00333	1.00171	1.00295
66.81	1.00184	0.000132975	1.00187	1.00239	1.0028	1.00241	1.00373	1.00303	1.00186	1.00256	1.00391	1.00152	1.00291	1.00148	1.00256	1.00062	1.00218	1.00319	1.00254	1.00357	1.00187	1.00158	1.001	1.00226	0.999791	1.00202	1.00113	1.00097	1.00122	1.00051	1.00115	1.0012	1.00119	1.00017	1.00057	1.00096	1.0006	0.999566	1.00122	1.00134	0.999886	1.00021	1.00247	1.00076	1.00125	1.00239	1.00418	1.00223	1.00193
68.31	1.00189	0.000137282	1.00137	1.00195	1.00266	1.00196	1.00392	1.00294	1.00241	1.00269	1.00343	1.0015	1.0035	1.00146	1.00313	1.00058	1.00234	1.00292	1.00254	1.00342	1.00174	1.0024	1.00148	1.00301	0.999964	1.00157	1.00213	1.00069	1.00102	1.00091	1.00113	1.00114	1.00179	1.00013	1.00008	1.00078	1.00042	0.999816	1.00104	1.00082	1.00028	0.999832	1.00243	1.00063	1.0018	1.0024	1.00423	1.00174	1.00189
69.81	1.00187	0.000138641	1.00173	1.00278	1.00258	1.00241	1.00367	1.00302	1.00266	1.00331	1.00351	1.00153	1.00273	1.00142	1.00327	1.00091	1.0028	1.00289	1.00212	1.00354	1.0027	1.00186	1.00049	1.00236	1.00015	1.00223	1.00251	1.0005	1.00083	1.00097	1.00097	1.00089	1.00118	0.999904	1.00017	1.00108	1.00085	0.999959	1.00034	1.00134	1.00031	0.999944	1.00185	1.00088	1.00169	1.00238	1.00464	1.00249	1.00168
71.32	1.00187	0.00014305	1.00175	1.00151	1.00238	1.00212	1.00372	1.00311	1.00243	1.00239	1.00368	1.00161	1.00281	1.00159	1.0026	1.00003	1.00266	1.00322	1.00206	1.00353	1.00295	1.0023	1.00067	1.00239	0.999742	1.00188	1.00185	1.00088	1.00105	1.00095	1.00107	1.00151	1.00124	1.00055	1.00044	1.0004	1.00004	0.999879	1.00054	1.001	1.00044	0.999572	1.00185	1.00098	1.00156	1.00337	1.00428	1.00101	1.00174
72.82	1.00188	0.000143866	1.00171	1.00266	1.00206	1.00212	1.00368	1.0032	1.00244	1.00296	1.00345	1.00169	1.00325	1.00129	1.00225	1.00028	1.0031	1.00296	1.00263	1.00377	1.00308	1.00195	1.00103	1.00291	0.999886	1.00177	1.00207	1.0013	1.00094	1.00106	1.00113	1.00109	1.00128	0.999772	1.00024	1.00037	1.00053	0.999365	1.00035	1.00072	1.00004	1.00021	1.00214	1.00115	1.00114	1.00377	1.00421	1.00242	1.00185
74.32	1.00191	0.000149748	1.002	1.00221	1.00228	1.00208	1.00353	1.00313	1.0023	1.00324	1.00361	1.00141	1.00286	1.00146	1.00233	0.999875	1.00299	1.00285	1.00318	1.00327	1.00285	1.00155	1.00159	1.00234	0.999159	1.00129	1.00157	1.0013	1.00128	1.00115	1.00106	1.00112	1.0019	0.999923	1.00006	1.00039	1.0001	0.999599	1.00094	1.00109	1.00003	0.999519	1.0025	1.00191	1.00157	1.00389	1.00421	1.00199	1.00177
75.83	1.00196	0.000147599	1.00193	1.00229	1.00239	1.00199	1.0042	1.00312	1.0029	1.00329	1.00366	1.00149	1.00287	1.00207	1.00243	0.999603	1.00287	1.00307	1.00275	1.00351	1.00334	1.002	1.00137	1.00315	0.999072	1.00138	1.00158	1.00098	1.00131	1.0007	1.001	1.00127	1.0014	1.0003	1.00057	1.00064	1.00016	1.00007	1.00132	1.00027	1.00012	1.00021	1.00269	1.00229	1.00164	1.00382	1.00382	1.00226	1.00261
77.71	1.00168	0.000154316	NaN	NaN	NaN	NaN	NaN	NaN	NaN	NaN	NaN	NaN	NaN	NaN	NaN	NaN	NaN	NaN	NaN	NaN	NaN	NaN	NaN	NaN	NaN	NaN	1.00187	1.00017	1.00146	1.00146	1.0018	1.00145	1.00195	0.99968	1.00056	1.00037	1.00036	1.00015	1.00044	1.00096	1.00033	0.999723	1.0022	1.00239	1.00159	1.00378	1.00441	1.00181	1.00177
79.21	1.00164	0.000145694	NaN	NaN	NaN	NaN	NaN	NaN	NaN	NaN	NaN	NaN	NaN	NaN	NaN	NaN	NaN	NaN	NaN	NaN	NaN	NaN	NaN	NaN	NaN	NaN	1.00192	1.0005	1.00055	1.00161	1.00097	1.00128	1.00166	0.999689	1.00042	1.00069	1.00026	0.999552	1.00003	1.00075	1.00125	0.999485	1.0027	1.00239	1.00129	1.00332	1.00375	1.00262	1.00166
80.71	1.00173	0.000142384	NaN	NaN	NaN	NaN	NaN	NaN	NaN	NaN	NaN	NaN	NaN	NaN	NaN	NaN	NaN	NaN	NaN	NaN	NaN	NaN	NaN	NaN	NaN	NaN	1.00212	1.00034	1.00143	1.00147	1.00149	1.00146	1.00176	0.999792	1.00043	1.00057	1.0008	1.00034	1.00084	1.00098	1.00066	0.999956	1.0019	1.0024	1.00189	1.0036	1.00394	1.0016	1.0024
82.22	1.00175	0.000146247	NaN	NaN	NaN	NaN	NaN	NaN	NaN	NaN	NaN	NaN	NaN	NaN	NaN	NaN	NaN	NaN	NaN	NaN	NaN	NaN	NaN	NaN	NaN	NaN	1.00196	1.00095	1.00136	1.00147	1.00137	1.00145	1.00192	0.999555	1.00045	0.999829	1.00113	1.0002	1.00077	1.0009	1.00093	0.99989	1.00211	1.0027	1.00194	1.00348	1.00454	1.00251	1.00168
83.72	1.00165	0.000139259	NaN	NaN	NaN	NaN	NaN	NaN	NaN	NaN	NaN	NaN	NaN	NaN	NaN	NaN	NaN	NaN	NaN	NaN	NaN	NaN	NaN	NaN	NaN	NaN	1.00216	1.00174	1.00122	1.00147	1.00107	1.00113	1.00128	0.999815	1.00036	1.00062	1.00037	1	1.0006	1.00067	1.0011	0.999616	1.00226	1.00256	1.00168	1.00353	1.00344	1.00242	1.00155
85.22	1.00162	0.000145645	NaN	NaN	NaN	NaN	NaN	NaN	NaN	NaN	NaN	NaN	NaN	NaN	NaN	NaN	NaN	NaN	NaN	NaN	NaN	NaN	NaN	NaN	NaN	NaN	1.00248	1.00118	1.00098	1.00144	1.00144	1.00129	1.00126	0.999601	1.00052	1.0001	1.00017	0.999795	1.00019	1.00096	1.00054	1.00041	1.00184	1.00228	1.00196	1.00353	1.0043	1.00201	1.0014
86.75	1.00157	0.000155602	NaN	NaN	NaN	NaN	NaN	NaN	NaN	NaN	NaN	NaN	NaN	NaN	NaN	NaN	NaN	NaN	NaN	NaN	NaN	NaN	NaN	NaN	NaN	NaN	1.00177	1.0006	1.00139	1.00118	1.00109	1.00159	1.00118	0.999943	1.00044	1.00031	1.00068	0.999654	1.00031	1.0012	1.00013	0.999993	1.00178	1.00248	1.00167	1.00362	1.00485	1.00148	1.00263
88.25	1.00156	0.000155032	NaN	NaN	NaN	NaN	NaN	NaN	NaN	NaN	NaN	NaN	NaN	NaN	NaN	NaN	NaN	NaN	NaN	NaN	NaN	NaN	NaN	NaN	NaN	NaN	1.00149	1.00112	1.00145	1.00161	1.00105	1.00144	1.00128	1.00013	1.00009	1.00068	0.999727	0.999406	1.00044	1.00067	0.999908	0.999962	1.00181	1.00211	1.00103	1.00341	1.00442	1.00179	1.00173
89.76	1.00151	0.000152794	NaN	NaN	NaN	NaN	NaN	NaN	NaN	NaN	NaN	NaN	NaN	NaN	NaN	NaN	NaN	NaN	NaN	NaN	NaN	NaN	NaN	NaN	NaN	NaN	1.00187	1.00093	1.00068	1.0014	1.0008	1.00157	1.00065	0.99966	0.999851	1.00077	0.999936	0.999548	1.00023	1.0014	1.00016	1.00017	1.00189	1.00206	1.00101	1.00344	1.00434	1.00146	1.00185
91.28	1.00152	0.00014534	NaN	NaN	NaN	NaN	NaN	NaN	NaN	NaN	NaN	NaN	NaN	NaN	NaN	NaN	NaN	NaN	NaN	NaN	NaN	NaN	NaN	NaN	NaN	NaN	1.0018	1.0007	1.00118	1.00108	1.00099	1.00131	1.00089	0.999975	0.999801	1.0006	1.00032	0.999601	1.00063	1.00143	1.00025	1.00036	1.00156	1.00209	1.00169	1.00355	1.00353	1.00139	1.00252
92.8	1.00152	0.000157762	NaN	NaN	NaN	NaN	NaN	NaN	NaN	NaN	NaN	NaN	NaN	NaN	NaN	NaN	NaN	NaN	NaN	NaN	NaN	NaN	NaN	NaN	NaN	NaN	1.00212	1.00072	1.00085	1.00112	1.00109	1.0016	1.00135	0.999771	0.999758	1.00052	0.999935	0.999751	0.999774	1.0008	1.00033	1.00003	1.0016	1.00243	1.00166	1.00361	1.00438	1.00166	1.00283
94.31	1.0014	0.000145918	NaN	NaN	NaN	NaN	NaN	NaN	NaN	NaN	NaN	NaN	NaN	NaN	NaN	NaN	NaN	NaN	NaN	NaN	NaN	NaN	NaN	NaN	NaN	NaN	1.00118	1.0006	1.00108	1.0011	1.001	1.00157	1.0008	0.999655	0.999458	1.00118	1.00047	0.999548	0.999836	1.00081	1.00076	1.00014	1.00137	1.00218	1.00176	1.00316	1.00353	1.00111	1.00197
95.83	1.00145	0.000158955	NaN	NaN	NaN	NaN	NaN	NaN	NaN	NaN	NaN	NaN	NaN	NaN	NaN	NaN	NaN	NaN	NaN	NaN	NaN	NaN	NaN	NaN	NaN	NaN	1.0015	1.00137	1.0009	1.00125	1.001	1.00167	1.00048	0.999685	0.99966	1.00035	0.999788	0.999494	0.999706	1.00165	1.00078	0.999668	1.00161	1.00205	1.00146	1.00288	1.00436	1.00198	1.00269
97.33	1.00141	0.000153361	NaN	NaN	NaN	NaN	NaN	NaN	NaN	NaN	NaN	NaN	NaN	NaN	NaN	NaN	NaN	NaN	NaN	NaN	NaN	NaN	NaN	NaN	NaN	NaN	1.00216	1.00012	1.002	1.00147	1.00092	1.00154	1.00099	0.999615	0.999672	1.00108	1.00044	0.999556	1.0001	1.00097	0.999891	1.0001	1.0018	1.00187	1.00174	1.00266	1.00468	1.00126	1.00203
98.86	1.00139	0.000160659	NaN	NaN	NaN	NaN	NaN	NaN	NaN	NaN	NaN	NaN	NaN	NaN	NaN	NaN	NaN	NaN	NaN	NaN	NaN	NaN	NaN	NaN	NaN	NaN	1.00223	1.0001	1.00078	1.00126	1.00078	1.00169	1.00032	0.999207	0.999837	1.00069	1.00006	0.999495	1.00003	1.00104	0.999754	0.999779	1.0016	1.00199	1.00145	1.00303	1.00419	1.002	1.00282
100.38	1.00142	0.000157401	NaN	NaN	NaN	NaN	NaN	NaN	NaN	NaN	NaN	NaN	NaN	NaN	NaN	NaN	NaN	NaN	NaN	NaN	NaN	NaN	NaN	NaN	NaN	NaN	1.00225	1.00048	1.00053	1.0012	1.00112	1.00175	1.00042	0.999338	0.999406	1.00131	0.999987	0.999679	0.999819	1.00119	1.00034	0.999983	1.00175	1.00206	1.00148	1.00279	1.00426	1.00125	1.00172
101.9	1.00141	0.000156417	NaN	NaN	NaN	NaN	NaN	NaN	NaN	NaN	NaN	NaN	NaN	NaN	NaN	NaN	NaN	NaN	NaN	NaN	NaN	NaN	NaN	NaN	NaN	NaN	1.00156	1.00041	1.00097	1.00117	1.0011	1.00121	1.00102	0.999627	0.999561	1.00076	0.999997	0.999617	0.999734	1.00077	0.999734	1.00077	1.00158	1.00182	1.00137	1.00307	1.00424	1.00156	1.00273
103.41	1.00136	0.000151008	NaN	NaN	NaN	NaN	NaN	NaN	NaN	NaN	NaN	NaN	NaN	NaN	NaN	NaN	NaN	NaN	NaN	NaN	NaN	NaN	NaN	NaN	NaN	NaN	1.0017	1.00073	1.00082	1.00092	1.00108	1.00232	1.00037	0.999616	0.999642	1.00084	1.00016	0.999456	1.00041	1.00075	1.00016	1.00017	1.00171	1.00192	1.00138	1.00293	1.00426	1.00162	1.00189
104.93	1.00129	0.000156059	NaN	NaN	NaN	NaN	NaN	NaN	NaN	NaN	NaN	NaN	NaN	NaN	NaN	NaN	NaN	NaN	NaN	NaN	NaN	NaN	NaN	NaN	NaN	NaN	1.00191	1.00054	1.00078	1.00079	1.00046	1.00194	1.0003	0.999274	0.999648	1.0005	1.00059	0.99906	0.999763	1.00034	0.999723	1.00028	1.00175	1.00108	1.00142	1.00327	1.00341	1.0015	1.00275
106.49	1.00136	0.000153835	NaN	NaN	NaN	NaN	NaN	NaN	NaN	NaN	NaN	NaN	NaN	NaN	NaN	NaN	NaN	NaN	NaN	NaN	NaN	NaN	NaN	NaN	NaN	NaN	1.00128	1.00027	1.00107	1.0011	1.00094	1.00192	1.00056	0.999087	1.00008	1.00076	1.00132	0.9994	1.0002	1.00038	0.999723	1.00024	1.00166	1.00108	1.0009	1.00292	1.00436	1.00176	1.0018
107.99	1.00139	0.000156021	NaN	NaN	NaN	NaN	NaN	NaN	NaN	NaN	NaN	NaN	NaN	NaN	NaN	NaN	NaN	NaN	NaN	NaN	NaN	NaN	NaN	NaN	NaN	NaN	1.00179	1.00016	1.00029	1.00145	1.00032	1.00213	1.0008	0.999333	0.999945	1.00051	1.00091	0.999279	1.00009	1.00039	0.999877	1.0001	1.00157	1.00156	1.00174	1.00304	1.00433	1.00174	1.00191
109.49	1.00131	0.000149896	NaN	NaN	NaN	NaN	NaN	NaN	NaN	NaN	NaN	NaN	NaN	NaN	NaN	NaN	NaN	NaN	NaN	NaN	NaN	NaN	NaN	NaN	NaN	NaN	1.00128	1.00038	1.00071	1.00152	1.00034	1.0022	1.00069	0.999245	0.999859	1.00068	1.00067	0.998974	0.999862	1.00011	1.00064	1.00038	1.00173	1.00102	1.00136	1.00263	1.00384	1.00194	1.00264
111.02	1.00129	0.000147424	NaN	NaN	NaN	NaN	NaN	NaN	NaN	NaN	NaN	NaN	NaN	NaN	NaN	NaN	NaN	NaN	NaN	NaN	NaN	NaN	NaN	NaN	NaN	NaN	1.0017	1.00102	1.00017	1.00116	1.00031	1.00187	1.00073	0.999355	1.00034	1.00111	1.00111	0.999382	0.999069	0.999975	1.00038	0.999661	1.00177	1.00106	1.00131	1.00291	1.0038	1.00125	1.00268
112.54	1.00118	0.000159569	NaN	NaN	NaN	NaN	NaN	NaN	NaN	NaN	NaN	NaN	NaN	NaN	NaN	NaN	NaN	NaN	NaN	NaN	NaN	NaN	NaN	NaN	NaN	NaN	1.00148	1.00022	1.00011	1.00105	1.00024	1.00177	1.00027	0.999134	0.999842	1.00039	1.00028	0.998569	1.00005	1.00013	1.0002	0.999743	1.00144	1.00142	1.00129	1.00254	1.00413	1.00078	1.00129
114.11	1.00118	0.000154762	NaN	NaN	NaN	NaN	NaN	NaN	NaN	NaN	NaN	NaN	NaN	NaN	NaN	NaN	NaN	NaN	NaN	NaN	NaN	NaN	NaN	NaN	NaN	NaN	1.00179	1.00074	0.999828	1.00112	1.00018	1.0019	1.00056	0.998852	0.999551	1.00066	0.999972	0.998965	0.999692	1.00052	1.00044	1.00016	1.00173	1.00046	1.00121	1.00281	1.00408	1.00161	1.00234
115.63	1.00116	0.000149155	NaN	NaN	NaN	NaN	NaN	NaN	NaN	NaN	NaN	NaN	NaN	NaN	NaN	NaN	NaN	NaN	NaN	NaN	NaN	NaN	NaN	NaN	NaN	NaN	1.00091	0.999808	1.00003	1.0009	1.00027	1.00144	0.999994	0.998832	0.999973	1.00135	1.00041	0.999153	0.999838	1.00066	1.00055	1.00017	1.00143	1.0007	1.00106	1.00243	1.00399	1.00165	1.00244
117.14	1.00115	0.000143745	NaN	NaN	NaN	NaN	NaN	NaN	NaN	NaN	NaN	NaN	NaN	NaN	NaN	NaN	NaN	NaN	NaN	NaN	NaN	NaN	NaN	NaN	NaN	NaN	1.00092	0.999933	0.99938	1.00099	1.00015	1.00209	0.999721	0.999148	0.999814	1.00098	1.00038	0.999527	0.999746	1.00054	1.00033	0.99976	1.00161	1.00105	1.00132	1.00204	1.0041	1.00131	1.00245
118.64	1.00104	0.000150262	NaN	NaN	NaN	NaN	NaN	NaN	NaN	NaN	NaN	NaN	NaN	NaN	NaN	NaN	NaN	NaN	NaN	NaN	NaN	NaN	NaN	NaN	NaN	NaN	1.00124	0.999925	1.00022	1.001	1.00054	1.00169	1.00019	0.998517	0.999583	1.00057	0.99973	0.99929	0.999712	1.00079	0.999965	0.999825	1.00063	1.00079	1.00071	1.00201	1.00407	1.00131	1.00147
120.16	1.0011	0.000152382	NaN	NaN	NaN	NaN	NaN	NaN	NaN	NaN	NaN	NaN	NaN	NaN	NaN	NaN	NaN	NaN	NaN	NaN	NaN	NaN	NaN	NaN	NaN	NaN	1.00154	0.999351	1.00023	1.00112	0.999834	1.0015	1.00017	0.998942	0.999336	1.00073	1.00059	0.999261	1.00014	1.00036	1.00068	0.999787	1.00246	1.00085	1.00094	1.00183	1.00449	1.00121	1.00207
[truncated: 133 more columns]

## Sheet: Fig. 6b
No Stim
Time (s)	Mean FRET Ratio	S.E.M.	Well-1	Well-2	Well-3	Well-4	Well-5	Well-6	Well-7	Well-8	Well-9	Well-10	Well-11	Well-12	Well-13	Well-14	Well-15	Well-16	Well-17	Well-18	Well-19	Well-20	Well-21	Well-22	Well-23	Well-24	Well-25	Well-26	Well-27	Well-28	Well-29	Well-30	Well-31	Well-32	Well-33	Well-34	Well-35	Well-36	Well-37	Well-38	Well-39	Well-40	Well-41	Well-42	Well-43	Well-44	Well-45	Well-46	Well-47
-13.53	0.999668	9.7635e-05	0.99887	0.998562	0.999316	0.998775	0.999059	0.999322	0.999455	0.999197	0.998925	0.999846	0.999787	0.999118	0.998633	0.997703	0.998265	0.998399	0.998465	0.998973	1.00043	0.998147	0.999904	0.999923	1.00111	0.999341	0.999277	1.00005	0.999596	0.999972	1.00035	1.00025	0.999872	1.00055	1.00006	0.999821	1.00041	1.00072	1.00062	1.00083	0.998938	1.00109	1.00092	1.00044	1.00071	1.00099	0.999924	0.999143	1.0004
-12.03	0.999772	3.9633e-05	1.00002	0.999811	0.999337	0.999421	0.99967	0.999798	0.999093	0.999503	0.999499	0.999779	0.999319	0.99933	1.00005	1.00002	0.999718	0.99968	1.00023	0.999945	1.00014	0.999511	1.00036	0.999635	1.00023	0.999806	0.999664	0.999442	0.999962	0.99991	0.99966	1.00028	1.00022	0.999129	0.999662	0.999849	1.00013	1.00014	0.999487	0.999923	0.999989	1.00032	0.999865	0.999602	0.999683	0.999224	0.999874	0.9995	0.999967
-10.52	0.999703	4.24252e-05	1.00022	0.999804	1.00013	0.998804	0.999927	0.999654	0.999389	0.999529	0.999371	1.00008	1.0001	0.999556	1.00004	0.999884	0.999595	0.999808	1.0003	0.999772	0.999044	0.999834	0.999178	0.999798	0.999315	1.00013	0.999872	0.999582	0.999668	0.999313	0.999573	0.999101	0.999926	0.999904	0.999406	0.999863	1.00019	0.999688	0.999842	0.999411	0.999834	1.00012	1.00033	0.999701	0.999487	0.999228	0.999538	0.999409	0.999083
-9.02	0.999904	3.9445e-05	0.99996	1.0003	0.999725	0.999987	1.00007	0.999781	0.99946	0.999744	0.999599	0.999831	0.999713	0.999807	0.999991	1.00059	0.999896	1.00006	0.999876	0.999884	0.999423	1.00024	0.999972	1.00027	0.999352	1.00007	1.0004	1.00018	0.999688	0.99961	1.00001	0.999843	0.999704	0.999725	0.999404	0.999802	0.999779	1.00004	0.999577	0.99979	1.00033	0.999103	1.00068	0.999623	1.00029	0.999595	0.999789	0.999903	1.00064
-7.52	0.999972	3.46841e-05	0.999738	1.00038	1.00012	1.0002	1.00018	0.999892	0.999991	1.0005	1.00007	0.999974	0.99998	0.99973	1.00022	1.00016	1.00021	0.999739	1.00009	0.999741	0.999554	1.00029	1.00011	1.00021	0.999914	0.999942	1.00026	0.999352	1.0002	1.00025	0.999847	0.999977	1.00001	1.00012	1.00025	0.999793	0.999867	0.999566	0.999888	1.00029	0.999577	0.999385	1.00071	0.999952	1.00021	0.999764	0.999637	1.00005	1.0001
-6.02	1.00004	3.92836e-05	1.00063	0.99968	1.00007	1.0003	1.00051	1.00009	1.00028	0.999801	0.999776	1.00039	1.00006	1.00045	1.00033	1.00025	1.00018	1.00015	1.0008	1.00006	0.999965	1.00025	0.999449	1.00012	1.00009	0.999816	1.00007	1.00056	1.00003	1.00009	1.00031	0.999839	1.00013	0.99992	1.00007	1.00036	0.999514	0.999918	1.00013	0.999407	1.00005	0.999881	0.999433	0.999681	1.00037	0.999823	0.999765	1.00001	0.999577
-4.51	1.00007	3.5737e-05	1.00001	1.00003	1.00014	1.00056	0.999661	1.00013	1.00055	1.00081	1.00024	0.999782	1.00001	1.00037	0.999931	1.00036	1.00063	0.999986	0.999858	1.00022	1.00024	0.999946	1.00016	0.99956	0.999821	0.999864	0.999895	1.00002	1.00006	1.00026	1.00028	0.999911	1.00015	0.999983	1.00021	1.00054	0.999957	0.999829	0.999737	0.999939	1.00054	0.999919	0.999504	1.00022	1.0001	1.00015	1.0002	1	0.999702
-3.01	1.00018	4.39973e-05	1.00049	1.00009	1.00033	1.00028	1.00097	1.00033	1.0006	1.00017	1.0004	0.999992	1.00019	1.00029	1.00019	1.00015	1.00043	1.0001	1.00011	1.00064	1	1.00049	0.999877	1.00015	1.00067	1.00028	0.999966	1.00034	1.00008	1.00015	1.00026	0.999833	1.00029	1.00005	1.00053	1.00009	0.999915	0.999819	0.999925	1.00021	1.0004	1.00008	0.99925	1.00032	0.998475	1.00011	0.999964	1.00034	1.00009
-1.5	1.00031	4.07964e-05	0.999887	1.00059	1.00017	1.00116	0.999951	1.00055	1.0005	1.0002	1.00069	1.00001	1.00047	1.00042	1.0003	1.00077	1.00051	1.00081	1.00027	1.00017	1.00092	1.0007	1.0001	1.00015	0.999812	1.0003	1.0005	1.00048	1.00004	1.00031	0.999945	1.00069	0.999804	1.00017	1.00028	0.999856	0.999831	1.00057	1.00046	0.999986	0.999587	0.999921	0.999696	1.00022	1.0002	1.00063	1.00063	1.00093	1.00005
0	1.00038	4.46621e-05	1.00017	1.00076	1.00065	1.00052	1.00001	1.00046	1.00069	1.00055	1.00143	1.00031	1.00038	1.00093	1.00031	1.00012	1.00056	1.00127	1	1.0006	1.00029	1.00059	1.00088	1.00019	0.99968	1.00044	1.00009	0.999995	1.00066	1.00013	0.999761	1.00027	0.999897	1.00044	1.00013	1.00002	1.0004	0.999719	1.00033	1.0002	1.00077	1.00018	0.999607	1.00024	1.00047	1.00047	1.00068	1.00071	1.0004
2.14	1.00041	5.02467e-05	1.00026	1.00044	1.00034	1.00106	1.00033	1.00091	1.00083	1.00043	1.00108	1.00047	1.0003	1.00034	1.00052	1.0004	1.00029	1.00112	1.00074	1.00108	1.0006	1.00073	1.00007	1.00076	1.00056	1.00037	1.00012	0.999706	1.00096	0.999677	0.999986	1.00055	1.00027	1.00062	1.00068	1.00051	1.00019	1.00036	1.00008	0.999541	1.00016	1.00015	1.0007	1.00047	1.00098	1.00061	1.00037	1.00106	1.00027
3.64	1.00048	6.31656e-05	1.00043	1.0009	1.00064	1.00104	1.00056	1.00081	1.00097	1.00088	1.00153	1.00038	1.00038	1.00032	1.00081	1.00041	1.00023	1.0014	1.00036	1.00115	1.0004	1.00115	1.00046	1.00023	1.00017	0.999822	1.00034	0.999839	0.999782	1.00029	0.99971	1.00083	1.00049	1.0004	1.00007	1.00007	0.999936	0.999563	1.00008	1.00013	1.0007	0.999987	0.999052	1.00086	1.00109	1.0012	1.00064	1.00161	1.00154
5.15	1.0006	5.4288e-05	1.00029	1.00088	1.00065	1.00087	1.00065	1.00098	1.00049	1.0007	1.00122	1.00118	1.00062	1.00053	1.00084	1.00093	1.00056	1.00092	1.00075	1.00114	1.0011	1.00142	1.00001	1.00038	1.00039	0.999935	1.00055	1.00032	0.999941	1.00032	0.999695	1.00059	1.00088	1.00061	1.00083	1.00013	0.999891	1.00023	1.00016	1.00008	1.00037	0.999931	0.999747	1.00123	0.999821	1.00119	1.00122	1.00093	1.00084
6.65	1.00072	6.30539e-05	1.0009	1.00077	1.00073	1.00086	1.00101	1.00078	1.00103	1.00095	1.00133	1.00098	1.00091	1.00071	1.00153	1.00099	1.00066	1.00137	1.00091	1.00086	1.00105	1.00112	1.00062	1.00025	0.999239	1.00071	1.0002	1.00031	1.00061	1.00059	0.999994	1.00112	1.00091	1.00066	1.00117	1.00003	0.999401	0.999963	1.00041	0.999906	1.00094	1.00006	0.99966	1.00132	1.0011	1.00158	1.00109	1.00164	1.00096
8.15	1.00058	6.91227e-05	1.00055	1.00096	1.00091	1.00078	1.00099	1.00083	1.00143	1.00111	1.00119	1.00077	1.00047	1.00056	1.00093	1.0004	1.00049	1.0015	1.00101	1.00155	1.00061	1.0013	0.999972	1.0001	1.00044	0.999631	1.00076	1.00031	1.00072	0.999953	1.00047	1.00137	1.00038	1.00013	1.00129	1.00025	0.999049	0.999574	1.00014	1.00013	1.0007	0.999711	1.00009	0.999897	0.999598	1.00182	1	1.00091	1.00015
9.66	1.00067	6.76987e-05	1.00067	1.00066	1.00013	1.00105	1.00145	1.00095	1.00083	1.00122	1.00139	1.00101	1.00132	1.00085	1.00104	1.00043	1.00034	1.00185	1.00141	1.00112	1.00088	1.00045	1.00021	1.00031	0.9998	1.00006	1.00051	0.999815	1.00004	1.00039	0.999865	1.00119	1.00069	1.00054	1.00076	1.00008	0.999337	0.999439	1.00026	1.00005	1.00091	1.00066	0.999979	1.00131	0.999848	1.00168	1.00107	1.00104	1.00056
11.16	1.00081	7.46898e-05	1.00116	1.00091	1.00102	1.00097	1.00151	1.0011	1.00162	1.00108	1.00119	1.00098	1.00102	1.00102	1.00111	1.00065	1.0007	1.00153	1.00183	1.00173	1.00068	1.00155	1.00034	0.999035	0.999891	0.999645	1.00077	1.00076	1.00078	1.00103	1.00008	1.00069	1.00057	1.00024	1.00028	1.0003	0.999581	0.999618	1.00005	1.00019	1.00098	1.0005	1.00005	1.00092	1.00043	1.002	1.00111	1.00096	1.00044
12.66	1.00079	6.98614e-05	1.001	1.00112	1.00043	1.00118	1.00133	1.00128	1.00168	1.00126	1.00142	1.00114	1.00165	1.00105	1.00055	1.0009	1.00004	1.00148	1.00129	1.00094	1.00116	1.0014	0.999871	1.00001	1.00001	0.999683	1.00018	1.00034	1.0001	1.00043	1.00012	1.00083	1.00089	1.00051	1.00116	1.00023	0.999949	0.999776	1.00018	1.0003	1.00121	1.00012	1.00015	1.0012	1.00038	1.00207	1.00092	1.00128	1.00011
14.17	1.00091	7.40057e-05	1.00067	1.00105	1.00082	1.0011	1.00163	1.00127	1.00168	1.00117	1.0017	1.00133	1.00186	1.00086	1.00112	1.00079	1.00074	1.00161	1.00161	1.00165	1.00027	1.00117	1.00013	0.999687	1.0003	1.00014	1.00053	1.00013	1.00021	1.00027	1.00032	1.0011	1.00102	1.00035	1.00107	1.00002	0.999861	0.999997	0.999749	1.00028	1.0012	1.00059	1.00026	1.00119	1.00055	1.00202	1.00119	1.00165	1.00073
15.67	1.00103	7.00024e-05	1.00089	1.00123	1.00171	1.00134	1.00151	1.00146	1.00174	1.00156	1.00147	1.001	1.00137	1.00139	1.00081	1.00071	1.00099	1.00206	1.0017	1.00192	1.00078	1.00168	1.00022	1.00072	1.00032	0.999996	1.00075	1.00013	1.00047	1.00038	1.00036	1.00111	1.00063	1.00073	1.00122	1.00023	1.0001	1.00044	1.00044	1.00052	1.00143	1.00026	1.00044	1.00104	1.0004	1.00206	1.00147	1.00114	1.00072
17.17	1.001	7.9753e-05	1.00088	1.00138	1.00159	1.00149	1.00148	1.00163	1.00189	1.00128	1.00162	1.00167	1.00175	1.00123	1.00192	1.00034	1.00108	1.00209	1.0017	1.00165	1.00142	1.0015	0.999674	1.0003	0.999834	0.999724	1.00069	1.00058	1.00062	1.00023	1.00021	1.00133	1.00155	1.00084	1.00133	1.0011	1.00022	0.99969	1.00008	1.00056	1.00168	1.00029	1.00018	1.00099	1.0007	1.00126	1.00049	1.00086	1.00153
18.68	1.00114	7.58105e-05	1.0011	1.00144	1.00133	1.00189	1.00168	1.00172	1.00191	1.00134	1.00171	1.00179	1.00178	1.00116	1.00118	1.00055	1.00116	1.00224	1.00227	1.00149	1.00094	1.00195	0.999691	1.00011	1.00098	1.00027	1.00146	1.00086	1.00045	1.0002	1.00033	1.00117	1.00112	1.00085	1.00149	1.00129	1.00032	0.999885	0.99999	1.00109	1.00146	1.00045	1.00046	1.00132	1.00054	1.00091	1.00086	1.00089	1.0011
20.18	1.00118	7.6341e-05	1.00102	1.00151	1.0016	1.00169	1.00153	1.00164	1.00191	1.00151	1.00165	1.00179	1.00189	1.00097	1.00187	1.00112	1.00074	1.0024	1.00238	1.00194	1.00106	1.002	1.00043	1.00064	1.00098	1.00018	1.00087	1.0008	1.00078	1.00031	1.00029	1.00129	1.00128	1.00078	1.00102	1.00099	1.00068	0.999729	1.00028	1.00046	1.00094	1.00048	1.00065	1.0012	1.00048	1.00258	1.00175	1.00089	1.00099
21.68	1.00119	8.26218e-05	1.00114	1.00128	1.00121	1.00148	1.00166	1.00173	1.00202	1.00152	1.00187	1.00177	1.00216	1.00097	1.00116	1.00084	1.00119	1.00182	1.00235	1.0024	1.00101	1.00198	0.999435	1.00012	1.00038	1.00071	1.00112	1.00015	1.00017	1.00055	1.00059	1.00102	1.00133	1.00079	1.00156	1.00103	1.00003	0.99991	1.00049	1.00118	1.00114	1.00042	1.00065	1.00113	1.00084	1.0025	1.00185	1.00081	1.00124
23.19	1.0012	8.43482e-05	1.00122	1.00141	1.00159	1.00181	1.00186	1.0019	1.00127	1.00173	1.00172	1.00164	1.00211	1.00146	1.00125	1.00087	1.00164	1.0021	1.0025	1.00187	1.00067	1.00194	0.999936	1	1.00048	1.00089	1.00058	1.00055	1.00025	0.999685	1.00026	1.0011	1.0012	1.00075	1.00127	1.00105	1.00034	0.999607	1.00107	1.0007	1.00137	0.999956	1.00051	1.00131	1.00107	1.00215	1.00233	1.00199	1.00094
24.69	1.0013	7.85033e-05	1.00057	1.00151	1.00088	1.00217	1.00201	1.00162	1.00204	1.0017	1.00197	1.0017	1.00197	1.00122	1.00172	1.0009	1.00161	1.00255	1.00231	1.00154	1.00162	1.00235	1.0002	1.00019	0.999964	1.00094	1.00128	1.00078	0.999944	1.00071	1.00043	1.00113	1.00148	1.00044	1.00145	1.00096	1.00068	1.00044	1.00051	1.00079	1.00124	1.00011	1.00132	1.0012	1.00083	1.00254	1.00232	1.00156	1.00124
26.2	1.00134	7.9929e-05	1.00159	1.00144	1.00212	1.00209	1.00217	1.00161	1.00178	1.00166	1.00178	1.00159	1.00176	1.0012	1.00092	1.00139	1.00235	1.00235	1.0018	1.00198	1.00109	1.00177	1.00018	1.00018	1.00101	1.00097	1.00066	1.00096	1.00102	1.00067	1.0004	1.00114	1.00151	1.00063	1.00067	1.00137	1.00036	1.00002	1.00026	1.0005	1.00066	1.00026	1.00095	1.00168	1.00085	1.00119	1.00282	1.00148	1.00104
27.7	1.00137	7.9639e-05	1.00112	1.00152	1.00192	1.0021	1.00234	1.00169	1.00169	1.00186	1.00179	1.00171	1.00215	1.00115	1.00162	1.00101	1.00158	1.00255	1.00209	1.00193	1.00147	1.00189	0.999922	0.999958	1.00092	1.00057	1.00115	1.00091	1.00092	1.00078	1.00088	1.00151	1.00121	1.00056	1.00129	1.00097	1.00043	1.00007	1.00051	1.0011	1.0016	1.00074	1.00051	1.00063	1.00088	1.0029	1.00165	1.00164	1.00098
29.2	1.00143	8.02057e-05	1.00121	1.00157	1.00215	1.00198	1.00213	1.00202	1.00167	1.00199	1.00187	1.00165	1.0021	1.00126	1.00152	1.0008	1.0019	1.00277	1.00173	1.00199	1.00103	1.00181	1.00018	1.0011	1.00042	1.00075	1.00099	1.0016	1.0007	1.00065	1.00082	1.00161	1.00101	1.00045	1.00154	1.00105	1.00059	0.999664	1.00059	1.00124	1.00133	1.00048	1.00127	1.00178	1.00091	1.00283	1.00221	1.00191	1.00103
30.71	1.0014	8.55997e-05	1.00113	1.00175	1.002	1.00222	1.00225	1.00193	1.0023	1.00212	1.00216	1.00168	1.00235	1.00144	1.00155	1.00131	1.00185	1.0027	1.00138	1.00205	1.00164	1.00229	1.00027	1.00093	1.00047	1.00058	1.00115	1.00068	1.00052	1.00085	1.00043	1.00091	1.00137	1.00079	1.0013	1.0009	1.00021	0.999415	1.00031	1.00113	1.0009	1.0002	1.001	1.00147	1.00121	1.00112	1.00215	1.00144	1.00118
32.21	1.00145	8.03622e-05	1.00146	1.00162	1.00205	1.00234	1.00237	1.00176	1.0025	1.00224	1.00212	1.00145	1.00239	1.0014	1.00207	1.00102	1.00247	1.00297	1.00238	1.00195	1.0015	1.00161	1.00008	1.00084	1.00099	1.00087	1.00096	1.00064	1.00103	1.0007	1.00082	1.00129	1.00103	1.00119	1.00102	1.00058	1.0005	1.00025	1.00048	1.00125	1.00066	1.00021	1.00139	1.0017	1.00112	1.00127	1.00184	1.00129	1.001
33.72	1.00154	9.15341e-05	1.00148	1.00178	1.00213	1.0019	1.00267	1.00197	1.00178	1.00248	1.00249	1.00146	1.0021	1.00151	1.00197	1.00082	1.00229	1.00319	1.00199	1.00184	1.00201	1.00193	1.00073	1.00091	1.00005	1.00105	1.00119	1.00103	1.00148	1.00096	1.00105	1.00146	1.00103	1.00099	1.00145	1.00086	0.999994	0.999813	1.00068	1.0008	1.00061	1.00024	1.00153	1.00145	1.00082	1.00255	1.00277	1.0018	1.00079
35.22	1.00156	8.90963e-05	1.00109	1.002	1.00215	1.00217	1.00267	1.00209	1.00187	1.00241	1.00254	1.00154	1.00253	1.00137	1.00228	1.00062	1.00203	1.00291	1.00232	1.00242	1.00176	1.00183	1.00062	1.00073	0.999817	1.00109	1.00124	1.0015	1.00082	1.00103	1.00077	1.00185	1.00095	1.001	1.00124	1.00156	1.00027	1.00047	1.00064	1.00056	1.00125	1.00046	1.00155	1.00206	1.00174	1.0026	1.00198	1.00078	1.00077
36.72	1.00158	9.09226e-05	1.00105	1.0021	1.00255	1.00224	1.00252	1.00195	1.00199	1.00214	1.00244	1.00173	1.00258	1.00157	1.00189	1.00103	1.00184	1.00247	1.00199	1.0025	1.00186	1.00191	1.00014	1.00107	1.00083	1.0009	1.00135	1.00098	1.00093	1.00028	1.00077	1.00184	1.00144	1.0007	1.0017	1.00092	1.00006	1.00045	1.00058	1.00133	1.00074	1.00059	1.00153	1.00214	1.00142	1.00267	1.00237	1.00158	1.00124
38.23	1.00154	9.46179e-05	1.00081	1.0019	1.00204	1.00232	1.00251	1.0017	1.00261	1.00245	1.00296	1.00194	1.00233	1.00119	1.00194	1.00061	1.00246	1.00237	1.00175	1.00196	1.00197	1.00237	1.00002	1.00088	1.00002	1.00127	1.00113	1.00163	1.00068	1.00069	1.00123	1.0012	1.00136	1.00071	1.00126	1.00155	1.00003	1.00028	1.00098	1.0007	1.00059	1.00056	1.0015	1.00182	1.00165	1.00122	1.00223	1.00182	1.00119
39.73	1.0016	8.89367e-05	1.0016	1.00222	1.00232	1.00193	1.00276	1.00194	1.00185	1.00225	1.00322	1.0017	1.0024	1.0018	1.0026	1.00085	1.00239	1.00246	1.00184	1.00263	1.00187	1.00239	1.00042	1.00081	1.00051	1.00062	1.0018	1.00157	1.00103	1.0009	1.00105	1.00113	1.00123	1.00066	1.0009	1.00096	1.00038	1.00063	1.00083	1.00106	1.00162	1.00039	1.00147	1.00072	1.00121	1.00256	1.00259	1.00107	1.00138
41.23	1.00165	9.21101e-05	1.00094	1.00183	1.00231	1.00225	1.00261	1.00202	1.00275	1.00239	1.0027	1.00161	1.00251	1.00164	1.00214	1.00051	1.00247	1.00264	1.00235	1.00213	1.00182	1.00225	1.00026	1.00097	0.999906	1.00107	1.00204	1.00075	1.00126	1.00061	1.00129	1.00162	1.00143	1.00071	1.00128	1.00113	1.0005	1.00074	1.00104	1.00057	1.00149	0.99978	1.00147	1.00195	1.00127	1.00182	1.00204	1.00172	1.00202
42.74	1.0017	0.000101969	1.00101	1.00157	1.00222	1.00204	1.00343	1.00216	1.00257	1.0023	1.00312	1.0017	1.00257	1.00194	1.00248	1.00074	1.00208	1.00244	1.00258	1.00199	1.00169	1.00169	0.99955	1.00093	1.00067	1.00094	1.00157	1.00114	1.00066	1.00086	1.00095	1.00125	1.00161	1.00068	1.00133	1.00088	1.00034	1.00073	1.00106	1.00073	1.00165	1.00034	1.00153	1.0019	1.00158	1.00309	1.00347	1.00204	1.00246
44.24	1.00171	0.00010597	1.00126	1.00217	1.00284	1.00214	1.00331	1.00262	1.0026	1.00261	1.0033	1.00125	1.00272	1.00192	1.00195	1.00048	1.00175	1.00268	1.00222	1.00194	1.00163	1.00221	1.00021	1.00094	0.999643	1.00135	1.00215	1.00107	1.00088	1.0006	1.0009	1.00128	1.00149	1.00096	1.00119	1.00101	1.00042	1.00075	1.00129	1.0012	1.00077	1.00085	1.00151	1.00119	1.00126	1.00292	1.00368	1.0019	1.00236
45.74	1.00172	0.000105902	1.00186	1.00175	1.0026	1.0021	1.00291	1.002	1.00203	1.00253	1.00298	1.00159	1.00271	1.00179	1.00249	1.00068	1.00239	1.00299	1.00167	1.00269	1.0021	1.00209	1.00074	1.00081	1.00015	1.00091	1.00166	1.00114	1.00157	1.00071	1.00125	1.00127	1.00167	1.00008	1.00094	1.00091	1.00027	1.00078	1.0014	1.00074	1.00069	1.00008	1.00178	1.00145	1.00165	1.00146	1.00403	1.0019	1.00147
47.25	1.00176	0.000113758	1.00174	1.00222	1.00328	1.00238	1.0033	1.00252	1.00212	1.00257	1.00319	1.0013	1.00291	1.00197	1.00217	1.00085	1.00213	1.00257	1.00205	1.00254	1.00223	1.00264	1.00031	1.00101	0.99962	1.00102	1.00205	1.00055	1.00078	1.00054	1.00144	1.00204	1.00181	1.00069	1.00111	1.00099	0.999745	1.00041	1.00092	1.00113	1.00129	1.00006	1.00183	1.00054	1.0014	1.00258	1.00276	1.00188	1.00213
48.75	1.00177	0.000115437	1.00134	1.00241	1.00313	1.00199	1.0036	1.00269	1.00213	1.00247	1.00342	1.00129	1.00309	1.00199	1.00274	1.00102	1.00216	1.00262	1.00176	1.00235	1.00197	1.00267	1.00031	1.00172	1.00007	1.00116	1.00193	1.00043	1.00064	1.00074	1.00157	1.00141	1.00141	1.00071	1.00104	1.0007	1.00043	1.00037	1.00063	1.0012	1.00053	1.00026	1.00185	1.00208	1.00115	1.00149	1.00386	1.00221	1.00155
50.26	1.00173	0.000116637	1.00164	1.00272	1.0028	1.00185	1.00369	1.00239	1.00267	1.00266	1.00335	1.00139	1.00315	1.00169	1.00238	1.00068	1.00186	1.00229	1.00192	1.00235	1.0022	1.00238	1.00016	1.00148	1.0007	1.00092	1.00165	1.00055	1.0012	1.00079	1.00128	1.00112	1.00181	1.00029	1.00098	1.00079	1.00034	0.999983	1.00166	1.00113	1.00038	1.00009	1.00162	1.00168	1.0015	1.00151	1.00403	1.00308	1.00111
51.76	1.00181	0.000117617	1.00095	1.00253	1.00347	1.00213	1.00362	1.00247	1.00249	1.00262	1.00372	1.0014	1.00298	1.00151	1.00232	1.0006	1.00225	1.00267	1.00205	1.00249	1.00168	1.00244	1.00034	1.00234	1.00106	1.00113	1.00178	1.00048	1.00155	1.0003	1.00196	1.00132	1.00184	1.00023	1.00069	1.00089	1.00018	1.00006	1.00105	1.00103	1.0003	1.00056	1.00211	1.00163	1.00123	1.00157	1.00366	1.00214	1.00218
53.26	1.00184	0.000118993	1.00148	1.0024	1.00304	1.00224	1.00372	1.00266	1.00272	1.00234	1.00358	1.00156	1.00305	1.00179	1.00217	1.00091	1.00197	1.00295	1.00232	1.00232	1.00174	1.00229	1.00008	1.00166	1.00076	1.00139	1.00149	1.00046	1.00072	1.00116	1.00172	1.00094	1.00097	1.00036	1.00076	1.00138	0.999784	1.00007	1.0009	1.00149	1.00121	1.00024	1.00177	1.0019	1.00167	1.00298	1.00404	1.00208	1.00155
54.77	1.00187	0.000119707	1.00145	1.00246	1.00347	1.00255	1.00374	1.00249	1.00233	1.00269	1.00386	1.00159	1.00342	1.00173	1.00277	1.00011	1.00251	1.00253	1.00194	1.00279	1.00162	1.00211	1.00075	1.00198	1.0003	1.00141	1.00262	1.00037	1.00117	1.00108	1.00164	1.0012	1.00115	1.00055	1.00092	1.00021	1.00047	1.00057	1.00159	1.0011	1.00077	1.00037	1.00196	1.00176	1.00148	1.00357	1.0036	1.00217	1.00142
56.27	1.00192	0.00013199	1.00125	1.00267	1.00356	1.00246	1.00325	1.0031	1.00267	1.00286	1.004	1.00156	1.00356	1.00167	1.00296	1.00053	1.00258	1.00321	1.00236	1.00249	1.00253	1.00218	1.00083	1.00195	1.00023	1.00221	1.00207	1.00096	1.00076	1.00072	1.00127	1.00189	1.00149	1.0003	1.00075	1.0008	0.999813	0.999772	1.00143	1.00099	1.00084	1.00042	1.00184	1.00082	1.00144	1.00386	1.00308	1.00233	1.00203
57.78	1.00189	0.000122037	1.00165	1.00249	1.00333	1.0025	1.00306	1.00265	1.00271	1.00257	1.00377	1.00139	1.0031	1.0016	1.00218	1.00057	1.00245	1.00321	1.00228	1.00307	1.00206	1.0023	1.00028	1.00174	1.00055	1.00187	1.00204	1.00131	1.0011	1.001	1.00098	1.00141	1.00158	1.00036	1.00099	1.00065	1.00005	1.00019	1.00104	1.00083	1.00086	0.999939	1.00206	1.00177	1.00125	1.0035	1.00339	1.00209	1.00177
59.28	1.00188	0.000129415	1.00192	1.00255	1.00322	1.0025	1.00307	1.00311	1.00245	1.00216	1.00401	1.00175	1.00303	1.00152	1.00254	1.00048	1.00244	1.00298	1.00259	1.00312	1.00202	1.00256	1.00042	1.00196	0.999511	1.00169	1.00173	1.00117	1.00039	1.00101	1.00127	1.00138	1.00103	1.00023	1.00026	1.00105	1.00048	1.00015	1.00102	1.00157	1.00081	1.00016	1.002	1.00191	1.00145	1.00254	1.0038	1.00238	1.00206
60.78	1.00182	0.000127876	1.00178	1.00271	1.00298	1.00248	1.00294	1.00312	1.00195	1.00236	1.00392	1.0015	1.00308	1.00145	1.00289	1.00036	1.00273	1.00278	1.00261	1.00273	1.00189	1.00263	1.00108	1.00171	0.999361	1.00178	1.00174	1.00072	1.00055	1.00116	1.00162	1.00169	1.00176	0.999873	1.00027	1.00052	1.00034	0.999706	1.00128	1.00081	1.00055	0.99969	1.00213	1.00205	1.00129	1.00231	1.00269	1.00143	1.00184
62.29	1.00187	0.000131614	1.00154	1.00231	1.00325	1.0023	1.00405	1.00314	1.00188	1.00262	1.00387	1.00157	1.00367	1.00166	1.00322	1.00049	1.00284	1.00265	1.00246	1.00297	1.00182	1.00282	1.0011	1.00238	1.00068	1.00196	1.00172	1.0005	1.00086	1.00105	1.00096	1.00165	1.0013	1.00004	1.00017	1.00067	1.00075	1.00002	1.0012	1.00113	1.00052	0.999951	1.00218	1.00214	1.00133	1.00227	1.00426	1.00169	1.00103
63.79	1.0019	0.000133414	1.00189	1.00236	1.00288	1.00249	1.00373	1.00285	1.00209	1.00251	1.00391	1.00172	1.00304	1.00129	1.00276	1.00055	1.00242	1.00329	1.00221	1.00272	1.00216	1.00244	1.00194	1.002	0.999814	1.00144	1.00222	1.00037	1.00126	1.00102	1.00135	1.00155	1.00181	1.00033	1.00026	1.00078	1.0003	0.999594	1.00118	1.00104	1.00065	0.999601	1.00188	1.00198	1.00171	1.00341	1.00372	1.00214	1.00186
65.29	1.00197	0.000125081	1.00178	1.00226	1.00286	1.00239	1.00376	1.00316	1.00247	1.00304	1.00309	1.00153	1.00284	1.00175	1.0029	1.00093	1.0026	1.00282	1.00263	1.00323	1.00253	1.00208	1.00161	1.00292	0.999827	1.00194	1.00156	1.00086	1.00114	1.00093	1.00116	1.00162	1.00157	1.00033	1.00026	1.00071	1.00112	0.999571	1.00154	1.0019	1.00088	0.99984	1.00187	1.00198	1.00149	1.00368	1.00333	1.00171	1.00295
66.81	1.00184	0.000132975	1.00187	1.00239	1.0028	1.00241	1.00373	1.00303	1.00186	1.00256	1.00391	1.00152	1.00291	1.00148	1.00256	1.00062	1.00218	1.00319	1.00254	1.00357	1.00187	1.00158	1.001	1.00226	0.999791	1.00202	1.00113	1.00097	1.00122	1.00051	1.00115	1.0012	1.00119	1.00017	1.00057	1.00096	1.0006	0.999566	1.00122	1.00134	0.999886	1.00021	1.00247	1.00076	1.00125	1.00239	1.00418	1.00223	1.00193
68.31	1.00189	0.000137282	1.00137	1.00195	1.00266	1.00196	1.00392	1.00294	1.00241	1.00269	1.00343	1.0015	1.0035	1.00146	1.00313	1.00058	1.00234	1.00292	1.00254	1.00342	1.00174	1.0024	1.00148	1.00301	0.999964	1.00157	1.00213	1.00069	1.00102	1.00091	1.00113	1.00114	1.00179	1.00013	1.00008	1.00078	1.00042	0.999816	1.00104	1.00082	1.00028	0.999832	1.00243	1.00063	1.0018	1.0024	1.00423	1.00174	1.00189
69.81	1.00187	0.000138641	1.00173	1.00278	1.00258	1.00241	1.00367	1.00302	1.00266	1.00331	1.00351	1.00153	1.00273	1.00142	1.00327	1.00091	1.0028	1.00289	1.00212	1.00354	1.0027	1.00186	1.00049	1.00236	1.00015	1.00223	1.00251	1.0005	1.00083	1.00097	1.00097	1.00089	1.00118	0.999904	1.00017	1.00108	1.00085	0.999959	1.00034	1.00134	1.00031	0.999944	1.00185	1.00088	1.00169	1.00238	1.00464	1.00249	1.00168
71.32	1.00187	0.00014305	1.00175	1.00151	1.00238	1.00212	1.00372	1.00311	1.00243	1.00239	1.00368	1.00161	1.00281	1.00159	1.0026	1.00003	1.00266	1.00322	1.00206	1.00353	1.00295	1.0023	1.00067	1.00239	0.999742	1.00188	1.00185	1.00088	1.00105	1.00095	1.00107	1.00151	1.00124	1.00055	1.00044	1.0004	1.00004	0.999879	1.00054	1.001	1.00044	0.999572	1.00185	1.00098	1.00156	1.00337	1.00428	1.00101	1.00174
72.82	1.00188	0.000143866	1.00171	1.00266	1.00206	1.00212	1.00368	1.0032	1.00244	1.00296	1.00345	1.00169	1.00325	1.00129	1.00225	1.00028	1.0031	1.00296	1.00263	1.00377	1.00308	1.00195	1.00103	1.00291	0.999886	1.00177	1.00207	1.0013	1.00094	1.00106	1.00113	1.00109	1.00128	0.999772	1.00024	1.00037	1.00053	0.999365	1.00035	1.00072	1.00004	1.00021	1.00214	1.00115	1.00114	1.00377	1.00421	1.00242	1.00185
74.32	1.00191	0.000149748	1.002	1.00221	1.00228	1.00208	1.00353	1.00313	1.0023	1.00324	1.00361	1.00141	1.00286	1.00146	1.00233	0.999875	1.00299	1.00285	1.00318	1.00327	1.00285	1.00155	1.00159	1.00234	0.999159	1.00129	1.00157	1.0013	1.00128	1.00115	1.00106	1.00112	1.0019	0.999923	1.00006	1.00039	1.0001	0.999599	1.00094	1.00109	1.00003	0.999519	1.0025	1.00191	1.00157	1.00389	1.00421	1.00199	1.00177
75.83	1.00196	0.000147599	1.00193	1.00229	1.00239	1.00199	1.0042	1.00312	1.0029	1.00329	1.00366	1.00149	1.00287	1.00207	1.00243	0.999603	1.00287	1.00307	1.00275	1.00351	1.00334	1.002	1.00137	1.00315	0.999072	1.00138	1.00158	1.00098	1.00131	1.0007	1.001	1.00127	1.0014	1.0003	1.00057	1.00064	1.00016	1.00007	1.00132	1.00027	1.00012	1.00021	1.00269	1.00229	1.00164	1.00382	1.00382	1.00226	1.00261
77.71	1.00168	0.000154316	NaN	NaN	NaN	NaN	NaN	NaN	NaN	NaN	NaN	NaN	NaN	NaN	NaN	NaN	NaN	NaN	NaN	NaN	NaN	NaN	NaN	NaN	NaN	NaN	1.00187	1.00017	1.00146	1.00146	1.0018	1.00145	1.00195	0.99968	1.00056	1.00037	1.00036	1.00015	1.00044	1.00096	1.00033	0.999723	1.0022	1.00239	1.00159	1.00378	1.00441	1.00181	1.00177
79.21	1.00164	0.000145694	NaN	NaN	NaN	NaN	NaN	NaN	NaN	NaN	NaN	NaN	NaN	NaN	NaN	NaN	NaN	NaN	NaN	NaN	NaN	NaN	NaN	NaN	NaN	NaN	1.00192	1.0005	1.00055	1.00161	1.00097	1.00128	1.00166	0.999689	1.00042	1.00069	1.00026	0.999552	1.00003	1.00075	1.00125	0.999485	1.0027	1.00239	1.00129	1.00332	1.00375	1.00262	1.00166
80.71	1.00173	0.000142384	NaN	NaN	NaN	NaN	NaN	NaN	NaN	NaN	NaN	NaN	NaN	NaN	NaN	NaN	NaN	NaN	NaN	NaN	NaN	NaN	NaN	NaN	NaN	NaN	1.00212	1.00034	1.00143	1.00147	1.00149	1.00146	1.00176	0.999792	1.00043	1.00057	1.0008	1.00034	1.00084	1.00098	1.00066	0.999956	1.0019	1.0024	1.00189	1.0036	1.00394	1.0016	1.0024
82.22	1.00175	0.000146247	NaN	NaN	NaN	NaN	NaN	NaN	NaN	NaN	NaN	NaN	NaN	NaN	NaN	NaN	NaN	NaN	NaN	NaN	NaN	NaN	NaN	NaN	NaN	NaN	1.00196	1.00095	1.00136	1.00147	1.00137	1.00145	1.00192	0.999555	1.00045	0.999829	1.00113	1.0002	1.00077	1.0009	1.00093	0.99989	1.00211	1.0027	1.00194	1.00348	1.00454	1.00251	1.00168
83.72	1.00165	0.000139259	NaN	NaN	NaN	NaN	NaN	NaN	NaN	NaN	NaN	NaN	NaN	NaN	NaN	NaN	NaN	NaN	NaN	NaN	NaN	NaN	NaN	NaN	NaN	NaN	1.00216	1.00174	1.00122	1.00147	1.00107	1.00113	1.00128	0.999815	1.00036	1.00062	1.00037	1	1.0006	1.00067	1.0011	0.999616	1.00226	1.00256	1.00168	1.00353	1.00344	1.00242	1.00155
85.22	1.00162	0.000145645	NaN	NaN	NaN	NaN	NaN	NaN	NaN	NaN	NaN	NaN	NaN	NaN	NaN	NaN	NaN	NaN	NaN	NaN	NaN	NaN	NaN	NaN	NaN	NaN	1.00248	1.00118	1.00098	1.00144	1.00144	1.00129	1.00126	0.999601	1.00052	1.0001	1.00017	0.999795	1.00019	1.00096	1.00054	1.00041	1.00184	1.00228	1.00196	1.00353	1.0043	1.00201	1.0014
86.75	1.00157	0.000155602	NaN	NaN	NaN	NaN	NaN	NaN	NaN	NaN	NaN	NaN	NaN	NaN	NaN	NaN	NaN	NaN	NaN	NaN	NaN	NaN	NaN	NaN	NaN	NaN	1.00177	1.0006	1.00139	1.00118	1.00109	1.00159	1.00118	0.999943	1.00044	1.00031	1.00068	0.999654	1.00031	1.0012	1.00013	0.999993	1.00178	1.00248	1.00167	1.00362	1.00485	1.00148	1.00263
88.25	1.00156	0.000155032	NaN	NaN	NaN	NaN	NaN	NaN	NaN	NaN	NaN	NaN	NaN	NaN	NaN	NaN	NaN	NaN	NaN	NaN	NaN	NaN	NaN	NaN	NaN	NaN	1.00149	1.00112	1.00145	1.00161	1.00105	1.00144	1.00128	1.00013	1.00009	1.00068	0.999727	0.999406	1.00044	1.00067	0.999908	0.999962	1.00181	1.00211	1.00103	1.00341	1.00442	1.00179	1.00173
89.76	1.00151	0.000152794	NaN	NaN	NaN	NaN	NaN	NaN	NaN	NaN	NaN	NaN	NaN	NaN	NaN	NaN	NaN	NaN	NaN	NaN	NaN	NaN	NaN	NaN	NaN	NaN	1.00187	1.00093	1.00068	1.0014	1.0008	1.00157	1.00065	0.99966	0.999851	1.00077	0.999936	0.999548	1.00023	1.0014	1.00016	1.00017	1.00189	1.00206	1.00101	1.00344	1.00434	1.00146	1.00185
91.28	1.00152	0.00014534	NaN	NaN	NaN	NaN	NaN	NaN	NaN	NaN	NaN	NaN	NaN	NaN	NaN	NaN	NaN	NaN	NaN	NaN	NaN	NaN	NaN	NaN	NaN	NaN	1.0018	1.0007	1.00118	1.00108	1.00099	1.00131	1.00089	0.999975	0.999801	1.0006	1.00032	0.999601	1.00063	1.00143	1.00025	1.00036	1.00156	1.00209	1.00169	1.00355	1.00353	1.00139	1.00252
92.8	1.00152	0.000157762	NaN	NaN	NaN	NaN	NaN	NaN	NaN	NaN	NaN	NaN	NaN	NaN	NaN	NaN	NaN	NaN	NaN	NaN	NaN	NaN	NaN	NaN	NaN	NaN	1.00212	1.00072	1.00085	1.00112	1.00109	1.0016	1.00135	0.999771	0.999758	1.00052	0.999935	0.999751	0.999774	1.0008	1.00033	1.00003	1.0016	1.00243	1.00166	1.00361	1.00438	1.00166	1.00283
94.31	1.0014	0.000145918	NaN	NaN	NaN	NaN	NaN	NaN	NaN	NaN	NaN	NaN	NaN	NaN	NaN	NaN	NaN	NaN	NaN	NaN	NaN	NaN	NaN	NaN	NaN	NaN	1.00118	1.0006	1.00108	1.0011	1.001	1.00157	1.0008	0.999655	0.999458	1.00118	1.00047	0.999548	0.999836	1.00081	1.00076	1.00014	1.00137	1.00218	1.00176	1.00316	1.00353	1.00111	1.00197
95.83	1.00145	0.000158955	NaN	NaN	NaN	NaN	NaN	NaN	NaN	NaN	NaN	NaN	NaN	NaN	NaN	NaN	NaN	NaN	NaN	NaN	NaN	NaN	NaN	NaN	NaN	NaN	1.0015	1.00137	1.0009	1.00125	1.001	1.00167	1.00048	0.999685	0.99966	1.00035	0.999788	0.999494	0.999706	1.00165	1.00078	0.999668	1.00161	1.00205	1.00146	1.00288	1.00436	1.00198	1.00269
97.33	1.00141	0.000153361	NaN	NaN	NaN	NaN	NaN	NaN	NaN	NaN	NaN	NaN	NaN	NaN	NaN	NaN	NaN	NaN	NaN	NaN	NaN	NaN	NaN	NaN	NaN	NaN	1.00216	1.00012	1.002	1.00147	1.00092	1.00154	1.00099	0.999615	0.999672	1.00108	1.00044	0.999556	1.0001	1.00097	0.999891	1.0001	1.0018	1.00187	1.00174	1.00266	1.00468	1.00126	1.00203
98.86	1.00139	0.000160659	NaN	NaN	NaN	NaN	NaN	NaN	NaN	NaN	NaN	NaN	NaN	NaN	NaN	NaN	NaN	NaN	NaN	NaN	NaN	NaN	NaN	NaN	NaN	NaN	1.00223	1.0001	1.00078	1.00126	1.00078	1.00169	1.00032	0.999207	0.999837	1.00069	1.00006	0.999495	1.00003	1.00104	0.999754	0.999779	1.0016	1.00199	1.00145	1.00303	1.00419	1.002	1.00282
100.38	1.00142	0.000157401	NaN	NaN	NaN	NaN	NaN	NaN	NaN	NaN	NaN	NaN	NaN	NaN	NaN	NaN	NaN	NaN	NaN	NaN	NaN	NaN	NaN	NaN	NaN	NaN	1.00225	1.00048	1.00053	1.0012	1.00112	1.00175	1.00042	0.999338	0.999406	1.00131	0.999987	0.999679	0.999819	1.00119	1.00034	0.999983	1.00175	1.00206	1.00148	1.00279	1.00426	1.00125	1.00172
101.9	1.00141	0.000156417	NaN	NaN	NaN	NaN	NaN	NaN	NaN	NaN	NaN	NaN	NaN	NaN	NaN	NaN	NaN	NaN	NaN	NaN	NaN	NaN	NaN	NaN	NaN	NaN	1.00156	1.00041	1.00097	1.00117	1.0011	1.00121	1.00102	0.999627	0.999561	1.00076	0.999997	0.999617	0.999734	1.00077	0.999734	1.00077	1.00158	1.00182	1.00137	1.00307	1.00424	1.00156	1.00273
103.41	1.00136	0.000151008	NaN	NaN	NaN	NaN	NaN	NaN	NaN	NaN	NaN	NaN	NaN	NaN	NaN	NaN	NaN	NaN	NaN	NaN	NaN	NaN	NaN	NaN	NaN	NaN	1.0017	1.00073	1.00082	1.00092	1.00108	1.00232	1.00037	0.999616	0.999642	1.00084	1.00016	0.999456	1.00041	1.00075	1.00016	1.00017	1.00171	1.00192	1.00138	1.00293	1.00426	1.00162	1.00189
104.93	1.00129	0.000156059	NaN	NaN	NaN	NaN	NaN	NaN	NaN	NaN	NaN	NaN	NaN	NaN	NaN	NaN	NaN	NaN	NaN	NaN	NaN	NaN	NaN	NaN	NaN	NaN	1.00191	1.00054	1.00078	1.00079	1.00046	1.00194	1.0003	0.999274	0.999648	1.0005	1.00059	0.99906	0.999763	1.00034	0.999723	1.00028	1.00175	1.00108	1.00142	1.00327	1.00341	1.0015	1.00275
106.49	1.00136	0.000153835	NaN	NaN	NaN	NaN	NaN	NaN	NaN	NaN	NaN	NaN	NaN	NaN	NaN	NaN	NaN	NaN	NaN	NaN	NaN	NaN	NaN	NaN	NaN	NaN	1.00128	1.00027	1.00107	1.0011	1.00094	1.00192	1.00056	0.999087	1.00008	1.00076	1.00132	0.9994	1.0002	1.00038	0.999723	1.00024	1.00166	1.00108	1.0009	1.00292	1.00436	1.00176	1.0018
107.99	1.00139	0.000156021	NaN	NaN	NaN	NaN	NaN	NaN	NaN	NaN	NaN	NaN	NaN	NaN	NaN	NaN	NaN	NaN	NaN	NaN	NaN	NaN	NaN	NaN	NaN	NaN	1.00179	1.00016	1.00029	1.00145	1.00032	1.00213	1.0008	0.999333	0.999945	1.00051	1.00091	0.999279	1.00009	1.00039	0.999877	1.0001	1.00157	1.00156	1.00174	1.00304	1.00433	1.00174	1.00191
109.49	1.00131	0.000149896	NaN	NaN	NaN	NaN	NaN	NaN	NaN	NaN	NaN	NaN	NaN	NaN	NaN	NaN	NaN	NaN	NaN	NaN	NaN	NaN	NaN	NaN	NaN	NaN	1.00128	1.00038	1.00071	1.00152	1.00034	1.0022	1.00069	0.999245	0.999859	1.00068	1.00067	0.998974	0.999862	1.00011	1.00064	1.00038	1.00173	1.00102	1.00136	1.00263	1.00384	1.00194	1.00264
111.02	1.00129	0.000147424	NaN	NaN	NaN	NaN	NaN	NaN	NaN	NaN	NaN	NaN	NaN	NaN	NaN	NaN	NaN	NaN	NaN	NaN	NaN	NaN	NaN	NaN	NaN	NaN	1.0017	1.00102	1.00017	1.00116	1.00031	1.00187	1.00073	0.999355	1.00034	1.00111	1.00111	0.999382	0.999069	0.999975	1.00038	0.999661	1.00177	1.00106	1.00131	1.00291	1.0038	1.00125	1.00268
112.54	1.00118	0.000159569	NaN	NaN	NaN	NaN	NaN	NaN	NaN	NaN	NaN	NaN	NaN	NaN	NaN	NaN	NaN	NaN	NaN	NaN	NaN	NaN	NaN	NaN	NaN	NaN	1.00148	1.00022	1.00011	1.00105	1.00024	1.00177	1.00027	0.999134	0.999842	1.00039	1.00028	0.998569	1.00005	1.00013	1.0002	0.999743	1.00144	1.00142	1.00129	1.00254	1.00413	1.00078	1.00129
114.11	1.00118	0.000154762	NaN	NaN	NaN	NaN	NaN	NaN	NaN	NaN	NaN	NaN	NaN	NaN	NaN	NaN	NaN	NaN	NaN	NaN	NaN	NaN	NaN	NaN	NaN	NaN	1.00179	1.00074	0.999828	1.00112	1.00018	1.0019	1.00056	0.998852	0.999551	1.00066	0.999972	0.998965	0.999692	1.00052	1.00044	1.00016	1.00173	1.00046	1.00121	1.00281	1.00408	1.00161	1.00234
115.63	1.00116	0.000149155	NaN	NaN	NaN	NaN	NaN	NaN	NaN	NaN	NaN	NaN	NaN	NaN	NaN	NaN	NaN	NaN	NaN	NaN	NaN	NaN	NaN	NaN	NaN	NaN	1.00091	0.999808	1.00003	1.0009	1.00027	1.00144	0.999994	0.998832	0.999973	1.00135	1.00041	0.999153	0.999838	1.00066	1.00055	1.00017	1.00143	1.0007	1.00106	1.00243	1.00399	1.00165	1.00244
117.14	1.00115	0.000143745	NaN	NaN	NaN	NaN	NaN	NaN	NaN	NaN	NaN	NaN	NaN	NaN	NaN	NaN	NaN	NaN	NaN	NaN	NaN	NaN	NaN	NaN	NaN	NaN	1.00092	0.999933	0.99938	1.00099	1.00015	1.00209	0.999721	0.999148	0.999814	1.00098	1.00038	0.999527	0.999746	1.00054	1.00033	0.99976	1.00161	1.00105	1.00132	1.00204	1.0041	1.00131	1.00245
118.64	1.00104	0.000150262	NaN	NaN	NaN	NaN	NaN	NaN	NaN	NaN	NaN	NaN	NaN	NaN	NaN	NaN	NaN	NaN	NaN	NaN	NaN	NaN	NaN	NaN	NaN	NaN	1.00124	0.999925	1.00022	1.001	1.00054	1.00169	1.00019	0.998517	0.999583	1.00057	0.99973	0.99929	0.999712	1.00079	0.999965	0.999825	1.00063	1.00079	1.00071	1.00201	1.00407	1.00131	1.00147
120.16	1.0011	0.000152382	NaN	NaN	NaN	NaN	NaN	NaN	NaN	NaN	NaN	NaN	NaN	NaN	NaN	NaN	NaN	NaN	NaN	NaN	NaN	NaN	NaN	NaN	NaN	NaN	1.00154	0.999351	1.00023	1.00112	0.999834	1.0015	1.00017	0.998942	0.999336	1.00073	1.00059	0.999261	1.00014	1.00036	1.00068	0.999787	1.00246	1.00085	1.00094	1.00183	1.00449	1.00121	1.00207
[truncated: 157 more columns]

## Sheet: Fig. 6c
No Stim
Time (s)	Mean FRET Ratio	S.E.M.	Well-1	Well-2	Well-3	Well-4	Well-5	Well-6	Well-7	Well-8	Well-9	Well-10	Well-11	Well-12	Well-13	Well-14	Well-15	Well-16	Well-17	Well-18	Well-19	Well-20	Well-21	Well-22	Well-23	Well-24	Well-25	Well-26	Well-27	Well-28	Well-29	Well-30	Well-31	Well-32	Well-33	Well-34	Well-35	Well-36	Well-37	Well-38	Well-39	Well-40	Well-41	Well-42	Well-43	Well-44	Well-45	Well-46	Well-47
-13.53	0.999668	9.7635e-05	0.99887	0.998562	0.999316	0.998775	0.999059	0.999322	0.999455	0.999197	0.998925	0.999846	0.999787	0.999118	0.998633	0.997703	0.998265	0.998399	0.998465	0.998973	1.00043	0.998147	0.999904	0.999923	1.00111	0.999341	0.999277	1.00005	0.999596	0.999972	1.00035	1.00025	0.999872	1.00055	1.00006	0.999821	1.00041	1.00072	1.00062	1.00083	0.998938	1.00109	1.00092	1.00044	1.00071	1.00099	0.999924	0.999143	1.0004
-12.03	0.999772	3.9633e-05	1.00002	0.999811	0.999337	0.999421	0.99967	0.999798	0.999093	0.999503	0.999499	0.999779	0.999319	0.99933	1.00005	1.00002	0.999718	0.99968	1.00023	0.999945	1.00014	0.999511	1.00036	0.999635	1.00023	0.999806	0.999664	0.999442	0.999962	0.99991	0.99966	1.00028	1.00022	0.999129	0.999662	0.999849	1.00013	1.00014	0.999487	0.999923	0.999989	1.00032	0.999865	0.999602	0.999683	0.999224	0.999874	0.9995	0.999967
-10.52	0.999703	4.24252e-05	1.00022	0.999804	1.00013	0.998804	0.999927	0.999654	0.999389	0.999529	0.999371	1.00008	1.0001	0.999556	1.00004	0.999884	0.999595	0.999808	1.0003	0.999772	0.999044	0.999834	0.999178	0.999798	0.999315	1.00013	0.999872	0.999582	0.999668	0.999313	0.999573	0.999101	0.999926	0.999904	0.999406	0.999863	1.00019	0.999688	0.999842	0.999411	0.999834	1.00012	1.00033	0.999701	0.999487	0.999228	0.999538	0.999409	0.999083
-9.02	0.999904	3.9445e-05	0.99996	1.0003	0.999725	0.999987	1.00007	0.999781	0.99946	0.999744	0.999599	0.999831	0.999713	0.999807	0.999991	1.00059	0.999896	1.00006	0.999876	0.999884	0.999423	1.00024	0.999972	1.00027	0.999352	1.00007	1.0004	1.00018	0.999688	0.99961	1.00001	0.999843	0.999704	0.999725	0.999404	0.999802	0.999779	1.00004	0.999577	0.99979	1.00033	0.999103	1.00068	0.999623	1.00029	0.999595	0.999789	0.999903	1.00064
-7.52	0.999972	3.46841e-05	0.999738	1.00038	1.00012	1.0002	1.00018	0.999892	0.999991	1.0005	1.00007	0.999974	0.99998	0.99973	1.00022	1.00016	1.00021	0.999739	1.00009	0.999741	0.999554	1.00029	1.00011	1.00021	0.999914	0.999942	1.00026	0.999352	1.0002	1.00025	0.999847	0.999977	1.00001	1.00012	1.00025	0.999793	0.999867	0.999566	0.999888	1.00029	0.999577	0.999385	1.00071	0.999952	1.00021	0.999764	0.999637	1.00005	1.0001
-6.02	1.00004	3.92836e-05	1.00063	0.99968	1.00007	1.0003	1.00051	1.00009	1.00028	0.999801	0.999776	1.00039	1.00006	1.00045	1.00033	1.00025	1.00018	1.00015	1.0008	1.00006	0.999965	1.00025	0.999449	1.00012	1.00009	0.999816	1.00007	1.00056	1.00003	1.00009	1.00031	0.999839	1.00013	0.99992	1.00007	1.00036	0.999514	0.999918	1.00013	0.999407	1.00005	0.999881	0.999433	0.999681	1.00037	0.999823	0.999765	1.00001	0.999577
-4.51	1.00007	3.5737e-05	1.00001	1.00003	1.00014	1.00056	0.999661	1.00013	1.00055	1.00081	1.00024	0.999782	1.00001	1.00037	0.999931	1.00036	1.00063	0.999986	0.999858	1.00022	1.00024	0.999946	1.00016	0.99956	0.999821	0.999864	0.999895	1.00002	1.00006	1.00026	1.00028	0.999911	1.00015	0.999983	1.00021	1.00054	0.999957	0.999829	0.999737	0.999939	1.00054	0.999919	0.999504	1.00022	1.0001	1.00015	1.0002	1	0.999702
-3.01	1.00018	4.39973e-05	1.00049	1.00009	1.00033	1.00028	1.00097	1.00033	1.0006	1.00017	1.0004	0.999992	1.00019	1.00029	1.00019	1.00015	1.00043	1.0001	1.00011	1.00064	1	1.00049	0.999877	1.00015	1.00067	1.00028	0.999966	1.00034	1.00008	1.00015	1.00026	0.999833	1.00029	1.00005	1.00053	1.00009	0.999915	0.999819	0.999925	1.00021	1.0004	1.00008	0.99925	1.00032	0.998475	1.00011	0.999964	1.00034	1.00009
-1.5	1.00031	4.07964e-05	0.999887	1.00059	1.00017	1.00116	0.999951	1.00055	1.0005	1.0002	1.00069	1.00001	1.00047	1.00042	1.0003	1.00077	1.00051	1.00081	1.00027	1.00017	1.00092	1.0007	1.0001	1.00015	0.999812	1.0003	1.0005	1.00048	1.00004	1.00031	0.999945	1.00069	0.999804	1.00017	1.00028	0.999856	0.999831	1.00057	1.00046	0.999986	0.999587	0.999921	0.999696	1.00022	1.0002	1.00063	1.00063	1.00093	1.00005
0	1.00038	4.46621e-05	1.00017	1.00076	1.00065	1.00052	1.00001	1.00046	1.00069	1.00055	1.00143	1.00031	1.00038	1.00093	1.00031	1.00012	1.00056	1.00127	1	1.0006	1.00029	1.00059	1.00088	1.00019	0.99968	1.00044	1.00009	0.999995	1.00066	1.00013	0.999761	1.00027	0.999897	1.00044	1.00013	1.00002	1.0004	0.999719	1.00033	1.0002	1.00077	1.00018	0.999607	1.00024	1.00047	1.00047	1.00068	1.00071	1.0004
2.14	1.00041	5.02467e-05	1.00026	1.00044	1.00034	1.00106	1.00033	1.00091	1.00083	1.00043	1.00108	1.00047	1.0003	1.00034	1.00052	1.0004	1.00029	1.00112	1.00074	1.00108	1.0006	1.00073	1.00007	1.00076	1.00056	1.00037	1.00012	0.999706	1.00096	0.999677	0.999986	1.00055	1.00027	1.00062	1.00068	1.00051	1.00019	1.00036	1.00008	0.999541	1.00016	1.00015	1.0007	1.00047	1.00098	1.00061	1.00037	1.00106	1.00027
3.64	1.00048	6.31656e-05	1.00043	1.0009	1.00064	1.00104	1.00056	1.00081	1.00097	1.00088	1.00153	1.00038	1.00038	1.00032	1.00081	1.00041	1.00023	1.0014	1.00036	1.00115	1.0004	1.00115	1.00046	1.00023	1.00017	0.999822	1.00034	0.999839	0.999782	1.00029	0.99971	1.00083	1.00049	1.0004	1.00007	1.00007	0.999936	0.999563	1.00008	1.00013	1.0007	0.999987	0.999052	1.00086	1.00109	1.0012	1.00064	1.00161	1.00154
5.15	1.0006	5.4288e-05	1.00029	1.00088	1.00065	1.00087	1.00065	1.00098	1.00049	1.0007	1.00122	1.00118	1.00062	1.00053	1.00084	1.00093	1.00056	1.00092	1.00075	1.00114	1.0011	1.00142	1.00001	1.00038	1.00039	0.999935	1.00055	1.00032	0.999941	1.00032	0.999695	1.00059	1.00088	1.00061	1.00083	1.00013	0.999891	1.00023	1.00016	1.00008	1.00037	0.999931	0.999747	1.00123	0.999821	1.00119	1.00122	1.00093	1.00084
6.65	1.00072	6.30539e-05	1.0009	1.00077	1.00073	1.00086	1.00101	1.00078	1.00103	1.00095	1.00133	1.00098	1.00091	1.00071	1.00153	1.00099	1.00066	1.00137	1.00091	1.00086	1.00105	1.00112	1.00062	1.00025	0.999239	1.00071	1.0002	1.00031	1.00061	1.00059	0.999994	1.00112	1.00091	1.00066	1.00117	1.00003	0.999401	0.999963	1.00041	0.999906	1.00094	1.00006	0.99966	1.00132	1.0011	1.00158	1.00109	1.00164	1.00096
8.15	1.00058	6.91227e-05	1.00055	1.00096	1.00091	1.00078	1.00099	1.00083	1.00143	1.00111	1.00119	1.00077	1.00047	1.00056	1.00093	1.0004	1.00049	1.0015	1.00101	1.00155	1.00061	1.0013	0.999972	1.0001	1.00044	0.999631	1.00076	1.00031	1.00072	0.999953	1.00047	1.00137	1.00038	1.00013	1.00129	1.00025	0.999049	0.999574	1.00014	1.00013	1.0007	0.999711	1.00009	0.999897	0.999598	1.00182	1	1.00091	1.00015
9.66	1.00067	6.76987e-05	1.00067	1.00066	1.00013	1.00105	1.00145	1.00095	1.00083	1.00122	1.00139	1.00101	1.00132	1.00085	1.00104	1.00043	1.00034	1.00185	1.00141	1.00112	1.00088	1.00045	1.00021	1.00031	0.9998	1.00006	1.00051	0.999815	1.00004	1.00039	0.999865	1.00119	1.00069	1.00054	1.00076	1.00008	0.999337	0.999439	1.00026	1.00005	1.00091	1.00066	0.999979	1.00131	0.999848	1.00168	1.00107	1.00104	1.00056
11.16	1.00081	7.46898e-05	1.00116	1.00091	1.00102	1.00097	1.00151	1.0011	1.00162	1.00108	1.00119	1.00098	1.00102	1.00102	1.00111	1.00065	1.0007	1.00153	1.00183	1.00173	1.00068	1.00155	1.00034	0.999035	0.999891	0.999645	1.00077	1.00076	1.00078	1.00103	1.00008	1.00069	1.00057	1.00024	1.00028	1.0003	0.999581	0.999618	1.00005	1.00019	1.00098	1.0005	1.00005	1.00092	1.00043	1.002	1.00111	1.00096	1.00044
12.66	1.00079	6.98614e-05	1.001	1.00112	1.00043	1.00118	1.00133	1.00128	1.00168	1.00126	1.00142	1.00114	1.00165	1.00105	1.00055	1.0009	1.00004	1.00148	1.00129	1.00094	1.00116	1.0014	0.999871	1.00001	1.00001	0.999683	1.00018	1.00034	1.0001	1.00043	1.00012	1.00083	1.00089	1.00051	1.00116	1.00023	0.999949	0.999776	1.00018	1.0003	1.00121	1.00012	1.00015	1.0012	1.00038	1.00207	1.00092	1.00128	1.00011
14.17	1.00091	7.40057e-05	1.00067	1.00105	1.00082	1.0011	1.00163	1.00127	1.00168	1.00117	1.0017	1.00133	1.00186	1.00086	1.00112	1.00079	1.00074	1.00161	1.00161	1.00165	1.00027	1.00117	1.00013	0.999687	1.0003	1.00014	1.00053	1.00013	1.00021	1.00027	1.00032	1.0011	1.00102	1.00035	1.00107	1.00002	0.999861	0.999997	0.999749	1.00028	1.0012	1.00059	1.00026	1.00119	1.00055	1.00202	1.00119	1.00165	1.00073
15.67	1.00103	7.00024e-05	1.00089	1.00123	1.00171	1.00134	1.00151	1.00146	1.00174	1.00156	1.00147	1.001	1.00137	1.00139	1.00081	1.00071	1.00099	1.00206	1.0017	1.00192	1.00078	1.00168	1.00022	1.00072	1.00032	0.999996	1.00075	1.00013	1.00047	1.00038	1.00036	1.00111	1.00063	1.00073	1.00122	1.00023	1.0001	1.00044	1.00044	1.00052	1.00143	1.00026	1.00044	1.00104	1.0004	1.00206	1.00147	1.00114	1.00072
17.17	1.001	7.9753e-05	1.00088	1.00138	1.00159	1.00149	1.00148	1.00163	1.00189	1.00128	1.00162	1.00167	1.00175	1.00123	1.00192	1.00034	1.00108	1.00209	1.0017	1.00165	1.00142	1.0015	0.999674	1.0003	0.999834	0.999724	1.00069	1.00058	1.00062	1.00023	1.00021	1.00133	1.00155	1.00084	1.00133	1.0011	1.00022	0.99969	1.00008	1.00056	1.00168	1.00029	1.00018	1.00099	1.0007	1.00126	1.00049	1.00086	1.00153
18.68	1.00114	7.58105e-05	1.0011	1.00144	1.00133	1.00189	1.00168	1.00172	1.00191	1.00134	1.00171	1.00179	1.00178	1.00116	1.00118	1.00055	1.00116	1.00224	1.00227	1.00149	1.00094	1.00195	0.999691	1.00011	1.00098	1.00027	1.00146	1.00086	1.00045	1.0002	1.00033	1.00117	1.00112	1.00085	1.00149	1.00129	1.00032	0.999885	0.99999	1.00109	1.00146	1.00045	1.00046	1.00132	1.00054	1.00091	1.00086	1.00089	1.0011
20.18	1.00118	7.6341e-05	1.00102	1.00151	1.0016	1.00169	1.00153	1.00164	1.00191	1.00151	1.00165	1.00179	1.00189	1.00097	1.00187	1.00112	1.00074	1.0024	1.00238	1.00194	1.00106	1.002	1.00043	1.00064	1.00098	1.00018	1.00087	1.0008	1.00078	1.00031	1.00029	1.00129	1.00128	1.00078	1.00102	1.00099	1.00068	0.999729	1.00028	1.00046	1.00094	1.00048	1.00065	1.0012	1.00048	1.00258	1.00175	1.00089	1.00099
21.68	1.00119	8.26218e-05	1.00114	1.00128	1.00121	1.00148	1.00166	1.00173	1.00202	1.00152	1.00187	1.00177	1.00216	1.00097	1.00116	1.00084	1.00119	1.00182	1.00235	1.0024	1.00101	1.00198	0.999435	1.00012	1.00038	1.00071	1.00112	1.00015	1.00017	1.00055	1.00059	1.00102	1.00133	1.00079	1.00156	1.00103	1.00003	0.99991	1.00049	1.00118	1.00114	1.00042	1.00065	1.00113	1.00084	1.0025	1.00185	1.00081	1.00124
23.19	1.0012	8.43482e-05	1.00122	1.00141	1.00159	1.00181	1.00186	1.0019	1.00127	1.00173	1.00172	1.00164	1.00211	1.00146	1.00125	1.00087	1.00164	1.0021	1.0025	1.00187	1.00067	1.00194	0.999936	1	1.00048	1.00089	1.00058	1.00055	1.00025	0.999685	1.00026	1.0011	1.0012	1.00075	1.00127	1.00105	1.00034	0.999607	1.00107	1.0007	1.00137	0.999956	1.00051	1.00131	1.00107	1.00215	1.00233	1.00199	1.00094
24.69	1.0013	7.85033e-05	1.00057	1.00151	1.00088	1.00217	1.00201	1.00162	1.00204	1.0017	1.00197	1.0017	1.00197	1.00122	1.00172	1.0009	1.00161	1.00255	1.00231	1.00154	1.00162	1.00235	1.0002	1.00019	0.999964	1.00094	1.00128	1.00078	0.999944	1.00071	1.00043	1.00113	1.00148	1.00044	1.00145	1.00096	1.00068	1.00044	1.00051	1.00079	1.00124	1.00011	1.00132	1.0012	1.00083	1.00254	1.00232	1.00156	1.00124
26.2	1.00134	7.9929e-05	1.00159	1.00144	1.00212	1.00209	1.00217	1.00161	1.00178	1.00166	1.00178	1.00159	1.00176	1.0012	1.00092	1.00139	1.00235	1.00235	1.0018	1.00198	1.00109	1.00177	1.00018	1.00018	1.00101	1.00097	1.00066	1.00096	1.00102	1.00067	1.0004	1.00114	1.00151	1.00063	1.00067	1.00137	1.00036	1.00002	1.00026	1.0005	1.00066	1.00026	1.00095	1.00168	1.00085	1.00119	1.00282	1.00148	1.00104
27.7	1.00137	7.9639e-05	1.00112	1.00152	1.00192	1.0021	1.00234	1.00169	1.00169	1.00186	1.00179	1.00171	1.00215	1.00115	1.00162	1.00101	1.00158	1.00255	1.00209	1.00193	1.00147	1.00189	0.999922	0.999958	1.00092	1.00057	1.00115	1.00091	1.00092	1.00078	1.00088	1.00151	1.00121	1.00056	1.00129	1.00097	1.00043	1.00007	1.00051	1.0011	1.0016	1.00074	1.00051	1.00063	1.00088	1.0029	1.00165	1.00164	1.00098
29.2	1.00143	8.02057e-05	1.00121	1.00157	1.00215	1.00198	1.00213	1.00202	1.00167	1.00199	1.00187	1.00165	1.0021	1.00126	1.00152	1.0008	1.0019	1.00277	1.00173	1.00199	1.00103	1.00181	1.00018	1.0011	1.00042	1.00075	1.00099	1.0016	1.0007	1.00065	1.00082	1.00161	1.00101	1.00045	1.00154	1.00105	1.00059	0.999664	1.00059	1.00124	1.00133	1.00048	1.00127	1.00178	1.00091	1.00283	1.00221	1.00191	1.00103
30.71	1.0014	8.55997e-05	1.00113	1.00175	1.002	1.00222	1.00225	1.00193	1.0023	1.00212	1.00216	1.00168	1.00235	1.00144	1.00155	1.00131	1.00185	1.0027	1.00138	1.00205	1.00164	1.00229	1.00027	1.00093	1.00047	1.00058	1.00115	1.00068	1.00052	1.00085	1.00043	1.00091	1.00137	1.00079	1.0013	1.0009	1.00021	0.999415	1.00031	1.00113	1.0009	1.0002	1.001	1.00147	1.00121	1.00112	1.00215	1.00144	1.00118
32.21	1.00145	8.03622e-05	1.00146	1.00162	1.00205	1.00234	1.00237	1.00176	1.0025	1.00224	1.00212	1.00145	1.00239	1.0014	1.00207	1.00102	1.00247	1.00297	1.00238	1.00195	1.0015	1.00161	1.00008	1.00084	1.00099	1.00087	1.00096	1.00064	1.00103	1.0007	1.00082	1.00129	1.00103	1.00119	1.00102	1.00058	1.0005	1.00025	1.00048	1.00125	1.00066	1.00021	1.00139	1.0017	1.00112	1.00127	1.00184	1.00129	1.001
33.72	1.00154	9.15341e-05	1.00148	1.00178	1.00213	1.0019	1.00267	1.00197	1.00178	1.00248	1.00249	1.00146	1.0021	1.00151	1.00197	1.00082	1.00229	1.00319	1.00199	1.00184	1.00201	1.00193	1.00073	1.00091	1.00005	1.00105	1.00119	1.00103	1.00148	1.00096	1.00105	1.00146	1.00103	1.00099	1.00145	1.00086	0.999994	0.999813	1.00068	1.0008	1.00061	1.00024	1.00153	1.00145	1.00082	1.00255	1.00277	1.0018	1.00079
35.22	1.00156	8.90963e-05	1.00109	1.002	1.00215	1.00217	1.00267	1.00209	1.00187	1.00241	1.00254	1.00154	1.00253	1.00137	1.00228	1.00062	1.00203	1.00291	1.00232	1.00242	1.00176	1.00183	1.00062	1.00073	0.999817	1.00109	1.00124	1.0015	1.00082	1.00103	1.00077	1.00185	1.00095	1.001	1.00124	1.00156	1.00027	1.00047	1.00064	1.00056	1.00125	1.00046	1.00155	1.00206	1.00174	1.0026	1.00198	1.00078	1.00077
36.72	1.00158	9.09226e-05	1.00105	1.0021	1.00255	1.00224	1.00252	1.00195	1.00199	1.00214	1.00244	1.00173	1.00258	1.00157	1.00189	1.00103	1.00184	1.00247	1.00199	1.0025	1.00186	1.00191	1.00014	1.00107	1.00083	1.0009	1.00135	1.00098	1.00093	1.00028	1.00077	1.00184	1.00144	1.0007	1.0017	1.00092	1.00006	1.00045	1.00058	1.00133	1.00074	1.00059	1.00153	1.00214	1.00142	1.00267	1.00237	1.00158	1.00124
38.23	1.00154	9.46179e-05	1.00081	1.0019	1.00204	1.00232	1.00251	1.0017	1.00261	1.00245	1.00296	1.00194	1.00233	1.00119	1.00194	1.00061	1.00246	1.00237	1.00175	1.00196	1.00197	1.00237	1.00002	1.00088	1.00002	1.00127	1.00113	1.00163	1.00068	1.00069	1.00123	1.0012	1.00136	1.00071	1.00126	1.00155	1.00003	1.00028	1.00098	1.0007	1.00059	1.00056	1.0015	1.00182	1.00165	1.00122	1.00223	1.00182	1.00119
39.73	1.0016	8.89367e-05	1.0016	1.00222	1.00232	1.00193	1.00276	1.00194	1.00185	1.00225	1.00322	1.0017	1.0024	1.0018	1.0026	1.00085	1.00239	1.00246	1.00184	1.00263	1.00187	1.00239	1.00042	1.00081	1.00051	1.00062	1.0018	1.00157	1.00103	1.0009	1.00105	1.00113	1.00123	1.00066	1.0009	1.00096	1.00038	1.00063	1.00083	1.00106	1.00162	1.00039	1.00147	1.00072	1.00121	1.00256	1.00259	1.00107	1.00138
41.23	1.00165	9.21101e-05	1.00094	1.00183	1.00231	1.00225	1.00261	1.00202	1.00275	1.00239	1.0027	1.00161	1.00251	1.00164	1.00214	1.00051	1.00247	1.00264	1.00235	1.00213	1.00182	1.00225	1.00026	1.00097	0.999906	1.00107	1.00204	1.00075	1.00126	1.00061	1.00129	1.00162	1.00143	1.00071	1.00128	1.00113	1.0005	1.00074	1.00104	1.00057	1.00149	0.99978	1.00147	1.00195	1.00127	1.00182	1.00204	1.00172	1.00202
42.74	1.0017	0.000101969	1.00101	1.00157	1.00222	1.00204	1.00343	1.00216	1.00257	1.0023	1.00312	1.0017	1.00257	1.00194	1.00248	1.00074	1.00208	1.00244	1.00258	1.00199	1.00169	1.00169	0.99955	1.00093	1.00067	1.00094	1.00157	1.00114	1.00066	1.00086	1.00095	1.00125	1.00161	1.00068	1.00133	1.00088	1.00034	1.00073	1.00106	1.00073	1.00165	1.00034	1.00153	1.0019	1.00158	1.00309	1.00347	1.00204	1.00246
44.24	1.00171	0.00010597	1.00126	1.00217	1.00284	1.00214	1.00331	1.00262	1.0026	1.00261	1.0033	1.00125	1.00272	1.00192	1.00195	1.00048	1.00175	1.00268	1.00222	1.00194	1.00163	1.00221	1.00021	1.00094	0.999643	1.00135	1.00215	1.00107	1.00088	1.0006	1.0009	1.00128	1.00149	1.00096	1.00119	1.00101	1.00042	1.00075	1.00129	1.0012	1.00077	1.00085	1.00151	1.00119	1.00126	1.00292	1.00368	1.0019	1.00236
45.74	1.00172	0.000105902	1.00186	1.00175	1.0026	1.0021	1.00291	1.002	1.00203	1.00253	1.00298	1.00159	1.00271	1.00179	1.00249	1.00068	1.00239	1.00299	1.00167	1.00269	1.0021	1.00209	1.00074	1.00081	1.00015	1.00091	1.00166	1.00114	1.00157	1.00071	1.00125	1.00127	1.00167	1.00008	1.00094	1.00091	1.00027	1.00078	1.0014	1.00074	1.00069	1.00008	1.00178	1.00145	1.00165	1.00146	1.00403	1.0019	1.00147
47.25	1.00176	0.000113758	1.00174	1.00222	1.00328	1.00238	1.0033	1.00252	1.00212	1.00257	1.00319	1.0013	1.00291	1.00197	1.00217	1.00085	1.00213	1.00257	1.00205	1.00254	1.00223	1.00264	1.00031	1.00101	0.99962	1.00102	1.00205	1.00055	1.00078	1.00054	1.00144	1.00204	1.00181	1.00069	1.00111	1.00099	0.999745	1.00041	1.00092	1.00113	1.00129	1.00006	1.00183	1.00054	1.0014	1.00258	1.00276	1.00188	1.00213
48.75	1.00177	0.000115437	1.00134	1.00241	1.00313	1.00199	1.0036	1.00269	1.00213	1.00247	1.00342	1.00129	1.00309	1.00199	1.00274	1.00102	1.00216	1.00262	1.00176	1.00235	1.00197	1.00267	1.00031	1.00172	1.00007	1.00116	1.00193	1.00043	1.00064	1.00074	1.00157	1.00141	1.00141	1.00071	1.00104	1.0007	1.00043	1.00037	1.00063	1.0012	1.00053	1.00026	1.00185	1.00208	1.00115	1.00149	1.00386	1.00221	1.00155
50.26	1.00173	0.000116637	1.00164	1.00272	1.0028	1.00185	1.00369	1.00239	1.00267	1.00266	1.00335	1.00139	1.00315	1.00169	1.00238	1.00068	1.00186	1.00229	1.00192	1.00235	1.0022	1.00238	1.00016	1.00148	1.0007	1.00092	1.00165	1.00055	1.0012	1.00079	1.00128	1.00112	1.00181	1.00029	1.00098	1.00079	1.00034	0.999983	1.00166	1.00113	1.00038	1.00009	1.00162	1.00168	1.0015	1.00151	1.00403	1.00308	1.00111
51.76	1.00181	0.000117617	1.00095	1.00253	1.00347	1.00213	1.00362	1.00247	1.00249	1.00262	1.00372	1.0014	1.00298	1.00151	1.00232	1.0006	1.00225	1.00267	1.00205	1.00249	1.00168	1.00244	1.00034	1.00234	1.00106	1.00113	1.00178	1.00048	1.00155	1.0003	1.00196	1.00132	1.00184	1.00023	1.00069	1.00089	1.00018	1.00006	1.00105	1.00103	1.0003	1.00056	1.00211	1.00163	1.00123	1.00157	1.00366	1.00214	1.00218
53.26	1.00184	0.000118993	1.00148	1.0024	1.00304	1.00224	1.00372	1.00266	1.00272	1.00234	1.00358	1.00156	1.00305	1.00179	1.00217	1.00091	1.00197	1.00295	1.00232	1.00232	1.00174	1.00229	1.00008	1.00166	1.00076	1.00139	1.00149	1.00046	1.00072	1.00116	1.00172	1.00094	1.00097	1.00036	1.00076	1.00138	0.999784	1.00007	1.0009	1.00149	1.00121	1.00024	1.00177	1.0019	1.00167	1.00298	1.00404	1.00208	1.00155
54.77	1.00187	0.000119707	1.00145	1.00246	1.00347	1.00255	1.00374	1.00249	1.00233	1.00269	1.00386	1.00159	1.00342	1.00173	1.00277	1.00011	1.00251	1.00253	1.00194	1.00279	1.00162	1.00211	1.00075	1.00198	1.0003	1.00141	1.00262	1.00037	1.00117	1.00108	1.00164	1.0012	1.00115	1.00055	1.00092	1.00021	1.00047	1.00057	1.00159	1.0011	1.00077	1.00037	1.00196	1.00176	1.00148	1.00357	1.0036	1.00217	1.00142
56.27	1.00192	0.00013199	1.00125	1.00267	1.00356	1.00246	1.00325	1.0031	1.00267	1.00286	1.004	1.00156	1.00356	1.00167	1.00296	1.00053	1.00258	1.00321	1.00236	1.00249	1.00253	1.00218	1.00083	1.00195	1.00023	1.00221	1.00207	1.00096	1.00076	1.00072	1.00127	1.00189	1.00149	1.0003	1.00075	1.0008	0.999813	0.999772	1.00143	1.00099	1.00084	1.00042	1.00184	1.00082	1.00144	1.00386	1.00308	1.00233	1.00203
57.78	1.00189	0.000122037	1.00165	1.00249	1.00333	1.0025	1.00306	1.00265	1.00271	1.00257	1.00377	1.00139	1.0031	1.0016	1.00218	1.00057	1.00245	1.00321	1.00228	1.00307	1.00206	1.0023	1.00028	1.00174	1.00055	1.00187	1.00204	1.00131	1.0011	1.001	1.00098	1.00141	1.00158	1.00036	1.00099	1.00065	1.00005	1.00019	1.00104	1.00083	1.00086	0.999939	1.00206	1.00177	1.00125	1.0035	1.00339	1.00209	1.00177
59.28	1.00188	0.000129415	1.00192	1.00255	1.00322	1.0025	1.00307	1.00311	1.00245	1.00216	1.00401	1.00175	1.00303	1.00152	1.00254	1.00048	1.00244	1.00298	1.00259	1.00312	1.00202	1.00256	1.00042	1.00196	0.999511	1.00169	1.00173	1.00117	1.00039	1.00101	1.00127	1.00138	1.00103	1.00023	1.00026	1.00105	1.00048	1.00015	1.00102	1.00157	1.00081	1.00016	1.002	1.00191	1.00145	1.00254	1.0038	1.00238	1.00206
60.78	1.00182	0.000127876	1.00178	1.00271	1.00298	1.00248	1.00294	1.00312	1.00195	1.00236	1.00392	1.0015	1.00308	1.00145	1.00289	1.00036	1.00273	1.00278	1.00261	1.00273	1.00189	1.00263	1.00108	1.00171	0.999361	1.00178	1.00174	1.00072	1.00055	1.00116	1.00162	1.00169	1.00176	0.999873	1.00027	1.00052	1.00034	0.999706	1.00128	1.00081	1.00055	0.99969	1.00213	1.00205	1.00129	1.00231	1.00269	1.00143	1.00184
62.29	1.00187	0.000131614	1.00154	1.00231	1.00325	1.0023	1.00405	1.00314	1.00188	1.00262	1.00387	1.00157	1.00367	1.00166	1.00322	1.00049	1.00284	1.00265	1.00246	1.00297	1.00182	1.00282	1.0011	1.00238	1.00068	1.00196	1.00172	1.0005	1.00086	1.00105	1.00096	1.00165	1.0013	1.00004	1.00017	1.00067	1.00075	1.00002	1.0012	1.00113	1.00052	0.999951	1.00218	1.00214	1.00133	1.00227	1.00426	1.00169	1.00103
63.79	1.0019	0.000133414	1.00189	1.00236	1.00288	1.00249	1.00373	1.00285	1.00209	1.00251	1.00391	1.00172	1.00304	1.00129	1.00276	1.00055	1.00242	1.00329	1.00221	1.00272	1.00216	1.00244	1.00194	1.002	0.999814	1.00144	1.00222	1.00037	1.00126	1.00102	1.00135	1.00155	1.00181	1.00033	1.00026	1.00078	1.0003	0.999594	1.00118	1.00104	1.00065	0.999601	1.00188	1.00198	1.00171	1.00341	1.00372	1.00214	1.00186
65.29	1.00197	0.000125081	1.00178	1.00226	1.00286	1.00239	1.00376	1.00316	1.00247	1.00304	1.00309	1.00153	1.00284	1.00175	1.0029	1.00093	1.0026	1.00282	1.00263	1.00323	1.00253	1.00208	1.00161	1.00292	0.999827	1.00194	1.00156	1.00086	1.00114	1.00093	1.00116	1.00162	1.00157	1.00033	1.00026	1.00071	1.00112	0.999571	1.00154	1.0019	1.00088	0.99984	1.00187	1.00198	1.00149	1.00368	1.00333	1.00171	1.00295
66.81	1.00184	0.000132975	1.00187	1.00239	1.0028	1.00241	1.00373	1.00303	1.00186	1.00256	1.00391	1.00152	1.00291	1.00148	1.00256	1.00062	1.00218	1.00319	1.00254	1.00357	1.00187	1.00158	1.001	1.00226	0.999791	1.00202	1.00113	1.00097	1.00122	1.00051	1.00115	1.0012	1.00119	1.00017	1.00057	1.00096	1.0006	0.999566	1.00122	1.00134	0.999886	1.00021	1.00247	1.00076	1.00125	1.00239	1.00418	1.00223	1.00193
68.31	1.00189	0.000137282	1.00137	1.00195	1.00266	1.00196	1.00392	1.00294	1.00241	1.00269	1.00343	1.0015	1.0035	1.00146	1.00313	1.00058	1.00234	1.00292	1.00254	1.00342	1.00174	1.0024	1.00148	1.00301	0.999964	1.00157	1.00213	1.00069	1.00102	1.00091	1.00113	1.00114	1.00179	1.00013	1.00008	1.00078	1.00042	0.999816	1.00104	1.00082	1.00028	0.999832	1.00243	1.00063	1.0018	1.0024	1.00423	1.00174	1.00189
69.81	1.00187	0.000138641	1.00173	1.00278	1.00258	1.00241	1.00367	1.00302	1.00266	1.00331	1.00351	1.00153	1.00273	1.00142	1.00327	1.00091	1.0028	1.00289	1.00212	1.00354	1.0027	1.00186	1.00049	1.00236	1.00015	1.00223	1.00251	1.0005	1.00083	1.00097	1.00097	1.00089	1.00118	0.999904	1.00017	1.00108	1.00085	0.999959	1.00034	1.00134	1.00031	0.999944	1.00185	1.00088	1.00169	1.00238	1.00464	1.00249	1.00168
71.32	1.00187	0.00014305	1.00175	1.00151	1.00238	1.00212	1.00372	1.00311	1.00243	1.00239	1.00368	1.00161	1.00281	1.00159	1.0026	1.00003	1.00266	1.00322	1.00206	1.00353	1.00295	1.0023	1.00067	1.00239	0.999742	1.00188	1.00185	1.00088	1.00105	1.00095	1.00107	1.00151	1.00124	1.00055	1.00044	1.0004	1.00004	0.999879	1.00054	1.001	1.00044	0.999572	1.00185	1.00098	1.00156	1.00337	1.00428	1.00101	1.00174
72.82	1.00188	0.000143866	1.00171	1.00266	1.00206	1.00212	1.00368	1.0032	1.00244	1.00296	1.00345	1.00169	1.00325	1.00129	1.00225	1.00028	1.0031	1.00296	1.00263	1.00377	1.00308	1.00195	1.00103	1.00291	0.999886	1.00177	1.00207	1.0013	1.00094	1.00106	1.00113	1.00109	1.00128	0.999772	1.00024	1.00037	1.00053	0.999365	1.00035	1.00072	1.00004	1.00021	1.00214	1.00115	1.00114	1.00377	1.00421	1.00242	1.00185
74.32	1.00191	0.000149748	1.002	1.00221	1.00228	1.00208	1.00353	1.00313	1.0023	1.00324	1.00361	1.00141	1.00286	1.00146	1.00233	0.999875	1.00299	1.00285	1.00318	1.00327	1.00285	1.00155	1.00159	1.00234	0.999159	1.00129	1.00157	1.0013	1.00128	1.00115	1.00106	1.00112	1.0019	0.999923	1.00006	1.00039	1.0001	0.999599	1.00094	1.00109	1.00003	0.999519	1.0025	1.00191	1.00157	1.00389	1.00421	1.00199	1.00177
75.83	1.00196	0.000147599	1.00193	1.00229	1.00239	1.00199	1.0042	1.00312	1.0029	1.00329	1.00366	1.00149	1.00287	1.00207	1.00243	0.999603	1.00287	1.00307	1.00275	1.00351	1.00334	1.002	1.00137	1.00315	0.999072	1.00138	1.00158	1.00098	1.00131	1.0007	1.001	1.00127	1.0014	1.0003	1.00057	1.00064	1.00016	1.00007	1.00132	1.00027	1.00012	1.00021	1.00269	1.00229	1.00164	1.00382	1.00382	1.00226	1.00261
77.71	1.00168	0.000154316	NaN	NaN	NaN	NaN	NaN	NaN	NaN	NaN	NaN	NaN	NaN	NaN	NaN	NaN	NaN	NaN	NaN	NaN	NaN	NaN	NaN	NaN	NaN	NaN	1.00187	1.00017	1.00146	1.00146	1.0018	1.00145	1.00195	0.99968	1.00056	1.00037	1.00036	1.00015	1.00044	1.00096	1.00033	0.999723	1.0022	1.00239	1.00159	1.00378	1.00441	1.00181	1.00177
79.21	1.00164	0.000145694	NaN	NaN	NaN	NaN	NaN	NaN	NaN	NaN	NaN	NaN	NaN	NaN	NaN	NaN	NaN	NaN	NaN	NaN	NaN	NaN	NaN	NaN	NaN	NaN	1.00192	1.0005	1.00055	1.00161	1.00097	1.00128	1.00166	0.999689	1.00042	1.00069	1.00026	0.999552	1.00003	1.00075	1.00125	0.999485	1.0027	1.00239	1.00129	1.00332	1.00375	1.00262	1.00166
80.71	1.00173	0.000142384	NaN	NaN	NaN	NaN	NaN	NaN	NaN	NaN	NaN	NaN	NaN	NaN	NaN	NaN	NaN	NaN	NaN	NaN	NaN	NaN	NaN	NaN	NaN	NaN	1.00212	1.00034	1.00143	1.00147	1.00149	1.00146	1.00176	0.999792	1.00043	1.00057	1.0008	1.00034	1.00084	1.00098	1.00066	0.999956	1.0019	1.0024	1.00189	1.0036	1.00394	1.0016	1.0024
82.22	1.00175	0.000146247	NaN	NaN	NaN	NaN	NaN	NaN	NaN	NaN	NaN	NaN	NaN	NaN	NaN	NaN	NaN	NaN	NaN	NaN	NaN	NaN	NaN	NaN	NaN	NaN	1.00196	1.00095	1.00136	1.00147	1.00137	1.00145	1.00192	0.999555	1.00045	0.999829	1.00113	1.0002	1.00077	1.0009	1.00093	0.99989	1.00211	1.0027	1.00194	1.00348	1.00454	1.00251	1.00168
83.72	1.00165	0.000139259	NaN	NaN	NaN	NaN	NaN	NaN	NaN	NaN	NaN	NaN	NaN	NaN	NaN	NaN	NaN	NaN	NaN	NaN	NaN	NaN	NaN	NaN	NaN	NaN	1.00216	1.00174	1.00122	1.00147	1.00107	1.00113	1.00128	0.999815	1.00036	1.00062	1.00037	1	1.0006	1.00067	1.0011	0.999616	1.00226	1.00256	1.00168	1.00353	1.00344	1.00242	1.00155
85.22	1.00162	0.000145645	NaN	NaN	NaN	NaN	NaN	NaN	NaN	NaN	NaN	NaN	NaN	NaN	NaN	NaN	NaN	NaN	NaN	NaN	NaN	NaN	NaN	NaN	NaN	NaN	1.00248	1.00118	1.00098	1.00144	1.00144	1.00129	1.00126	0.999601	1.00052	1.0001	1.00017	0.999795	1.00019	1.00096	1.00054	1.00041	1.00184	1.00228	1.00196	1.00353	1.0043	1.00201	1.0014
86.75	1.00157	0.000155602	NaN	NaN	NaN	NaN	NaN	NaN	NaN	NaN	NaN	NaN	NaN	NaN	NaN	NaN	NaN	NaN	NaN	NaN	NaN	NaN	NaN	NaN	NaN	NaN	1.00177	1.0006	1.00139	1.00118	1.00109	1.00159	1.00118	0.999943	1.00044	1.00031	1.00068	0.999654	1.00031	1.0012	1.00013	0.999993	1.00178	1.00248	1.00167	1.00362	1.00485	1.00148	1.00263
88.25	1.00156	0.000155032	NaN	NaN	NaN	NaN	NaN	NaN	NaN	NaN	NaN	NaN	NaN	NaN	NaN	NaN	NaN	NaN	NaN	NaN	NaN	NaN	NaN	NaN	NaN	NaN	1.00149	1.00112	1.00145	1.00161	1.00105	1.00144	1.00128	1.00013	1.00009	1.00068	0.999727	0.999406	1.00044	1.00067	0.999908	0.999962	1.00181	1.00211	1.00103	1.00341	1.00442	1.00179	1.00173
89.76	1.00151	0.000152794	NaN	NaN	NaN	NaN	NaN	NaN	NaN	NaN	NaN	NaN	NaN	NaN	NaN	NaN	NaN	NaN	NaN	NaN	NaN	NaN	NaN	NaN	NaN	NaN	1.00187	1.00093	1.00068	1.0014	1.0008	1.00157	1.00065	0.99966	0.999851	1.00077	0.999936	0.999548	1.00023	1.0014	1.00016	1.00017	1.00189	1.00206	1.00101	1.00344	1.00434	1.00146	1.00185
91.28	1.00152	0.00014534	NaN	NaN	NaN	NaN	NaN	NaN	NaN	NaN	NaN	NaN	NaN	NaN	NaN	NaN	NaN	NaN	NaN	NaN	NaN	NaN	NaN	NaN	NaN	NaN	1.0018	1.0007	1.00118	1.00108	1.00099	1.00131	1.00089	0.999975	0.999801	1.0006	1.00032	0.999601	1.00063	1.00143	1.00025	1.00036	1.00156	1.00209	1.00169	1.00355	1.00353	1.00139	1.00252
92.8	1.00152	0.000157762	NaN	NaN	NaN	NaN	NaN	NaN	NaN	NaN	NaN	NaN	NaN	NaN	NaN	NaN	NaN	NaN	NaN	NaN	NaN	NaN	NaN	NaN	NaN	NaN	1.00212	1.00072	1.00085	1.00112	1.00109	1.0016	1.00135	0.999771	0.999758	1.00052	0.999935	0.999751	0.999774	1.0008	1.00033	1.00003	1.0016	1.00243	1.00166	1.00361	1.00438	1.00166	1.00283
94.31	1.0014	0.000145918	NaN	NaN	NaN	NaN	NaN	NaN	NaN	NaN	NaN	NaN	NaN	NaN	NaN	NaN	NaN	NaN	NaN	NaN	NaN	NaN	NaN	NaN	NaN	NaN	1.00118	1.0006	1.00108	1.0011	1.001	1.00157	1.0008	0.999655	0.999458	1.00118	1.00047	0.999548	0.999836	1.00081	1.00076	1.00014	1.00137	1.00218	1.00176	1.00316	1.00353	1.00111	1.00197
95.83	1.00145	0.000158955	NaN	NaN	NaN	NaN	NaN	NaN	NaN	NaN	NaN	NaN	NaN	NaN	NaN	NaN	NaN	NaN	NaN	NaN	NaN	NaN	NaN	NaN	NaN	NaN	1.0015	1.00137	1.0009	1.00125	1.001	1.00167	1.00048	0.999685	0.99966	1.00035	0.999788	0.999494	0.999706	1.00165	1.00078	0.999668	1.00161	1.00205	1.00146	1.00288	1.00436	1.00198	1.00269
97.33	1.00141	0.000153361	NaN	NaN	NaN	NaN	NaN	NaN	NaN	NaN	NaN	NaN	NaN	NaN	NaN	NaN	NaN	NaN	NaN	NaN	NaN	NaN	NaN	NaN	NaN	NaN	1.00216	1.00012	1.002	1.00147	1.00092	1.00154	1.00099	0.999615	0.999672	1.00108	1.00044	0.999556	1.0001	1.00097	0.999891	1.0001	1.0018	1.00187	1.00174	1.00266	1.00468	1.00126	1.00203
98.86	1.00139	0.000160659	NaN	NaN	NaN	NaN	NaN	NaN	NaN	NaN	NaN	NaN	NaN	NaN	NaN	NaN	NaN	NaN	NaN	NaN	NaN	NaN	NaN	NaN	NaN	NaN	1.00223	1.0001	1.00078	1.00126	1.00078	1.00169	1.00032	0.999207	0.999837	1.00069	1.00006	0.999495	1.00003	1.00104	0.999754	0.999779	1.0016	1.00199	1.00145	1.00303	1.00419	1.002	1.00282
100.38	1.00142	0.000157401	NaN	NaN	NaN	NaN	NaN	NaN	NaN	NaN	NaN	NaN	NaN	NaN	NaN	NaN	NaN	NaN	NaN	NaN	NaN	NaN	NaN	NaN	NaN	NaN	1.00225	1.00048	1.00053	1.0012	1.00112	1.00175	1.00042	0.999338	0.999406	1.00131	0.999987	0.999679	0.999819	1.00119	1.00034	0.999983	1.00175	1.00206	1.00148	1.00279	1.00426	1.00125	1.00172
101.9	1.00141	0.000156417	NaN	NaN	NaN	NaN	NaN	NaN	NaN	NaN	NaN	NaN	NaN	NaN	NaN	NaN	NaN	NaN	NaN	NaN	NaN	NaN	NaN	NaN	NaN	NaN	1.00156	1.00041	1.00097	1.00117	1.0011	1.00121	1.00102	0.999627	0.999561	1.00076	0.999997	0.999617	0.999734	1.00077	0.999734	1.00077	1.00158	1.00182	1.00137	1.00307	1.00424	1.00156	1.00273
103.41	1.00136	0.000151008	NaN	NaN	NaN	NaN	NaN	NaN	NaN	NaN	NaN	NaN	NaN	NaN	NaN	NaN	NaN	NaN	NaN	NaN	NaN	NaN	NaN	NaN	NaN	NaN	1.0017	1.00073	1.00082	1.00092	1.00108	1.00232	1.00037	0.999616	0.999642	1.00084	1.00016	0.999456	1.00041	1.00075	1.00016	1.00017	1.00171	1.00192	1.00138	1.00293	1.00426	1.00162	1.00189
104.93	1.00129	0.000156059	NaN	NaN	NaN	NaN	NaN	NaN	NaN	NaN	NaN	NaN	NaN	NaN	NaN	NaN	NaN	NaN	NaN	NaN	NaN	NaN	NaN	NaN	NaN	NaN	1.00191	1.00054	1.00078	1.00079	1.00046	1.00194	1.0003	0.999274	0.999648	1.0005	1.00059	0.99906	0.999763	1.00034	0.999723	1.00028	1.00175	1.00108	1.00142	1.00327	1.00341	1.0015	1.00275
106.49	1.00136	0.000153835	NaN	NaN	NaN	NaN	NaN	NaN	NaN	NaN	NaN	NaN	NaN	NaN	NaN	NaN	NaN	NaN	NaN	NaN	NaN	NaN	NaN	NaN	NaN	NaN	1.00128	1.00027	1.00107	1.0011	1.00094	1.00192	1.00056	0.999087	1.00008	1.00076	1.00132	0.9994	1.0002	1.00038	0.999723	1.00024	1.00166	1.00108	1.0009	1.00292	1.00436	1.00176	1.0018
107.99	1.00139	0.000156021	NaN	NaN	NaN	NaN	NaN	NaN	NaN	NaN	NaN	NaN	NaN	NaN	NaN	NaN	NaN	NaN	NaN	NaN	NaN	NaN	NaN	NaN	NaN	NaN	1.00179	1.00016	1.00029	1.00145	1.00032	1.00213	1.0008	0.999333	0.999945	1.00051	1.00091	0.999279	1.00009	1.00039	0.999877	1.0001	1.00157	1.00156	1.00174	1.00304	1.00433	1.00174	1.00191
109.49	1.00131	0.000149896	NaN	NaN	NaN	NaN	NaN	NaN	NaN	NaN	NaN	NaN	NaN	NaN	NaN	NaN	NaN	NaN	NaN	NaN	NaN	NaN	NaN	NaN	NaN	NaN	1.00128	1.00038	1.00071	1.00152	1.00034	1.0022	1.00069	0.999245	0.999859	1.00068	1.00067	0.998974	0.999862	1.00011	1.00064	1.00038	1.00173	1.00102	1.00136	1.00263	1.00384	1.00194	1.00264
111.02	1.00129	0.000147424	NaN	NaN	NaN	NaN	NaN	NaN	NaN	NaN	NaN	NaN	NaN	NaN	NaN	NaN	NaN	NaN	NaN	NaN	NaN	NaN	NaN	NaN	NaN	NaN	1.0017	1.00102	1.00017	1.00116	1.00031	1.00187	1.00073	0.999355	1.00034	1.00111	1.00111	0.999382	0.999069	0.999975	1.00038	0.999661	1.00177	1.00106	1.00131	1.00291	1.0038	1.00125	1.00268
112.54	1.00118	0.000159569	NaN	NaN	NaN	NaN	NaN	NaN	NaN	NaN	NaN	NaN	NaN	NaN	NaN	NaN	NaN	NaN	NaN	NaN	NaN	NaN	NaN	NaN	NaN	NaN	1.00148	1.00022	1.00011	1.00105	1.00024	1.00177	1.00027	0.999134	0.999842	1.00039	1.00028	0.998569	1.00005	1.00013	1.0002	0.999743	1.00144	1.00142	1.00129	1.00254	1.00413	1.00078	1.00129
114.11	1.00118	0.000154762	NaN	NaN	NaN	NaN	NaN	NaN	NaN	NaN	NaN	NaN	NaN	NaN	NaN	NaN	NaN	NaN	NaN	NaN	NaN	NaN	NaN	NaN	NaN	NaN	1.00179	1.00074	0.999828	1.00112	1.00018	1.0019	1.00056	0.998852	0.999551	1.00066	0.999972	0.998965	0.999692	1.00052	1.00044	1.00016	1.00173	1.00046	1.00121	1.00281	1.00408	1.00161	1.00234
115.63	1.00116	0.000149155	NaN	NaN	NaN	NaN	NaN	NaN	NaN	NaN	NaN	NaN	NaN	NaN	NaN	NaN	NaN	NaN	NaN	NaN	NaN	NaN	NaN	NaN	NaN	NaN	1.00091	0.999808	1.00003	1.0009	1.00027	1.00144	0.999994	0.998832	0.999973	1.00135	1.00041	0.999153	0.999838	1.00066	1.00055	1.00017	1.00143	1.0007	1.00106	1.00243	1.00399	1.00165	1.00244
117.14	1.00115	0.000143745	NaN	NaN	NaN	NaN	NaN	NaN	NaN	NaN	NaN	NaN	NaN	NaN	NaN	NaN	NaN	NaN	NaN	NaN	NaN	NaN	NaN	NaN	NaN	NaN	1.00092	0.999933	0.99938	1.00099	1.00015	1.00209	0.999721	0.999148	0.999814	1.00098	1.00038	0.999527	0.999746	1.00054	1.00033	0.99976	1.00161	1.00105	1.00132	1.00204	1.0041	1.00131	1.00245
118.64	1.00104	0.000150262	NaN	NaN	NaN	NaN	NaN	NaN	NaN	NaN	NaN	NaN	NaN	NaN	NaN	NaN	NaN	NaN	NaN	NaN	NaN	NaN	NaN	NaN	NaN	NaN	1.00124	0.999925	1.00022	1.001	1.00054	1.00169	1.00019	0.998517	0.999583	1.00057	0.99973	0.99929	0.999712	1.00079	0.999965	0.999825	1.00063	1.00079	1.00071	1.00201	1.00407	1.00131	1.00147
120.16	1.0011	0.000152382	NaN	NaN	NaN	NaN	NaN	NaN	NaN	NaN	NaN	NaN	NaN	NaN	NaN	NaN	NaN	NaN	NaN	NaN	NaN	NaN	NaN	NaN	NaN	NaN	1.00154	0.999351	1.00023	1.00112	0.999834	1.0015	1.00017	0.998942	0.999336	1.00073	1.00059	0.999261	1.00014	1.00036	1.00068	0.999787	1.00246	1.00085	1.00094	1.00183	1.00449	1.00121	1.00207
[truncated: 67 more columns]

## Sheet: Fig. 6d
No Stim
Time (s)	Mean FRET Ratio	S.E.M.	Well-1	Well-2	Well-3	Well-4	Well-5	Well-6	Well-7	Well-8	Well-9	Well-10	Well-11	Well-12	Well-13	Well-14	Well-15	Well-16	Well-17	Well-18	Well-19	Well-20	Well-21	Well-22	Well-23	Well-24	Well-25	Well-26	Well-27	Well-28	Well-29	Well-30	Well-31	Well-32	Well-33	Well-34	Well-35	Well-36	Well-37	Well-38	Well-39	Well-40	Well-41	Well-42	Well-43	Well-44	Well-45	Well-46	Well-47
-13.53	0.999668	9.7635e-05	0.99887	0.998562	0.999316	0.998775	0.999059	0.999322	0.999455	0.999197	0.998925	0.999846	0.999787	0.999118	0.998633	0.997703	0.998265	0.998399	0.998465	0.998973	1.00043	0.998147	0.999904	0.999923	1.00111	0.999341	0.999277	1.00005	0.999596	0.999972	1.00035	1.00025	0.999872	1.00055	1.00006	0.999821	1.00041	1.00072	1.00062	1.00083	0.998938	1.00109	1.00092	1.00044	1.00071	1.00099	0.999924	0.999143	1.0004
-12.03	0.999772	3.9633e-05	1.00002	0.999811	0.999337	0.999421	0.99967	0.999798	0.999093	0.999503	0.999499	0.999779	0.999319	0.99933	1.00005	1.00002	0.999718	0.99968	1.00023	0.999945	1.00014	0.999511	1.00036	0.999635	1.00023	0.999806	0.999664	0.999442	0.999962	0.99991	0.99966	1.00028	1.00022	0.999129	0.999662	0.999849	1.00013	1.00014	0.999487	0.999923	0.999989	1.00032	0.999865	0.999602	0.999683	0.999224	0.999874	0.9995	0.999967
-10.52	0.999703	4.24252e-05	1.00022	0.999804	1.00013	0.998804	0.999927	0.999654	0.999389	0.999529	0.999371	1.00008	1.0001	0.999556	1.00004	0.999884	0.999595	0.999808	1.0003	0.999772	0.999044	0.999834	0.999178	0.999798	0.999315	1.00013	0.999872	0.999582	0.999668	0.999313	0.999573	0.999101	0.999926	0.999904	0.999406	0.999863	1.00019	0.999688	0.999842	0.999411	0.999834	1.00012	1.00033	0.999701	0.999487	0.999228	0.999538	0.999409	0.999083
-9.02	0.999904	3.9445e-05	0.99996	1.0003	0.999725	0.999987	1.00007	0.999781	0.99946	0.999744	0.999599	0.999831	0.999713	0.999807	0.999991	1.00059	0.999896	1.00006	0.999876	0.999884	0.999423	1.00024	0.999972	1.00027	0.999352	1.00007	1.0004	1.00018	0.999688	0.99961	1.00001	0.999843	0.999704	0.999725	0.999404	0.999802	0.999779	1.00004	0.999577	0.99979	1.00033	0.999103	1.00068	0.999623	1.00029	0.999595	0.999789	0.999903	1.00064
-7.52	0.999972	3.46841e-05	0.999738	1.00038	1.00012	1.0002	1.00018	0.999892	0.999991	1.0005	1.00007	0.999974	0.99998	0.99973	1.00022	1.00016	1.00021	0.999739	1.00009	0.999741	0.999554	1.00029	1.00011	1.00021	0.999914	0.999942	1.00026	0.999352	1.0002	1.00025	0.999847	0.999977	1.00001	1.00012	1.00025	0.999793	0.999867	0.999566	0.999888	1.00029	0.999577	0.999385	1.00071	0.999952	1.00021	0.999764	0.999637	1.00005	1.0001
-6.02	1.00004	3.92836e-05	1.00063	0.99968	1.00007	1.0003	1.00051	1.00009	1.00028	0.999801	0.999776	1.00039	1.00006	1.00045	1.00033	1.00025	1.00018	1.00015	1.0008	1.00006	0.999965	1.00025	0.999449	1.00012	1.00009	0.999816	1.00007	1.00056	1.00003	1.00009	1.00031	0.999839	1.00013	0.99992	1.00007	1.00036	0.999514	0.999918	1.00013	0.999407	1.00005	0.999881	0.999433	0.999681	1.00037	0.999823	0.999765	1.00001	0.999577
-4.51	1.00007	3.5737e-05	1.00001	1.00003	1.00014	1.00056	0.999661	1.00013	1.00055	1.00081	1.00024	0.999782	1.00001	1.00037	0.999931	1.00036	1.00063	0.999986	0.999858	1.00022	1.00024	0.999946	1.00016	0.99956	0.999821	0.999864	0.999895	1.00002	1.00006	1.00026	1.00028	0.999911	1.00015	0.999983	1.00021	1.00054	0.999957	0.999829	0.999737	0.999939	1.00054	0.999919	0.999504	1.00022	1.0001	1.00015	1.0002	1	0.999702
-3.01	1.00018	4.39973e-05	1.00049	1.00009	1.00033	1.00028	1.00097	1.00033	1.0006	1.00017	1.0004	0.999992	1.00019	1.00029	1.00019	1.00015	1.00043	1.0001	1.00011	1.00064	1	1.00049	0.999877	1.00015	1.00067	1.00028	0.999966	1.00034	1.00008	1.00015	1.00026	0.999833	1.00029	1.00005	1.00053	1.00009	0.999915	0.999819	0.999925	1.00021	1.0004	1.00008	0.99925	1.00032	0.998475	1.00011	0.999964	1.00034	1.00009
-1.5	1.00031	4.07964e-05	0.999887	1.00059	1.00017	1.00116	0.999951	1.00055	1.0005	1.0002	1.00069	1.00001	1.00047	1.00042	1.0003	1.00077	1.00051	1.00081	1.00027	1.00017	1.00092	1.0007	1.0001	1.00015	0.999812	1.0003	1.0005	1.00048	1.00004	1.00031	0.999945	1.00069	0.999804	1.00017	1.00028	0.999856	0.999831	1.00057	1.00046	0.999986	0.999587	0.999921	0.999696	1.00022	1.0002	1.00063	1.00063	1.00093	1.00005
0	1.00038	4.46621e-05	1.00017	1.00076	1.00065	1.00052	1.00001	1.00046	1.00069	1.00055	1.00143	1.00031	1.00038	1.00093	1.00031	1.00012	1.00056	1.00127	1	1.0006	1.00029	1.00059	1.00088	1.00019	0.99968	1.00044	1.00009	0.999995	1.00066	1.00013	0.999761	1.00027	0.999897	1.00044	1.00013	1.00002	1.0004	0.999719	1.00033	1.0002	1.00077	1.00018	0.999607	1.00024	1.00047	1.00047	1.00068	1.00071	1.0004
2.14	1.00041	5.02467e-05	1.00026	1.00044	1.00034	1.00106	1.00033	1.00091	1.00083	1.00043	1.00108	1.00047	1.0003	1.00034	1.00052	1.0004	1.00029	1.00112	1.00074	1.00108	1.0006	1.00073	1.00007	1.00076	1.00056	1.00037	1.00012	0.999706	1.00096	0.999677	0.999986	1.00055	1.00027	1.00062	1.00068	1.00051	1.00019	1.00036	1.00008	0.999541	1.00016	1.00015	1.0007	1.00047	1.00098	1.00061	1.00037	1.00106	1.00027
3.64	1.00048	6.31656e-05	1.00043	1.0009	1.00064	1.00104	1.00056	1.00081	1.00097	1.00088	1.00153	1.00038	1.00038	1.00032	1.00081	1.00041	1.00023	1.0014	1.00036	1.00115	1.0004	1.00115	1.00046	1.00023	1.00017	0.999822	1.00034	0.999839	0.999782	1.00029	0.99971	1.00083	1.00049	1.0004	1.00007	1.00007	0.999936	0.999563	1.00008	1.00013	1.0007	0.999987	0.999052	1.00086	1.00109	1.0012	1.00064	1.00161	1.00154
5.15	1.0006	5.4288e-05	1.00029	1.00088	1.00065	1.00087	1.00065	1.00098	1.00049	1.0007	1.00122	1.00118	1.00062	1.00053	1.00084	1.00093	1.00056	1.00092	1.00075	1.00114	1.0011	1.00142	1.00001	1.00038	1.00039	0.999935	1.00055	1.00032	0.999941	1.00032	0.999695	1.00059	1.00088	1.00061	1.00083	1.00013	0.999891	1.00023	1.00016	1.00008	1.00037	0.999931	0.999747	1.00123	0.999821	1.00119	1.00122	1.00093	1.00084
6.65	1.00072	6.30539e-05	1.0009	1.00077	1.00073	1.00086	1.00101	1.00078	1.00103	1.00095	1.00133	1.00098	1.00091	1.00071	1.00153	1.00099	1.00066	1.00137	1.00091	1.00086	1.00105	1.00112	1.00062	1.00025	0.999239	1.00071	1.0002	1.00031	1.00061	1.00059	0.999994	1.00112	1.00091	1.00066	1.00117	1.00003	0.999401	0.999963	1.00041	0.999906	1.00094	1.00006	0.99966	1.00132	1.0011	1.00158	1.00109	1.00164	1.00096
8.15	1.00058	6.91227e-05	1.00055	1.00096	1.00091	1.00078	1.00099	1.00083	1.00143	1.00111	1.00119	1.00077	1.00047	1.00056	1.00093	1.0004	1.00049	1.0015	1.00101	1.00155	1.00061	1.0013	0.999972	1.0001	1.00044	0.999631	1.00076	1.00031	1.00072	0.999953	1.00047	1.00137	1.00038	1.00013	1.00129	1.00025	0.999049	0.999574	1.00014	1.00013	1.0007	0.999711	1.00009	0.999897	0.999598	1.00182	1	1.00091	1.00015
9.66	1.00067	6.76987e-05	1.00067	1.00066	1.00013	1.00105	1.00145	1.00095	1.00083	1.00122	1.00139	1.00101	1.00132	1.00085	1.00104	1.00043	1.00034	1.00185	1.00141	1.00112	1.00088	1.00045	1.00021	1.00031	0.9998	1.00006	1.00051	0.999815	1.00004	1.00039	0.999865	1.00119	1.00069	1.00054	1.00076	1.00008	0.999337	0.999439	1.00026	1.00005	1.00091	1.00066	0.999979	1.00131	0.999848	1.00168	1.00107	1.00104	1.00056
11.16	1.00081	7.46898e-05	1.00116	1.00091	1.00102	1.00097	1.00151	1.0011	1.00162	1.00108	1.00119	1.00098	1.00102	1.00102	1.00111	1.00065	1.0007	1.00153	1.00183	1.00173	1.00068	1.00155	1.00034	0.999035	0.999891	0.999645	1.00077	1.00076	1.00078	1.00103	1.00008	1.00069	1.00057	1.00024	1.00028	1.0003	0.999581	0.999618	1.00005	1.00019	1.00098	1.0005	1.00005	1.00092	1.00043	1.002	1.00111	1.00096	1.00044
12.66	1.00079	6.98614e-05	1.001	1.00112	1.00043	1.00118	1.00133	1.00128	1.00168	1.00126	1.00142	1.00114	1.00165	1.00105	1.00055	1.0009	1.00004	1.00148	1.00129	1.00094	1.00116	1.0014	0.999871	1.00001	1.00001	0.999683	1.00018	1.00034	1.0001	1.00043	1.00012	1.00083	1.00089	1.00051	1.00116	1.00023	0.999949	0.999776	1.00018	1.0003	1.00121	1.00012	1.00015	1.0012	1.00038	1.00207	1.00092	1.00128	1.00011
14.17	1.00091	7.40057e-05	1.00067	1.00105	1.00082	1.0011	1.00163	1.00127	1.00168	1.00117	1.0017	1.00133	1.00186	1.00086	1.00112	1.00079	1.00074	1.00161	1.00161	1.00165	1.00027	1.00117	1.00013	0.999687	1.0003	1.00014	1.00053	1.00013	1.00021	1.00027	1.00032	1.0011	1.00102	1.00035	1.00107	1.00002	0.999861	0.999997	0.999749	1.00028	1.0012	1.00059	1.00026	1.00119	1.00055	1.00202	1.00119	1.00165	1.00073
15.67	1.00103	7.00024e-05	1.00089	1.00123	1.00171	1.00134	1.00151	1.00146	1.00174	1.00156	1.00147	1.001	1.00137	1.00139	1.00081	1.00071	1.00099	1.00206	1.0017	1.00192	1.00078	1.00168	1.00022	1.00072	1.00032	0.999996	1.00075	1.00013	1.00047	1.00038	1.00036	1.00111	1.00063	1.00073	1.00122	1.00023	1.0001	1.00044	1.00044	1.00052	1.00143	1.00026	1.00044	1.00104	1.0004	1.00206	1.00147	1.00114	1.00072
17.17	1.001	7.9753e-05	1.00088	1.00138	1.00159	1.00149	1.00148	1.00163	1.00189	1.00128	1.00162	1.00167	1.00175	1.00123	1.00192	1.00034	1.00108	1.00209	1.0017	1.00165	1.00142	1.0015	0.999674	1.0003	0.999834	0.999724	1.00069	1.00058	1.00062	1.00023	1.00021	1.00133	1.00155	1.00084	1.00133	1.0011	1.00022	0.99969	1.00008	1.00056	1.00168	1.00029	1.00018	1.00099	1.0007	1.00126	1.00049	1.00086	1.00153
18.68	1.00114	7.58105e-05	1.0011	1.00144	1.00133	1.00189	1.00168	1.00172	1.00191	1.00134	1.00171	1.00179	1.00178	1.00116	1.00118	1.00055	1.00116	1.00224	1.00227	1.00149	1.00094	1.00195	0.999691	1.00011	1.00098	1.00027	1.00146	1.00086	1.00045	1.0002	1.00033	1.00117	1.00112	1.00085	1.00149	1.00129	1.00032	0.999885	0.99999	1.00109	1.00146	1.00045	1.00046	1.00132	1.00054	1.00091	1.00086	1.00089	1.0011
20.18	1.00118	7.6341e-05	1.00102	1.00151	1.0016	1.00169	1.00153	1.00164	1.00191	1.00151	1.00165	1.00179	1.00189	1.00097	1.00187	1.00112	1.00074	1.0024	1.00238	1.00194	1.00106	1.002	1.00043	1.00064	1.00098	1.00018	1.00087	1.0008	1.00078	1.00031	1.00029	1.00129	1.00128	1.00078	1.00102	1.00099	1.00068	0.999729	1.00028	1.00046	1.00094	1.00048	1.00065	1.0012	1.00048	1.00258	1.00175	1.00089	1.00099
21.68	1.00119	8.26218e-05	1.00114	1.00128	1.00121	1.00148	1.00166	1.00173	1.00202	1.00152	1.00187	1.00177	1.00216	1.00097	1.00116	1.00084	1.00119	1.00182	1.00235	1.0024	1.00101	1.00198	0.999435	1.00012	1.00038	1.00071	1.00112	1.00015	1.00017	1.00055	1.00059	1.00102	1.00133	1.00079	1.00156	1.00103	1.00003	0.99991	1.00049	1.00118	1.00114	1.00042	1.00065	1.00113	1.00084	1.0025	1.00185	1.00081	1.00124
23.19	1.0012	8.43482e-05	1.00122	1.00141	1.00159	1.00181	1.00186	1.0019	1.00127	1.00173	1.00172	1.00164	1.00211	1.00146	1.00125	1.00087	1.00164	1.0021	1.0025	1.00187	1.00067	1.00194	0.999936	1	1.00048	1.00089	1.00058	1.00055	1.00025	0.999685	1.00026	1.0011	1.0012	1.00075	1.00127	1.00105	1.00034	0.999607	1.00107	1.0007	1.00137	0.999956	1.00051	1.00131	1.00107	1.00215	1.00233	1.00199	1.00094
24.69	1.0013	7.85033e-05	1.00057	1.00151	1.00088	1.00217	1.00201	1.00162	1.00204	1.0017	1.00197	1.0017	1.00197	1.00122	1.00172	1.0009	1.00161	1.00255	1.00231	1.00154	1.00162	1.00235	1.0002	1.00019	0.999964	1.00094	1.00128	1.00078	0.999944	1.00071	1.00043	1.00113	1.00148	1.00044	1.00145	1.00096	1.00068	1.00044	1.00051	1.00079	1.00124	1.00011	1.00132	1.0012	1.00083	1.00254	1.00232	1.00156	1.00124
26.2	1.00134	7.9929e-05	1.00159	1.00144	1.00212	1.00209	1.00217	1.00161	1.00178	1.00166	1.00178	1.00159	1.00176	1.0012	1.00092	1.00139	1.00235	1.00235	1.0018	1.00198	1.00109	1.00177	1.00018	1.00018	1.00101	1.00097	1.00066	1.00096	1.00102	1.00067	1.0004	1.00114	1.00151	1.00063	1.00067	1.00137	1.00036	1.00002	1.00026	1.0005	1.00066	1.00026	1.00095	1.00168	1.00085	1.00119	1.00282	1.00148	1.00104
27.7	1.00137	7.9639e-05	1.00112	1.00152	1.00192	1.0021	1.00234	1.00169	1.00169	1.00186	1.00179	1.00171	1.00215	1.00115	1.00162	1.00101	1.00158	1.00255	1.00209	1.00193	1.00147	1.00189	0.999922	0.999958	1.00092	1.00057	1.00115	1.00091	1.00092	1.00078	1.00088	1.00151	1.00121	1.00056	1.00129	1.00097	1.00043	1.00007	1.00051	1.0011	1.0016	1.00074	1.00051	1.00063	1.00088	1.0029	1.00165	1.00164	1.00098
29.2	1.00143	8.02057e-05	1.00121	1.00157	1.00215	1.00198	1.00213	1.00202	1.00167	1.00199	1.00187	1.00165	1.0021	1.00126	1.00152	1.0008	1.0019	1.00277	1.00173	1.00199	1.00103	1.00181	1.00018	1.0011	1.00042	1.00075	1.00099	1.0016	1.0007	1.00065	1.00082	1.00161	1.00101	1.00045	1.00154	1.00105	1.00059	0.999664	1.00059	1.00124	1.00133	1.00048	1.00127	1.00178	1.00091	1.00283	1.00221	1.00191	1.00103
30.71	1.0014	8.55997e-05	1.00113	1.00175	1.002	1.00222	1.00225	1.00193	1.0023	1.00212	1.00216	1.00168	1.00235	1.00144	1.00155	1.00131	1.00185	1.0027	1.00138	1.00205	1.00164	1.00229	1.00027	1.00093	1.00047	1.00058	1.00115	1.00068	1.00052	1.00085	1.00043	1.00091	1.00137	1.00079	1.0013	1.0009	1.00021	0.999415	1.00031	1.00113	1.0009	1.0002	1.001	1.00147	1.00121	1.00112	1.00215	1.00144	1.00118
32.21	1.00145	8.03622e-05	1.00146	1.00162	1.00205	1.00234	1.00237	1.00176	1.0025	1.00224	1.00212	1.00145	1.00239	1.0014	1.00207	1.00102	1.00247	1.00297	1.00238	1.00195	1.0015	1.00161	1.00008	1.00084	1.00099	1.00087	1.00096	1.00064	1.00103	1.0007	1.00082	1.00129	1.00103	1.00119	1.00102	1.00058	1.0005	1.00025	1.00048	1.00125	1.00066	1.00021	1.00139	1.0017	1.00112	1.00127	1.00184	1.00129	1.001
33.72	1.00154	9.15341e-05	1.00148	1.00178	1.00213	1.0019	1.00267	1.00197	1.00178	1.00248	1.00249	1.00146	1.0021	1.00151	1.00197	1.00082	1.00229	1.00319	1.00199	1.00184	1.00201	1.00193	1.00073	1.00091	1.00005	1.00105	1.00119	1.00103	1.00148	1.00096	1.00105	1.00146	1.00103	1.00099	1.00145	1.00086	0.999994	0.999813	1.00068	1.0008	1.00061	1.00024	1.00153	1.00145	1.00082	1.00255	1.00277	1.0018	1.00079
35.22	1.00156	8.90963e-05	1.00109	1.002	1.00215	1.00217	1.00267	1.00209	1.00187	1.00241	1.00254	1.00154	1.00253	1.00137	1.00228	1.00062	1.00203	1.00291	1.00232	1.00242	1.00176	1.00183	1.00062	1.00073	0.999817	1.00109	1.00124	1.0015	1.00082	1.00103	1.00077	1.00185	1.00095	1.001	1.00124	1.00156	1.00027	1.00047	1.00064	1.00056	1.00125	1.00046	1.00155	1.00206	1.00174	1.0026	1.00198	1.00078	1.00077
36.72	1.00158	9.09226e-05	1.00105	1.0021	1.00255	1.00224	1.00252	1.00195	1.00199	1.00214	1.00244	1.00173	1.00258	1.00157	1.00189	1.00103	1.00184	1.00247	1.00199	1.0025	1.00186	1.00191	1.00014	1.00107	1.00083	1.0009	1.00135	1.00098	1.00093	1.00028	1.00077	1.00184	1.00144	1.0007	1.0017	1.00092	1.00006	1.00045	1.00058	1.00133	1.00074	1.00059	1.00153	1.00214	1.00142	1.00267	1.00237	1.00158	1.00124
38.23	1.00154	9.46179e-05	1.00081	1.0019	1.00204	1.00232	1.00251	1.0017	1.00261	1.00245	1.00296	1.00194	1.00233	1.00119	1.00194	1.00061	1.00246	1.00237	1.00175	1.00196	1.00197	1.00237	1.00002	1.00088	1.00002	1.00127	1.00113	1.00163	1.00068	1.00069	1.00123	1.0012	1.00136	1.00071	1.00126	1.00155	1.00003	1.00028	1.00098	1.0007	1.00059	1.00056	1.0015	1.00182	1.00165	1.00122	1.00223	1.00182	1.00119
39.73	1.0016	8.89367e-05	1.0016	1.00222	1.00232	1.00193	1.00276	1.00194	1.00185	1.00225	1.00322	1.0017	1.0024	1.0018	1.0026	1.00085	1.00239	1.00246	1.00184	1.00263	1.00187	1.00239	1.00042	1.00081	1.00051	1.00062	1.0018	1.00157	1.00103	1.0009	1.00105	1.00113	1.00123	1.00066	1.0009	1.00096	1.00038	1.00063	1.00083	1.00106	1.00162	1.00039	1.00147	1.00072	1.00121	1.00256	1.00259	1.00107	1.00138
41.23	1.00165	9.21101e-05	1.00094	1.00183	1.00231	1.00225	1.00261	1.00202	1.00275	1.00239	1.0027	1.00161	1.00251	1.00164	1.00214	1.00051	1.00247	1.00264	1.00235	1.00213	1.00182	1.00225	1.00026	1.00097	0.999906	1.00107	1.00204	1.00075	1.00126	1.00061	1.00129	1.00162	1.00143	1.00071	1.00128	1.00113	1.0005	1.00074	1.00104	1.00057	1.00149	0.99978	1.00147	1.00195	1.00127	1.00182	1.00204	1.00172	1.00202
42.74	1.0017	0.000101969	1.00101	1.00157	1.00222	1.00204	1.00343	1.00216	1.00257	1.0023	1.00312	1.0017	1.00257	1.00194	1.00248	1.00074	1.00208	1.00244	1.00258	1.00199	1.00169	1.00169	0.99955	1.00093	1.00067	1.00094	1.00157	1.00114	1.00066	1.00086	1.00095	1.00125	1.00161	1.00068	1.00133	1.00088	1.00034	1.00073	1.00106	1.00073	1.00165	1.00034	1.00153	1.0019	1.00158	1.00309	1.00347	1.00204	1.00246
44.24	1.00171	0.00010597	1.00126	1.00217	1.00284	1.00214	1.00331	1.00262	1.0026	1.00261	1.0033	1.00125	1.00272	1.00192	1.00195	1.00048	1.00175	1.00268	1.00222	1.00194	1.00163	1.00221	1.00021	1.00094	0.999643	1.00135	1.00215	1.00107	1.00088	1.0006	1.0009	1.00128	1.00149	1.00096	1.00119	1.00101	1.00042	1.00075	1.00129	1.0012	1.00077	1.00085	1.00151	1.00119	1.00126	1.00292	1.00368	1.0019	1.00236
45.74	1.00172	0.000105902	1.00186	1.00175	1.0026	1.0021	1.00291	1.002	1.00203	1.00253	1.00298	1.00159	1.00271	1.00179	1.00249	1.00068	1.00239	1.00299	1.00167	1.00269	1.0021	1.00209	1.00074	1.00081	1.00015	1.00091	1.00166	1.00114	1.00157	1.00071	1.00125	1.00127	1.00167	1.00008	1.00094	1.00091	1.00027	1.00078	1.0014	1.00074	1.00069	1.00008	1.00178	1.00145	1.00165	1.00146	1.00403	1.0019	1.00147
47.25	1.00176	0.000113758	1.00174	1.00222	1.00328	1.00238	1.0033	1.00252	1.00212	1.00257	1.00319	1.0013	1.00291	1.00197	1.00217	1.00085	1.00213	1.00257	1.00205	1.00254	1.00223	1.00264	1.00031	1.00101	0.99962	1.00102	1.00205	1.00055	1.00078	1.00054	1.00144	1.00204	1.00181	1.00069	1.00111	1.00099	0.999745	1.00041	1.00092	1.00113	1.00129	1.00006	1.00183	1.00054	1.0014	1.00258	1.00276	1.00188	1.00213
48.75	1.00177	0.000115437	1.00134	1.00241	1.00313	1.00199	1.0036	1.00269	1.00213	1.00247	1.00342	1.00129	1.00309	1.00199	1.00274	1.00102	1.00216	1.00262	1.00176	1.00235	1.00197	1.00267	1.00031	1.00172	1.00007	1.00116	1.00193	1.00043	1.00064	1.00074	1.00157	1.00141	1.00141	1.00071	1.00104	1.0007	1.00043	1.00037	1.00063	1.0012	1.00053	1.00026	1.00185	1.00208	1.00115	1.00149	1.00386	1.00221	1.00155
50.26	1.00173	0.000116637	1.00164	1.00272	1.0028	1.00185	1.00369	1.00239	1.00267	1.00266	1.00335	1.00139	1.00315	1.00169	1.00238	1.00068	1.00186	1.00229	1.00192	1.00235	1.0022	1.00238	1.00016	1.00148	1.0007	1.00092	1.00165	1.00055	1.0012	1.00079	1.00128	1.00112	1.00181	1.00029	1.00098	1.00079	1.00034	0.999983	1.00166	1.00113	1.00038	1.00009	1.00162	1.00168	1.0015	1.00151	1.00403	1.00308	1.00111
51.76	1.00181	0.000117617	1.00095	1.00253	1.00347	1.00213	1.00362	1.00247	1.00249	1.00262	1.00372	1.0014	1.00298	1.00151	1.00232	1.0006	1.00225	1.00267	1.00205	1.00249	1.00168	1.00244	1.00034	1.00234	1.00106	1.00113	1.00178	1.00048	1.00155	1.0003	1.00196	1.00132	1.00184	1.00023	1.00069	1.00089	1.00018	1.00006	1.00105	1.00103	1.0003	1.00056	1.00211	1.00163	1.00123	1.00157	1.00366	1.00214	1.00218
53.26	1.00184	0.000118993	1.00148	1.0024	1.00304	1.00224	1.00372	1.00266	1.00272	1.00234	1.00358	1.00156	1.00305	1.00179	1.00217	1.00091	1.00197	1.00295	1.00232	1.00232	1.00174	1.00229	1.00008	1.00166	1.00076	1.00139	1.00149	1.00046	1.00072	1.00116	1.00172	1.00094	1.00097	1.00036	1.00076	1.00138	0.999784	1.00007	1.0009	1.00149	1.00121	1.00024	1.00177	1.0019	1.00167	1.00298	1.00404	1.00208	1.00155
54.77	1.00187	0.000119707	1.00145	1.00246	1.00347	1.00255	1.00374	1.00249	1.00233	1.00269	1.00386	1.00159	1.00342	1.00173	1.00277	1.00011	1.00251	1.00253	1.00194	1.00279	1.00162	1.00211	1.00075	1.00198	1.0003	1.00141	1.00262	1.00037	1.00117	1.00108	1.00164	1.0012	1.00115	1.00055	1.00092	1.00021	1.00047	1.00057	1.00159	1.0011	1.00077	1.00037	1.00196	1.00176	1.00148	1.00357	1.0036	1.00217	1.00142
56.27	1.00192	0.00013199	1.00125	1.00267	1.00356	1.00246	1.00325	1.0031	1.00267	1.00286	1.004	1.00156	1.00356	1.00167	1.00296	1.00053	1.00258	1.00321	1.00236	1.00249	1.00253	1.00218	1.00083	1.00195	1.00023	1.00221	1.00207	1.00096	1.00076	1.00072	1.00127	1.00189	1.00149	1.0003	1.00075	1.0008	0.999813	0.999772	1.00143	1.00099	1.00084	1.00042	1.00184	1.00082	1.00144	1.00386	1.00308	1.00233	1.00203
57.78	1.00189	0.000122037	1.00165	1.00249	1.00333	1.0025	1.00306	1.00265	1.00271	1.00257	1.00377	1.00139	1.0031	1.0016	1.00218	1.00057	1.00245	1.00321	1.00228	1.00307	1.00206	1.0023	1.00028	1.00174	1.00055	1.00187	1.00204	1.00131	1.0011	1.001	1.00098	1.00141	1.00158	1.00036	1.00099	1.00065	1.00005	1.00019	1.00104	1.00083	1.00086	0.999939	1.00206	1.00177	1.00125	1.0035	1.00339	1.00209	1.00177
59.28	1.00188	0.000129415	1.00192	1.00255	1.00322	1.0025	1.00307	1.00311	1.00245	1.00216	1.00401	1.00175	1.00303	1.00152	1.00254	1.00048	1.00244	1.00298	1.00259	1.00312	1.00202	1.00256	1.00042	1.00196	0.999511	1.00169	1.00173	1.00117	1.00039	1.00101	1.00127	1.00138	1.00103	1.00023	1.00026	1.00105	1.00048	1.00015	1.00102	1.00157	1.00081	1.00016	1.002	1.00191	1.00145	1.00254	1.0038	1.00238	1.00206
60.78	1.00182	0.000127876	1.00178	1.00271	1.00298	1.00248	1.00294	1.00312	1.00195	1.00236	1.00392	1.0015	1.00308	1.00145	1.00289	1.00036	1.00273	1.00278	1.00261	1.00273	1.00189	1.00263	1.00108	1.00171	0.999361	1.00178	1.00174	1.00072	1.00055	1.00116	1.00162	1.00169	1.00176	0.999873	1.00027	1.00052	1.00034	0.999706	1.00128	1.00081	1.00055	0.99969	1.00213	1.00205	1.00129	1.00231	1.00269	1.00143	1.00184
62.29	1.00187	0.000131614	1.00154	1.00231	1.00325	1.0023	1.00405	1.00314	1.00188	1.00262	1.00387	1.00157	1.00367	1.00166	1.00322	1.00049	1.00284	1.00265	1.00246	1.00297	1.00182	1.00282	1.0011	1.00238	1.00068	1.00196	1.00172	1.0005	1.00086	1.00105	1.00096	1.00165	1.0013	1.00004	1.00017	1.00067	1.00075	1.00002	1.0012	1.00113	1.00052	0.999951	1.00218	1.00214	1.00133	1.00227	1.00426	1.00169	1.00103
63.79	1.0019	0.000133414	1.00189	1.00236	1.00288	1.00249	1.00373	1.00285	1.00209	1.00251	1.00391	1.00172	1.00304	1.00129	1.00276	1.00055	1.00242	1.00329	1.00221	1.00272	1.00216	1.00244	1.00194	1.002	0.999814	1.00144	1.00222	1.00037	1.00126	1.00102	1.00135	1.00155	1.00181	1.00033	1.00026	1.00078	1.0003	0.999594	1.00118	1.00104	1.00065	0.999601	1.00188	1.00198	1.00171	1.00341	1.00372	1.00214	1.00186
65.29	1.00197	0.000125081	1.00178	1.00226	1.00286	1.00239	1.00376	1.00316	1.00247	1.00304	1.00309	1.00153	1.00284	1.00175	1.0029	1.00093	1.0026	1.00282	1.00263	1.00323	1.00253	1.00208	1.00161	1.00292	0.999827	1.00194	1.00156	1.00086	1.00114	1.00093	1.00116	1.00162	1.00157	1.00033	1.00026	1.00071	1.00112	0.999571	1.00154	1.0019	1.00088	0.99984	1.00187	1.00198	1.00149	1.00368	1.00333	1.00171	1.00295
66.81	1.00184	0.000132975	1.00187	1.00239	1.0028	1.00241	1.00373	1.00303	1.00186	1.00256	1.00391	1.00152	1.00291	1.00148	1.00256	1.00062	1.00218	1.00319	1.00254	1.00357	1.00187	1.00158	1.001	1.00226	0.999791	1.00202	1.00113	1.00097	1.00122	1.00051	1.00115	1.0012	1.00119	1.00017	1.00057	1.00096	1.0006	0.999566	1.00122	1.00134	0.999886	1.00021	1.00247	1.00076	1.00125	1.00239	1.00418	1.00223	1.00193
68.31	1.00189	0.000137282	1.00137	1.00195	1.00266	1.00196	1.00392	1.00294	1.00241	1.00269	1.00343	1.0015	1.0035	1.00146	1.00313	1.00058	1.00234	1.00292	1.00254	1.00342	1.00174	1.0024	1.00148	1.00301	0.999964	1.00157	1.00213	1.00069	1.00102	1.00091	1.00113	1.00114	1.00179	1.00013	1.00008	1.00078	1.00042	0.999816	1.00104	1.00082	1.00028	0.999832	1.00243	1.00063	1.0018	1.0024	1.00423	1.00174	1.00189
69.81	1.00187	0.000138641	1.00173	1.00278	1.00258	1.00241	1.00367	1.00302	1.00266	1.00331	1.00351	1.00153	1.00273	1.00142	1.00327	1.00091	1.0028	1.00289	1.00212	1.00354	1.0027	1.00186	1.00049	1.00236	1.00015	1.00223	1.00251	1.0005	1.00083	1.00097	1.00097	1.00089	1.00118	0.999904	1.00017	1.00108	1.00085	0.999959	1.00034	1.00134	1.00031	0.999944	1.00185	1.00088	1.00169	1.00238	1.00464	1.00249	1.00168
71.32	1.00187	0.00014305	1.00175	1.00151	1.00238	1.00212	1.00372	1.00311	1.00243	1.00239	1.00368	1.00161	1.00281	1.00159	1.0026	1.00003	1.00266	1.00322	1.00206	1.00353	1.00295	1.0023	1.00067	1.00239	0.999742	1.00188	1.00185	1.00088	1.00105	1.00095	1.00107	1.00151	1.00124	1.00055	1.00044	1.0004	1.00004	0.999879	1.00054	1.001	1.00044	0.999572	1.00185	1.00098	1.00156	1.00337	1.00428	1.00101	1.00174
72.82	1.00188	0.000143866	1.00171	1.00266	1.00206	1.00212	1.00368	1.0032	1.00244	1.00296	1.00345	1.00169	1.00325	1.00129	1.00225	1.00028	1.0031	1.00296	1.00263	1.00377	1.00308	1.00195	1.00103	1.00291	0.999886	1.00177	1.00207	1.0013	1.00094	1.00106	1.00113	1.00109	1.00128	0.999772	1.00024	1.00037	1.00053	0.999365	1.00035	1.00072	1.00004	1.00021	1.00214	1.00115	1.00114	1.00377	1.00421	1.00242	1.00185
74.32	1.00191	0.000149748	1.002	1.00221	1.00228	1.00208	1.00353	1.00313	1.0023	1.00324	1.00361	1.00141	1.00286	1.00146	1.00233	0.999875	1.00299	1.00285	1.00318	1.00327	1.00285	1.00155	1.00159	1.00234	0.999159	1.00129	1.00157	1.0013	1.00128	1.00115	1.00106	1.00112	1.0019	0.999923	1.00006	1.00039	1.0001	0.999599	1.00094	1.00109	1.00003	0.999519	1.0025	1.00191	1.00157	1.00389	1.00421	1.00199	1.00177
75.83	1.00196	0.000147599	1.00193	1.00229	1.00239	1.00199	1.0042	1.00312	1.0029	1.00329	1.00366	1.00149	1.00287	1.00207	1.00243	0.999603	1.00287	1.00307	1.00275	1.00351	1.00334	1.002	1.00137	1.00315	0.999072	1.00138	1.00158	1.00098	1.00131	1.0007	1.001	1.00127	1.0014	1.0003	1.00057	1.00064	1.00016	1.00007	1.00132	1.00027	1.00012	1.00021	1.00269	1.00229	1.00164	1.00382	1.00382	1.00226	1.00261
77.71	1.00168	0.000154316	NaN	NaN	NaN	NaN	NaN	NaN	NaN	NaN	NaN	NaN	NaN	NaN	NaN	NaN	NaN	NaN	NaN	NaN	NaN	NaN	NaN	NaN	NaN	NaN	1.00187	1.00017	1.00146	1.00146	1.0018	1.00145	1.00195	0.99968	1.00056	1.00037	1.00036	1.00015	1.00044	1.00096	1.00033	0.999723	1.0022	1.00239	1.00159	1.00378	1.00441	1.00181	1.00177
79.21	1.00164	0.000145694	NaN	NaN	NaN	NaN	NaN	NaN	NaN	NaN	NaN	NaN	NaN	NaN	NaN	NaN	NaN	NaN	NaN	NaN	NaN	NaN	NaN	NaN	NaN	NaN	1.00192	1.0005	1.00055	1.00161	1.00097	1.00128	1.00166	0.999689	1.00042	1.00069	1.00026	0.999552	1.00003	1.00075	1.00125	0.999485	1.0027	1.00239	1.00129	1.00332	1.00375	1.00262	1.00166
80.71	1.00173	0.000142384	NaN	NaN	NaN	NaN	NaN	NaN	NaN	NaN	NaN	NaN	NaN	NaN	NaN	NaN	NaN	NaN	NaN	NaN	NaN	NaN	NaN	NaN	NaN	NaN	1.00212	1.00034	1.00143	1.00147	1.00149	1.00146	1.00176	0.999792	1.00043	1.00057	1.0008	1.00034	1.00084	1.00098	1.00066	0.999956	1.0019	1.0024	1.00189	1.0036	1.00394	1.0016	1.0024
82.22	1.00175	0.000146247	NaN	NaN	NaN	NaN	NaN	NaN	NaN	NaN	NaN	NaN	NaN	NaN	NaN	NaN	NaN	NaN	NaN	NaN	NaN	NaN	NaN	NaN	NaN	NaN	1.00196	1.00095	1.00136	1.00147	1.00137	1.00145	1.00192	0.999555	1.00045	0.999829	1.00113	1.0002	1.00077	1.0009	1.00093	0.99989	1.00211	1.0027	1.00194	1.00348	1.00454	1.00251	1.00168
83.72	1.00165	0.000139259	NaN	NaN	NaN	NaN	NaN	NaN	NaN	NaN	NaN	NaN	NaN	NaN	NaN	NaN	NaN	NaN	NaN	NaN	NaN	NaN	NaN	NaN	NaN	NaN	1.00216	1.00174	1.00122	1.00147	1.00107	1.00113	1.00128	0.999815	1.00036	1.00062	1.00037	1	1.0006	1.00067	1.0011	0.999616	1.00226	1.00256	1.00168	1.00353	1.00344	1.00242	1.00155
85.22	1.00162	0.000145645	NaN	NaN	NaN	NaN	NaN	NaN	NaN	NaN	NaN	NaN	NaN	NaN	NaN	NaN	NaN	NaN	NaN	NaN	NaN	NaN	NaN	NaN	NaN	NaN	1.00248	1.00118	1.00098	1.00144	1.00144	1.00129	1.00126	0.999601	1.00052	1.0001	1.00017	0.999795	1.00019	1.00096	1.00054	1.00041	1.00184	1.00228	1.00196	1.00353	1.0043	1.00201	1.0014
86.75	1.00157	0.000155602	NaN	NaN	NaN	NaN	NaN	NaN	NaN	NaN	NaN	NaN	NaN	NaN	NaN	NaN	NaN	NaN	NaN	NaN	NaN	NaN	NaN	NaN	NaN	NaN	1.00177	1.0006	1.00139	1.00118	1.00109	1.00159	1.00118	0.999943	1.00044	1.00031	1.00068	0.999654	1.00031	1.0012	1.00013	0.999993	1.00178	1.00248	1.00167	1.00362	1.00485	1.00148	1.00263
88.25	1.00156	0.000155032	NaN	NaN	NaN	NaN	NaN	NaN	NaN	NaN	NaN	NaN	NaN	NaN	NaN	NaN	NaN	NaN	NaN	NaN	NaN	NaN	NaN	NaN	NaN	NaN	1.00149	1.00112	1.00145	1.00161	1.00105	1.00144	1.00128	1.00013	1.00009	1.00068	0.999727	0.999406	1.00044	1.00067	0.999908	0.999962	1.00181	1.00211	1.00103	1.00341	1.00442	1.00179	1.00173
89.76	1.00151	0.000152794	NaN	NaN	NaN	NaN	NaN	NaN	NaN	NaN	NaN	NaN	NaN	NaN	NaN	NaN	NaN	NaN	NaN	NaN	NaN	NaN	NaN	NaN	NaN	NaN	1.00187	1.00093	1.00068	1.0014	1.0008	1.00157	1.00065	0.99966	0.999851	1.00077	0.999936	0.999548	1.00023	1.0014	1.00016	1.00017	1.00189	1.00206	1.00101	1.00344	1.00434	1.00146	1.00185
91.28	1.00152	0.00014534	NaN	NaN	NaN	NaN	NaN	NaN	NaN	NaN	NaN	NaN	NaN	NaN	NaN	NaN	NaN	NaN	NaN	NaN	NaN	NaN	NaN	NaN	NaN	NaN	1.0018	1.0007	1.00118	1.00108	1.00099	1.00131	1.00089	0.999975	0.999801	1.0006	1.00032	0.999601	1.00063	1.00143	1.00025	1.00036	1.00156	1.00209	1.00169	1.00355	1.00353	1.00139	1.00252
92.8	1.00152	0.000157762	NaN	NaN	NaN	NaN	NaN	NaN	NaN	NaN	NaN	NaN	NaN	NaN	NaN	NaN	NaN	NaN	NaN	NaN	NaN	NaN	NaN	NaN	NaN	NaN	1.00212	1.00072	1.00085	1.00112	1.00109	1.0016	1.00135	0.999771	0.999758	1.00052	0.999935	0.999751	0.999774	1.0008	1.00033	1.00003	1.0016	1.00243	1.00166	1.00361	1.00438	1.00166	1.00283
94.31	1.0014	0.000145918	NaN	NaN	NaN	NaN	NaN	NaN	NaN	NaN	NaN	NaN	NaN	NaN	NaN	NaN	NaN	NaN	NaN	NaN	NaN	NaN	NaN	NaN	NaN	NaN	1.00118	1.0006	1.00108	1.0011	1.001	1.00157	1.0008	0.999655	0.999458	1.00118	1.00047	0.999548	0.999836	1.00081	1.00076	1.00014	1.00137	1.00218	1.00176	1.00316	1.00353	1.00111	1.00197
95.83	1.00145	0.000158955	NaN	NaN	NaN	NaN	NaN	NaN	NaN	NaN	NaN	NaN	NaN	NaN	NaN	NaN	NaN	NaN	NaN	NaN	NaN	NaN	NaN	NaN	NaN	NaN	1.0015	1.00137	1.0009	1.00125	1.001	1.00167	1.00048	0.999685	0.99966	1.00035	0.999788	0.999494	0.999706	1.00165	1.00078	0.999668	1.00161	1.00205	1.00146	1.00288	1.00436	1.00198	1.00269
97.33	1.00141	0.000153361	NaN	NaN	NaN	NaN	NaN	NaN	NaN	NaN	NaN	NaN	NaN	NaN	NaN	NaN	NaN	NaN	NaN	NaN	NaN	NaN	NaN	NaN	NaN	NaN	1.00216	1.00012	1.002	1.00147	1.00092	1.00154	1.00099	0.999615	0.999672	1.00108	1.00044	0.999556	1.0001	1.00097	0.999891	1.0001	1.0018	1.00187	1.00174	1.00266	1.00468	1.00126	1.00203
98.86	1.00139	0.000160659	NaN	NaN	NaN	NaN	NaN	NaN	NaN	NaN	NaN	NaN	NaN	NaN	NaN	NaN	NaN	NaN	NaN	NaN	NaN	NaN	NaN	NaN	NaN	NaN	1.00223	1.0001	1.00078	1.00126	1.00078	1.00169	1.00032	0.999207	0.999837	1.00069	1.00006	0.999495	1.00003	1.00104	0.999754	0.999779	1.0016	1.00199	1.00145	1.00303	1.00419	1.002	1.00282
100.38	1.00142	0.000157401	NaN	NaN	NaN	NaN	NaN	NaN	NaN	NaN	NaN	NaN	NaN	NaN	NaN	NaN	NaN	NaN	NaN	NaN	NaN	NaN	NaN	NaN	NaN	NaN	1.00225	1.00048	1.00053	1.0012	1.00112	1.00175	1.00042	0.999338	0.999406	1.00131	0.999987	0.999679	0.999819	1.00119	1.00034	0.999983	1.00175	1.00206	1.00148	1.00279	1.00426	1.00125	1.00172
101.9	1.00141	0.000156417	NaN	NaN	NaN	NaN	NaN	NaN	NaN	NaN	NaN	NaN	NaN	NaN	NaN	NaN	NaN	NaN	NaN	NaN	NaN	NaN	NaN	NaN	NaN	NaN	1.00156	1.00041	1.00097	1.00117	1.0011	1.00121	1.00102	0.999627	0.999561	1.00076	0.999997	0.999617	0.999734	1.00077	0.999734	1.00077	1.00158	1.00182	1.00137	1.00307	1.00424	1.00156	1.00273
103.41	1.00136	0.000151008	NaN	NaN	NaN	NaN	NaN	NaN	NaN	NaN	NaN	NaN	NaN	NaN	NaN	NaN	NaN	NaN	NaN	NaN	NaN	NaN	NaN	NaN	NaN	NaN	1.0017	1.00073	1.00082	1.00092	1.00108	1.00232	1.00037	0.999616	0.999642	1.00084	1.00016	0.999456	1.00041	1.00075	1.00016	1.00017	1.00171	1.00192	1.00138	1.00293	1.00426	1.00162	1.00189
104.93	1.00129	0.000156059	NaN	NaN	NaN	NaN	NaN	NaN	NaN	NaN	NaN	NaN	NaN	NaN	NaN	NaN	NaN	NaN	NaN	NaN	NaN	NaN	NaN	NaN	NaN	NaN	1.00191	1.00054	1.00078	1.00079	1.00046	1.00194	1.0003	0.999274	0.999648	1.0005	1.00059	0.99906	0.999763	1.00034	0.999723	1.00028	1.00175	1.00108	1.00142	1.00327	1.00341	1.0015	1.00275
106.49	1.00136	0.000153835	NaN	NaN	NaN	NaN	NaN	NaN	NaN	NaN	NaN	NaN	NaN	NaN	NaN	NaN	NaN	NaN	NaN	NaN	NaN	NaN	NaN	NaN	NaN	NaN	1.00128	1.00027	1.00107	1.0011	1.00094	1.00192	1.00056	0.999087	1.00008	1.00076	1.00132	0.9994	1.0002	1.00038	0.999723	1.00024	1.00166	1.00108	1.0009	1.00292	1.00436	1.00176	1.0018
107.99	1.00139	0.000156021	NaN	NaN	NaN	NaN	NaN	NaN	NaN	NaN	NaN	NaN	NaN	NaN	NaN	NaN	NaN	NaN	NaN	NaN	NaN	NaN	NaN	NaN	NaN	NaN	1.00179	1.00016	1.00029	1.00145	1.00032	1.00213	1.0008	0.999333	0.999945	1.00051	1.00091	0.999279	1.00009	1.00039	0.999877	1.0001	1.00157	1.00156	1.00174	1.00304	1.00433	1.00174	1.00191
109.49	1.00131	0.000149896	NaN	NaN	NaN	NaN	NaN	NaN	NaN	NaN	NaN	NaN	NaN	NaN	NaN	NaN	NaN	NaN	NaN	NaN	NaN	NaN	NaN	NaN	NaN	NaN	1.00128	1.00038	1.00071	1.00152	1.00034	1.0022	1.00069	0.999245	0.999859	1.00068	1.00067	0.998974	0.999862	1.00011	1.00064	1.00038	1.00173	1.00102	1.00136	1.00263	1.00384	1.00194	1.00264
111.02	1.00129	0.000147424	NaN	NaN	NaN	NaN	NaN	NaN	NaN	NaN	NaN	NaN	NaN	NaN	NaN	NaN	NaN	NaN	NaN	NaN	NaN	NaN	NaN	NaN	NaN	NaN	1.0017	1.00102	1.00017	1.00116	1.00031	1.00187	1.00073	0.999355	1.00034	1.00111	1.00111	0.999382	0.999069	0.999975	1.00038	0.999661	1.00177	1.00106	1.00131	1.00291	1.0038	1.00125	1.00268
112.54	1.00118	0.000159569	NaN	NaN	NaN	NaN	NaN	NaN	NaN	NaN	NaN	NaN	NaN	NaN	NaN	NaN	NaN	NaN	NaN	NaN	NaN	NaN	NaN	NaN	NaN	NaN	1.00148	1.00022	1.00011	1.00105	1.00024	1.00177	1.00027	0.999134	0.999842	1.00039	1.00028	0.998569	1.00005	1.00013	1.0002	0.999743	1.00144	1.00142	1.00129	1.00254	1.00413	1.00078	1.00129
114.11	1.00118	0.000154762	NaN	NaN	NaN	NaN	NaN	NaN	NaN	NaN	NaN	NaN	NaN	NaN	NaN	NaN	NaN	NaN	NaN	NaN	NaN	NaN	NaN	NaN	NaN	NaN	1.00179	1.00074	0.999828	1.00112	1.00018	1.0019	1.00056	0.998852	0.999551	1.00066	0.999972	0.998965	0.999692	1.00052	1.00044	1.00016	1.00173	1.00046	1.00121	1.00281	1.00408	1.00161	1.00234
115.63	1.00116	0.000149155	NaN	NaN	NaN	NaN	NaN	NaN	NaN	NaN	NaN	NaN	NaN	NaN	NaN	NaN	NaN	NaN	NaN	NaN	NaN	NaN	NaN	NaN	NaN	NaN	1.00091	0.999808	1.00003	1.0009	1.00027	1.00144	0.999994	0.998832	0.999973	1.00135	1.00041	0.999153	0.999838	1.00066	1.00055	1.00017	1.00143	1.0007	1.00106	1.00243	1.00399	1.00165	1.00244
117.14	1.00115	0.000143745	NaN	NaN	NaN	NaN	NaN	NaN	NaN	NaN	NaN	NaN	NaN	NaN	NaN	NaN	NaN	NaN	NaN	NaN	NaN	NaN	NaN	NaN	NaN	NaN	1.00092	0.999933	0.99938	1.00099	1.00015	1.00209	0.999721	0.999148	0.999814	1.00098	1.00038	0.999527	0.999746	1.00054	1.00033	0.99976	1.00161	1.00105	1.00132	1.00204	1.0041	1.00131	1.00245
118.64	1.00104	0.000150262	NaN	NaN	NaN	NaN	NaN	NaN	NaN	NaN	NaN	NaN	NaN	NaN	NaN	NaN	NaN	NaN	NaN	NaN	NaN	NaN	NaN	NaN	NaN	NaN	1.00124	0.999925	1.00022	1.001	1.00054	1.00169	1.00019	0.998517	0.999583	1.00057	0.99973	0.99929	0.999712	1.00079	0.999965	0.999825	1.00063	1.00079	1.00071	1.00201	1.00407	1.00131	1.00147
120.16	1.0011	0.000152382	NaN	NaN	NaN	NaN	NaN	NaN	NaN	NaN	NaN	NaN	NaN	NaN	NaN	NaN	NaN	NaN	NaN	NaN	NaN	NaN	NaN	NaN	NaN	NaN	1.00154	0.999351	1.00023	1.00112	0.999834	1.0015	1.00017	0.998942	0.999336	1.00073	1.00059	0.999261	1.00014	1.00036	1.00068	0.999787	1.00246	1.00085	1.00094	1.00183	1.00449	1.00121	1.00207
[truncated: 126 more columns]

## Sheet: Fig. 6e
1 Stimulation Control (Stim Intensity=50)
Time (s)	Mean FRET Ratio	S.E.M.	Well-1	Well-2	Well-3	Well-4	Well-5	Well-6	Well-7	Well-8	Well-9	Well-10	Well-11	Well-12	Well-13	Well-14	Well-15	Well-16	Well-17	Well-18	Well-19	Well-20	Well-21	Well-22	Well-23	Well-24	Well-25	Well-26	Well-27	Well-28	Well-29	Well-30	Well-31	Well-32	Well-33	Well-34	Well-35	Well-36	Well-37	Well-38	Well-39	Well-40	Well-41	Well-42	Well-43	Well-44	Well-45	Well-46	Well-47
-13.53	0.999824	9.59948e-05	0.999977	0.999452	0.998437	1.00024	1.00118	0.999842	1.0007	0.999591	1.00023	0.999141	1.00071	0.999977	0.99817	0.998632	0.998322	0.999173	1.00057	0.998764	0.999255	0.999908	1.00047	1.00054	0.999737	0.998563	1.0007	0.99937	0.999606	0.999694	1.00037	0.9993	0.999743	0.999231	1.00164	0.999488	1.00107	0.998646	0.99984	0.999455	1.0012	0.998976	1.00014	0.999999	1.00027	1.00017	1.00039	0.998824	0.999753
-12.03	1.00004	6.0251e-05	0.999872	1.00015	0.999475	1.00024	0.99985	1.00053	0.999543	1.00009	1.00011	0.999575	0.999979	0.999858	0.999747	0.999608	0.999926	0.999748	0.999664	1.00008	1.0002	1.00056	1.00008	0.999325	0.999762	0.999346	0.99928	1.00026	0.999604	0.999678	0.999927	1.00025	1.00023	0.999665	1.00139	0.999655	1.00093	1.00007	1.00034	1.00009	1.00098	0.999555	1.00188	0.999877	1.00061	1.00057	0.999861	0.999837	1.00102
-10.52	0.999941	4.47974e-05	0.999989	1.00036	0.999629	0.999693	1.00025	1.00059	0.999578	0.999901	1.00005	1.00025	1.00024	0.999944	1.00005	0.999958	0.999822	0.999329	0.999814	1.00002	1.00051	0.999309	0.999649	0.999822	0.999477	0.999638	1.00003	1.0003	0.999974	0.999407	1.00011	0.99999	1.00046	0.999261	0.999486	0.999467	0.999608	1.00003	0.999821	1.00008	0.99938	0.999848	0.999856	1.00009	0.999497	1.00039	0.999435	1.00003	1.00084
-9.02	0.999961	5.45189e-05	0.999942	1.00024	1.00035	0.99986	1.00023	1.00016	0.999689	0.999855	1.00007	1.00015	1.0004	0.999721	1.0001	1.00036	1.00027	1	0.99992	1.00013	1.00058	1.00168	0.999776	1.00002	0.999474	1.00004	1.00018	0.99819	0.99976	0.999628	0.999679	1.00032	0.998786	0.999583	0.999267	1.00017	0.999766	1.00012	1.00001	1.00021	0.9995	1.00002	0.999734	0.999684	0.999491	1.00064	0.999759	0.999648	1.00093
-7.52	1.00007	5.25366e-05	0.999859	0.999627	1.00048	0.999949	1.00013	0.999044	0.9997	0.99995	0.999912	1.00041	1.00058	0.999793	0.998807	1.00086	1.0001	1.00031	0.999782	1.0004	1.00041	0.999253	1.00005	0.999845	0.999804	1.00012	1.00023	1.00017	1.00021	1.00023	0.999593	0.999855	1.00091	0.999746	0.999533	0.999235	0.999944	1.00022	0.999978	1.00022	0.999412	1.00016	0.999664	0.9997	0.999564	0.99896	1.00008	0.999857	1.00103
-6.02	0.999984	5.70108e-05	0.999892	1.0005	0.999082	0.999792	0.999029	0.999435	1.00014	0.999967	0.999797	1.00028	1.00022	0.999925	0.998607	1.00008	1.00015	1.0002	0.999953	1.0002	1.00031	0.999852	0.999721	1.00019	1.00001	1.00065	0.999971	0.999795	0.999926	0.999836	1.00063	1.00023	1.00073	1.00063	0.999407	1.00014	0.999868	1.00011	1.00001	1.00001	0.999318	1.00039	0.99947	1.00071	0.999588	1.00084	1.0011	1.00004	0.999311
-4.51	0.999974	5.36658e-05	0.999783	0.999597	1.00069	1.00008	0.999082	1.00077	0.999819	1.00009	1.00041	0.999566	0.998894	1.00005	1.00071	1.00012	1.00025	1.00027	0.999948	1.00017	1.00019	0.999803	1.00001	1.00004	0.999896	1.00066	0.999894	0.999988	1.00011	1.00036	0.999637	1.0001	1.00087	1.00026	1.00023	1.00022	0.999696	1.00005	1.00021	0.999915	0.999242	1.00011	0.999898	1.00047	0.999702	0.999028	0.99995	1.00019	0.999495
-3.01	1.00008	5.2428e-05	1.00044	0.999974	1.00074	0.999977	1.00024	0.999768	1.00025	0.999973	0.999967	0.999044	0.999426	1.00003	1.00089	1.00023	1.00041	1.00019	0.999734	1.00015	1.00044	0.999674	1.00016	1.00034	1.00047	0.999501	0.999741	1.00056	1.00012	1.00041	1.0003	1.0001	0.998801	1.00101	1.00007	1.00057	0.999804	1.00012	0.999912	0.999859	0.999938	1.00005	0.999669	1.00017	0.999893	1.00045	0.999858	1.00068	0.999279
-1.5	1.0001	6.61289e-05	0.999883	1.00008	1.00055	1.00008	1.00085	0.999864	1.00036	1.00021	1.00042	1.00076	1.00034	1.00021	1.00163	1.00016	1.00053	1.00049	1.00002	0.999938	0.998927	1.00029	0.999958	0.99996	1.00065	1.00147	1.00011	1.00015	0.999914	1.00065	1.00023	0.999763	0.99859	0.999974	0.999128	1.00058	0.99964	1.00039	1.00027	1.00019	1.00058	0.999893	0.999825	1.00027	1.00118	1.00029	1.00001	1.0003	0.998911
0	1.00002	6.89184e-05	1.00036	1.00003	1.00058	1.00009	0.999174	1.00001	1.00022	1.00038	0.999028	1.00083	0.999217	1.0005	1.00129	0.999986	1.00022	1.00028	1.0006	1.00014	0.999179	0.999674	1.00012	0.999933	1.00072	1.00001	0.99987	1.00122	1.00078	1.00011	0.999537	1.0001	1.00087	1.00064	0.999856	1.00047	0.999681	1.00023	0.99961	0.999969	1.00044	1.001	0.999868	0.999036	1.0002	0.998656	0.999563	1.0006	0.999434
3.91	1.01377	0.000256741	1.02026	1.02169	1.01762	1.02092	1.02073	1.02043	1.01695	1.01249	1.01	1.01076	1.01041	1.0104	1.01388	1.01184	1.01234	1.0131	1.01258	1.01416	1.01295	1.01281	1.013	1.01323	1.01371	1.01265	1.01449	1.0122	1.0134	1.01385	1.01436	1.0139	1.01601	1.01334	1.01306	1.0142	1.01317	1.01371	1.01221	1.01378	1.01268	1.01412	1.01327	1.01514	1.01351	1.01212	1.01347	1.01257	1.01313
4.92	1.0225	0.000334262	1.03004	1.03273	1.02844	1.03154	1.03056	1.03155	1.02821	1.02047	1.01887	1.01905	1.01952	1.01904	1.02153	1.01808	1.01769	1.02052	1.02085	1.02056	1.02121	1.02022	1.0205	1.02132	1.02026	1.02055	1.02317	1.01939	1.02112	1.0202	1.02255	1.02356	1.02366	1.02235	1.023	1.02237	1.02212	1.02318	1.02159	1.02231	1.02243	1.02236	1.0224	1.02222	1.02193	1.02075	1.02124	1.02068	1.02225
6.43	1.03089	0.000434043	1.04114	1.04318	1.04104	1.04259	1.04196	1.04184	1.03616	1.03045	1.02771	1.02722	1.02597	1.02399	1.03146	1.02812	1.02889	1.03	1.03118	1.03055	1.03162	1.03193	1.03051	1.03184	1.03054	1.03068	1.03477	1.03053	1.03121	1.02997	1.03176	1.03234	1.03401	1.03274	1.03247	1.03127	1.03117	1.03242	1.03082	1.02863	1.03146	1.0294	1.03181	1.03059	1.03078	1.02917	1.02894	1.02944	1.03042
7.93	1.03284	0.000559522	1.04388	1.04803	1.04537	1.04628	1.04656	1.04634	1.03836	1.03229	1.02889	1.02906	1.02811	1.0242	1.03533	1.03294	1.03375	1.03487	1.03565	1.035	1.03538	1.03559	1.03136	1.03575	1.03368	1.0339	1.0371	1.03398	1.0349	1.03325	1.03511	1.03552	1.03856	1.03563	1.03499	1.0343	1.03303	1.03568	1.03268	1.03104	1.03316	1.03148	1.0331	1.03196	1.03252	1.03154	1.03038	1.02856	1.03213
9.43	1.03003	0.000588337	1.04198	1.04534	1.0442	1.04324	1.04415	1.04227	1.03523	1.02953	1.02637	1.02697	1.02519	1.02295	1.03376	1.03101	1.03244	1.03334	1.0336	1.03292	1.03291	1.03361	1.03098	1.03281	1.03174	1.03209	1.03511	1.031	1.0327	1.03075	1.03236	1.03212	1.03529	1.03295	1.03158	1.03165	1.03069	1.03281	1.02958	1.02785	1.03043	1.02841	1.03087	1.02842	1.03019	1.02842	1.02766	1.02601	1.02998
10.94	1.02566	0.000511855	1.03456	1.03909	1.0381	1.03685	1.03729	1.0361	1.02941	1.02564	1.02271	1.02304	1.02151	1.01841	1.02924	1.02696	1.02838	1.02835	1.02867	1.02811	1.02867	1.02946	1.02564	1.02943	1.02851	1.02792	1.03007	1.02638	1.02774	1.02641	1.02679	1.02801	1.02995	1.02846	1.02678	1.02714	1.02616	1.02733	1.02531	1.02445	1.0263	1.02648	1.0258	1.02549	1.02523	1.02502	1.02319	1.02189	1.0248
12.44	1.02161	0.000436502	1.02907	1.03099	1.03296	1.02993	1.02985	1.02903	1.02368	1.0218	1.01895	1.01965	1.01852	1.01546	1.02613	1.02338	1.02447	1.02488	1.02486	1.02428	1.0239	1.02513	1.02331	1.02484	1.02476	1.02396	1.02588	1.02273	1.023	1.02233	1.02272	1.02366	1.02591	1.02492	1.02228	1.02301	1.02283	1.02399	1.02194	1.02186	1.02241	1.02209	1.02155	1.02106	1.02205	1.02016	1.01902	1.01791	1.02111
13.94	1.01812	0.000374253	1.02336	1.02599	1.0274	1.02415	1.02379	1.02337	1.01906	1.01909	1.01604	1.01659	1.01571	1.01449	1.02142	1.02015	1.02108	1.02167	1.02058	1.021	1.02106	1.02229	1.02012	1.02146	1.0212	1.02054	1.02194	1.01949	1.02042	1.01948	1.01876	1.02032	1.02207	1.02093	1.01891	1.01982	1.01887	1.02058	1.01762	1.01734	1.01907	1.01824	1.01817	1.01767	1.01795	1.01681	1.01704	1.01482	1.01852
15.45	1.01529	0.000340501	1.01864	1.02103	1.02244	1.01999	1.02043	1.0187	1.01542	1.01646	1.01361	1.01392	1.01344	1.01248	1.01841	1.01697	1.01869	1.01836	1.01832	1.0183	1.01809	1.01934	1.01696	1.01969	1.01698	1.01771	1.01914	1.01677	1.0177	1.01857	1.01696	1.01843	1.01824	1.0183	1.01625	1.01684	1.01636	1.01791	1.0157	1.01557	1.01641	1.01428	1.01523	1.0134	1.01604	1.01494	1.01457	1.01274	1.01467
16.95	1.01272	0.000315957	1.01438	1.01657	1.01829	1.01575	1.01457	1.01519	1.01374	1.01558	1.01146	1.0119	1.01182	1.01035	1.01606	1.01546	1.01644	1.01664	1.01612	1.01582	1.01535	1.01701	1.01466	1.01646	1.01443	1.01584	1.01654	1.01449	1.01458	1.01431	1.01375	1.01468	1.01572	1.01597	1.01418	1.01458	1.01351	1.01562	1.01361	1.01263	1.01451	1.01395	1.01309	1.01265	1.01305	1.01185	1.01238	1.01209	1.01226
18.45	1.01072	0.000312742	1.01095	1.01264	1.01534	1.01171	1.0118	1.01314	1.01073	1.01225	1.00988	1.00998	1.00941	1.00858	1.01528	1.01349	1.01468	1.01365	1.01395	1.01532	1.01338	1.01483	1.01287	1.01416	1.01368	1.01364	1.01442	1.01296	1.01276	1.014	1.01208	1.01455	1.01301	1.01406	1.01153	1.01272	1.01178	1.01273	1.01147	1.01217	1.01246	1.01213	1.01098	1.01019	1.01073	1.01103	1.01071	1.00918	1.01069
19.96	1.00851	0.000307775	1.00767	1.01021	1.01242	1.00846	1.00887	1.0098	1.00843	1.01158	1.00788	1.00817	1.00762	1.00702	1.01173	1.01159	1.01445	1.01238	1.01203	1.01176	1.01128	1.01284	1.01102	1.01242	1.01024	1.01127	1.01215	1.01022	1.01046	1.01024	1.01027	1.01178	1.01127	1.01147	1.00974	1.0108	1.00942	1.01115	1.00921	1.01011	1.01038	1.01027	1.00911	1.00814	1.00901	1.00841	1.00838	1.00732	1.00895
21.46	1.00664	0.000313606	1.00493	1.00763	1.01065	1.00523	1.00585	1.00611	1.00549	1.00961	1.00619	1.00656	1.0059	1.00525	1.01019	1.01065	1.01243	1.01119	1.01011	1.00989	1.00963	1.01093	1.00867	1.01079	1.00994	1.00934	1.01047	1.00835	1.01015	1.00862	1.00751	1.01025	1.00881	1.00952	1.00787	1.00861	1.00776	1.00997	1.00759	1.00838	1.00844	1.00613	1.00664	1.00633	1.00724	1.00705	1.00696	1.00536	1.00632
22.97	1.00488	0.0003155	1.00256	1.00438	1.0078	1.00237	1.00339	1.0036	1.00404	1.00798	1.00439	1.00472	1.00423	1.00385	1.00829	1.00937	1.00951	1.01008	1.00902	1.00848	1.00757	1.00923	1.00673	1.00862	1.00877	1.00814	1.00792	1.00674	1.00885	1.00695	1.00574	1.00853	1.00695	1.00791	1.00579	1.00687	1.00591	1.00817	1.00475	1.00689	1.00689	1.00632	1.0054	1.0048	1.00605	1.0044	1.00438	1.00413	1.00519
24.47	1.00325	0.000320537	1.00037	1.00222	1.0064	1.00039	1.00133	1.003	1.00222	1.0065	1.00283	1.00326	1.0027	1.00285	1.00668	1.00661	1.00808	1.00861	1.00752	1.00835	1.00781	1.00752	1.00553	1.00697	1.00681	1.00622	1.00696	1.0047	1.00556	1.00595	1.00541	1.00675	1.00496	1.00594	1.00437	1.00515	1.00422	1.00656	1.00435	1.00506	1.00488	1.00411	1.00438	1.00159	1.00476	1.00348	1.00351	1.00124	1.00306
25.98	1.00187	0.000316955	0.999537	1.00142	1.00436	0.998821	0.999468	1.00028	1.00064	1.00491	1.00157	1.0019	1.00161	1.00127	1.00676	1.00563	1.00821	1.00706	1.0062	1.00582	1.005	1.00625	1.0041	1.00604	1.00526	1.00502	1.00547	1.00347	1.00558	1.00452	1.00371	1.00386	1.00349	1.00472	1.00308	1.00384	1.00269	1.00495	1.00267	1.00411	1.00373	1.00147	1.00227	1.00013	1.00245	1.0023	1.00231	1.00031	1.0021
27.48	1.00071	0.000309259	0.997125	0.99912	1.00239	0.997296	0.99795	0.998831	0.998998	1.00375	1.00173	1.00089	1.0006	1.00037	1.00393	1.00572	1.00708	1.00479	1.00483	1.00431	1.0041	1.00513	1.00365	1.00451	1.00445	1.00392	1.00427	1.00233	1.00304	1.00281	1.00216	1.00264	1.00204	1.00354	1.00154	1.00294	1.00246	1.00353	1.0013	1.00164	1.00262	1.00234	1.00173	1.0004	1.00148	1.00116	1.00076	1.00108	1.00119
28.99	0.999944	0.000307714	0.99673	0.9978	1.00277	0.995654	0.997058	0.997528	0.997797	1.00287	0.999437	0.999747	0.999657	0.999692	1.00275	1.00281	1.00616	1.00543	1.00383	1.00308	1.00437	1.00384	1.00281	1.0038	1.00316	1.00309	1.003	1.00118	1.00338	1.00416	1.00129	1.00244	1.00098	1.00251	1.00022	1.00271	1.00091	1.00274	1.00062	1.00204	1.00145	1.00161	1.00005	0.99925	1.0006	1.00033	0.999994	1.00025	0.999934
30.49	0.999041	0.000289457	0.994704	0.997273	0.999899	0.994359	0.996908	0.997058	0.99681	1.00196	0.998635	0.998879	0.998947	0.998977	1.00204	1.00196	1.00434	1.00453	1.00302	1.00254	1.00284	1.00295	1.00201	1.00232	1.00228	1.00185	1.00215	1.00052	1.00256	1.00096	0.999817	1.00189	1	1.00141	0.999402	1.00103	0.999902	1.00179	0.999861	1.00115	1.00055	1.0009	0.999773	0.998829	0.999879	0.999182	0.998955	0.99939	0.998741
32	0.998323	0.000295431	0.99377	0.996514	0.998867	0.993566	0.995181	0.996123	0.995872	1.00093	0.997992	0.998167	0.998271	0.998464	1.00093	1.00301	1.00408	1.00189	1.00208	1.00288	1.00147	1.00229	1.00109	1.00171	1.00151	1.00135	1.00141	0.999899	1.00242	1.00271	0.999421	1.00112	0.998706	1.00063	0.998833	1.00017	0.999426	1.00092	0.999051	1.00046	0.99989	0.999723	0.998299	0.997844	0.999813	0.998291	0.998839	0.998843	0.998006
33.5	0.997771	0.0002779	0.993416	0.995907	0.997648	0.992808	0.994242	0.995055	0.994912	1.0002	0.999123	0.998803	0.997658	0.998621	1.00033	1.00053	1.00194	1.0027	1.00146	1.00082	1.0016	1.00133	1.00055	1.00074	1.00073	1.0005	1.00073	0.999141	1.00102	1.00196	0.999145	1.0005	0.998258	0.999735	0.998134	0.999748	0.999006	1.00039	0.998735	0.999979	0.999421	0.999422	0.99842	0.997368	0.998757	0.997823	0.998017	0.997849	0.997176
35	0.997287	0.000282069	0.99248	0.995219	0.996899	0.9923	0.993709	0.994935	0.994204	0.999745	0.996772	0.997192	0.997195	0.997904	1.00096	0.999827	1.00148	1.00227	1.00092	1.0019	1.00155	1.00085	0.999686	1.00045	1.00045	1.00012	1.00028	1.00038	1.001	0.998858	0.998626	0.998585	0.99714	0.999592	0.997686	0.999075	0.998705	0.999899	0.997856	0.999478	0.999022	0.99902	0.997894	0.996817	0.998246	0.997398	0.997473	0.997038	0.996719
36.51	0.996814	0.000266062	0.991971	0.994687	0.996097	0.991643	0.993783	0.995142	0.993381	0.999229	0.997603	0.996727	0.997557	0.997317	0.999397	0.999222	1.00096	0.99994	1.00053	1.00132	0.999117	1.00047	0.999558	1.0001	0.999921	0.99947	0.999805	0.999705	0.998615	1.00052	0.997762	0.999523	0.99682	0.999075	0.997528	0.999205	0.998126	0.998998	0.997399	0.999172	0.998072	0.998171	0.996873	0.996581	0.997791	0.996739	0.99657	0.99708	0.996365
38.01	0.996462	0.000267123	0.992796	0.994333	0.995441	0.991404	0.993531	0.994095	0.993457	0.998903	0.996168	0.99661	0.996607	0.997526	0.997943	0.999247	1.00229	1.00095	0.999788	1.00065	1.00061	0.99976	0.998917	0.999264	0.999346	0.998586	0.999166	0.9977	0.998899	0.999664	0.9971	0.999016	0.99637	0.998392	0.996416	0.998972	0.998034	0.998849	0.997146	0.997437	0.998052	0.998022	0.997018	0.996374	0.998023	0.996418	0.996776	0.99771	0.995784
39.51	0.996111	0.000261577	0.992199	0.99402	0.994645	0.990959	0.992894	0.993488	0.993674	0.998475	0.997692	0.996161	0.996409	0.996692	0.999893	0.998565	1.00179	0.999906	0.998712	0.998927	0.999473	0.999372	0.99874	0.999594	0.99921	0.998719	0.998996	0.997084	0.99933	0.99814	0.996971	0.997343	0.996	0.998475	0.996204	0.998542	0.99695	0.998395	0.997321	0.998469	0.997753	0.99763	0.996581	0.995951	0.996707	0.996067	0.996247	0.995936	0.995301
41.02	0.995914	0.00024216	0.991149	0.993898	0.996096	0.990722	0.992764	0.994423	0.992361	0.997986	0.996697	0.995969	0.99647	0.99682	0.997816	0.999417	1.00149	0.999243	0.998871	0.998789	0.997898	0.999089	0.998425	0.998615	0.998456	0.998299	0.998403	0.996673	0.998077	0.997208	0.9964	0.998668	0.995622	0.997923	0.996085	0.998159	0.996548	0.998173	0.996956	0.996824	0.997364	0.997391	0.996558	0.9961	0.996614	0.99592	0.996044	0.996983	0.995401
42.52	0.995721	0.000243574	0.99192	0.993459	0.994079	0.990617	0.992768	0.99389	0.9922	0.997747	0.995265	0.996953	0.995961	0.996671	0.998838	0.998183	0.999366	1.00007	0.999179	0.999491	0.99918	0.998481	0.998244	0.998035	0.998014	0.997836	0.99814	0.99673	0.998575	0.997349	0.997305	0.996928	0.99573	0.997555	0.99604	0.998133	0.996293	0.997759	0.996393	0.997881	0.997239	0.996568	0.996407	0.996072	0.996407	0.996241	0.995963	0.996848	0.995508
44.03	0.995599	0.000250671	0.991086	0.993407	0.995161	0.990432	0.992598	0.992745	0.993633	0.997892	0.995094	0.997207	0.99601	0.996625	0.998522	0.998829	1.00095	0.999501	0.998773	0.998942	0.997919	0.998369	0.998168	0.997637	0.998031	0.998451	0.99794	0.998297	0.998519	0.997107	0.996581	0.997838	0.994997	0.998078	0.995733	0.997228	0.996109	0.997541	0.996501	0.997153	0.997246	0.99674	0.995607	0.994395	0.995954	0.99592	0.99584	0.99641	0.995058
45.53	0.995454	0.000234709	0.991947	0.993416	0.993416	0.990546	0.992488	0.992361	0.993217	0.99764	0.995744	0.996813	0.996457	0.996447	0.997043	0.999022	1.00006	0.999475	0.998615	0.998762	0.996896	0.997792	0.997871	0.997689	0.997783	0.998239	0.997837	0.995937	0.998257	0.996509	0.996716	0.997797	0.994879	0.997391	0.995591	0.997066	0.996012	0.997655	0.996043	0.997081	0.996978	0.99682	0.995949	0.995424	0.996446	0.995773	0.995579	0.996438	0.994883
47.03	0.99529	0.00023824	0.991807	0.993435	0.992985	0.990408	0.992343	0.992768	0.993399	0.997725	0.995367	0.995614	0.996327	0.996545	0.996916	0.998603	1.00031	0.997361	0.998392	0.997474	0.998181	0.997673	0.997511	0.997383	0.996982	0.998052	0.997141	0.995835	0.998147	0.998773	0.996569	0.997585	0.994805	0.997105	0.995368	0.997662	0.995796	0.997689	0.996	0.997	0.996892	0.996096	0.996105	0.995507	0.997321	0.995579	0.995979	0.99634	0.994766
48.54	0.995239	0.000217908	0.991824	0.993121	0.994195	0.990267	0.99235	0.994011	0.9936	0.997678	0.995841	0.997001	0.996321	0.996413	0.996627	0.997237	0.998336	0.999044	0.998974	0.998438	0.997809	0.997346	0.997232	0.997639	0.997296	0.997926	0.997303	0.995423	0.997836	0.996022	0.996406	0.997358	0.994767	0.997169	0.995247	0.99763	0.995315	0.997429	0.996145	0.995199	0.996878	0.996672	0.994993	0.99555	0.995654	0.995163	0.995369	0.99598	0.994745
50.04	0.995184	0.000212216	0.991819	0.993254	0.992612	0.990167	0.992424	0.993384	0.993664	0.997461	0.995435	0.996674	0.99621	0.996625	0.996168	0.998334	0.999568	0.998135	0.998316	0.99685	0.996524	0.997882	0.997205	0.997086	0.997087	0.997408	0.997471	0.995574	0.99791	0.996654	0.995682	0.997311	0.995068	0.996885	0.995141	0.997331	0.996134	0.997171	0.995739	0.997051	0.996723	0.996204	0.994873	0.995586	0.995216	0.995509	0.995322	0.995177	0.994165
51.55	0.995119	0.000201832	0.991992	0.993326	0.992501	0.990419	0.992425	0.993389	0.993762	0.997367	0.995697	0.995688	0.995534	0.996566	0.996351	0.998176	0.999416	0.998614	0.998293	0.996363	0.996059	0.997372	0.996898	0.997029	0.996823	0.997281	0.997139	0.995417	0.995684	0.9986	0.995502	0.995563	0.99453	0.996841	0.995018	0.997068	0.995348	0.997254	0.995859	0.996496	0.996778	0.996169	0.995251	0.995216	0.995203	0.995116	0.995002	0.995753	0.994144
53.05	0.995134	0.000217647	0.991835	0.993506	0.992185	0.990433	0.992618	0.992284	0.994215	0.997515	0.995672	0.995706	0.995775	0.99685	0.996003	0.997768	0.999224	0.998476	0.998454	0.998131	0.997424	0.997558	0.997602	0.996861	0.997531	0.996922	0.997094	0.997135	0.997263	0.996597	0.996164	0.997336	0.994255	0.996751	0.994263	0.996104	0.995925	0.997184	0.995602	0.996266	0.996959	0.996259	0.995437	0.995446	0.995451	0.994893	0.995429	0.995744	0.994216
54.55	0.995176	0.000213966	0.991965	0.993747	0.992458	0.990451	0.992541	0.992396	0.994233	0.997526	0.995307	0.997022	0.995656	0.996883	0.997497	0.99759	0.999533	0.998278	0.998597	0.998213	0.997573	0.997172	0.99707	0.997082	0.995643	0.998119	0.997196	0.995039	0.997611	0.996525	0.995951	0.997005	0.994171	0.996975	0.995251	0.995671	0.995837	0.997141	0.995775	0.996944	0.996925	0.995168	0.995455	0.995373	0.996981	0.99487	0.995299	0.994769	0.99367
56.06	0.995165	0.000209156	0.991907	0.993612	0.993505	0.990899	0.992531	0.993681	0.994791	0.997484	0.995663	0.997024	0.995874	0.996323	0.997409	0.997788	0.9978	0.997463	0.998431	0.997813	0.997712	0.997491	0.996821	0.997512	0.996838	0.997433	0.996902	0.99522	0.997219	0.998297	0.995744	0.995385	0.994392	0.996544	0.995016	0.996801	0.995196	0.997021	0.995792	0.997107	0.996777	0.995974	0.994482	0.995598	0.997011	0.995116	0.99491	0.995875	0.994136
57.56	0.995212	0.000193643	0.992371	0.993883	0.992171	0.990591	0.992763	0.993882	0.99493	0.997503	0.995344	0.997277	0.996226	0.996726	0.99747	0.997372	0.999154	0.997912	0.998154	0.996542	0.995817	0.996958	0.996631	0.996966	0.9954	0.9974	0.997267	0.996008	0.997091	0.996591	0.996395	0.995337	0.994446	0.996284	0.994954	0.99679	0.995427	0.99754	0.995747	0.997007	0.996723	0.99496	0.994875	0.995925	0.99653	0.994753	0.994949	0.995663	0.994534
59.06	0.995246	0.000187216	0.992469	0.9939	0.992253	0.990933	0.993107	0.993016	0.995083	0.997753	0.995687	0.996488	0.995953	0.996616	0.997684	0.997381	0.998857	0.998147	0.998341	0.996444	0.998297	0.997426	0.995836	0.997149	0.996869	0.997316	0.997068	0.99501	0.997227	0.99727	0.995685	0.995431	0.994125	0.996453	0.99503	0.996894	0.995071	0.997081	0.995574	0.996996	0.996978	0.995389	0.99486	0.995511	0.995181	0.995179	0.995052	0.993995	0.994106
60.56	0.995289	0.000191472	0.991535	0.994348	0.992802	0.990943	0.99319	0.992769	0.995381	0.997692	0.995706	0.997612	0.996139	0.996742	0.997519	0.997404	0.99932	0.997818	0.998062	0.997792	0.997287	0.997012	0.995975	0.996938	0.996888	0.997165	0.996786	0.995153	0.996983	0.995505	0.995799	0.99695	0.994269	0.996787	0.994692	0.996895	0.994526	0.996809	0.995304	0.997427	0.997147	0.995839	0.994774	0.994196	0.994919	0.994572	0.995856	0.995597	0.994381
62.07	0.995413	0.000177787	0.992967	0.99457	0.992916	0.990833	0.993168	0.992991	0.995801	0.9977	0.995845	0.997535	0.996221	0.996798	0.9971	0.997265	0.997359	0.997967	0.997604	0.997451	0.997195	0.996732	0.996449	0.996777	0.996679	0.997698	0.99704	0.995107	0.997246	0.99795	0.995702	0.995446	0.994241	0.996959	0.996556	0.996395	0.994444	0.997125	0.996296	0.997188	0.996621	0.995553	0.99536	0.995975	0.99541	0.994759	0.995011	0.995007	0.99472
63.57	0.995457	0.000181953	0.991743	0.994453	0.992458	0.991268	0.994046	0.993051	0.996088	0.997585	0.99597	0.997657	0.996326	0.997049	0.995722	0.997228	0.998841	0.99767	0.997992	0.997533	0.997463	0.996975	0.996648	0.996571	0.996717	0.996917	0.996932	0.994823	0.996853	0.996094	0.995809	0.997049	0.9943	0.99674	0.995032	0.996805	0.994677	0.997142	0.996297	0.997362	0.998667	0.995384	0.994948	0.995811	0.997121	0.994878	0.994824	0.995014	0.994419
65.08	0.995445	0.000184434	0.99222	0.994113	0.992589	0.991383	0.993544	0.994493	0.996193	0.99796	0.99572	0.997475	0.996484	0.996759	0.996005	0.997307	0.998864	0.997727	0.997977	0.997365	0.997056	0.99689	0.996475	0.996492	0.99666	0.997173	0.997011	0.994852	0.997258	0.995664	0.995818	0.99519	0.993968	0.996986	0.99471	0.99696	0.995392	0.997087	0.996127	0.997411	0.998653	0.996579	0.994598	0.994048	0.996986	0.994935	0.995281	0.995771	0.994492
66.58	0.995566	0.000169316	0.992446	0.994229	0.992425	0.991812	0.994034	0.993396	0.996711	0.997746	0.995907	0.997788	0.996653	0.997195	0.995652	0.995924	0.99816	0.997601	0.998093	0.997267	0.997301	0.996711	0.995902	0.997511	0.996922	0.997462	0.996841	0.994769	0.99766	0.995608	0.996222	0.996847	0.994339	0.996721	0.994973	0.996742	0.995046	0.997433	0.996095	0.997382	0.998001	0.995844	0.994879	0.995941	0.997183	0.995388	0.995432	0.995869	0.994615
68.08	0.995815	0.00016256	0.993171	0.994307	0.992479	0.99211	0.992782	0.994152	0.99704	0.998029	0.99622	0.997943	0.996735	0.997347	0.997652	0.996829	0.997305	0.997498	0.997702	0.997494	0.995659	0.996731	0.996418	0.996657	0.996902	0.997326	0.99692	0.995183	0.997363	0.997448	0.996575	0.996918	0.993993	0.996981	0.994316	0.996531	0.99497	0.997045	0.996428	0.997425	0.999139	0.996127	0.995271	0.996721	0.997261	0.995409	0.99581	0.995905	0.99467
69.58	0.995799	0.000172407	0.992328	0.994614	0.993114	0.992263	0.99441	0.993587	0.997055	0.99792	0.996407	0.998033	0.996749	0.997386	0.996024	0.997296	0.998611	0.99709	0.99813	0.997196	0.997766	0.996923	0.996482	0.997463	0.997197	0.997257	0.997433	0.995061	0.997299	0.997459	0.995967	0.995539	0.993921	0.996894	0.994641	0.996563	0.994757	0.997521	0.996659	0.997415	0.999011	0.995648	0.995513	0.996032	0.99569	0.995169	0.995577	0.995436	0.994899
71.09	0.995945	0.000160829	0.994111	0.994817	0.993332	0.992148	0.994337	0.994268	0.997077	0.998165	0.996402	0.998016	0.996855	0.997467	0.995926	0.996609	0.998657	0.997545	0.998013	0.997549	0.997451	0.996847	0.996015	0.996507	0.996754	0.997437	0.997343	0.995071	0.99584	0.997513	0.996692	0.997077	0.994755	0.997129	0.994782	0.997287	0.994779	0.997372	0.996508	0.997098	0.998974	0.995714	0.995661	0.995909	0.996757	0.994921	0.995833	0.996092	0.994756
72.59	0.996163	0.000146485	0.994128	0.995941	0.992905	0.993538	0.9947	0.994077	0.997813	0.998388	0.99733	0.997826	0.996672	0.997869	0.997419	0.997061	0.998722	0.997399	0.997651	0.997403	0.997577	0.996908	0.996121	0.997081	0.997007	0.997663	0.997147	0.995254	0.997619	0.997345	0.995921	0.996934	0.994536	0.997143	0.996588	0.996613	0.994561	0.997796	0.99642	0.996853	0.998296	0.995839	0.995643	0.996179	0.997227	0.995292	0.995469	0.995564	0.994953
74.1	0.996145	0.000146166	0.994325	0.995101	0.993501	0.993868	0.994819	0.995361	0.998192	0.998733	0.996857	0.998482	0.99697	0.997589	0.995616	0.997201	0.998478	0.997556	0.99766	0.99719	0.99755	0.996851	0.996736	0.996833	0.997338	0.997678	0.996837	0.996033	0.997693	0.997383	0.995667	0.996803	0.994795	0.9975	0.994745	0.996892	0.995267	0.997374	0.996886	0.997679	0.999154	0.996015	0.995658	0.996242	0.996778	0.99545	0.99607	0.99596	0.994464
75.6	0.996405	0.000142303	0.994296	0.996166	0.993551	0.993988	0.99485	0.995595	0.99816	1.00009	0.996408	0.998079	0.997131	0.997645	0.996031	0.99725	0.9988	0.997562	0.997863	0.997207	0.995969	0.997154	0.996864	0.996794	0.99724	0.997728	0.996355	0.995269	0.997006	0.996989	0.995993	0.99704	0.99471	0.997278	0.994996	0.997169	0.995108	0.997602	0.996688	0.997255	0.999472	0.996021	0.997469	0.996221	0.99698	0.995638	0.996015	0.995743	0.995075
77.1	0.996514	0.000138764	0.994828	0.996323	0.993304	0.994218	0.99531	0.995979	0.997894	0.999651	0.996341	0.99842	0.998165	0.997779	0.996107	0.996542	0.998772	0.997596	0.997606	0.996437	0.997363	0.996867	0.996962	0.996875	0.997779	0.997921	0.996291	0.997467	0.996819	0.997479	0.997474	0.996964	0.994681	0.9974	0.994974	0.996769	0.994761	0.997856	0.996907	0.998132	0.998591	0.996119	0.997595	0.996928	0.996963	0.995256	0.996209	0.995818	0.996448
[truncated: 147 more columns]

## Sheet: Fig. 6f
No Stim
Time (s)	Mean FRET Ratio	S.E.M.	Well-1	Well-2	Well-3	Well-4	Well-5	Well-6	Well-7	Well-8	Well-9	Well-10	Well-11	Well-12	Well-13	Well-14	Well-15	Well-16	Well-17	Well-18	Well-19	Well-20	Well-21	Well-22	Well-23	Well-24	Well-25	Well-26	Well-27	Well-28	Well-29	Well-30	Well-31	Well-32	Well-33	Well-34	Well-35	Well-36	Well-37	Well-38	Well-39	Well-40	Well-41	Well-42	Well-43	Well-44	Well-45	Well-46	Well-47
-13.53	0.999668	9.7635e-05	0.99887	0.998562	0.999316	0.998775	0.999059	0.999322	0.999455	0.999197	0.998925	0.999846	0.999787	0.999118	0.998633	0.997703	0.998265	0.998399	0.998465	0.998973	1.00043	0.998147	0.999904	0.999923	1.00111	0.999341	0.999277	1.00005	0.999596	0.999972	1.00035	1.00025	0.999872	1.00055	1.00006	0.999821	1.00041	1.00072	1.00062	1.00083	0.998938	1.00109	1.00092	1.00044	1.00071	1.00099	0.999924	0.999143	1.0004
-12.03	0.999772	3.9633e-05	1.00002	0.999811	0.999337	0.999421	0.99967	0.999798	0.999093	0.999503	0.999499	0.999779	0.999319	0.99933	1.00005	1.00002	0.999718	0.99968	1.00023	0.999945	1.00014	0.999511	1.00036	0.999635	1.00023	0.999806	0.999664	0.999442	0.999962	0.99991	0.99966	1.00028	1.00022	0.999129	0.999662	0.999849	1.00013	1.00014	0.999487	0.999923	0.999989	1.00032	0.999865	0.999602	0.999683	0.999224	0.999874	0.9995	0.999967
-10.52	0.999703	4.24252e-05	1.00022	0.999804	1.00013	0.998804	0.999927	0.999654	0.999389	0.999529	0.999371	1.00008	1.0001	0.999556	1.00004	0.999884	0.999595	0.999808	1.0003	0.999772	0.999044	0.999834	0.999178	0.999798	0.999315	1.00013	0.999872	0.999582	0.999668	0.999313	0.999573	0.999101	0.999926	0.999904	0.999406	0.999863	1.00019	0.999688	0.999842	0.999411	0.999834	1.00012	1.00033	0.999701	0.999487	0.999228	0.999538	0.999409	0.999083
-9.02	0.999904	3.9445e-05	0.99996	1.0003	0.999725	0.999987	1.00007	0.999781	0.99946	0.999744	0.999599	0.999831	0.999713	0.999807	0.999991	1.00059	0.999896	1.00006	0.999876	0.999884	0.999423	1.00024	0.999972	1.00027	0.999352	1.00007	1.0004	1.00018	0.999688	0.99961	1.00001	0.999843	0.999704	0.999725	0.999404	0.999802	0.999779	1.00004	0.999577	0.99979	1.00033	0.999103	1.00068	0.999623	1.00029	0.999595	0.999789	0.999903	1.00064
-7.52	0.999972	3.46841e-05	0.999738	1.00038	1.00012	1.0002	1.00018	0.999892	0.999991	1.0005	1.00007	0.999974	0.99998	0.99973	1.00022	1.00016	1.00021	0.999739	1.00009	0.999741	0.999554	1.00029	1.00011	1.00021	0.999914	0.999942	1.00026	0.999352	1.0002	1.00025	0.999847	0.999977	1.00001	1.00012	1.00025	0.999793	0.999867	0.999566	0.999888	1.00029	0.999577	0.999385	1.00071	0.999952	1.00021	0.999764	0.999637	1.00005	1.0001
-6.02	1.00004	3.92836e-05	1.00063	0.99968	1.00007	1.0003	1.00051	1.00009	1.00028	0.999801	0.999776	1.00039	1.00006	1.00045	1.00033	1.00025	1.00018	1.00015	1.0008	1.00006	0.999965	1.00025	0.999449	1.00012	1.00009	0.999816	1.00007	1.00056	1.00003	1.00009	1.00031	0.999839	1.00013	0.99992	1.00007	1.00036	0.999514	0.999918	1.00013	0.999407	1.00005	0.999881	0.999433	0.999681	1.00037	0.999823	0.999765	1.00001	0.999577
-4.51	1.00007	3.5737e-05	1.00001	1.00003	1.00014	1.00056	0.999661	1.00013	1.00055	1.00081	1.00024	0.999782	1.00001	1.00037	0.999931	1.00036	1.00063	0.999986	0.999858	1.00022	1.00024	0.999946	1.00016	0.99956	0.999821	0.999864	0.999895	1.00002	1.00006	1.00026	1.00028	0.999911	1.00015	0.999983	1.00021	1.00054	0.999957	0.999829	0.999737	0.999939	1.00054	0.999919	0.999504	1.00022	1.0001	1.00015	1.0002	1	0.999702
-3.01	1.00018	4.39973e-05	1.00049	1.00009	1.00033	1.00028	1.00097	1.00033	1.0006	1.00017	1.0004	0.999992	1.00019	1.00029	1.00019	1.00015	1.00043	1.0001	1.00011	1.00064	1	1.00049	0.999877	1.00015	1.00067	1.00028	0.999966	1.00034	1.00008	1.00015	1.00026	0.999833	1.00029	1.00005	1.00053	1.00009	0.999915	0.999819	0.999925	1.00021	1.0004	1.00008	0.99925	1.00032	0.998475	1.00011	0.999964	1.00034	1.00009
-1.5	1.00031	4.07964e-05	0.999887	1.00059	1.00017	1.00116	0.999951	1.00055	1.0005	1.0002	1.00069	1.00001	1.00047	1.00042	1.0003	1.00077	1.00051	1.00081	1.00027	1.00017	1.00092	1.0007	1.0001	1.00015	0.999812	1.0003	1.0005	1.00048	1.00004	1.00031	0.999945	1.00069	0.999804	1.00017	1.00028	0.999856	0.999831	1.00057	1.00046	0.999986	0.999587	0.999921	0.999696	1.00022	1.0002	1.00063	1.00063	1.00093	1.00005
0	1.00038	4.46621e-05	1.00017	1.00076	1.00065	1.00052	1.00001	1.00046	1.00069	1.00055	1.00143	1.00031	1.00038	1.00093	1.00031	1.00012	1.00056	1.00127	1	1.0006	1.00029	1.00059	1.00088	1.00019	0.99968	1.00044	1.00009	0.999995	1.00066	1.00013	0.999761	1.00027	0.999897	1.00044	1.00013	1.00002	1.0004	0.999719	1.00033	1.0002	1.00077	1.00018	0.999607	1.00024	1.00047	1.00047	1.00068	1.00071	1.0004
2.14	1.00041	5.02467e-05	1.00026	1.00044	1.00034	1.00106	1.00033	1.00091	1.00083	1.00043	1.00108	1.00047	1.0003	1.00034	1.00052	1.0004	1.00029	1.00112	1.00074	1.00108	1.0006	1.00073	1.00007	1.00076	1.00056	1.00037	1.00012	0.999706	1.00096	0.999677	0.999986	1.00055	1.00027	1.00062	1.00068	1.00051	1.00019	1.00036	1.00008	0.999541	1.00016	1.00015	1.0007	1.00047	1.00098	1.00061	1.00037	1.00106	1.00027
3.64	1.00048	6.31656e-05	1.00043	1.0009	1.00064	1.00104	1.00056	1.00081	1.00097	1.00088	1.00153	1.00038	1.00038	1.00032	1.00081	1.00041	1.00023	1.0014	1.00036	1.00115	1.0004	1.00115	1.00046	1.00023	1.00017	0.999822	1.00034	0.999839	0.999782	1.00029	0.99971	1.00083	1.00049	1.0004	1.00007	1.00007	0.999936	0.999563	1.00008	1.00013	1.0007	0.999987	0.999052	1.00086	1.00109	1.0012	1.00064	1.00161	1.00154
5.15	1.0006	5.4288e-05	1.00029	1.00088	1.00065	1.00087	1.00065	1.00098	1.00049	1.0007	1.00122	1.00118	1.00062	1.00053	1.00084	1.00093	1.00056	1.00092	1.00075	1.00114	1.0011	1.00142	1.00001	1.00038	1.00039	0.999935	1.00055	1.00032	0.999941	1.00032	0.999695	1.00059	1.00088	1.00061	1.00083	1.00013	0.999891	1.00023	1.00016	1.00008	1.00037	0.999931	0.999747	1.00123	0.999821	1.00119	1.00122	1.00093	1.00084
6.65	1.00072	6.30539e-05	1.0009	1.00077	1.00073	1.00086	1.00101	1.00078	1.00103	1.00095	1.00133	1.00098	1.00091	1.00071	1.00153	1.00099	1.00066	1.00137	1.00091	1.00086	1.00105	1.00112	1.00062	1.00025	0.999239	1.00071	1.0002	1.00031	1.00061	1.00059	0.999994	1.00112	1.00091	1.00066	1.00117	1.00003	0.999401	0.999963	1.00041	0.999906	1.00094	1.00006	0.99966	1.00132	1.0011	1.00158	1.00109	1.00164	1.00096
8.15	1.00058	6.91227e-05	1.00055	1.00096	1.00091	1.00078	1.00099	1.00083	1.00143	1.00111	1.00119	1.00077	1.00047	1.00056	1.00093	1.0004	1.00049	1.0015	1.00101	1.00155	1.00061	1.0013	0.999972	1.0001	1.00044	0.999631	1.00076	1.00031	1.00072	0.999953	1.00047	1.00137	1.00038	1.00013	1.00129	1.00025	0.999049	0.999574	1.00014	1.00013	1.0007	0.999711	1.00009	0.999897	0.999598	1.00182	1	1.00091	1.00015
9.66	1.00067	6.76987e-05	1.00067	1.00066	1.00013	1.00105	1.00145	1.00095	1.00083	1.00122	1.00139	1.00101	1.00132	1.00085	1.00104	1.00043	1.00034	1.00185	1.00141	1.00112	1.00088	1.00045	1.00021	1.00031	0.9998	1.00006	1.00051	0.999815	1.00004	1.00039	0.999865	1.00119	1.00069	1.00054	1.00076	1.00008	0.999337	0.999439	1.00026	1.00005	1.00091	1.00066	0.999979	1.00131	0.999848	1.00168	1.00107	1.00104	1.00056
11.16	1.00081	7.46898e-05	1.00116	1.00091	1.00102	1.00097	1.00151	1.0011	1.00162	1.00108	1.00119	1.00098	1.00102	1.00102	1.00111	1.00065	1.0007	1.00153	1.00183	1.00173	1.00068	1.00155	1.00034	0.999035	0.999891	0.999645	1.00077	1.00076	1.00078	1.00103	1.00008	1.00069	1.00057	1.00024	1.00028	1.0003	0.999581	0.999618	1.00005	1.00019	1.00098	1.0005	1.00005	1.00092	1.00043	1.002	1.00111	1.00096	1.00044
12.66	1.00079	6.98614e-05	1.001	1.00112	1.00043	1.00118	1.00133	1.00128	1.00168	1.00126	1.00142	1.00114	1.00165	1.00105	1.00055	1.0009	1.00004	1.00148	1.00129	1.00094	1.00116	1.0014	0.999871	1.00001	1.00001	0.999683	1.00018	1.00034	1.0001	1.00043	1.00012	1.00083	1.00089	1.00051	1.00116	1.00023	0.999949	0.999776	1.00018	1.0003	1.00121	1.00012	1.00015	1.0012	1.00038	1.00207	1.00092	1.00128	1.00011
14.17	1.00091	7.40057e-05	1.00067	1.00105	1.00082	1.0011	1.00163	1.00127	1.00168	1.00117	1.0017	1.00133	1.00186	1.00086	1.00112	1.00079	1.00074	1.00161	1.00161	1.00165	1.00027	1.00117	1.00013	0.999687	1.0003	1.00014	1.00053	1.00013	1.00021	1.00027	1.00032	1.0011	1.00102	1.00035	1.00107	1.00002	0.999861	0.999997	0.999749	1.00028	1.0012	1.00059	1.00026	1.00119	1.00055	1.00202	1.00119	1.00165	1.00073
15.67	1.00103	7.00024e-05	1.00089	1.00123	1.00171	1.00134	1.00151	1.00146	1.00174	1.00156	1.00147	1.001	1.00137	1.00139	1.00081	1.00071	1.00099	1.00206	1.0017	1.00192	1.00078	1.00168	1.00022	1.00072	1.00032	0.999996	1.00075	1.00013	1.00047	1.00038	1.00036	1.00111	1.00063	1.00073	1.00122	1.00023	1.0001	1.00044	1.00044	1.00052	1.00143	1.00026	1.00044	1.00104	1.0004	1.00206	1.00147	1.00114	1.00072
17.17	1.001	7.9753e-05	1.00088	1.00138	1.00159	1.00149	1.00148	1.00163	1.00189	1.00128	1.00162	1.00167	1.00175	1.00123	1.00192	1.00034	1.00108	1.00209	1.0017	1.00165	1.00142	1.0015	0.999674	1.0003	0.999834	0.999724	1.00069	1.00058	1.00062	1.00023	1.00021	1.00133	1.00155	1.00084	1.00133	1.0011	1.00022	0.99969	1.00008	1.00056	1.00168	1.00029	1.00018	1.00099	1.0007	1.00126	1.00049	1.00086	1.00153
18.68	1.00114	7.58105e-05	1.0011	1.00144	1.00133	1.00189	1.00168	1.00172	1.00191	1.00134	1.00171	1.00179	1.00178	1.00116	1.00118	1.00055	1.00116	1.00224	1.00227	1.00149	1.00094	1.00195	0.999691	1.00011	1.00098	1.00027	1.00146	1.00086	1.00045	1.0002	1.00033	1.00117	1.00112	1.00085	1.00149	1.00129	1.00032	0.999885	0.99999	1.00109	1.00146	1.00045	1.00046	1.00132	1.00054	1.00091	1.00086	1.00089	1.0011
20.18	1.00118	7.6341e-05	1.00102	1.00151	1.0016	1.00169	1.00153	1.00164	1.00191	1.00151	1.00165	1.00179	1.00189	1.00097	1.00187	1.00112	1.00074	1.0024	1.00238	1.00194	1.00106	1.002	1.00043	1.00064	1.00098	1.00018	1.00087	1.0008	1.00078	1.00031	1.00029	1.00129	1.00128	1.00078	1.00102	1.00099	1.00068	0.999729	1.00028	1.00046	1.00094	1.00048	1.00065	1.0012	1.00048	1.00258	1.00175	1.00089	1.00099
21.68	1.00119	8.26218e-05	1.00114	1.00128	1.00121	1.00148	1.00166	1.00173	1.00202	1.00152	1.00187	1.00177	1.00216	1.00097	1.00116	1.00084	1.00119	1.00182	1.00235	1.0024	1.00101	1.00198	0.999435	1.00012	1.00038	1.00071	1.00112	1.00015	1.00017	1.00055	1.00059	1.00102	1.00133	1.00079	1.00156	1.00103	1.00003	0.99991	1.00049	1.00118	1.00114	1.00042	1.00065	1.00113	1.00084	1.0025	1.00185	1.00081	1.00124
23.19	1.0012	8.43482e-05	1.00122	1.00141	1.00159	1.00181	1.00186	1.0019	1.00127	1.00173	1.00172	1.00164	1.00211	1.00146	1.00125	1.00087	1.00164	1.0021	1.0025	1.00187	1.00067	1.00194	0.999936	1	1.00048	1.00089	1.00058	1.00055	1.00025	0.999685	1.00026	1.0011	1.0012	1.00075	1.00127	1.00105	1.00034	0.999607	1.00107	1.0007	1.00137	0.999956	1.00051	1.00131	1.00107	1.00215	1.00233	1.00199	1.00094
24.69	1.0013	7.85033e-05	1.00057	1.00151	1.00088	1.00217	1.00201	1.00162	1.00204	1.0017	1.00197	1.0017	1.00197	1.00122	1.00172	1.0009	1.00161	1.00255	1.00231	1.00154	1.00162	1.00235	1.0002	1.00019	0.999964	1.00094	1.00128	1.00078	0.999944	1.00071	1.00043	1.00113	1.00148	1.00044	1.00145	1.00096	1.00068	1.00044	1.00051	1.00079	1.00124	1.00011	1.00132	1.0012	1.00083	1.00254	1.00232	1.00156	1.00124
26.2	1.00134	7.9929e-05	1.00159	1.00144	1.00212	1.00209	1.00217	1.00161	1.00178	1.00166	1.00178	1.00159	1.00176	1.0012	1.00092	1.00139	1.00235	1.00235	1.0018	1.00198	1.00109	1.00177	1.00018	1.00018	1.00101	1.00097	1.00066	1.00096	1.00102	1.00067	1.0004	1.00114	1.00151	1.00063	1.00067	1.00137	1.00036	1.00002	1.00026	1.0005	1.00066	1.00026	1.00095	1.00168	1.00085	1.00119	1.00282	1.00148	1.00104
27.7	1.00137	7.9639e-05	1.00112	1.00152	1.00192	1.0021	1.00234	1.00169	1.00169	1.00186	1.00179	1.00171	1.00215	1.00115	1.00162	1.00101	1.00158	1.00255	1.00209	1.00193	1.00147	1.00189	0.999922	0.999958	1.00092	1.00057	1.00115	1.00091	1.00092	1.00078	1.00088	1.00151	1.00121	1.00056	1.00129	1.00097	1.00043	1.00007	1.00051	1.0011	1.0016	1.00074	1.00051	1.00063	1.00088	1.0029	1.00165	1.00164	1.00098
29.2	1.00143	8.02057e-05	1.00121	1.00157	1.00215	1.00198	1.00213	1.00202	1.00167	1.00199	1.00187	1.00165	1.0021	1.00126	1.00152	1.0008	1.0019	1.00277	1.00173	1.00199	1.00103	1.00181	1.00018	1.0011	1.00042	1.00075	1.00099	1.0016	1.0007	1.00065	1.00082	1.00161	1.00101	1.00045	1.00154	1.00105	1.00059	0.999664	1.00059	1.00124	1.00133	1.00048	1.00127	1.00178	1.00091	1.00283	1.00221	1.00191	1.00103
30.71	1.0014	8.55997e-05	1.00113	1.00175	1.002	1.00222	1.00225	1.00193	1.0023	1.00212	1.00216	1.00168	1.00235	1.00144	1.00155	1.00131	1.00185	1.0027	1.00138	1.00205	1.00164	1.00229	1.00027	1.00093	1.00047	1.00058	1.00115	1.00068	1.00052	1.00085	1.00043	1.00091	1.00137	1.00079	1.0013	1.0009	1.00021	0.999415	1.00031	1.00113	1.0009	1.0002	1.001	1.00147	1.00121	1.00112	1.00215	1.00144	1.00118
32.21	1.00145	8.03622e-05	1.00146	1.00162	1.00205	1.00234	1.00237	1.00176	1.0025	1.00224	1.00212	1.00145	1.00239	1.0014	1.00207	1.00102	1.00247	1.00297	1.00238	1.00195	1.0015	1.00161	1.00008	1.00084	1.00099	1.00087	1.00096	1.00064	1.00103	1.0007	1.00082	1.00129	1.00103	1.00119	1.00102	1.00058	1.0005	1.00025	1.00048	1.00125	1.00066	1.00021	1.00139	1.0017	1.00112	1.00127	1.00184	1.00129	1.001
33.72	1.00154	9.15341e-05	1.00148	1.00178	1.00213	1.0019	1.00267	1.00197	1.00178	1.00248	1.00249	1.00146	1.0021	1.00151	1.00197	1.00082	1.00229	1.00319	1.00199	1.00184	1.00201	1.00193	1.00073	1.00091	1.00005	1.00105	1.00119	1.00103	1.00148	1.00096	1.00105	1.00146	1.00103	1.00099	1.00145	1.00086	0.999994	0.999813	1.00068	1.0008	1.00061	1.00024	1.00153	1.00145	1.00082	1.00255	1.00277	1.0018	1.00079
35.22	1.00156	8.90963e-05	1.00109	1.002	1.00215	1.00217	1.00267	1.00209	1.00187	1.00241	1.00254	1.00154	1.00253	1.00137	1.00228	1.00062	1.00203	1.00291	1.00232	1.00242	1.00176	1.00183	1.00062	1.00073	0.999817	1.00109	1.00124	1.0015	1.00082	1.00103	1.00077	1.00185	1.00095	1.001	1.00124	1.00156	1.00027	1.00047	1.00064	1.00056	1.00125	1.00046	1.00155	1.00206	1.00174	1.0026	1.00198	1.00078	1.00077
36.72	1.00158	9.09226e-05	1.00105	1.0021	1.00255	1.00224	1.00252	1.00195	1.00199	1.00214	1.00244	1.00173	1.00258	1.00157	1.00189	1.00103	1.00184	1.00247	1.00199	1.0025	1.00186	1.00191	1.00014	1.00107	1.00083	1.0009	1.00135	1.00098	1.00093	1.00028	1.00077	1.00184	1.00144	1.0007	1.0017	1.00092	1.00006	1.00045	1.00058	1.00133	1.00074	1.00059	1.00153	1.00214	1.00142	1.00267	1.00237	1.00158	1.00124
38.23	1.00154	9.46179e-05	1.00081	1.0019	1.00204	1.00232	1.00251	1.0017	1.00261	1.00245	1.00296	1.00194	1.00233	1.00119	1.00194	1.00061	1.00246	1.00237	1.00175	1.00196	1.00197	1.00237	1.00002	1.00088	1.00002	1.00127	1.00113	1.00163	1.00068	1.00069	1.00123	1.0012	1.00136	1.00071	1.00126	1.00155	1.00003	1.00028	1.00098	1.0007	1.00059	1.00056	1.0015	1.00182	1.00165	1.00122	1.00223	1.00182	1.00119
39.73	1.0016	8.89367e-05	1.0016	1.00222	1.00232	1.00193	1.00276	1.00194	1.00185	1.00225	1.00322	1.0017	1.0024	1.0018	1.0026	1.00085	1.00239	1.00246	1.00184	1.00263	1.00187	1.00239	1.00042	1.00081	1.00051	1.00062	1.0018	1.00157	1.00103	1.0009	1.00105	1.00113	1.00123	1.00066	1.0009	1.00096	1.00038	1.00063	1.00083	1.00106	1.00162	1.00039	1.00147	1.00072	1.00121	1.00256	1.00259	1.00107	1.00138
41.23	1.00165	9.21101e-05	1.00094	1.00183	1.00231	1.00225	1.00261	1.00202	1.00275	1.00239	1.0027	1.00161	1.00251	1.00164	1.00214	1.00051	1.00247	1.00264	1.00235	1.00213	1.00182	1.00225	1.00026	1.00097	0.999906	1.00107	1.00204	1.00075	1.00126	1.00061	1.00129	1.00162	1.00143	1.00071	1.00128	1.00113	1.0005	1.00074	1.00104	1.00057	1.00149	0.99978	1.00147	1.00195	1.00127	1.00182	1.00204	1.00172	1.00202
42.74	1.0017	0.000101969	1.00101	1.00157	1.00222	1.00204	1.00343	1.00216	1.00257	1.0023	1.00312	1.0017	1.00257	1.00194	1.00248	1.00074	1.00208	1.00244	1.00258	1.00199	1.00169	1.00169	0.99955	1.00093	1.00067	1.00094	1.00157	1.00114	1.00066	1.00086	1.00095	1.00125	1.00161	1.00068	1.00133	1.00088	1.00034	1.00073	1.00106	1.00073	1.00165	1.00034	1.00153	1.0019	1.00158	1.00309	1.00347	1.00204	1.00246
44.24	1.00171	0.00010597	1.00126	1.00217	1.00284	1.00214	1.00331	1.00262	1.0026	1.00261	1.0033	1.00125	1.00272	1.00192	1.00195	1.00048	1.00175	1.00268	1.00222	1.00194	1.00163	1.00221	1.00021	1.00094	0.999643	1.00135	1.00215	1.00107	1.00088	1.0006	1.0009	1.00128	1.00149	1.00096	1.00119	1.00101	1.00042	1.00075	1.00129	1.0012	1.00077	1.00085	1.00151	1.00119	1.00126	1.00292	1.00368	1.0019	1.00236
45.74	1.00172	0.000105902	1.00186	1.00175	1.0026	1.0021	1.00291	1.002	1.00203	1.00253	1.00298	1.00159	1.00271	1.00179	1.00249	1.00068	1.00239	1.00299	1.00167	1.00269	1.0021	1.00209	1.00074	1.00081	1.00015	1.00091	1.00166	1.00114	1.00157	1.00071	1.00125	1.00127	1.00167	1.00008	1.00094	1.00091	1.00027	1.00078	1.0014	1.00074	1.00069	1.00008	1.00178	1.00145	1.00165	1.00146	1.00403	1.0019	1.00147
47.25	1.00176	0.000113758	1.00174	1.00222	1.00328	1.00238	1.0033	1.00252	1.00212	1.00257	1.00319	1.0013	1.00291	1.00197	1.00217	1.00085	1.00213	1.00257	1.00205	1.00254	1.00223	1.00264	1.00031	1.00101	0.99962	1.00102	1.00205	1.00055	1.00078	1.00054	1.00144	1.00204	1.00181	1.00069	1.00111	1.00099	0.999745	1.00041	1.00092	1.00113	1.00129	1.00006	1.00183	1.00054	1.0014	1.00258	1.00276	1.00188	1.00213
48.75	1.00177	0.000115437	1.00134	1.00241	1.00313	1.00199	1.0036	1.00269	1.00213	1.00247	1.00342	1.00129	1.00309	1.00199	1.00274	1.00102	1.00216	1.00262	1.00176	1.00235	1.00197	1.00267	1.00031	1.00172	1.00007	1.00116	1.00193	1.00043	1.00064	1.00074	1.00157	1.00141	1.00141	1.00071	1.00104	1.0007	1.00043	1.00037	1.00063	1.0012	1.00053	1.00026	1.00185	1.00208	1.00115	1.00149	1.00386	1.00221	1.00155
50.26	1.00173	0.000116637	1.00164	1.00272	1.0028	1.00185	1.00369	1.00239	1.00267	1.00266	1.00335	1.00139	1.00315	1.00169	1.00238	1.00068	1.00186	1.00229	1.00192	1.00235	1.0022	1.00238	1.00016	1.00148	1.0007	1.00092	1.00165	1.00055	1.0012	1.00079	1.00128	1.00112	1.00181	1.00029	1.00098	1.00079	1.00034	0.999983	1.00166	1.00113	1.00038	1.00009	1.00162	1.00168	1.0015	1.00151	1.00403	1.00308	1.00111
51.76	1.00181	0.000117617	1.00095	1.00253	1.00347	1.00213	1.00362	1.00247	1.00249	1.00262	1.00372	1.0014	1.00298	1.00151	1.00232	1.0006	1.00225	1.00267	1.00205	1.00249	1.00168	1.00244	1.00034	1.00234	1.00106	1.00113	1.00178	1.00048	1.00155	1.0003	1.00196	1.00132	1.00184	1.00023	1.00069	1.00089	1.00018	1.00006	1.00105	1.00103	1.0003	1.00056	1.00211	1.00163	1.00123	1.00157	1.00366	1.00214	1.00218
53.26	1.00184	0.000118993	1.00148	1.0024	1.00304	1.00224	1.00372	1.00266	1.00272	1.00234	1.00358	1.00156	1.00305	1.00179	1.00217	1.00091	1.00197	1.00295	1.00232	1.00232	1.00174	1.00229	1.00008	1.00166	1.00076	1.00139	1.00149	1.00046	1.00072	1.00116	1.00172	1.00094	1.00097	1.00036	1.00076	1.00138	0.999784	1.00007	1.0009	1.00149	1.00121	1.00024	1.00177	1.0019	1.00167	1.00298	1.00404	1.00208	1.00155
54.77	1.00187	0.000119707	1.00145	1.00246	1.00347	1.00255	1.00374	1.00249	1.00233	1.00269	1.00386	1.00159	1.00342	1.00173	1.00277	1.00011	1.00251	1.00253	1.00194	1.00279	1.00162	1.00211	1.00075	1.00198	1.0003	1.00141	1.00262	1.00037	1.00117	1.00108	1.00164	1.0012	1.00115	1.00055	1.00092	1.00021	1.00047	1.00057	1.00159	1.0011	1.00077	1.00037	1.00196	1.00176	1.00148	1.00357	1.0036	1.00217	1.00142
56.27	1.00192	0.00013199	1.00125	1.00267	1.00356	1.00246	1.00325	1.0031	1.00267	1.00286	1.004	1.00156	1.00356	1.00167	1.00296	1.00053	1.00258	1.00321	1.00236	1.00249	1.00253	1.00218	1.00083	1.00195	1.00023	1.00221	1.00207	1.00096	1.00076	1.00072	1.00127	1.00189	1.00149	1.0003	1.00075	1.0008	0.999813	0.999772	1.00143	1.00099	1.00084	1.00042	1.00184	1.00082	1.00144	1.00386	1.00308	1.00233	1.00203
57.78	1.00189	0.000122037	1.00165	1.00249	1.00333	1.0025	1.00306	1.00265	1.00271	1.00257	1.00377	1.00139	1.0031	1.0016	1.00218	1.00057	1.00245	1.00321	1.00228	1.00307	1.00206	1.0023	1.00028	1.00174	1.00055	1.00187	1.00204	1.00131	1.0011	1.001	1.00098	1.00141	1.00158	1.00036	1.00099	1.00065	1.00005	1.00019	1.00104	1.00083	1.00086	0.999939	1.00206	1.00177	1.00125	1.0035	1.00339	1.00209	1.00177
59.28	1.00188	0.000129415	1.00192	1.00255	1.00322	1.0025	1.00307	1.00311	1.00245	1.00216	1.00401	1.00175	1.00303	1.00152	1.00254	1.00048	1.00244	1.00298	1.00259	1.00312	1.00202	1.00256	1.00042	1.00196	0.999511	1.00169	1.00173	1.00117	1.00039	1.00101	1.00127	1.00138	1.00103	1.00023	1.00026	1.00105	1.00048	1.00015	1.00102	1.00157	1.00081	1.00016	1.002	1.00191	1.00145	1.00254	1.0038	1.00238	1.00206
60.78	1.00182	0.000127876	1.00178	1.00271	1.00298	1.00248	1.00294	1.00312	1.00195	1.00236	1.00392	1.0015	1.00308	1.00145	1.00289	1.00036	1.00273	1.00278	1.00261	1.00273	1.00189	1.00263	1.00108	1.00171	0.999361	1.00178	1.00174	1.00072	1.00055	1.00116	1.00162	1.00169	1.00176	0.999873	1.00027	1.00052	1.00034	0.999706	1.00128	1.00081	1.00055	0.99969	1.00213	1.00205	1.00129	1.00231	1.00269	1.00143	1.00184
62.29	1.00187	0.000131614	1.00154	1.00231	1.00325	1.0023	1.00405	1.00314	1.00188	1.00262	1.00387	1.00157	1.00367	1.00166	1.00322	1.00049	1.00284	1.00265	1.00246	1.00297	1.00182	1.00282	1.0011	1.00238	1.00068	1.00196	1.00172	1.0005	1.00086	1.00105	1.00096	1.00165	1.0013	1.00004	1.00017	1.00067	1.00075	1.00002	1.0012	1.00113	1.00052	0.999951	1.00218	1.00214	1.00133	1.00227	1.00426	1.00169	1.00103
63.79	1.0019	0.000133414	1.00189	1.00236	1.00288	1.00249	1.00373	1.00285	1.00209	1.00251	1.00391	1.00172	1.00304	1.00129	1.00276	1.00055	1.00242	1.00329	1.00221	1.00272	1.00216	1.00244	1.00194	1.002	0.999814	1.00144	1.00222	1.00037	1.00126	1.00102	1.00135	1.00155	1.00181	1.00033	1.00026	1.00078	1.0003	0.999594	1.00118	1.00104	1.00065	0.999601	1.00188	1.00198	1.00171	1.00341	1.00372	1.00214	1.00186
65.29	1.00197	0.000125081	1.00178	1.00226	1.00286	1.00239	1.00376	1.00316	1.00247	1.00304	1.00309	1.00153	1.00284	1.00175	1.0029	1.00093	1.0026	1.00282	1.00263	1.00323	1.00253	1.00208	1.00161	1.00292	0.999827	1.00194	1.00156	1.00086	1.00114	1.00093	1.00116	1.00162	1.00157	1.00033	1.00026	1.00071	1.00112	0.999571	1.00154	1.0019	1.00088	0.99984	1.00187	1.00198	1.00149	1.00368	1.00333	1.00171	1.00295
66.81	1.00184	0.000132975	1.00187	1.00239	1.0028	1.00241	1.00373	1.00303	1.00186	1.00256	1.00391	1.00152	1.00291	1.00148	1.00256	1.00062	1.00218	1.00319	1.00254	1.00357	1.00187	1.00158	1.001	1.00226	0.999791	1.00202	1.00113	1.00097	1.00122	1.00051	1.00115	1.0012	1.00119	1.00017	1.00057	1.00096	1.0006	0.999566	1.00122	1.00134	0.999886	1.00021	1.00247	1.00076	1.00125	1.00239	1.00418	1.00223	1.00193
68.31	1.00189	0.000137282	1.00137	1.00195	1.00266	1.00196	1.00392	1.00294	1.00241	1.00269	1.00343	1.0015	1.0035	1.00146	1.00313	1.00058	1.00234	1.00292	1.00254	1.00342	1.00174	1.0024	1.00148	1.00301	0.999964	1.00157	1.00213	1.00069	1.00102	1.00091	1.00113	1.00114	1.00179	1.00013	1.00008	1.00078	1.00042	0.999816	1.00104	1.00082	1.00028	0.999832	1.00243	1.00063	1.0018	1.0024	1.00423	1.00174	1.00189
69.81	1.00187	0.000138641	1.00173	1.00278	1.00258	1.00241	1.00367	1.00302	1.00266	1.00331	1.00351	1.00153	1.00273	1.00142	1.00327	1.00091	1.0028	1.00289	1.00212	1.00354	1.0027	1.00186	1.00049	1.00236	1.00015	1.00223	1.00251	1.0005	1.00083	1.00097	1.00097	1.00089	1.00118	0.999904	1.00017	1.00108	1.00085	0.999959	1.00034	1.00134	1.00031	0.999944	1.00185	1.00088	1.00169	1.00238	1.00464	1.00249	1.00168
71.32	1.00187	0.00014305	1.00175	1.00151	1.00238	1.00212	1.00372	1.00311	1.00243	1.00239	1.00368	1.00161	1.00281	1.00159	1.0026	1.00003	1.00266	1.00322	1.00206	1.00353	1.00295	1.0023	1.00067	1.00239	0.999742	1.00188	1.00185	1.00088	1.00105	1.00095	1.00107	1.00151	1.00124	1.00055	1.00044	1.0004	1.00004	0.999879	1.00054	1.001	1.00044	0.999572	1.00185	1.00098	1.00156	1.00337	1.00428	1.00101	1.00174
72.82	1.00188	0.000143866	1.00171	1.00266	1.00206	1.00212	1.00368	1.0032	1.00244	1.00296	1.00345	1.00169	1.00325	1.00129	1.00225	1.00028	1.0031	1.00296	1.00263	1.00377	1.00308	1.00195	1.00103	1.00291	0.999886	1.00177	1.00207	1.0013	1.00094	1.00106	1.00113	1.00109	1.00128	0.999772	1.00024	1.00037	1.00053	0.999365	1.00035	1.00072	1.00004	1.00021	1.00214	1.00115	1.00114	1.00377	1.00421	1.00242	1.00185
74.32	1.00191	0.000149748	1.002	1.00221	1.00228	1.00208	1.00353	1.00313	1.0023	1.00324	1.00361	1.00141	1.00286	1.00146	1.00233	0.999875	1.00299	1.00285	1.00318	1.00327	1.00285	1.00155	1.00159	1.00234	0.999159	1.00129	1.00157	1.0013	1.00128	1.00115	1.00106	1.00112	1.0019	0.999923	1.00006	1.00039	1.0001	0.999599	1.00094	1.00109	1.00003	0.999519	1.0025	1.00191	1.00157	1.00389	1.00421	1.00199	1.00177
75.83	1.00196	0.000147599	1.00193	1.00229	1.00239	1.00199	1.0042	1.00312	1.0029	1.00329	1.00366	1.00149	1.00287	1.00207	1.00243	0.999603	1.00287	1.00307	1.00275	1.00351	1.00334	1.002	1.00137	1.00315	0.999072	1.00138	1.00158	1.00098	1.00131	1.0007	1.001	1.00127	1.0014	1.0003	1.00057	1.00064	1.00016	1.00007	1.00132	1.00027	1.00012	1.00021	1.00269	1.00229	1.00164	1.00382	1.00382	1.00226	1.00261
77.71	1.00168	0.000154316	NaN	NaN	NaN	NaN	NaN	NaN	NaN	NaN	NaN	NaN	NaN	NaN	NaN	NaN	NaN	NaN	NaN	NaN	NaN	NaN	NaN	NaN	NaN	NaN	1.00187	1.00017	1.00146	1.00146	1.0018	1.00145	1.00195	0.99968	1.00056	1.00037	1.00036	1.00015	1.00044	1.00096	1.00033	0.999723	1.0022	1.00239	1.00159	1.00378	1.00441	1.00181	1.00177
79.21	1.00164	0.000145694	NaN	NaN	NaN	NaN	NaN	NaN	NaN	NaN	NaN	NaN	NaN	NaN	NaN	NaN	NaN	NaN	NaN	NaN	NaN	NaN	NaN	NaN	NaN	NaN	1.00192	1.0005	1.00055	1.00161	1.00097	1.00128	1.00166	0.999689	1.00042	1.00069	1.00026	0.999552	1.00003	1.00075	1.00125	0.999485	1.0027	1.00239	1.00129	1.00332	1.00375	1.00262	1.00166
80.71	1.00173	0.000142384	NaN	NaN	NaN	NaN	NaN	NaN	NaN	NaN	NaN	NaN	NaN	NaN	NaN	NaN	NaN	NaN	NaN	NaN	NaN	NaN	NaN	NaN	NaN	NaN	1.00212	1.00034	1.00143	1.00147	1.00149	1.00146	1.00176	0.999792	1.00043	1.00057	1.0008	1.00034	1.00084	1.00098	1.00066	0.999956	1.0019	1.0024	1.00189	1.0036	1.00394	1.0016	1.0024
82.22	1.00175	0.000146247	NaN	NaN	NaN	NaN	NaN	NaN	NaN	NaN	NaN	NaN	NaN	NaN	NaN	NaN	NaN	NaN	NaN	NaN	NaN	NaN	NaN	NaN	NaN	NaN	1.00196	1.00095	1.00136	1.00147	1.00137	1.00145	1.00192	0.999555	1.00045	0.999829	1.00113	1.0002	1.00077	1.0009	1.00093	0.99989	1.00211	1.0027	1.00194	1.00348	1.00454	1.00251	1.00168
83.72	1.00165	0.000139259	NaN	NaN	NaN	NaN	NaN	NaN	NaN	NaN	NaN	NaN	NaN	NaN	NaN	NaN	NaN	NaN	NaN	NaN	NaN	NaN	NaN	NaN	NaN	NaN	1.00216	1.00174	1.00122	1.00147	1.00107	1.00113	1.00128	0.999815	1.00036	1.00062	1.00037	1	1.0006	1.00067	1.0011	0.999616	1.00226	1.00256	1.00168	1.00353	1.00344	1.00242	1.00155
85.22	1.00162	0.000145645	NaN	NaN	NaN	NaN	NaN	NaN	NaN	NaN	NaN	NaN	NaN	NaN	NaN	NaN	NaN	NaN	NaN	NaN	NaN	NaN	NaN	NaN	NaN	NaN	1.00248	1.00118	1.00098	1.00144	1.00144	1.00129	1.00126	0.999601	1.00052	1.0001	1.00017	0.999795	1.00019	1.00096	1.00054	1.00041	1.00184	1.00228	1.00196	1.00353	1.0043	1.00201	1.0014
86.75	1.00157	0.000155602	NaN	NaN	NaN	NaN	NaN	NaN	NaN	NaN	NaN	NaN	NaN	NaN	NaN	NaN	NaN	NaN	NaN	NaN	NaN	NaN	NaN	NaN	NaN	NaN	1.00177	1.0006	1.00139	1.00118	1.00109	1.00159	1.00118	0.999943	1.00044	1.00031	1.00068	0.999654	1.00031	1.0012	1.00013	0.999993	1.00178	1.00248	1.00167	1.00362	1.00485	1.00148	1.00263
88.25	1.00156	0.000155032	NaN	NaN	NaN	NaN	NaN	NaN	NaN	NaN	NaN	NaN	NaN	NaN	NaN	NaN	NaN	NaN	NaN	NaN	NaN	NaN	NaN	NaN	NaN	NaN	1.00149	1.00112	1.00145	1.00161	1.00105	1.00144	1.00128	1.00013	1.00009	1.00068	0.999727	0.999406	1.00044	1.00067	0.999908	0.999962	1.00181	1.00211	1.00103	1.00341	1.00442	1.00179	1.00173
89.76	1.00151	0.000152794	NaN	NaN	NaN	NaN	NaN	NaN	NaN	NaN	NaN	NaN	NaN	NaN	NaN	NaN	NaN	NaN	NaN	NaN	NaN	NaN	NaN	NaN	NaN	NaN	1.00187	1.00093	1.00068	1.0014	1.0008	1.00157	1.00065	0.99966	0.999851	1.00077	0.999936	0.999548	1.00023	1.0014	1.00016	1.00017	1.00189	1.00206	1.00101	1.00344	1.00434	1.00146	1.00185
91.28	1.00152	0.00014534	NaN	NaN	NaN	NaN	NaN	NaN	NaN	NaN	NaN	NaN	NaN	NaN	NaN	NaN	NaN	NaN	NaN	NaN	NaN	NaN	NaN	NaN	NaN	NaN	1.0018	1.0007	1.00118	1.00108	1.00099	1.00131	1.00089	0.999975	0.999801	1.0006	1.00032	0.999601	1.00063	1.00143	1.00025	1.00036	1.00156	1.00209	1.00169	1.00355	1.00353	1.00139	1.00252
92.8	1.00152	0.000157762	NaN	NaN	NaN	NaN	NaN	NaN	NaN	NaN	NaN	NaN	NaN	NaN	NaN	NaN	NaN	NaN	NaN	NaN	NaN	NaN	NaN	NaN	NaN	NaN	1.00212	1.00072	1.00085	1.00112	1.00109	1.0016	1.00135	0.999771	0.999758	1.00052	0.999935	0.999751	0.999774	1.0008	1.00033	1.00003	1.0016	1.00243	1.00166	1.00361	1.00438	1.00166	1.00283
94.31	1.0014	0.000145918	NaN	NaN	NaN	NaN	NaN	NaN	NaN	NaN	NaN	NaN	NaN	NaN	NaN	NaN	NaN	NaN	NaN	NaN	NaN	NaN	NaN	NaN	NaN	NaN	1.00118	1.0006	1.00108	1.0011	1.001	1.00157	1.0008	0.999655	0.999458	1.00118	1.00047	0.999548	0.999836	1.00081	1.00076	1.00014	1.00137	1.00218	1.00176	1.00316	1.00353	1.00111	1.00197
95.83	1.00145	0.000158955	NaN	NaN	NaN	NaN	NaN	NaN	NaN	NaN	NaN	NaN	NaN	NaN	NaN	NaN	NaN	NaN	NaN	NaN	NaN	NaN	NaN	NaN	NaN	NaN	1.0015	1.00137	1.0009	1.00125	1.001	1.00167	1.00048	0.999685	0.99966	1.00035	0.999788	0.999494	0.999706	1.00165	1.00078	0.999668	1.00161	1.00205	1.00146	1.00288	1.00436	1.00198	1.00269
97.33	1.00141	0.000153361	NaN	NaN	NaN	NaN	NaN	NaN	NaN	NaN	NaN	NaN	NaN	NaN	NaN	NaN	NaN	NaN	NaN	NaN	NaN	NaN	NaN	NaN	NaN	NaN	1.00216	1.00012	1.002	1.00147	1.00092	1.00154	1.00099	0.999615	0.999672	1.00108	1.00044	0.999556	1.0001	1.00097	0.999891	1.0001	1.0018	1.00187	1.00174	1.00266	1.00468	1.00126	1.00203
98.86	1.00139	0.000160659	NaN	NaN	NaN	NaN	NaN	NaN	NaN	NaN	NaN	NaN	NaN	NaN	NaN	NaN	NaN	NaN	NaN	NaN	NaN	NaN	NaN	NaN	NaN	NaN	1.00223	1.0001	1.00078	1.00126	1.00078	1.00169	1.00032	0.999207	0.999837	1.00069	1.00006	0.999495	1.00003	1.00104	0.999754	0.999779	1.0016	1.00199	1.00145	1.00303	1.00419	1.002	1.00282
100.38	1.00142	0.000157401	NaN	NaN	NaN	NaN	NaN	NaN	NaN	NaN	NaN	NaN	NaN	NaN	NaN	NaN	NaN	NaN	NaN	NaN	NaN	NaN	NaN	NaN	NaN	NaN	1.00225	1.00048	1.00053	1.0012	1.00112	1.00175	1.00042	0.999338	0.999406	1.00131	0.999987	0.999679	0.999819	1.00119	1.00034	0.999983	1.00175	1.00206	1.00148	1.00279	1.00426	1.00125	1.00172
101.9	1.00141	0.000156417	NaN	NaN	NaN	NaN	NaN	NaN	NaN	NaN	NaN	NaN	NaN	NaN	NaN	NaN	NaN	NaN	NaN	NaN	NaN	NaN	NaN	NaN	NaN	NaN	1.00156	1.00041	1.00097	1.00117	1.0011	1.00121	1.00102	0.999627	0.999561	1.00076	0.999997	0.999617	0.999734	1.00077	0.999734	1.00077	1.00158	1.00182	1.00137	1.00307	1.00424	1.00156	1.00273
103.41	1.00136	0.000151008	NaN	NaN	NaN	NaN	NaN	NaN	NaN	NaN	NaN	NaN	NaN	NaN	NaN	NaN	NaN	NaN	NaN	NaN	NaN	NaN	NaN	NaN	NaN	NaN	1.0017	1.00073	1.00082	1.00092	1.00108	1.00232	1.00037	0.999616	0.999642	1.00084	1.00016	0.999456	1.00041	1.00075	1.00016	1.00017	1.00171	1.00192	1.00138	1.00293	1.00426	1.00162	1.00189
104.93	1.00129	0.000156059	NaN	NaN	NaN	NaN	NaN	NaN	NaN	NaN	NaN	NaN	NaN	NaN	NaN	NaN	NaN	NaN	NaN	NaN	NaN	NaN	NaN	NaN	NaN	NaN	1.00191	1.00054	1.00078	1.00079	1.00046	1.00194	1.0003	0.999274	0.999648	1.0005	1.00059	0.99906	0.999763	1.00034	0.999723	1.00028	1.00175	1.00108	1.00142	1.00327	1.00341	1.0015	1.00275
106.49	1.00136	0.000153835	NaN	NaN	NaN	NaN	NaN	NaN	NaN	NaN	NaN	NaN	NaN	NaN	NaN	NaN	NaN	NaN	NaN	NaN	NaN	NaN	NaN	NaN	NaN	NaN	1.00128	1.00027	1.00107	1.0011	1.00094	1.00192	1.00056	0.999087	1.00008	1.00076	1.00132	0.9994	1.0002	1.00038	0.999723	1.00024	1.00166	1.00108	1.0009	1.00292	1.00436	1.00176	1.0018
107.99	1.00139	0.000156021	NaN	NaN	NaN	NaN	NaN	NaN	NaN	NaN	NaN	NaN	NaN	NaN	NaN	NaN	NaN	NaN	NaN	NaN	NaN	NaN	NaN	NaN	NaN	NaN	1.00179	1.00016	1.00029	1.00145	1.00032	1.00213	1.0008	0.999333	0.999945	1.00051	1.00091	0.999279	1.00009	1.00039	0.999877	1.0001	1.00157	1.00156	1.00174	1.00304	1.00433	1.00174	1.00191
109.49	1.00131	0.000149896	NaN	NaN	NaN	NaN	NaN	NaN	NaN	NaN	NaN	NaN	NaN	NaN	NaN	NaN	NaN	NaN	NaN	NaN	NaN	NaN	NaN	NaN	NaN	NaN	1.00128	1.00038	1.00071	1.00152	1.00034	1.0022	1.00069	0.999245	0.999859	1.00068	1.00067	0.998974	0.999862	1.00011	1.00064	1.00038	1.00173	1.00102	1.00136	1.00263	1.00384	1.00194	1.00264
111.02	1.00129	0.000147424	NaN	NaN	NaN	NaN	NaN	NaN	NaN	NaN	NaN	NaN	NaN	NaN	NaN	NaN	NaN	NaN	NaN	NaN	NaN	NaN	NaN	NaN	NaN	NaN	1.0017	1.00102	1.00017	1.00116	1.00031	1.00187	1.00073	0.999355	1.00034	1.00111	1.00111	0.999382	0.999069	0.999975	1.00038	0.999661	1.00177	1.00106	1.00131	1.00291	1.0038	1.00125	1.00268
112.54	1.00118	0.000159569	NaN	NaN	NaN	NaN	NaN	NaN	NaN	NaN	NaN	NaN	NaN	NaN	NaN	NaN	NaN	NaN	NaN	NaN	NaN	NaN	NaN	NaN	NaN	NaN	1.00148	1.00022	1.00011	1.00105	1.00024	1.00177	1.00027	0.999134	0.999842	1.00039	1.00028	0.998569	1.00005	1.00013	1.0002	0.999743	1.00144	1.00142	1.00129	1.00254	1.00413	1.00078	1.00129
114.11	1.00118	0.000154762	NaN	NaN	NaN	NaN	NaN	NaN	NaN	NaN	NaN	NaN	NaN	NaN	NaN	NaN	NaN	NaN	NaN	NaN	NaN	NaN	NaN	NaN	NaN	NaN	1.00179	1.00074	0.999828	1.00112	1.00018	1.0019	1.00056	0.998852	0.999551	1.00066	0.999972	0.998965	0.999692	1.00052	1.00044	1.00016	1.00173	1.00046	1.00121	1.00281	1.00408	1.00161	1.00234
115.63	1.00116	0.000149155	NaN	NaN	NaN	NaN	NaN	NaN	NaN	NaN	NaN	NaN	NaN	NaN	NaN	NaN	NaN	NaN	NaN	NaN	NaN	NaN	NaN	NaN	NaN	NaN	1.00091	0.999808	1.00003	1.0009	1.00027	1.00144	0.999994	0.998832	0.999973	1.00135	1.00041	0.999153	0.999838	1.00066	1.00055	1.00017	1.00143	1.0007	1.00106	1.00243	1.00399	1.00165	1.00244
117.14	1.00115	0.000143745	NaN	NaN	NaN	NaN	NaN	NaN	NaN	NaN	NaN	NaN	NaN	NaN	NaN	NaN	NaN	NaN	NaN	NaN	NaN	NaN	NaN	NaN	NaN	NaN	1.00092	0.999933	0.99938	1.00099	1.00015	1.00209	0.999721	0.999148	0.999814	1.00098	1.00038	0.999527	0.999746	1.00054	1.00033	0.99976	1.00161	1.00105	1.00132	1.00204	1.0041	1.00131	1.00245
118.64	1.00104	0.000150262	NaN	NaN	NaN	NaN	NaN	NaN	NaN	NaN	NaN	NaN	NaN	NaN	NaN	NaN	NaN	NaN	NaN	NaN	NaN	NaN	NaN	NaN	NaN	NaN	1.00124	0.999925	1.00022	1.001	1.00054	1.00169	1.00019	0.998517	0.999583	1.00057	0.99973	0.99929	0.999712	1.00079	0.999965	0.999825	1.00063	1.00079	1.00071	1.00201	1.00407	1.00131	1.00147
120.16	1.0011	0.000152382	NaN	NaN	NaN	NaN	NaN	NaN	NaN	NaN	NaN	NaN	NaN	NaN	NaN	NaN	NaN	NaN	NaN	NaN	NaN	NaN	NaN	NaN	NaN	NaN	1.00154	0.999351	1.00023	1.00112	0.999834	1.0015	1.00017	0.998942	0.999336	1.00073	1.00059	0.999261	1.00014	1.00036	1.00068	0.999787	1.00246	1.00085	1.00094	1.00183	1.00449	1.00121	1.00207
[truncated: 133 more columns]
