# Supplementary material for: Optogenetic control of receptors reveals distinct roles for actin- and Cdc42-dependent negative signals in chemotactic signal processing
Source: Nat Commun. 2021 Nov 16;12:6148. doi: 10.1038/s41467-021-26371-z (PMC8595684; doi:10.1038/s41467-021-26371-z)
Supplement: Supplementary file 10 — Source Data [file 41467_2021_26371_MOESM10_ESM.zip › Source data/Source Data - Figure 7.xlsx]

## Sheet: Fig. 7d
	Data plotted in Fig 7d.
	Distance from Target (um)	Rel. Fret Ratio t= -0.3 sec	s.e.m. t= -0.3 sec	Rel. Fret Ratio t= 0.8 sec	s.e.m. t= 0.8 sec	Rel. Fret Ratio t= 1.8 sec	s.e.m. t= 1.8 sec	Rel. Fret Ratio t= 2.8 sec	s.e.m. t= 2.8 sec	Rel. Fret Ratio t= 3.8 sec	s.e.m. t= 3.8 sec	Rel. Fret Ratio t= 4.9 sec	s.e.m. t= 4.9 sec
	0	1	0	1.00903	0.000528966	1.01247	0.000860152	1.01413	0.00114408	1.01346	0.00129145	1.01083	0.00132648
	1	1	0	1.00702	0.000402259	1.01049	0.000720349	1.01237	0.00101656	1.01183	0.00117211	1.0096	0.00125188
	2	1	0	1.00467	0.000345963	1.00812	0.000605632	1.01013	0.000866921	1.00996	0.00100921	1.00819	0.00106492
	3	1	0	1.00303	0.00029601	1.00602	0.000521331	1.00776	0.000744702	1.0078	0.000860169	1.00669	0.000914232
	4	1	0	1.00195	0.000261763	1.004	0.000439673	1.00507	0.000615009	1.00509	0.000716126	1.00447	0.00080255
	5	1	0	1.00107	0.000257231	1.00241	0.000402967	1.00269	0.000527595	1.00273	0.000628372	1.00215	0.000692461
	6	1	0	1.00029	0.000232635	1.00105	0.000378878	1.00105	0.000488684	1.00093	0.00057406	1.00023	0.000649222
	7	1	0	1.00017	0.000241147	1.00047	0.000367856	1.00031	0.000470373	0.999728	0.000570963	0.998998	0.000648576
	8	1	0	1.00025	0.000278188	1.00036	0.000358956	0.999912	0.000479355	0.999405	0.000581953	0.998623	0.000661153
	9	1	0	1.00062	0.00031785	1.00089	0.000406374	1.00022	0.000556758	0.999634	0.000637913	0.998868	0.000744686
	The data reported below are the complete data sets that were used to generate the plotted data above. Each table below represents a specific distance from the stimulation site. The row values are the mean fret ratio from each cell for the specified distance bin. THe columns are each time point. To calculate the Relative FRET ratios in the plotted data set, first divide all timepoints from each ce…
	Distance From target =0um								Distance From target =1um								Distance From target =2um								Distance From target =3um								Distance From target =4um								Distance From target =5um								Distance From target =6um
	cells	t= -0.3 sec	t= 0.8 sec	t= 1.8 sec	t= 2.8 sec	t= 3.8 sec	t= 4.9 sec		cells	t= -0.3 sec	t= 0.8 sec	t= 1.8 sec	t= 2.8 sec	t= 3.8 sec	t= 4.9 sec		cells	t= -0.3 sec	t= 0.8 sec	t= 1.8 sec	t= 2.8 sec	t= 3.8 sec	t= 4.9 sec		cells	t= -0.3 sec	t= 0.8 sec	t= 1.8 sec	t= 2.8 sec	t= 3.8 sec	t= 4.9 sec		cells	t= -0.3 sec	t= 0.8 sec	t= 1.8 sec	t= 2.8 sec	t= 3.8 sec	t= 4.9 sec		cells	t= -0.3 sec	t= 0.8 sec	t= 1.8 sec	t= 2.8 sec	t= 3.8 sec	t= 4.9 sec		cells
	Cell1	NaN	NaN	NaN	NaN	NaN	NaN		Cell1	NaN	NaN	NaN	NaN	NaN	NaN		Cell1								Cell1	NaN	NaN	NaN	NaN	NaN	NaN		Cell1	NaN	NaN	NaN	NaN	NaN	NaN		Cell1	NaN	NaN	NaN	NaN	NaN	NaN		Cell1
	Cell2	1.00004	1.01024	1.00821	1.00955	1.01186	1.0212		Cell2	1.00611	1.00909	1.01162	1.01266	1.01723	1.02262		Cell2	1.00425	1.00678	1.01067	1.01122	1.01502	1.01848		Cell2	1.00435	1.00475	1.00617	1.01008	1.00944	1.0149		Cell2	1.00442	1.00531	1.00501	1.00781	1.00896	1.0122		Cell2	1.00614	1.00711	1.0072	1.00891	1.00635	1.01004		Cell2
	Cell3	1.02888	1.04202	1.04339	1.04944	1.03418	1.02184		Cell3	1.02594	1.04198	1.043	1.04752	1.03294	1.01611		Cell3	1.02593	1.03562	1.03868	1.03866	1.02644	1.01698		Cell3	1.02926	1.03589	1.03826	1.03162	1.02718	1.02168		Cell3	1.03154	1.03385	1.03682	1.02552	1.02702	1.02032		Cell3	1.03515	1.03464	1.03651	1.03101	1.02559	1.02496		Cell3
	Cell4	1.09669	1.10777	1.11	1.11387	1.11828	1.10636		Cell4	1.10415	1.11336	1.11465	1.11859	1.11644	1.11122		Cell4	1.10993	1.11618	1.11771	1.11946	1.11757	1.11134		Cell4	1.11474	1.11989	1.11795	1.12056	1.11801	1.11173		Cell4	1.12097	1.12472	1.12146	1.12127	1.11721	1.11324		Cell4	1.12874	1.13259	1.12975	1.12727	1.12405	1.1208		Cell4
	Cell5	NaN	NaN	NaN	NaN	NaN	NaN		Cell5	NaN	NaN	NaN	NaN	NaN	NaN		Cell5	NaN	NaN	NaN	NaN	NaN	NaN		Cell5	NaN	NaN	NaN	NaN	NaN	NaN		Cell5	NaN	NaN	NaN	NaN	NaN	NaN		Cell5	NaN	NaN	NaN	NaN	NaN	NaN		Cell5
	Cell6	1.06899	1.07993	1.0837	1.08697	1.08521	1.06553		Cell6	1.06945	1.07522	1.08234	1.08648	1.08556	1.07032		Cell6	1.07276	1.07569	1.08132	1.08456	1.08198	1.07258		Cell6	1.07468	1.07455	1.08126	1.08266	1.078	1.07392		Cell6	1.07408	1.07634	1.08518	1.08127	1.07893	1.07447		Cell6	1.08203	1.08173	1.09012	1.09108	1.08448	1.07899		Cell6
	Cell7	1.01207	1.02716	1.02749	1.0345	1.01118	1.00728		Cell7	1.01616	1.02751	1.03315	1.03578	1.02667	1.01543		Cell7	1.01416	1.02169	1.03042	1.03138	1.02651	1.01977		Cell7	1.01475	1.01781	1.02749	1.02901	1.02249	1.01655		Cell7	1.01469	1.01806	1.02655	1.02911	1.02098	1.01925		Cell7	1.01178	1.01627	1.02456	1.02735	1.01925	1.02316		Cell7
	Cell8	1.02366	1.02502	1.02619	1.02559	1.02735	1.03125		Cell8	1.0287	1.03148	1.03223	1.02776	1.03192	1.03844		Cell8	1.03102	1.03022	1.0313	1.02668	1.03286	1.03403		Cell8	1.02883	1.02979	1.03089	1.02419	1.02957	1.02957		Cell8	1.02892	1.03019	1.02759	1.02295	1.02612	1.02534		Cell8	1.03474	1.031	1.03034	1.02563	1.02662	1.02692		Cell8
	Cell9	1.01223	1.03095	1.04651	1.04882	1.03865	1.04296		Cell9	1.01616	1.03398	1.04773	1.05385	1.04832	1.04368		Cell9	1.01297	1.03253	1.04106	1.04685	1.04997	1.03883		Cell9	1.01234	1.02816	1.03698	1.04481	1.04622	1.03655		Cell9	1.01649	1.02695	1.03023	1.0375	1.03793	1.03101		Cell9	1.018	1.03011	1.032	1.03245	1.02944	1.02462		Cell9
	Cell10	NaN	NaN	NaN	NaN	NaN	NaN		Cell10	NaN	NaN	NaN	NaN	NaN	NaN		Cell10	NaN	NaN	NaN	NaN	NaN	NaN		Cell10	NaN	NaN	NaN	NaN	NaN	NaN		Cell10	NaN	NaN	NaN	NaN	NaN	NaN		Cell10	NaN	NaN	NaN	NaN	NaN	NaN		Cell10
	Cell11	NaN	NaN	NaN	NaN	NaN	NaN		Cell11	NaN	NaN	NaN	NaN	NaN	NaN		Cell11	NaN	NaN	NaN	NaN	NaN	NaN		Cell11	NaN	NaN	NaN	NaN	NaN	NaN		Cell11	NaN	NaN	NaN	NaN	NaN	NaN		Cell11	NaN	NaN	NaN	NaN	NaN	NaN		Cell11
	Cell12	1.01685	1.03723	1.02687	1.04068	1.02807	1.01095		Cell12	1.02312	1.0392	1.02957	1.03952	1.03834	1.02321		Cell12	1.01946	1.03628	1.02548	1.0376	1.03152	1.0233		Cell12	1.01594	1.03003	1.02988	1.03142	1.02752	1.02211		Cell12	1.01905	1.03436	1.02939	1.03173	1.02604	1.02118		Cell12	1.0254	1.03602	1.03002	1.02812	1.02616	1.02118		Cell12
	Cell13	NaN	NaN	NaN	NaN	NaN	NaN		Cell13	NaN	NaN	NaN	NaN	NaN	NaN		Cell13	NaN	NaN	NaN	NaN	NaN	NaN		Cell13	NaN	NaN	NaN	NaN	NaN	NaN		Cell13	NaN	NaN	NaN	NaN	NaN	NaN		Cell13	NaN	NaN	NaN	NaN	NaN	NaN		Cell13
	Cell14	0.976276	0.986923	0.989618	0.984466	0.988488	0.98711		Cell14	0.978939	0.986442	0.990814	0.993276	0.992984	0.994117		Cell14	0.980742	0.982365	0.988487	0.99537	0.997654	1.00086		Cell14	0.990393	0.989414	0.993496	1.00231	1.00542	1.00688		Cell14	0.990681	0.989262	0.996333	1.00122	1.00702	1.00531		Cell14	0.992635	0.994495	1.00309	1.00203	1.0072	1.00269		Cell14
	Cell15	1.00499	1.02673	1.03316	1.04057	1.05202	1.04164		Cell15	1.02214	1.03518	1.04643	1.05094	1.05286	1.05412		Cell15	1.02805	1.03637	1.04406	1.046	1.05362	1.05658		Cell15	1.02588	1.03116	1.03885	1.04365	1.05235	1.05175		Cell15	1.0251	1.03056	1.03452	1.0414	1.04542	1.04616		Cell15	1.03435	1.04069	1.04472	1.04321	1.04714	1.04468		Cell15
	Cell16	1.01212	1.01538	1.01289	1.02095	1.01444	1.00833		Cell16	1.01666	1.02238	1.0272	1.02756	1.02084	1.01759		Cell16	1.02407	1.02698	1.03272	1.03261	1.02665	1.02444		Cell16	1.02715	1.02573	1.02806	1.03084	1.02598	1.02377		Cell16	1.02932	1.02745	1.0264	1.0264	1.0246	1.02175		Cell16	1.03041	1.02818	1.0277	1.02693	1.02578	1.02264		Cell16
	Cell17	1.05726	1.06596	1.08712	1.09961	1.09986	1.09995		Cell17	1.05274	1.06549	1.08302	1.09456	1.09814	1.09475		Cell17	1.05313	1.06267	1.07717	1.08497	1.08915	1.08772		Cell17	1.05726	1.06196	1.07364	1.08208	1.08562	1.08421		Cell17	1.05993	1.06507	1.07153	1.07736	1.0805	1.08088		Cell17	1.06204	1.06818	1.07152	1.07201	1.07159	1.07454		Cell17
	Cell18	1.00024	1.00221	1.01578	1.02313	1.03238	1.02422		Cell18	1.00459	1.01205	1.02144	1.02844	1.03179	1.0317		Cell18	1.00741	1.01287	1.0196	1.02814	1.03186	1.02966		Cell18	1.01678	1.02211	1.02192	1.03002	1.0351	1.02895		Cell18	1.02156	1.02288	1.02161	1.02383	1.02893	1.02569		Cell18	1.02371	1.02367	1.02231	1.02124	1.02522	1.02702		Cell18
	Cell19	1.05163	1.07144	1.10112	1.10546	1.0944	1.09866		Cell19	1.05744	1.07577	1.09647	1.10721	1.10315	1.10327		Cell19	1.06311	1.07509	1.09332	1.09992	1.09734	1.09789		Cell19	1.0686	1.07562	1.08978	1.09579	1.09006	1.09261		Cell19	1.07241	1.07546	1.08532	1.08982	1.08696	1.08968		Cell19	1.07706	1.07649	1.08595	1.08638	1.08575	1.08647		Cell19
	Cell20	1.06593	1.07872	1.08108	1.07915	1.08051	1.07075		Cell20	1.0627	1.0747	1.08045	1.08271	1.07687	1.07568		Cell20	1.05829	1.06842	1.07347	1.07642	1.0722	1.06713		Cell20	1.05215	1.05944	1.06452	1.06694	1.06273	1.0625		Cell20	1.04599	1.04936	1.05564	1.0564	1.05621	1.05564		Cell20	1.04875	1.05141	1.05846	1.05368	1.05526	1.0538		Cell20
	Cell21	1.03087	1.04678	1.05161	1.04825	1.0373	1.03806		Cell21	1.043	1.05275	1.05117	1.05191	1.04646	1.04895		Cell21	1.04383	1.05217	1.05393	1.05318	1.0508	1.05267		Cell21	1.04524	1.04938	1.05387	1.05354	1.05321	1.05167		Cell21	1.04397	1.04524	1.05359	1.05184	1.05099	1.04995		Cell21	1.0452	1.04575	1.05297	1.04947	1.05262	1.05369		Cell21
	Cell22	1.00235	1.00653	1.00618	0.99578	1.00774	1.0008		Cell22	1.00931	1.01711	1.01074	1.00761	1.01045	1.00033		Cell22	1.00893	1.01258	1.01246	1.01307	1.00842	1.00144		Cell22	1.00951	1.00836	1.00948	1.01244	1.00583	1.0024		Cell22	1.0058	1.00537	1.00464	1.00991	1.00466	1.00182		Cell22	1.00687	1.00729	1.0044	1.00776	1.00423	1.00471		Cell22
	Cell23	1.03082	1.04049	1.0273	1.02645	1.0215	1.02261		Cell23	1.03651	1.04363	1.03539	1.02853	1.02799	1.02482		Cell23	1.04327	1.04833	1.04291	1.0326	1.03412	1.02817		Cell23	1.04686	1.04979	1.04418	1.03467	1.03495	1.0299		Cell23	1.04963	1.0483	1.04443	1.03415	1.03306	1.03095		Cell23	1.05151	1.05161	1.048	1.04007	1.03695	1.03199		Cell23
	Cell24	1.03122	1.03324	1.03078	1.02854	1.02852	1.01957		Cell24	1.03148	1.03276	1.03135	1.03018	1.0294	1.02979		Cell24	1.03152	1.03251	1.0322	1.03015	1.0291	1.03136		Cell24	1.03244	1.03423	1.03116	1.02997	1.03045	1.03364		Cell24	1.03088	1.03144	1.03006	1.02911	1.02881	1.03314		Cell24	1.03203	1.0332	1.03306	1.03211	1.03221	1.03638		Cell24
	Cell25	0.989815	0.992338	0.996691	0.998561	0.998629	1.00086		Cell25	0.992417	1.00057	1.00208	0.999757	1.00476	1.00832		Cell25	0.991601	0.996561	0.994387	0.999781	1.00595	1.00788		Cell25	0.987175	0.990522	0.993308	0.996587	1.00494	1.00684		Cell25	0.988676	0.991428	0.996432	0.995435	1.00233	1.00646		Cell25	0.994782	0.997626	1.00062	1.00086	1.00628	1.00959		Cell25
	Cell26	0.974592	0.982828	0.991972	0.995794	0.99941	0.991764		Cell26	0.981196	0.987038	0.992799	1.00032	1.00314	1.00264		Cell26	0.981333	0.986416	0.990453	1.00006	0.999989	1.00245		Cell26	0.984115	0.987582	0.987411	0.995567	0.995271	0.995413		Cell26	0.9807	0.986178	0.987338	0.991276	0.99521	0.992609		Cell26	0.982779	0.985663	0.986607	0.990584	0.995735	0.991488		Cell26
	Cell27	1.02808	1.03558	1.03488	1.03007	1.0315	1.02251		Cell27	1.03317	1.03342	1.03875	1.03648	1.02901	1.02496		Cell27	1.03005	1.02996	1.03456	1.03474	1.026	1.02647		Cell27	1.02655	1.02865	1.03023	1.0347	1.02923	1.02878		Cell27	1.0236	1.02622	1.02684	1.0298	1.02595	1.02772		Cell27	1.0259	1.02524	1.02645	1.02894	1.023	1.02416		Cell27
	Cell28	1.01753	1.03202	1.03605	1.04809	1.04115	1.03949		Cell28	1.02441	1.03612	1.04516	1.05239	1.05269	1.04685		Cell28	1.02805	1.0377	1.04717	1.05087	1.05085	1.05039		Cell28	1.02504	1.03455	1.0403	1.0459	1.04462	1.04568		Cell28	1.02176	1.02845	1.03264	1.03808	1.03603	1.03943		Cell28	1.02425	1.02838	1.03103	1.03415	1.02955	1.0333		Cell28
	Cell29	1.01838	1.03829	1.04052	1.06489	1.05714	1.05558		Cell29	1.02499	1.04254	1.04942	1.06305	1.0617	1.06091		Cell29	1.02739	1.0403	1.0495	1.06041	1.06243	1.06182		Cell29	1.02648	1.04111	1.04697	1.05503	1.0558	1.05656		Cell29	1.02596	1.03916	1.04552	1.05093	1.05268	1.05506		Cell29	1.03402	1.04332	1.04809	1.05075	1.05314	1.05106		Cell29
	Cell30	0.98611	0.999153	0.996642	1.00537	1.01871	1.02079		Cell30	0.990076	1.00079	1.00106	1.01561	1.0189	1.03281		Cell30	0.990913	0.99874	1.0058	1.01627	1.01863	1.02449		Cell30	0.994015	0.999463	1.00754	1.01296	1.01792	1.01575		Cell30	0.996784	1.00149	1.00875	1.01002	1.0103	1.01711		Cell30	1.00212	1.00689	1.00919	1.01297	1.01065	1.01625		Cell30
	Cell31	1.05384	1.06709	1.07012	1.07026	1.07611	1.06872		Cell31	1.06677	1.07346	1.07215	1.07681	1.08172	1.07322		Cell31	1.06919	1.07416	1.07565	1.07608	1.08218	1.07014		Cell31	1.06762	1.07113	1.07397	1.07398	1.07452	1.06604		Cell31	1.06692	1.06812	1.06946	1.07204	1.06588	1.06178		Cell31	1.0713	1.07017	1.07111	1.07021	1.06444	1.06074		Cell31
	Cell32	1.05049	1.05854	1.06991	1.07548	1.0765	1.0592		Cell32	1.05897	1.06994	1.07514	1.07436	1.07419	1.0675		Cell32	1.05978	1.07168	1.07203	1.0751	1.07388	1.07034		Cell32	1.05775	1.06922	1.06974	1.07196	1.07464	1.07617		Cell32	1.06429	1.05811	1.06344	1.06358	1.07005	1.0714		Cell32	1.0642	1.05942	1.06058	1.06299	1.07369	1.07309		Cell32
	Cell33	1.02056	1.03467	1.02974	1.01601	1.01718	1.0111		Cell33	1.02867	1.03246	1.02936	1.02841	1.02587	1.01545		Cell33	1.03352	1.02902	1.03047	1.03006	1.02862	1.02048		Cell33	1.03344	1.0305	1.02788	1.03164	1.02915	1.02594		Cell33	1.03105	1.02673	1.02446	1.02971	1.02934	1.02772		Cell33	1.03207	1.02889	1.02607	1.03065	1.02912	1.03043		Cell33
	Cell34	0.987361	1.01457	1.01817	1.02589	1.0274	1.01634		Cell34	1.00445	1.01005	1.02083	1.03086	1.02769	1.02646		Cell34	1.00173	1.00983	1.01791	1.02544	1.0241	1.02238		Cell34	1.00286	1.00915	1.0188	1.02429	1.02503	1.01622		Cell34	1.00079	1.00889	1.01459	1.01861	1.01957	1.01368		Cell34	1.00341	1.00627	1.01335	1.01557	1.01632	1.01374		Cell34
	Cell35	1.04891	1.04558	1.05102	1.05286	1.05504	1.04697		Cell35	1.05583	1.05569	1.06761	1.05747	1.05403	1.04448		Cell35	1.05594	1.05791	1.06268	1.05607	1.05295	1.04865		Cell35	1.05327	1.05447	1.05658	1.0538	1.05274	1.04792		Cell35	1.05511	1.05486	1.0564	1.05205	1.04982	1.04679		Cell35	1.05545	1.05039	1.05529	1.04906	1.04706	1.04716		Cell35
	Cell36	1.03408	1.05255	1.0544	1.04832	1.04346	1.02804		Cell36	1.03716	1.04973	1.05273	1.04918	1.04831	1.0417		Cell36	1.03704	1.04618	1.04925	1.04687	1.04657	1.04334		Cell36	1.03842	1.04226	1.04425	1.04508	1.04158	1.03723		Cell36	1.04038	1.0425	1.0417	1.04219	1.04085	1.03854		Cell36	1.04791	1.04716	1.04482	1.04248	1.0439	1.04272		Cell36
	Cell37	1.04134	1.05666	1.05801	1.0687	1.07295	1.07484		Cell37	1.04073	1.05298	1.0594	1.0674	1.07417	1.07665		Cell37	1.04076	1.04976	1.05889	1.06845	1.07359	1.07136		Cell37	1.04114	1.04997	1.05578	1.06543	1.06737	1.06537		Cell37	1.04563	1.05172	1.05956	1.06323	1.06259	1.06468		Cell37	1.05229	1.05659	1.06064	1.06598	1.06577	1.06648		Cell37
	Cell38	1.02012	1.02598	1.0332	1.03158	1.02626	1.0313		Cell38	1.02286	1.03063	1.03454	1.03955	1.03352	1.03306		Cell38	1.02105	1.03041	1.03306	1.03521	1.03462	1.03025		Cell38	1.02242	1.02442	1.02908	1.03071	1.03248	1.02961		Cell38	1.01871	1.0198	1.02553	1.02462	1.02857	1.0244		Cell38	1.01744	1.02039	1.02613	1.02616	1.0298	1.02467		Cell38
	Cell39	1.06536	1.06695	1.07538	1.06414	1.05591	1.0588		Cell39	1.06827	1.07643	1.07807	1.06824	1.06221	1.05822		Cell39	1.06917	1.07464	1.07612	1.07152	1.06668	1.06231		Cell39	1.06857	1.07394	1.07229	1.07262	1.0662	1.0625		Cell39	1.06851	1.07066	1.06829	1.06482	1.06238	1.05668		Cell39	1.06724	1.06809	1.06798	1.06828	1.06115	1.05798		Cell39
	Cell40	1.07689	1.09101	1.08842	1.09012	1.07484	1.06784		Cell40	1.0885	1.09392	1.09483	1.10096	1.08268	1.07951		Cell40	1.08721	1.09214	1.09381	1.09224	1.08303	1.07989		Cell40	1.08757	1.08905	1.08779	1.08488	1.08102	1.07617		Cell40	1.08768	1.08715	1.08265	1.08156	1.07671	1.06991		Cell40	1.09242	1.08847	1.0825	1.07893	1.07624	1.07167		Cell40
	Cell41	1.01483	1.02559	1.02803	1.03413	1.02828	1.02679		Cell41	1.02338	1.03203	1.03741	1.04153	1.03565	1.03663		Cell41	1.02598	1.02855	1.03866	1.03799	1.03165	1.03069		Cell41	1.02529	1.02868	1.03785	1.03266	1.02992	1.02418		Cell41	1.02341	1.03185	1.03557	1.03086	1.03026	1.02191		Cell41	1.02674	1.03399	1.03372	1.02905	1.02364	1.02036		Cell41
	Cell42	1.04728	1.05953	1.06439	1.07067	1.05261	1.05182		Cell42	1.04861	1.06189	1.0657	1.06649	1.05635	1.05185		Cell42	1.04869	1.05709	1.06142	1.06393	1.05858	1.05006		Cell42	1.04977	1.05241	1.05584	1.06081	1.05673	1.04957		Cell42	1.04993	1.05163	1.05231	1.05706	1.05523	1.04845		Cell42	1.05341	1.05331	1.0548	1.05582	1.05374	1.04752		Cell42
	Cell43	1.06512	1.06967	1.07956	1.09024	1.08298	1.09668		Cell43	1.06471	1.07407	1.0828	1.09512	1.09408	1.0977		Cell43	1.06208	1.07396	1.07748	1.08584	1.09008	1.0919		Cell43	1.06318	1.07245	1.07835	1.0839	1.08469	1.08496		Cell43	1.06686	1.07421	1.08196	1.08346	1.08166	1.07936		Cell43	1.07476	1.07915	1.08406	1.08428	1.08266	1.07882		Cell43
	Cell44	NaN	NaN	NaN	NaN	NaN	NaN		Cell44	NaN	NaN	NaN	NaN	NaN	NaN		Cell44	NaN	NaN	NaN	NaN	NaN	NaN		Cell44	NaN	NaN	NaN	NaN	NaN	NaN		Cell44	NaN	NaN	NaN	NaN	NaN	NaN		Cell44	NaN	NaN	NaN	NaN	NaN	NaN		Cell44
	Cell45	1.05567	1.06694	1.06635	1.05243	1.0374	1.03624		Cell45	1.05878	1.07097	1.06827	1.06132	1.04791	1.03615		Cell45	1.06408	1.06967	1.06678	1.06262	1.05232	1.04031		Cell45	1.06435	1.0665	1.06659	1.06205	1.05607	1.04656		Cell45	1.0603	1.06131	1.06289	1.05739	1.05216	1.04578		Cell45	1.06284	1.06031	1.06172	1.05673	1.05363	1.04951		Cell45
	Cell46	1.06936	1.0804	1.08468	1.08771	1.09277	1.09845		Cell46	1.077	1.08703	1.09324	1.09646	1.10159	1.10846		Cell46	1.08167	1.08705	1.09481	1.10006	1.1026	1.1065		Cell46	1.08237	1.08896	1.09422	1.09978	1.10037	1.10183		Cell46	1.08638	1.08996	1.0929	1.09962	1.09855	1.09939		Cell46	1.09242	1.09416	1.09625	1.09811	1.09624	1.09603		Cell46
	Cell47	1.01679	1.02412	1.03511	1.04388	1.02621	1.03137		Cell47	1.02364	1.03611	1.03743	1.04331	1.03698	1.03017		Cell47	1.02757	1.03599	1.03814	1.0458	1.03866	1.02514		Cell47	1.02602	1.0331	1.03778	1.03991	1.03172	1.02906		Cell47	1.02625	1.03412	1.03367	1.0375	1.03362	1.02789		Cell47	1.03499	1.03697	1.03814	1.03844	1.03545	1.02847		Cell47
	Cell48	1.02963	1.03924	1.05155	1.05385	1.05532	1.0442		Cell48	1.03761	1.04741	1.05183	1.05566	1.0591	1.05411		Cell48	1.0406	1.05215	1.05103	1.05576	1.05555	1.056		Cell48	1.04477	1.05069	1.0543	1.05714	1.05769	1.05582		Cell48	1.04734	1.04828	1.05121	1.05405	1.05336	1.04985		Cell48	1.0523	1.05366	1.05018	1.05305	1.05282	1.05099		Cell48
	Cell49	1.08679	1.09434	1.0954	1.11315	1.09867	1.0894		Cell49	1.09004	1.09955	1.0984	1.11044	1.10393	1.09499		Cell49	1.08786	1.09802	1.09714	1.10539	1.10057	1.09399		Cell49	1.0883	1.09729	1.0937	1.10084	1.09899	1.09339		Cell49	1.09028	1.09367	1.08907	1.09858	1.09756	1.09103		Cell49	1.09217	1.09503	1.08835	1.0979	1.09594	1.09219		Cell49
	Cell50	1.00582	1.01963	1.02608	1.03548	1.04018	1.01526		Cell50	1.01255	1.02559	1.03602	1.0412	1.03827	1.02175		Cell50	1.01738	1.02311	1.02735	1.03584	1.03423	1.02622		Cell50	1.02258	1.02174	1.02236	1.02747	1.02656	1.02219		Cell50	1.02401	1.02399	1.02157	1.0236	1.02254	1.01545		Cell50	1.02995	1.02474	1.02633	1.02462	1.02258	1.01739		Cell50
	Cell51	0.994574	1.00657	1.00132	0.998232	0.992751	0.987549		Cell51	1.00077	1.00501	1.00128	1.00341	0.99802	0.991871		Cell51	1.00414	1.00436	1.00339	1.00512	1.00187	0.997306		Cell51	1.00196	1.00393	1.00505	1.00632	1.0029	1.00059		Cell51	1.00365	1.00764	1.0034	1.00455	1.0021	1.00002		Cell51	1.0102	1.01123	1.00583	1.01155	1.00738	1.00416		Cell51
	Cell52	0.98649	0.997289	0.994206	0.982271	0.982672	0.976482		Cell52	0.993575	0.995847	0.989468	0.983164	0.983242	0.980315		Cell52	0.99136	0.988838	0.985048	0.981934	0.977462	0.981046		Cell52	0.989919	0.990791	0.98589	0.983087	0.978924	0.983175		Cell52	0.988682	0.989278	0.983556	0.983242	0.981103	0.984289		Cell52	0.989898	0.989155	0.98889	0.986336	0.985351	0.983368		Cell52
	Cell53	1.01647	1.04076	1.05471	1.06747	1.06922	1.07434		Cell53	1.02354	1.04088	1.05532	1.06678	1.07187	1.06421		Cell53	1.02527	1.03916	1.05544	1.06463	1.06948	1.06117		Cell53	1.02946	1.04218	1.05627	1.06239	1.06667	1.06213		Cell53	1.03618	1.04479	1.05197	1.06133	1.06337	1.05864		Cell53	1.04147	1.04637	1.05312	1.05829	1.05801	1.05412		Cell53
	Cell54	1.05134	1.05255	1.04182	1.03621	1.03406	1.03531		Cell54	1.05292	1.05084	1.0438	1.03983	1.04001	1.03668		Cell54	1.0498	1.0457	1.04139	1.04169	1.03959	1.03894		Cell54	1.0458	1.04043	1.04098	1.03987	1.03852	1.03691		Cell54	1.04106	1.03813	1.03984	1.03691	1.03473	1.03449		Cell54	1.04485	1.04079	1.03834	1.03916	1.03408	1.03472		Cell54
	Cell55	1.01063	1.03404	1.05119	1.056	1.06362	1.06615		Cell55	1.02146	1.03664	1.04787	1.06031	1.06291	1.06748		Cell55	1.02714	1.03608	1.05069	1.05786	1.06112	1.06517		Cell55	1.02963	1.03914	1.0501	1.05759	1.06188	1.06117		Cell55	1.03868	1.04066	1.04878	1.05904	1.06366	1.05916		Cell55	1.04566	1.05225	1.05405	1.05945	1.06135	1.05757		Cell55
	Cell56	NaN	NaN	NaN	NaN	NaN	NaN		Cell56	NaN	NaN	NaN	NaN	NaN	NaN		Cell56	NaN	NaN	NaN	NaN	NaN	NaN		Cell56	NaN	NaN	NaN	NaN	NaN	NaN		Cell56	NaN	NaN	NaN	NaN	NaN	NaN		Cell56	NaN	NaN	NaN	NaN	NaN	NaN		Cell56
	Cell57	1.05623	1.07079	1.0775	1.08291	1.08067	1.07958		Cell57	1.06423	1.0767	1.08561	1.08616	1.08357	1.08126		Cell57	1.06969	1.07801	1.08434	1.08619	1.08245	1.08079		Cell57	1.06829	1.07451	1.08252	1.08306	1.08151	1.07634		Cell57	1.06715	1.07303	1.07929	1.07956	1.07874	1.07536		Cell57	1.06874	1.07535	1.07777	1.07859	1.07659	1.07475		Cell57
	Cell58	0.98805	0.988268	0.999357	1.01131	1.02352	1.02799		Cell58	0.983474	0.990979	0.998518	1.01456	1.02476	1.03127		Cell58	0.980637	0.992069	0.994689	1.00957	1.01063	1.01702		Cell58	0.982088	0.990173	0.994683	1.00444	1.00856	1.00916		Cell58	0.989842	0.992689	0.999271	1.00008	1.00526	1.00775		Cell58	0.99216	0.998882	1.00206	1.00461	1.00508	1.00879		Cell58
	Cell59	1.06169	1.08118	1.10008	1.10465	1.11088	1.10162		Cell59	1.07478	1.08806	1.10022	1.10917	1.11204	1.11113		Cell59	1.08155	1.08628	1.09856	1.10795	1.11205	1.10804		Cell59	1.07819	1.08239	1.09212	1.0964	1.10775	1.09856		Cell59	1.076	1.07683	1.08519	1.09068	1.09643	1.09057		Cell59	1.08002	1.08055	1.08709	1.09122	1.09143	1.08612		Cell59
	Cell60	NaN	NaN	NaN	NaN	NaN	NaN		Cell60	NaN	NaN	NaN	NaN	NaN	NaN		Cell60	NaN	NaN	NaN	NaN	NaN	NaN		Cell60	NaN	NaN	NaN	NaN	NaN	NaN		Cell60	NaN	NaN	NaN	NaN	NaN	NaN		Cell60	NaN	NaN	NaN	NaN	NaN	NaN		Cell60
	Cell61	NaN	NaN	NaN	NaN	NaN	NaN		Cell61	NaN	NaN	NaN	NaN	NaN	NaN		Cell61	NaN	NaN	NaN	NaN	NaN	NaN		Cell61	NaN	NaN	NaN	NaN	NaN	NaN		Cell61	NaN	NaN	NaN	NaN	NaN	NaN		Cell61	NaN	NaN	NaN	NaN	NaN	NaN		Cell61
	Cell62	1.04794	1.05718	1.06036	1.05948	1.041	1.03817		Cell62	1.0541	1.05697	1.0615	1.06375	1.05002	1.04645		Cell62	1.05411	1.05956	1.05793	1.06122	1.05454	1.0511		Cell62	1.05349	1.05702	1.05792	1.05987	1.05617	1.055		Cell62	1.05533	1.05746	1.05542	1.05753	1.05294	1.05162		Cell62	1.05366	1.05661	1.05334	1.05519	1.0507	1.05499		Cell62
	Cell63	1.01195	1.00983	1.01938	1.02605	1.00857	1.00922		Cell63	1.01561	1.01785	1.02192	1.02799	1.01744	1.01785		Cell63	1.01406	1.02161	1.02236	1.02832	1.02785	1.01795		Cell63	1.01672	1.01895	1.02354	1.0253	1.02675	1.01665		Cell63	1.01776	1.01844	1.02494	1.02489	1.02384	1.01995		Cell63	1.021	1.02027	1.02703	1.02582	1.02449	1.02343		Cell63
	Cell64	NaN	NaN	NaN	NaN	NaN	NaN		Cell64	NaN	NaN	NaN	NaN	NaN	NaN		Cell64	NaN	NaN	NaN	NaN	NaN	NaN		Cell64	NaN	NaN	NaN	NaN	NaN	NaN		Cell64	NaN	NaN	NaN	NaN	NaN	NaN		Cell64	NaN	NaN	NaN	NaN	NaN	NaN		Cell64
	Cell65	1.05738	1.07078	1.07896	1.09542	1.08549	1.07358		Cell65	1.06018	1.0753	1.08996	1.09089	1.08205	1.07075		Cell65	1.06149	1.07528	1.08505	1.0871	1.0796	1.06574		Cell65	1.06027	1.07098	1.08082	1.08285	1.07747	1.06438		Cell65	1.06036	1.06616	1.07564	1.07766	1.07327	1.06734		Cell65	1.06347	1.0693	1.0765	1.07913	1.07407	1.06993		Cell65
	Cell66	1.10401	1.11137	1.11093	1.12053	1.1089	1.09709		Cell66	1.11113	1.11886	1.12063	1.12561	1.12004	1.10677		Cell66	1.11389	1.12243	1.127	1.12718	1.12331	1.11442		Cell66	1.1167	1.12439	1.12718	1.1286	1.1235	1.1175		Cell66	1.12035	1.1258	1.12691	1.13063	1.12486	1.11977		Cell66	1.12668	1.12958	1.12615	1.12956	1.1285	1.12706		Cell66
	Cell67	1.00779	1.01626	1.01891	1.00922	1.01031	1.00523		Cell67	1.00827	1.01538	1.01722	1.01187	1.01274	1.00989		Cell67	1.01228	1.0176	1.01786	1.01723	1.01351	1.01527		Cell67	1.02068	1.02433	1.02297	1.02199	1.019	1.0162		Cell67	1.02188	1.0217	1.02082	1.01932	1.02161	1.01678		Cell67	1.02307	1.02234	1.02097	1.01904	1.01907	1.01847		Cell67
	Cell68	1.09366	1.0893	1.07588	1.06388	1.0581	1.05874		Cell68	1.10433	1.09712	1.08932	1.07777	1.0722	1.07493		Cell68	1.11045	1.10475	1.09897	1.08713	1.08223	1.0826		Cell68	1.1129	1.10789	1.09952	1.09256	1.08782	1.08549		Cell68	1.11139	1.11045	1.10126	1.09499	1.09169	1.08689		Cell68	1.10872	1.10623	1.10279	1.09914	1.09801	1.09475		Cell68
	Cell69	1.04985	1.05316	1.05841	1.06056	1.05544	1.05401		Cell69	1.05245	1.055	1.05896	1.06346	1.05508	1.05297		Cell69	1.05319	1.05289	1.05668	1.05818	1.05537	1.05467		Cell69	1.04799	1.0487	1.05131	1.04891	1.04914	1.04978		Cell69	1.04547	1.04494	1.04559	1.04026	1.04214	1.04126		Cell69	1.04685	1.0435	1.04183	1.0379	1.03933	1.03909		Cell69
	Cell70	NaN	NaN	NaN	NaN	NaN	NaN		Cell70	NaN	NaN	NaN	NaN	NaN	NaN		Cell70	NaN	NaN	NaN	NaN	NaN	NaN		Cell70	NaN	NaN	NaN	NaN	NaN	NaN		Cell70	NaN	NaN	NaN	NaN	NaN	NaN		Cell70	NaN	NaN	NaN	NaN	NaN	NaN		Cell70
	Cell71	1.00979	1.02116	1.02519	1.03522	1.03278	1.03667		Cell71	1.01875	1.0233	1.03087	1.03539	1.03734	1.04844		Cell71	1.02386	1.0256	1.031	1.03167	1.03557	1.04524		Cell71	1.02027	1.02287	1.02902	1.02593	1.03435	1.04128		Cell71	1.0167	1.01791	1.02157	1.02057	1.03119	1.03837		Cell71	1.01753	1.02046	1.02463	1.02281	1.03522	1.03924		Cell71
	Cell72	0.973537	0.994527	0.997721	0.997949	1.00529	0.98815		Cell72	0.982676	0.994328	1.00408	1.00676	1.00048	0.992913		Cell72	0.984798	0.989683	1.00151	1.00076	0.998424	0.990161		Cell72	0.983338	0.989138	0.995982	0.995323	0.997917	0.991393		Cell72	0.987444	0.987368	0.990171	0.99222	0.996607	0.99535		Cell72	0.984897	0.988176	0.986557	0.990759	0.992782	0.990605		Cell72
	Cell73	NaN	NaN	NaN	NaN	NaN	NaN		Cell73	NaN	NaN	NaN	NaN	NaN	NaN		Cell73	NaN	NaN	NaN	NaN	NaN	NaN		Cell73	NaN	NaN	NaN	NaN	NaN	NaN		Cell73	NaN	NaN	NaN	NaN	NaN	NaN		Cell73	NaN	NaN	NaN	NaN	NaN	NaN		Cell73
	Cell74	1.03338	1.04485	1.0563	1.05118	1.04893	1.04167		Cell74	1.04553	1.05854	1.06621	1.05833	1.05832	1.04746		Cell74	1.05181	1.06194	1.06156	1.05865	1.05434	1.04685		Cell74	1.05064	1.06043	1.05883	1.05408	1.05046	1.04454		Cell74	1.0493	1.05611	1.05663	1.05222	1.04662	1.04397		Cell74	1.05078	1.05346	1.05536	1.05062	1.04828	1.04358		Cell74
	Cell75	0.995333	1.00356	1.01303	1.01987	1.02716	1.01173		Cell75	1.00443	1.01359	1.02519	1.02809	1.02827	1.02031		Cell75	1.01005	1.01406	1.02733	1.02783	1.02764	1.02487		Cell75	1.00979	1.01492	1.02711	1.02765	1.02741	1.02672		Cell75	1.01081	1.01383	1.02541	1.02807	1.02748	1.02912		Cell75	1.01361	1.0161	1.02714	1.02957	1.03297	1.03324		Cell75
	Cell76	1.0147	1.02323	1.0288	1.02854	1.03739	1.03333		Cell76	1.02909	1.03046	1.03475	1.0356	1.03635	1.03826		Cell76	1.03051	1.03355	1.03275	1.03723	1.03472	1.03737		Cell76	1.03251	1.0312	1.0347	1.03736	1.03759	1.03856		Cell76	1.03975	1.03374	1.03793	1.03918	1.03931	1.0414		Cell76	1.04357	1.03977	1.04363	1.04408	1.04449	1.04701		Cell76
	Cell77	1.05384	1.06261	1.05246	1.06773	1.0654	1.07606		Cell77	1.05897	1.05901	1.05979	1.06944	1.07428	1.08035		Cell77	1.0644	1.05795	1.06148	1.06792	1.07149	1.08056		Cell77	1.0683	1.06104	1.06329	1.0678	1.06829	1.07812		Cell77	1.07415	1.06682	1.06614	1.06726	1.06737	1.07671		Cell77	1.07929	1.0703	1.0696	1.07161	1.07118	1.08053		Cell77
	Cell78	1.00698	1.02596	1.02167	1.03589	1.04751	1.05087		Cell78	1.01	1.02151	1.02772	1.03076	1.04924	1.05433		Cell78	1.01523	1.02005	1.02531	1.03037	1.04422	1.05142		Cell78	1.01288	1.01852	1.02141	1.02968	1.03714	1.04689		Cell78	1.01056	1.01703	1.01979	1.02164	1.02855	1.03422		Cell78	1.01571	1.01693	1.02141	1.01991	1.02677	1.03038		Cell78
	Cell79	1.00593	1.01541	1.0222	1.01648	1.02734	1.02659		Cell79	1.01101	1.017	1.02429	1.02674	1.03194	1.03208		Cell79	1.01121	1.01296	1.02178	1.02665	1.02978	1.0291		Cell79	1.00907	1.0115	1.01517	1.02487	1.02678	1.0274		Cell79	1.00649	1.00752	1.01328	1.02043	1.02343	1.02363		Cell79	1.00044	1.00798	1.01398	1.01846	1.02235	1.02476		Cell79
	Cell80	1.01891	1.02601	1.02228	1.01733	1.02991	1.02936		Cell80	1.02807	1.03405	1.03038	1.02617	1.03139	1.03788		Cell80	1.03812	1.03802	1.03428	1.03231	1.03388	1.04369		Cell80	1.04193	1.04182	1.03245	1.03513	1.03791	1.04049		Cell80	1.04293	1.04524	1.03861	1.03643	1.04118	1.04029		Cell80	1.04666	1.04817	1.04353	1.04247	1.0416	1.04107		Cell80
	Cell81	1.03856	1.05207	1.04984	1.05483	1.05933	1.0608		Cell81	1.04336	1.05482	1.05907	1.0606	1.06366	1.06073		Cell81	1.04565	1.05571	1.05956	1.06714	1.06488	1.06349		Cell81	1.05119	1.05396	1.05778	1.06713	1.06924	1.07249		Cell81	1.05414	1.0548	1.057	1.06661	1.06879	1.07329		Cell81	1.05676	1.05735	1.06166	1.06552	1.06793	1.07163		Cell81
	Cell82	1.01628	1.02499	1.02362	1.01541	1.02441	1.0186		Cell82	1.02188	1.02993	1.02544	1.02233	1.02043	1.02268		Cell82	1.02088	1.02522	1.02321	1.02241	1.01878	1.02248		Cell82	1.01979	1.02371	1.0231	1.02155	1.01865	1.01766		Cell82	1.01783	1.02547	1.02419	1.02589	1.02085	1.01643		Cell82	1.01956	1.02375	1.02861	1.02761	1.02472	1.02111		Cell82
	Cell83	1.12826	1.14265	1.12847	1.1324	1.13077	1.12917		Cell83	1.13108	1.14223	1.13576	1.13118	1.13191	1.12939		Cell83	1.13215	1.13777	1.13579	1.1319	1.13087	1.12943		Cell83	1.12895	1.13134	1.1309	1.12986	1.1252	1.12679		Cell83	1.12621	1.12725	1.12595	1.12656	1.12298	1.12208		Cell83	1.12949	1.13061	1.12818	1.12816	1.12578	1.12532		Cell83
	Cell84	1.06717	1.08489	1.08979	1.10024	1.10686	1.10834		Cell84	1.07618	1.08633	1.09545	1.10957	1.11349	1.11094		Cell84	1.08004	1.08234	1.09285	1.10552	1.10727	1.1128		Cell84	1.07548	1.07795	1.08366	1.0991	1.10028	1.10875		Cell84	1.0688	1.07557	1.07941	1.09247	1.09282	1.09978		Cell84	1.06611	1.06799	1.07686	1.08652	1.08272	1.08367		Cell84
	Cell85	0.989823	0.990743	1.01239	1.00851	1.00068	0.999288		Cell85	0.994093	0.996036	1.01101	1.00821	1.00734	1.00169		Cell85	0.991466	0.99686	1.00826	1.00941	1.01019	1.00341		Cell85	0.985956	0.992347	1.00406	1.00768	1.00763	1.00243		Cell85	0.985742	0.989621	1.00242	1.00653	1.00593	1.00109		Cell85	0.987217	0.99167	1.00354	1.00781	1.00902	1.00557		Cell85
	Cell86	1.02486	1.0381	1.03834	1.0443	1.05251	1.04431		Cell86	1.03502	1.04401	1.04629	1.04926	1.0547	1.0477		Cell86	1.04269	1.04447	1.04679	1.05536	1.05982	1.04847		Cell86	1.0458	1.04961	1.05087	1.0544	1.06035	1.05644		Cell86	1.04192	1.04684	1.04933	1.05275	1.05834	1.05663		Cell86	1.04333	1.05126	1.05633	1.0581	1.06592	1.06667		Cell86
	Cell87	1.00946	1.0095	1.01007	1.0021	1.00579	1.00456		Cell87	1.01208	1.01536	1.01049	1.0094	1.00963	1.0079		Cell87	1.01591	1.0179	1.01409	1.01129	1.0119	1.01036		Cell87	1.01514	1.0189	1.01863	1.01612	1.01671	1.01744		Cell87	1.02196	1.02454	1.02465	1.02381	1.02078	1.02445		Cell87	1.03246	1.03264	1.03065	1.03056	1.02917	1.02809		Cell87
	Cell88	1.07422	1.08512	1.07736	1.06956	1.06047	1.04375		Cell88	1.08665	1.08813	1.08004	1.06893	1.06309	1.05089		Cell88	1.0888	1.08741	1.08304	1.07288	1.06856	1.06038		Cell88	1.08974	1.08906	1.08524	1.07636	1.07169	1.06863		Cell88	1.08827	1.08533	1.08148	1.07487	1.06783	1.0652		Cell88	1.08924	1.08254	1.07753	1.07028	1.06573	1.06395		Cell88
	Cell89	1.0464	1.05708	1.05345	1.05045	1.05587	1.04981		Cell89	1.0604	1.06117	1.061	1.05805	1.05771	1.05262		Cell89	1.06257	1.06085	1.05986	1.05675	1.05556	1.05506		Cell89	1.06335	1.05836	1.0572	1.05428	1.05435	1.0557		Cell89	1.06186	1.05632	1.05407	1.05437	1.05396	1.05704		Cell89	1.06414	1.06036	1.05728	1.06039	1.05939	1.06168		Cell89
	Cell90	1.02805	1.03505	1.02415	1.01902	1.02263	1.02387		Cell90	1.03779	1.03765	1.03134	1.02617	1.02375	1.02955		Cell90	1.0373	1.0334	1.0318	1.02946	1.02797	1.03147		Cell90	1.0395	1.03247	1.03091	1.02978	1.02765	1.03249		Cell90	1.03816	1.03471	1.02953	1.02887	1.02883	1.03079		Cell90	1.03964	1.03616	1.03166	1.02881	1.03259	1.03534		Cell90
	Cell91	1.04021	1.04048	1.03907	1.04546	1.03702	1.03214		Cell91	1.04211	1.04217	1.04372	1.04509	1.04188	1.04028		Cell91	1.04412	1.04192	1.04566	1.04666	1.04562	1.04214		Cell91	1.04237	1.04017	1.041	1.04586	1.04455	1.04301		Cell91	1.04248	1.04152	1.04129	1.04661	1.04497	1.04077		Cell91	1.04578	1.0478	1.05057	1.05329	1.04836	1.04509		Cell91
	Cell92	NaN	NaN	NaN	NaN	NaN	NaN		Cell92	NaN	NaN	NaN	NaN	NaN	NaN		Cell92	NaN	NaN	NaN	NaN	NaN	NaN		Cell92	NaN	NaN	NaN	NaN	NaN	NaN		Cell92	NaN	NaN	NaN	NaN	NaN	NaN		Cell92	NaN	NaN	NaN	NaN	NaN	NaN		Cell92
	Cell93	1.03474	1.0343	1.03139	1.03547	1.02687	1.0206		Cell93	1.03778	1.03911	1.03767	1.0389	1.03353	1.02455		Cell93	1.03727	1.04021	1.04323	1.04247	1.03637	1.03125		Cell93	1.04161	1.04138	1.04128	1.04411	1.04113	1.0363		Cell93	1.04466	1.04557	1.04604	1.04481	1.03992	1.03563		Cell93	1.04937	1.04772	1.04989	1.04765	1.04354	1.03988		Cell93
	Cell94	1.03236	1.02112	1.01902	1.01668	1.00863	1.0112		Cell94	1.0318	1.02694	1.01733	1.01296	1.01299	1.00649		Cell94	1.02447	1.02599	1.01502	1.01054	1.01127	1.00933		Cell94	1.02324	1.02603	1.015	1.01294	1.01232	1.00932		Cell94	1.0202	1.02485	1.0156	1.01283	1.01112	1.00848		Cell94	1.01985	1.02679	1.01995	1.01506	1.01422	1.01143		Cell94
	Cell95	1.03372	1.04	1.04718	1.0547	1.04869	1.03851		Cell95	1.04006	1.04127	1.04565	1.04867	1.04928	1.03686		Cell95	1.03718	1.03568	1.04011	1.04281	1.04387	1.03291		Cell95	1.03885	1.03664	1.03863	1.03982	1.04202	1.03706		Cell95	1.03536	1.0353	1.03509	1.03488	1.03873	1.03525		Cell95	1.03631	1.03508	1.03551	1.03112	1.03522	1.03759		Cell95
	Cell96	0.99793	1.00475	0.995545	0.991688	0.996236	0.995562		Cell96	1.00424	1.01048	1.00364	0.996379	1.00062	1.00362		Cell96	1.00103	1.00887	1.00365	1.00374	1.00474	1.00283		Cell96	1.00067	1.00578	1.00612	1.00569	1.00306	1.00192		Cell96	1.00103	1.00774	1.00825	1.01014	1.00442	1.00612		Cell96	1.00598	1.0075	1.00592	1.00718	1.00893	1.01055		Cell96
	Cell97	1.02629	1.02888	1.02482	1.02381	1.02524	1.04406		Cell97	1.03072	1.0325	1.03439	1.03473	1.03563	1.04679		Cell97	1.03648	1.03725	1.03841	1.04139	1.04249	1.05241		Cell97	1.03332	1.03417	1.03615	1.03997	1.04379	1.05277		Cell97	1.03332	1.03315	1.03506	1.04021	1.04626	1.05208		Cell97	1.03745	1.03478	1.03563	1.04416	1.04941	1.05651		Cell97
	Cell98	1.01358	1.03059	1.03148	1.0325	1.03004	1.02992		Cell98	1.02333	1.03836	1.04055	1.0374	1.04178	1.03686		Cell98	1.03278	1.03545	1.04102	1.04068	1.04019	1.03914		Cell98	1.03812	1.03879	1.03809	1.03835	1.03802	1.03749		Cell98	1.04174	1.04199	1.04057	1.03967	1.0372	1.03685		Cell98	1.04509	1.04468	1.04608	1.04056	1.04363	1.04151		Cell98
	Cell99	1.02973	1.03974	1.05325	1.0483	1.0442	1.0433		Cell99	1.04309	1.05269	1.05555	1.05608	1.05118	1.04892		Cell99	1.04782	1.0551	1.05962	1.05691	1.0516	1.04803		Cell99	1.04694	1.05346	1.05575	1.05221	1.05244	1.04788		Cell99	1.04743	1.0502	1.05302	1.05265	1.05405	1.05097		Cell99	1.04571	1.04856	1.05176	1.0543	1.05477	1.05086		Cell99
	Cell100	1.08784	1.10199	1.1165	1.1179	1.12933	1.13797		Cell100	1.095	1.10967	1.11747	1.12438	1.13099	1.13607		Cell100	1.10183	1.11358	1.11951	1.12637	1.13244	1.13354		Cell100	1.10225	1.11068	1.11969	1.12657	1.1303	1.13502		Cell100	1.09845	1.10765	1.1145	1.12108	1.12898	1.13089		Cell100	1.10665	1.11146	1.11645	1.12112	1.12867	1.12954		Cell100
	Cell101	1.02636	1.0479	1.04358	1.05748	1.04495	1.03589		Cell101	1.0382	1.04912	1.05233	1.05719	1.05197	1.04413		Cell101	1.04067	1.04857	1.05187	1.05714	1.04749	1.04114		Cell101	1.04301	1.04354	1.04733	1.0531	1.04288	1.04153		Cell101	1.04501	1.0409	1.04508	1.04978	1.04266	1.03754		Cell101	1.04679	1.04528	1.04804	1.05237	1.04279	1.03935		Cell101
	Cell102	1.02091	1.02287	1.02319	1.03916	1.04159	1.03544		Cell102	1.02576	1.02955	1.03118	1.04354	1.04664	1.05067		Cell102	1.0289	1.02966	1.03339	1.04192	1.04749	1.05296		Cell102	1.02814	1.02994	1.03	1.03548	1.03915	1.04298		Cell102	1.02983	1.02892	1.03124	1.03344	1.03229	1.03567		Cell102	1.03556	1.03368	1.03531	1.03714	1.03589	1.0375		Cell102
	Cell103	NaN	NaN	NaN	NaN	NaN	NaN		Cell103	NaN	NaN	NaN	NaN	NaN	NaN		Cell103	NaN	NaN	NaN	NaN	NaN	NaN		Cell103	NaN	NaN	NaN	NaN	NaN	NaN		Cell103	NaN	NaN	NaN	NaN	NaN	NaN		Cell103	NaN	NaN	NaN	NaN	NaN	NaN		Cell103
	Cell104	NaN	NaN	NaN	NaN	NaN	NaN		Cell104	NaN	NaN	NaN	NaN	NaN	NaN		Cell104	NaN	NaN	NaN	NaN	NaN	NaN		Cell104	NaN	NaN	NaN	NaN	NaN	NaN		Cell104	NaN	NaN	NaN	NaN	NaN	NaN		Cell104	NaN	NaN	NaN	NaN	NaN	NaN		Cell104
	Cell105	0.97973	0.998192	1.01075	1.01783	1.02514	1.03382		Cell105	0.98854	1.00605	1.00935	1.01851	1.02863	1.0327		Cell105	0.992286	1.00444	1.00838	1.01549	1.01875	1.02086		Cell105	0.993989	1.00181	1.00378	1.00836	1.00778	1.01039		Cell105	0.997886	1.00249	1.00361	1.00422	1.00497	1.0081		Cell105	1.00038	1.00572	1.00355	1.0026	1.00409	1.00589		Cell105
	Cell106	1.03315	1.03409	1.02562	1.02493	1.02659	1.0222		Cell106	1.04185	1.04185	1.0356	1.02795	1.03159	1.02389		Cell106	1.04285	1.04135	1.03787	1.03222	1.03073	1.02714		Cell106	1.03982	1.04088	1.03627	1.03138	1.03016	1.02639		Cell106	1.03612	1.0375	1.03412	1.02776	1.02986	1.02561		Cell106	1.03697	1.03493	1.03312	1.03065	1.03135	1.02591		Cell106
	Cell107	1.01949	1.02956	1.04631	1.036	1.03522	1.02262		Cell107	1.0218	1.0324	1.03574	1.04026	1.03232	1.02724		Cell107	1.02275	1.0279	1.03635	1.03218	1.02974	1.02911		Cell107	1.02355	1.02885	1.03118	1.02358	1.02481	1.02492		Cell107	1.01825	1.02632	1.02459	1.01937	1.02653	1.02223		Cell107	1.01828	1.02339	1.02754	1.02771	1.0295	1.02584		Cell107
	Cell108	1.00205	1.01214	1.01318	1.00703	1.00089	1.00248		Cell108	1.01076	1.01743	1.01899	1.01466	1.01419	1.01038		Cell108	1.00973	1.01643	1.0189	1.01638	1.0131	1.01094		Cell108	1.01118	1.01438	1.0174	1.01739	1.01298	1.01062		Cell108	1.0141	1.01427	1.01731	1.01611	1.01251	1.01436		Cell108	1.02302	1.02033	1.02257	1.02089	1.02071	1.02212		Cell108
	Cell109	0.957307	0.963671	0.978085	0.973282	0.98024	0.97922		Cell109	0.961722	0.963208	0.978068	0.974444	0.985597	0.985392		Cell109	0.966285	0.962026	0.974413	0.97488	0.984094	0.982443		Cell109	0.9681	0.972805	0.978687	0.978097	0.981026	0.982413		Cell109	0.973669	0.975251	0.980283	0.985766	0.981145	0.98285		Cell109	0.988786	0.984102	0.988969	0.990985	0.991239	0.992654		Cell109
	Cell110	NaN	NaN	NaN	NaN	NaN	NaN		Cell110	NaN	NaN	NaN	NaN	NaN	NaN		Cell110	NaN	NaN	NaN	NaN	NaN	NaN		Cell110	NaN	NaN	NaN	NaN	NaN	NaN		Cell110	NaN	NaN	NaN	NaN	NaN	NaN		Cell110	NaN	NaN	NaN	NaN	NaN	NaN		Cell110
	Cell111	1.01767	1.03455	1.04041	1.04989	1.05082	1.04594		Cell111	1.02821	1.03993	1.04739	1.04961	1.05567	1.0519		Cell111	1.03214	1.03894	1.04701	1.05168	1.05364	1.05194		Cell111	1.03071	1.03381	1.04188	1.04711	1.04947	1.04918		Cell111	1.03369	1.0338	1.0386	1.03966	1.04295	1.04535		Cell111	1.03788	1.03456	1.03604	1.03668	1.03783	1.04119		Cell111
	Cell112	1.00927	1.02414	1.02383	1.02514	1.02627	1.01331		Cell112	1.01469	1.02573	1.02972	1.03174	1.0292	1.01897		Cell112	1.01834	1.02579	1.02745	1.02619	1.02498	1.01635		Cell112	1.01835	1.02098	1.02038	1.02342	1.02279	1.01519		Cell112	1.01537	1.01897	1.01758	1.01918	1.02056	1.01645		Cell112	1.01276	1.01807	1.01851	1.01561	1.01866	1.01523		Cell112
	Cell113	NaN	NaN	NaN	NaN	NaN	NaN		Cell113	NaN	NaN	NaN	NaN	NaN	NaN		Cell113	NaN	NaN	NaN	NaN	NaN	NaN		Cell113	NaN	NaN	NaN	NaN	NaN	NaN		Cell113	NaN	NaN	NaN	NaN	NaN	NaN		Cell113	NaN	NaN	NaN	NaN	NaN	NaN		Cell113
	Cell114	0.991195	0.987659	0.992935	0.998302	0.987622	1.00048		Cell114	0.998456	0.996006	0.999294	1.00016	0.99953	1.00214		Cell114	0.999401	0.999621	1.00084	1.00746	1.01049	1.01054		Cell114	1.00006	0.997986	1.00453	1.00917	1.01309	1.01167		Cell114	0.996925	0.998815	1.00595	1.00623	1.01201	1.01505		Cell114	1.00299	1.00194	1.00568	1.0082	1.0087	1.0125		Cell114
	Cell115	NaN	NaN	NaN	NaN	NaN	NaN		Cell115	NaN	NaN	NaN	NaN	NaN	NaN		Cell115	NaN	NaN	NaN	NaN	NaN	NaN		Cell115	NaN	NaN	NaN	NaN	NaN	NaN		Cell115	NaN	NaN	NaN	NaN	NaN	NaN		Cell115	NaN	NaN	NaN	NaN	NaN	NaN		Cell115
	Cell116	NaN	NaN	NaN	NaN	NaN	NaN		Cell116	NaN	NaN	NaN	NaN	NaN	NaN		Cell116	NaN	NaN	NaN	NaN	NaN	NaN		Cell116	NaN	NaN	NaN	NaN	NaN	NaN		Cell116	NaN	NaN	NaN	NaN	NaN	NaN		Cell116	NaN	NaN	NaN	NaN	NaN	NaN		Cell116
	Cell117	1.02588	1.03115	1.04519	1.03862	1.03824	1.03471		Cell117	1.03599	1.04186	1.04874	1.04824	1.04784	1.04388		Cell117	1.04406	1.04426	1.0469	1.05053	1.05008	1.04577		Cell117	1.04563	1.04542	1.04421	1.04972	1.04838	1.04491		Cell117	1.04831	1.04546	1.04739	1.05024	1.04666	1.04178		Cell117	1.05078	1.05075	1.04771	1.04916	1.04388	1.04223		Cell117
	Cell118	0.982638	0.998533	1.01248	1.02546	1.02795	1.02078		Cell118	0.981005	0.998501	1.01268	1.02806	1.02924	1.02375		Cell118	0.978967	0.989087	1.00631	1.0192	1.01982	1.01315		Cell118	0.981554	0.987106	0.997907	1.00452	1.00667	1.00571		Cell118	0.985838	0.990701	0.999255	0.995367	0.999118	1.00331		Cell118	0.994168	0.993151	1.00004	0.995482	1.00193	0.999861		Cell118
	Cell119	1.05327	1.05275	1.0539	1.05734	1.06111	1.05064		Cell119	1.04952	1.05334	1.05959	1.05811	1.05918	1.06001		Cell119	1.04651	1.04832	1.05344	1.05217	1.05554	1.05354		Cell119	1.03822	1.03822	1.04548	1.04707	1.04285	1.04676		Cell119	1.03141	1.03101	1.03892	1.03982	1.03517	1.03855		Cell119	1.03104	1.02884	1.03617	1.03697	1.03435	1.03562		Cell119
	Cell120	1.01789	1.01925	1.01683	1.02542	1.02559	1.03291		Cell120	1.0229	1.02455	1.02838	1.03281	1.03043	1.03001		Cell120	1.0247	1.02955	1.03428	1.03342	1.03246	1.03065		Cell120	1.0278	1.031	1.03551	1.03375	1.03409	1.03024		Cell120	1.03072	1.03219	1.03526	1.0394	1.03535	1.03474		Cell120	1.03423	1.03277	1.03575	1.0374	1.03385	1.03645		Cell120
	Cell121	NaN	NaN	NaN	NaN	NaN	NaN		Cell121	NaN	NaN	NaN	NaN	NaN	NaN		Cell121	NaN	NaN	NaN	NaN	NaN	NaN		Cell121	NaN	NaN	NaN	NaN	NaN	NaN		Cell121	NaN	NaN	NaN	NaN	NaN	NaN		Cell121	NaN	NaN	NaN	NaN	NaN	NaN		Cell121
	Cell122	1.02665	1.02305	1.02325	1.02055	1.02017	1.0125		Cell122	1.02745	1.0272	1.02531	1.02513	1.02149	1.01637		Cell122	1.02852	1.02463	1.02621	1.02671	1.02435	1.02235		Cell122	1.02502	1.02256	1.02269	1.02408	1.02436	1.02169		Cell122	1.02249	1.02176	1.02037	1.01915	1.02107	1.02065		Cell122	1.02152	1.01909	1.01684	1.01587	1.01569	1.0146		Cell122
	Cell123	1.03575	1.04703	1.05107	1.03368	1.02612	1.02449		Cell123	1.04136	1.04851	1.05048	1.04178	1.03266	1.02608		Cell123	1.03994	1.04526	1.05117	1.03947	1.03676	1.03335		Cell123	1.04479	1.04254	1.04724	1.03639	1.03868	1.03849		Cell123	1.04901	1.04804	1.04967	1.04119	1.04271	1.03951		Cell123	1.04999	1.04994	1.05068	1.04666	1.04443	1.04055		Cell123
	Cell124	1.06329	1.06908	1.06979	1.07408	1.07532	1.06977		Cell124	1.07596	1.07746	1.07731	1.08463	1.08071	1.07905		Cell124	1.08522	1.08711	1.08515	1.08888	1.08659	1.08683		Cell124	1.08551	1.08648	1.08655	1.0861	1.08787	1.08646		Cell124	1.08783	1.088	1.0858	1.08801	1.08795	1.0868		Cell124	1.09325	1.09323	1.0907	1.09182	1.09061	1.08927		Cell124
	Cell125	1.05329	1.05624	1.0544	1.058	1.05609	1.05429		Cell125	1.06263	1.06379	1.06186	1.06435	1.06135	1.0613		Cell125	1.07028	1.06745	1.06729	1.06848	1.06394	1.06156		Cell125	1.06917	1.06585	1.06835	1.06795	1.06544	1.06114		Cell125	1.06691	1.06653	1.06525	1.06612	1.06138	1.05547		Cell125	1.06508	1.06469	1.06436	1.06132	1.0535	1.0495		Cell125
	Cell126	1.03223	1.03806	1.0401	1.03498	1.03657	1.03409		Cell126	1.04253	1.04666	1.04733	1.04443	1.0376	1.04194		Cell126	1.05036	1.05368	1.05412	1.0522	1.04506	1.04559		Cell126	1.05308	1.05646	1.05717	1.0523	1.0493	1.04454		Cell126	1.05509	1.05446	1.05667	1.05189	1.04982	1.044		Cell126	1.05737	1.05738	1.05797	1.05574	1.05159	1.04911		Cell126
	Cell127	0.967409	0.984816	0.997	1.00713	0.998574	0.991379		Cell127	0.980882	0.991265	0.995157	1.00386	1.00885	1.0047		Cell127	0.993137	1.0047	1.00783	1.01332	1.02049	1.01444		Cell127	1.00091	1.008	1.01201	1.01907	1.02384	1.02074		Cell127	1.00593	1.00923	1.01588	1.02299	1.02459	1.01953		Cell127	1.0104	1.01415	1.0214	1.02545	1.02398	1.02318		Cell127
	Cell128	1.01346	1.01764	1.02607	1.03259	1.02443	1.02427		Cell128	1.02742	1.03236	1.02726	1.04098	1.02754	1.03044		Cell128	1.03915	1.04402	1.04149	1.0441	1.04039	1.03941		Cell128	1.03499	1.04087	1.0443	1.04006	1.04225	1.04032		Cell128	1.0341	1.03906	1.04044	1.0404	1.04092	1.04024		Cell128	1.03586	1.03666	1.03629	1.0377	1.04075	1.03592		Cell128
	Cell129	1.02046	1.03398	1.03411	1.03214	1.03169	1.03371		Cell129	1.0267	1.03219	1.03366	1.03133	1.02865	1.03011		Cell129	1.02975	1.03083	1.03267	1.03086	1.02981	1.02914		Cell129	1.0277	1.02806	1.02978	1.02824	1.02557	1.02849		Cell129	1.02941	1.02976	1.03293	1.02778	1.0267	1.02795		Cell129	1.03384	1.0338	1.03458	1.02889	1.02801	1.02701		Cell129
	Cell130	0.996745	1.01822	1.03184	1.03684	1.04415	1.04184		Cell130	0.998755	1.01901	1.02445	1.0382	1.0443	1.04183		Cell130	1.00091	1.01813	1.03316	1.04205	1.04388	1.04192		Cell130	1.00493	1.01643	1.03348	1.04017	1.04145	1.03834		Cell130	1.00897	1.0161	1.03064	1.03672	1.03749	1.03404		Cell130	1.01613	1.02018	1.02993	1.0333	1.03167	1.03135		Cell130
	Cell131	0.992148	0.998536	0.996138	0.994405	0.999547	1.00792		Cell131	0.993936	1.00037	1.00072	0.998505	1.00015	1.00528		Cell131	0.99245	0.996738	0.998937	0.999369	1.00433	1.00903		Cell131	0.991213	0.995489	0.998448	0.996239	1.00579	1.0096		Cell131	0.995014	0.998993	0.999852	0.997188	1.00477	1.01345		Cell131	1.00147	1.00068	1.00159	0.995902	1.00809	1.01236		Cell131
	Cell132	1.07429	1.08083	1.08871	1.08299	1.08482	1.07362		Cell132	1.0824	1.08388	1.08966	1.08811	1.08823	1.07957		Cell132	1.09153	1.08942	1.09566	1.0953	1.08882	1.0848		Cell132	1.09225	1.08791	1.09391	1.09153	1.08536	1.08189		Cell132	1.0922	1.08854	1.09152	1.08825	1.08394	1.07959		Cell132	1.09419	1.08841	1.09122	1.08471	1.08016	1.08084		Cell132
	Cell133	0.996	1.00012	1.00574	1.00772	1.01265	1.01458		Cell133	1.00156	1.00626	1.01248	1.01544	1.01516	1.01905		Cell133	1.00316	1.01065	1.01335	1.01463	1.01834	1.01973		Cell133	1.0054	1.01177	1.01487	1.01795	1.02151	1.02402		Cell133	1.00821	1.01619	1.01875	1.02096	1.023	1.02512		Cell133	1.01363	1.01842	1.01801	1.02248	1.02517	1.02519		Cell133
	Cell134	0.984788	0.996814	1.01084	1.01133	1.01799	1.00506		Cell134	0.979827	0.991993	1.00586	1.0148	1.01446	1.01479		Cell134	0.979196	0.990969	1.00329	1.01252	1.0149	1.01621		Cell134	0.981997	0.992386	1.00004	1.00951	1.01398	1.0137		Cell134	0.987147	0.990069	0.9999	1.00238	1.00846	1.00731		Cell134	0.992315	0.990048	0.995875	1.00054	1.00634	1.00009		Cell134
	Cell135	0.942107	0.939936	0.94784	0.943119	0.950751	0.951507		Cell135	0.947298	0.949491	0.952713	0.94903	0.958394	0.961659		Cell135	0.947275	0.953957	0.955556	0.953234	0.962137	0.966011		Cell135	0.948162	0.950158	0.950092	0.955519	0.957846	0.959943		Cell135	0.958509	0.95928	0.960937	0.966782	0.965741	0.96453		Cell135	0.966792	0.965958	0.963616	0.966089	0.970208	0.970439		Cell135
	Cell136	0.985888	0.984142	0.992884	0.991214	0.981794	0.993813		Cell136	0.990701	0.994036	0.995935	0.991609	0.987356	0.990603		Cell136	0.992416	0.996227	0.99611	0.99344	0.991439	0.991357		Cell136	0.993737	0.992667	0.993137	0.995231	0.992473	0.991937		Cell136	0.993787	0.992264	0.993868	0.996097	0.993436	0.992005		Cell136	0.99223	0.99384	0.99226	0.995394	0.992281	0.993392		Cell136
	Cell137	0.979141	0.996894	1.01451	1.01923	1.01727	1.01005		Cell137	0.986835	0.998618	1.01269	1.02017	1.02217	1.01906		Cell137	0.990489	0.997516	1.00635	1.01518	1.02014	1.02024		Cell137	0.988718	0.997679	1.00081	1.01146	1.01292	1.01074		Cell137	0.995799	1.00274	1.0039	1.00886	1.00919	1.00791		Cell137	0.998801	1.00373	1.00381	1.00558	1.0086	1.00616		Cell137
	Cell138	NaN	NaN	NaN	NaN	NaN	NaN		Cell138	NaN	NaN	NaN	NaN	NaN	NaN		Cell138	NaN	NaN	NaN	NaN	NaN	NaN		Cell138	NaN	NaN	NaN	NaN	NaN	NaN		Cell138	NaN	NaN	NaN	NaN	NaN	NaN		Cell138	NaN	NaN	NaN	NaN	NaN	NaN		Cell138
	Cell139	1.00093	1.01188	1.02452	1.02875	1.03241	1.03201		Cell139	1.00508	1.0157	1.02753	1.03268	1.0375	1.03765		Cell139	1.00887	1.01101	1.02553	1.03087	1.03558	1.03071		Cell139	1.00926	1.01073	1.02419	1.0289	1.0314	1.02802		Cell139	1.01619	1.01453	1.02381	1.02851	1.03288	1.03273		Cell139	1.0215	1.01964	1.02666	1.02837	1.03237	1.03247		Cell139
	Cell140	1.04336	1.04809	1.0672	1.06087	1.07413	1.05947		Cell140	1.04187	1.05671	1.06259	1.06226	1.06821	1.06021		Cell140	1.04272	1.04987	1.0549	1.05454	1.058	1.04861		Cell140	1.03952	1.04697	1.04881	1.04805	1.04952	1.04608		Cell140	1.03879	1.04376	1.04303	1.04341	1.04263	1.04098		Cell140	1.04156	1.04221	1.0432	1.03975	1.04341	1.03965		Cell140
	Cell141	NaN	NaN	NaN	NaN	NaN	NaN		Cell141	NaN	NaN	NaN	NaN	NaN	NaN		Cell141	NaN	NaN	NaN	NaN	NaN	NaN		Cell141	NaN	NaN	NaN	NaN	NaN	NaN		Cell141	NaN	NaN	NaN	NaN	NaN	NaN		Cell141	NaN	NaN	NaN	NaN	NaN	NaN		Cell141
	Cell142	1.02216	1.02339	1.03136	1.02793	1.01964	1.02499		Cell142	1.02383	1.0319	1.03157	1.02952	1.02805	1.02987		Cell142	1.02781	1.03435	1.03348	1.03094	1.02829	1.02939		Cell142	1.02859	1.03425	1.033	1.0322	1.02812	1.02735		Cell142	1.02968	1.03202	1.03224	1.02907	1.02858	1.0283		Cell142	1.03177	1.02952	1.02902	1.02846	1.02694	1.02452		Cell142
	Cell143	1.01167	1.02053	1.02146	1.01216	1.01311	0.994237		Cell143	1.01377	1.01427	1.01842	1.0116	1.00397	0.993806		Cell143	1.01453	1.01408	1.01343	1.00974	1.00382	0.996265		Cell143	1.00957	1.00948	1.01052	1.00416	1.00097	1.00083		Cell143	1.00872	1.00615	1.00824	1.00282	1.0003	1.00248		Cell143	1.01004	1.00766	1.01075	1.00739	1.00815	1.00881		Cell143
	Cell144	0.997277	1.00151	1.01594	1.02077	1.02409	1.02674		Cell144	1.00148	1.01124	1.01774	1.02881	1.02641	1.0279		Cell144	1.00243	1.01268	1.02363	1.02761	1.02962	1.02687		Cell144	1.00622	1.01363	1.02445	1.02579	1.02519	1.02201		Cell144	1.00796	1.01314	1.02121	1.02115	1.01727	1.01603		Cell144	1.00818	1.01246	1.01705	1.0189	1.01559	1.0137		Cell144
	Cell145	NaN	NaN	NaN	NaN	NaN	NaN		Cell145	NaN	NaN	NaN	NaN	NaN	NaN		Cell145	NaN	NaN	NaN	NaN	NaN	NaN		Cell145	NaN	NaN	NaN	NaN	NaN	NaN		Cell145	NaN	NaN	NaN	NaN	NaN	NaN		Cell145	NaN	NaN	NaN	NaN	NaN	NaN		Cell145
	Cell146	1.04451	1.05165	1.0649	1.06727	1.05912	1.05764		Cell146	1.06112	1.06879	1.07669	1.07881	1.07142	1.06875		Cell146	1.06763	1.07208	1.07599	1.07803	1.0745	1.07146		Cell146	1.07011	1.06791	1.07299	1.07595	1.07059	1.07343		Cell146	1.07696	1.07809	1.07581	1.07785	1.07331	1.07708		Cell146	1.07642	1.07918	1.07738	1.07777	1.07598	1.0771		Cell146
	Cell147	1.02894	1.02793	1.02834	1.02965	1.02787	1.02443		Cell147	1.03569	1.02789	1.033	1.03358	1.0287	1.02949		Cell147	1.03376	1.02703	1.02818	1.03405	1.03105	1.03498		Cell147	1.02808	1.02621	1.02772	1.03004	1.03044	1.03486		Cell147	1.02438	1.0222	1.02386	1.02593	1.02608	1.03063		Cell147	1.02129	1.01707	1.01991	1.01942	1.02174	1.02818		Cell147
	Cell148	0.967689	0.992287	0.99782	1.01255	0.999205	1.00416		Cell148	0.986799	1.00045	1.00559	1.01096	1.01226	1.0074		Cell148	0.993603	0.999866	1.00327	1.01112	1.01286	1.01057		Cell148	1	1.00188	1.00718	1.01499	1.0124	1.01436		Cell148	1.00953	1.00853	1.01114	1.01642	1.01717	1.01667		Cell148	1.00867	1.0061	1.0051	1.01043	1.01587	1.01525		Cell148
	Cell149	0.97819	0.992994	0.997893	0.989811	0.978235	0.975517		Cell149	0.983211	0.988318	0.997572	0.998059	0.990819	0.984847		Cell149	0.982162	0.986118	0.99417	0.993575	0.995225	0.989131		Cell149	0.989476	0.984514	0.993805	0.992167	0.993105	0.991538		Cell149	0.993783	0.988962	0.991842	0.992231	0.991612	0.992271		Cell149	0.994261	0.996332	0.993337	0.992695	0.99424	0.994484		Cell149
	Cell150	0.997533	1.02092	1.02446	1.03402	1.03866	1.02968		Cell150	1.00629	1.02699	1.03475	1.04375	1.04738	1.03777		Cell150	1.01681	1.02562	1.03748	1.04593	1.04879	1.04225		Cell150	1.01832	1.02489	1.03192	1.04213	1.04365	1.03834		Cell150	1.01808	1.02721	1.03353	1.03888	1.03903	1.03552		Cell150	1.02441	1.02653	1.03345	1.03604	1.03295	1.02811		Cell150
	Cell151	1.04052	1.03928	1.04601	1.04353	1.04782	1.03777		Cell151	1.03825	1.04025	1.04054	1.03967	1.04003	1.03454		Cell151	1.04014	1.04008	1.04334	1.04147	1.04362	1.03999		Cell151	1.0444	1.04142	1.04808	1.04578	1.04665	1.04657		Cell151	1.04511	1.04236	1.04641	1.04429	1.04406	1.04511		Cell151	1.04031	1.04123	1.04091	1.03975	1.04018	1.04027		Cell151
	Cell152	1.07377	1.08492	1.0851	1.08157	1.07194	1.08183		Cell152	1.08359	1.09335	1.0943	1.091	1.09294	1.09344		Cell152	1.08649	1.09509	1.09705	1.0967	1.09796	1.09819		Cell152	1.08546	1.09322	1.09951	1.09759	1.09942	1.09884		Cell152	1.09571	1.10053	1.10584	1.10561	1.10761	1.10733		Cell152	1.10161	1.10456	1.10138	1.10718	1.10929	1.10576		Cell152
	Cell153	0.988558	1.0079	1.01509	1.0226	1.02415	1.0044		Cell153	1.00557	1.01563	1.02582	1.02945	1.02942	1.01008		Cell153	1.00671	1.01505	1.02367	1.02993	1.02709	1.00832		Cell153	1.00802	1.01277	1.02285	1.02765	1.02423	1.01254		Cell153	1.01009	1.01079	1.0188	1.0232	1.02312	1.01418		Cell153	1.01203	1.01301	1.01541	1.01808	1.01913	1.01382		Cell153
	Cell154	1.0065	1.02015	1.02041	1.01887	1.02268	1.01233		Cell154	1.01537	1.02804	1.02869	1.02951	1.02844	1.02986		Cell154	1.02206	1.03241	1.03746	1.03712	1.0378	1.04078		Cell154	1.02816	1.03287	1.0374	1.03788	1.04043	1.04132		Cell154	1.02989	1.03439	1.03662	1.03769	1.03787	1.0407		Cell154	1.03286	1.03551	1.03748	1.03637	1.03726	1.04177		Cell154
	Cell155	1.01534	1.01915	1.02391	1.01987	1.0127	1.01326		Cell155	1.01125	1.01611	1.01922	1.01412	1.01244	1.01429		Cell155	1.0161	1.016	1.01662	1.01555	1.01463	1.01718		Cell155	1.01888	1.01893	1.01734	1.01529	1.01747	1.01815		Cell155	1.02212	1.02429	1.02075	1.01667	1.01542	1.0228		Cell155	1.02	1.02165	1.02036	1.01606	1.01783	1.02039		Cell155
	Cell156	1.05837	1.06643	1.07239	1.06829	1.06068	1.06013		Cell156	1.05413	1.06139	1.06991	1.07135	1.07196	1.06367		Cell156	1.05314	1.06097	1.06629	1.06829	1.07118	1.06539		Cell156	1.04927	1.05559	1.06389	1.06022	1.0626	1.06153		Cell156	1.0457	1.05514	1.05732	1.05585	1.05395	1.053		Cell156	1.04074	1.05173	1.05413	1.05449	1.0523	1.04582		Cell156
	Cell157	1.00363	1.01944	1.03249	1.03983	1.04042	1.03984		Cell157	1.0089	1.02097	1.03414	1.0449	1.04576	1.03661		Cell157	1.01452	1.02431	1.0321	1.04336	1.04482	1.03781		Cell157	1.01628	1.01924	1.02434	1.03956	1.0401	1.03734		Cell157	1.01682	1.017	1.0224	1.03585	1.03477	1.03426		Cell157	1.01636	1.02134	1.0264	1.03602	1.03255	1.03243		Cell157
	Cell158	1.08004	1.09724	1.10028	1.08531	1.08083	1.06909		Cell158	1.08389	1.10095	1.10091	1.09678	1.08946	1.08067		Cell158	1.09217	1.09983	1.09982	1.09595	1.09096	1.08653		Cell158	1.09481	1.0971	1.09806	1.09738	1.09051	1.0856		Cell158	1.09803	1.10203	1.09915	1.10088	1.09545	1.09176		Cell158	1.10429	1.10854	1.10428	1.10367	1.09906	1.09935		Cell158
	Cell159	1.00263	1.01695	1.03315	1.0414	1.05466	1.05481		Cell159	1.00862	1.02026	1.03529	1.04184	1.0596	1.04991		Cell159	1.01397	1.02162	1.03109	1.04101	1.05623	1.0493		Cell159	1.01576	1.02125	1.03184	1.0418	1.04797	1.04375		Cell159	1.0169	1.02099	1.03096	1.03668	1.04025	1.03779		Cell159	1.01712	1.02353	1.02859	1.02975	1.03263	1.03275		Cell159
	Cell160	1.03362	1.03446	1.01872	1.02067	1.00876	1.00993		Cell160	1.0356	1.03866	1.02645	1.0207	1.01403	1.01609		Cell160	1.0337	1.03468	1.02769	1.01978	1.02063	1.01427		Cell160	1.03415	1.03007	1.02574	1.01901	1.01979	1.01593		Cell160	1.03248	1.03172	1.02575	1.0215	1.01907	1.01586		Cell160	1.03265	1.03192	1.0246	1.01725	1.01227	1.01036		Cell160
	Cell161	1.01934	1.03329	1.02812	1.02791	1.03793	1.0361		Cell161	1.03097	1.03525	1.03604	1.03976	1.04577	1.0489		Cell161	1.04143	1.04531	1.04447	1.04569	1.05383	1.05078		Cell161	1.04545	1.0469	1.04485	1.04527	1.04742	1.04794		Cell161	1.04633	1.0463	1.04766	1.0484	1.04814	1.05029		Cell161	1.05334	1.0491	1.04874	1.05047	1.05029	1.04844		Cell161
	Cell162	1.01125	1.02126	1.02325	1.025	1.02118	1.02539		Cell162	1.02132	1.02258	1.01958	1.02927	1.02273	1.02268		Cell162	1.0282	1.03123	1.03012	1.03383	1.02574	1.0269		Cell162	1.03531	1.03227	1.0327	1.03469	1.02935	1.02917		Cell162	1.03495	1.03217	1.03073	1.03199	1.03004	1.02634		Cell162	1.03236	1.02581	1.02678	1.02892	1.02471	1.0189		Cell162
	Cell163	1.04345	1.03944	1.03484	1.02716	1.02703	1.02668		Cell163	1.03838	1.03998	1.04261	1.03511	1.03616	1.03433		Cell163	1.03893	1.03996	1.04224	1.04077	1.04097	1.0393		Cell163	1.04037	1.04209	1.0434	1.04464	1.04355	1.04253		Cell163	1.03961	1.04371	1.04317	1.04215	1.04231	1.04127		Cell163	1.04549	1.0455	1.04642	1.04525	1.04591	1.0459		Cell163
	Cell164	1.04381	1.05537	1.06011	1.05311	1.05104	1.05008		Cell164	1.04247	1.05249	1.05675	1.05315	1.05388	1.05056		Cell164	1.0446	1.05055	1.05662	1.05595	1.05601	1.0535		Cell164	1.04158	1.04483	1.05079	1.05227	1.05234	1.04896		Cell164	1.03751	1.03861	1.04058	1.04202	1.0461	1.04457		Cell164	1.03743	1.03665	1.03692	1.04016	1.04484	1.04354		Cell164
	Cell165	0.829829	0.829079	0.833516	0.831886	0.835802	0.837852		Cell165	0.82921	0.829189	0.833458	0.834604	0.836514	0.832169		Cell165	0.832554	0.83248	0.834363	0.836041	0.834159	0.834939		Cell165	0.834198	0.839057	0.838381	0.83729	0.840499	0.842461		Cell165	0.843844	0.845378	0.846171	0.847053	0.845389	0.848174		Cell165	0.846212	0.848353	0.849805	0.852829	0.846668	0.850266		Cell165
	Cell166	1.00878	1.01475	1.02038	1.01198	1.00937	1.01679		Cell166	1.01172	1.01546	1.01916	1.01418	1.01689	1.01942		Cell166	1.01768	1.01859	1.02113	1.01906	1.01907	1.02302		Cell166	1.01867	1.01996	1.02277	1.02316	1.02081	1.02453		Cell166	1.01548	1.01627	1.01942	1.01882	1.01805	1.01938		Cell166	1.01883	1.01888	1.01971	1.01881	1.01814	1.02067		Cell166
	Cell167	1.01662	1.02756	1.03496	1.04013	1.03912	1.023		Cell167	1.02247	1.03387	1.04084	1.03961	1.04218	1.03811		Cell167	1.02433	1.03259	1.04056	1.04081	1.0423	1.0407		Cell167	1.02683	1.0308	1.03867	1.04193	1.04129	1.03718		Cell167	1.02971	1.0308	1.03523	1.04154	1.04291	1.04172		Cell167	1.03537	1.0374	1.03938	1.04556	1.04665	1.04516		Cell167
	Cell168	1.02658	1.03425	1.02379	1.02572	1.02647	1.02238		Cell168	1.02234	1.03091	1.02898	1.02599	1.02442	1.0208		Cell168	1.02827	1.03139	1.0309	1.02532	1.02749	1.02511		Cell168	1.03326	1.03065	1.03227	1.02497	1.03021	1.02774		Cell168	1.02976	1.03056	1.02805	1.02193	1.0251	1.02519		Cell168	1.02729	1.03157	1.02724	1.02096	1.0231	1.02152		Cell168
	Cell169	0.980805	0.994584	1.00266	1.00228	1.0172	1.01837		Cell169	0.983679	0.997366	1.00801	1.00354	1.01157	1.02295		Cell169	0.988895	0.997203	1.00593	1.0044	1.01121	1.01934		Cell169	0.99593	0.999809	1.00497	1.00724	1.0063	1.01218		Cell169	1.00593	1.0063	1.00948	1.00909	1.00588	1.01125		Cell169	1.00684	1.00634	1.01205	1.00993	1.00965	1.00991		Cell169
	Cell170	0.999184	1.00616	1.00486	1.00826	1.00753	1.01232		Cell170	1.00528	1.00939	1.01085	1.01478	1.01133	1.01267		Cell170	1.01004	1.0128	1.01646	1.01592	1.01639	1.01616		Cell170	1.01388	1.0141	1.01922	1.0175	1.01633	1.01782		Cell170	1.01671	1.0164	1.01805	1.01813	1.01997	1.01642		Cell170	1.01474	1.01426	1.0177	1.01785	1.01954	1.0154		Cell170
	Cell171	1.00736	1.01969	1.02855	1.04042	1.03101	1.02621		Cell171	1.00714	1.01655	1.02607	1.03912	1.03862	1.03382		Cell171	1.00526	1.0169	1.02335	1.03529	1.03624	1.03504		Cell171	1.00916	1.01559	1.01895	1.03193	1.03602	1.03252		Cell171	1.0144	1.01745	1.01754	1.02458	1.0285	1.02836		Cell171	1.01987	1.02421	1.02278	1.02225	1.02498	1.02773		Cell171
	Cell172	0.99767	1.00596	1.0143	1.00872	1.01053	0.997956		Cell172	1.0045	1.01386	1.01351	1.0096	1.0067	1.00642		Cell172	1.0027	1.00746	1.01075	1.01094	1.00819	1.01154		Cell172	0.997838	0.997892	1.00595	1.00723	1.00673	1.0116		Cell172	0.994561	1.00037	1.00566	1.00638	1.00727	1.01217		Cell172	1.00185	1.00306	1.01231	1.01256	1.01458	1.01762		Cell172
	Cell173	0.988562	0.981985	0.981176	0.989688	0.986322	0.997598		Cell173	0.983848	0.982297	0.98118	0.989645	0.989795	0.992814		Cell173	0.984287	0.988012	0.98794	0.989074	0.988403	0.991386		Cell173	0.987793	0.988879	0.993597	0.992655	0.983769	0.995077		Cell173	0.990695	0.991979	0.996136	0.995189	0.992452	1.00032		Cell173	0.993374	0.997474	0.997333	0.994483	0.999574	1.00657		Cell173
	Cell174	0.977937	0.981164	0.974886	0.979246	0.971065	0.96896		Cell174	0.98151	0.986756	0.981564	0.981616	0.975577	0.974726		Cell174	0.9848	0.98434	0.983308	0.983572	0.981543	0.978515		Cell174	0.986098	0.982814	0.983771	0.982191	0.981938	0.977213		Cell174	0.987263	0.984106	0.983887	0.982131	0.981087	0.977533		Cell174	0.98899	0.986109	0.985922	0.982578	0.979402	0.97993		Cell174
	Cell175	1.03416	1.0331	1.02608	1.02248	1.02145	1.01917		Cell175	1.03789	1.03816	1.03414	1.03384	1.03213	1.02632		Cell175	1.0441	1.04366	1.03743	1.03621	1.03293	1.03079		Cell175	1.04884	1.04717	1.04411	1.0407	1.03972	1.03545		Cell175	1.05351	1.05115	1.04937	1.04702	1.04605	1.04237		Cell175	1.0612	1.05701	1.05879	1.05875	1.05901	1.05793		Cell175
	Cell176	1.0097	1.03024	1.04127	1.04554	1.04534	1.03719		Cell176	1.01845	1.03268	1.04221	1.0484	1.04853	1.04164		Cell176	1.02249	1.03435	1.03559	1.04743	1.04761	1.04421		Cell176	1.02073	1.02589	1.02848	1.03956	1.04049	1.04014		Cell176	1.02237	1.02356	1.0272	1.03876	1.03654	1.03994		Cell176	1.02507	1.02817	1.02796	1.03448	1.0372	1.03809		Cell176
	Cell177	1.03959	1.04455	1.0398	1.03969	1.03879	1.04136		Cell177	1.04253	1.04486	1.04468	1.04521	1.04594	1.04199		Cell177	1.04382	1.04566	1.04428	1.04593	1.04488	1.04522		Cell177	1.04043	1.04122	1.04155	1.04292	1.04023	1.03878		Cell177	1.04002	1.04097	1.0379	1.0376	1.03741	1.03696		Cell177	1.04009	1.03753	1.03483	1.03508	1.03219	1.0348		Cell177
	Cell178	1.01277	1.01014	1.0187	1.03103	1.03619	1.04583		Cell178	1.02149	1.02122	1.02711	1.03935	1.04214	1.05306		Cell178	1.02629	1.02609	1.03445	1.042	1.04603	1.05649		Cell178	1.02916	1.02996	1.03867	1.04174	1.0488	1.05569		Cell178	1.03416	1.03354	1.03889	1.0411	1.04863	1.0533		Cell178	1.03636	1.03487	1.03871	1.04263	1.0492	1.05244		Cell178
	Cell179	0.97858	0.994824	1.01862	1.03277	1.04306	1.04032		Cell179	0.989326	1.00295	1.02439	1.03368	1.04089	1.03661		Cell179	0.991321	1.00161	1.02037	1.03004	1.03426	1.0299		Cell179	0.997118	1.00583	1.01694	1.02569	1.02937	1.02645		Cell179	1.00701	1.01191	1.01862	1.01997	1.02242	1.02071		Cell179	1.01261	1.0142	1.01859	1.01545	1.0168	1.00984		Cell179
	Cell180	NaN	NaN	NaN	NaN	NaN	NaN		Cell180	NaN	NaN	NaN	NaN	NaN	NaN		Cell180	NaN	NaN	NaN	NaN	NaN	NaN		Cell180	NaN	NaN	NaN	NaN	NaN	NaN		Cell180	NaN	NaN	NaN	NaN	NaN	NaN		Cell180	NaN	NaN	NaN	NaN	NaN	NaN		Cell180
	Cell181	1.01492	1.02039	1.03456	1.04668	1.04801	1.04435		Cell181	1.01495	1.02315	1.03913	1.05279	1.0519	1.04938		Cell181	1.02027	1.02433	1.03506	1.0478	1.05042	1.04789		Cell181	1.02009	1.02712	1.03289	1.04271	1.04787	1.04887		Cell181	1.0182	1.02438	1.03153	1.0396	1.0422	1.04299		Cell181	1.01606	1.01981	1.02707	1.02964	1.03321	1.03321		Cell181
	Cell182	1.02949	1.05176	1.0627	1.07356	1.06774	1.06663		Cell182	1.03804	1.05023	1.06077	1.06934	1.07104	1.06613		Cell182	1.03979	1.04907	1.054	1.06487	1.06596	1.06322		Cell182	1.04441	1.04798	1.05285	1.05878	1.05923	1.06088		Cell182	1.04779	1.04485	1.05258	1.05634	1.05878	1.05946		Cell182	1.04594	1.04511	1.05179	1.05591	1.05882	1.05488		Cell182
	Cell183	0.989265	0.997683	1.00128	1.0087	1.01357	1.02231		Cell183	0.986998	0.999581	1.00388	1.00979	1.01675	1.01448		Cell183	0.986776	0.996811	1.00459	1.00688	1.01278	1.00862		Cell183	0.985865	0.989104	0.999389	1.00626	1.00578	1.00792		Cell183	0.990214	0.991	1.00056	1.00623	1.0088	1.01458		Cell183	0.998842	0.995492	1.00289	1.00704	1.01016	1.01319		Cell183
	Cell184	1.01767	1.0287	1.02685	1.0225	1.02667	1.01816		Cell184	1.02991	1.03618	1.03461	1.03327	1.03257	1.03146		Cell184	1.03389	1.03836	1.03699	1.03865	1.0366	1.03998		Cell184	1.03447	1.03818	1.03396	1.03572	1.0356	1.03626		Cell184	1.0363	1.03763	1.03528	1.03602	1.03623	1.03678		Cell184	1.04223	1.03976	1.03639	1.03823	1.03862	1.03838		Cell184
	Cell185	0.977128	1.00224	1.0041	1.01095	1.01413	1.00761		Cell185	0.986981	0.992833	1.00549	1.00626	1.01514	1.01389		Cell185	0.99127	0.991527	0.999268	1.00225	1.01162	1.01306		Cell185	0.992446	0.995117	1.00501	1.00042	1.00947	1.01207		Cell185	1.00204	1.00088	1.01297	1.00688	1.01399	1.01489		Cell185	1.00598	1.00729	1.01591	1.00914	1.01744	1.0129		Cell185
	Cell186	1.0335	1.0469	1.04447	1.032	1.04753	1.04175		Cell186	1.04404	1.04668	1.0439	1.04052	1.04623	1.04109		Cell186	1.05042	1.04889	1.04851	1.04804	1.04893	1.04406		Cell186	1.05186	1.05507	1.05565	1.05085	1.05105	1.0519		Cell186	1.05492	1.05595	1.05425	1.05241	1.05132	1.05167		Cell186	1.05625	1.05624	1.05162	1.05306	1.04912	1.04996		Cell186
	Cell187	1.03612	1.04042	1.03744	1.03373	1.03264	1.02392		Cell187	1.03642	1.04111	1.04164	1.03964	1.03454	1.03235		Cell187	1.03188	1.03498	1.03593	1.03901	1.03485	1.03285		Cell187	1.03209	1.03248	1.03095	1.03538	1.03188	1.03259		Cell187	1.03641	1.03484	1.03166	1.03428	1.03268	1.03279		Cell187	1.04098	1.0369	1.03651	1.03923	1.03759	1.03566		Cell187
	Cell188	1.07499	1.08785	1.07934	1.07718	1.08533	1.06849		Cell188	1.07554	1.08376	1.08276	1.07916	1.07955	1.0768		Cell188	1.0737	1.08016	1.08227	1.0833	1.08004	1.08286		Cell188	1.07362	1.07723	1.08222	1.08435	1.08358	1.0828		Cell188	1.07646	1.08134	1.08285	1.08443	1.08259	1.08263		Cell188	1.08037	1.08235	1.08564	1.0832	1.08023	1.08481		Cell188
	Cell189	0.965832	0.97463	0.977319	0.972652	0.975477	0.980944		Cell189	0.971099	0.976494	0.981977	0.979291	0.980518	0.986571		Cell189	0.973245	0.979078	0.981717	0.983098	0.988335	0.990728		Cell189	0.980605	0.981787	0.986535	0.985966	0.994028	0.99307		Cell189	0.987697	0.989205	0.995512	0.991493	0.996666	0.996855		Cell189	0.989652	0.991075	0.995419	0.991938	0.997149	0.999884		Cell189
	Cell190	1.04045	1.04221	1.04103	1.04326	1.05053	1.04964		Cell190	1.0515	1.04461	1.04915	1.05625	1.05219	1.04719		Cell190	1.05847	1.05399	1.0578	1.05717	1.05488	1.05317		Cell190	1.05812	1.05974	1.05685	1.05722	1.05669	1.05468		Cell190	1.05812	1.06214	1.06099	1.06195	1.05981	1.05889		Cell190	1.06447	1.07019	1.06748	1.06572	1.06231	1.06307		Cell190
	Cell191	1.04183	1.04973	1.05554	1.05279	1.04876	1.0499		Cell191	1.05114	1.05556	1.05574	1.05595	1.05603	1.05802		Cell191	1.05398	1.05262	1.05542	1.05637	1.05918	1.0592		Cell191	1.05328	1.05484	1.0517	1.05215	1.05483	1.05722		Cell191	1.0525	1.05211	1.05054	1.05108	1.05144	1.05493		Cell191	1.04943	1.0522	1.05047	1.05001	1.05195	1.05316		Cell191
	Cell192	1.01227	1.02316	1.02444	1.03318	1.03335	1.0257		Cell192	1.0239	1.02442	1.03015	1.03396	1.03822	1.03459		Cell192	1.02353	1.02526	1.02952	1.03288	1.03436	1.03273		Cell192	1.02694	1.03004	1.03273	1.03486	1.03306	1.03121		Cell192	1.02917	1.03115	1.03082	1.03	1.03178	1.02673		Cell192	1.02739	1.02742	1.0274	1.02604	1.03012	1.0281		Cell192
	Cell193	1.0155	1.02035	1.01956	1.01748	1.01452	1.02149		Cell193	1.01798	1.02398	1.02604	1.02187	1.02009	1.0223		Cell193	1.02156	1.02456	1.0257	1.02427	1.02466	1.02597		Cell193	1.02234	1.02622	1.02858	1.02664	1.02976	1.02913		Cell193	1.02574	1.03103	1.03184	1.03157	1.03223	1.03379		Cell193	1.03231	1.03915	1.0388	1.04043	1.03967	1.03816		Cell193
	Cell194	1.02424	1.03992	1.04645	1.04733	1.04819	1.04386		Cell194	1.02725	1.04285	1.04467	1.04477	1.04049	1.03648		Cell194	1.0282	1.03823	1.04119	1.04417	1.03841	1.03319		Cell194	1.03541	1.0431	1.04233	1.04063	1.03749	1.03494		Cell194	1.04447	1.04813	1.0431	1.04155	1.03583	1.03692		Cell194	1.05441	1.05664	1.05065	1.04426	1.03955	1.03888		Cell194
	Cell195	0.993443	1.00424	1.00708	1.00338	1.00828	1.00967		Cell195	1.00473	1.01315	1.01335	1.01522	1.0162	1.01813		Cell195	1.01418	1.01797	1.02128	1.02315	1.02271	1.02426		Cell195	1.01655	1.02064	1.02254	1.02477	1.02402	1.02782		Cell195	1.02159	1.02462	1.02399	1.02451	1.02414	1.02783		Cell195	1.02772	1.03001	1.02711	1.02678	1.02624	1.02858		Cell195
	Cell196	0.952342	0.960546	0.95815	0.96115	0.964668	0.967829		Cell196	0.950403	0.960693	0.96192	0.965592	0.965808	0.971135		Cell196	0.953687	0.961763	0.963286	0.967855	0.968204	0.972812		Cell196	0.957749	0.961294	0.962796	0.967007	0.967481	0.974517		Cell196	0.961089	0.963569	0.963601	0.967079	0.966732	0.975287		Cell196	0.963872	0.967351	0.969229	0.971717	0.970632	0.976538		Cell196
	Cell197	1.01129	1.0228	1.02382	1.02593	1.03256	1.03265		Cell197	1.01859	1.02948	1.03382	1.03154	1.03151	1.03441		Cell197	1.02181	1.02508	1.02991	1.02474	1.02851	1.03096		Cell197	1.02377	1.02887	1.02922	1.02399	1.02786	1.0299		Cell197	1.02408	1.02971	1.02981	1.02716	1.03021	1.03011		Cell197	1.02665	1.02769	1.02754	1.02606	1.02824	1.02801		Cell197
	Cell198	1.01556	1.01837	1.01199	1.00929	1.00678	1.01788		Cell198	1.02891	1.0265	1.02045	1.01597	1.01981	1.02071		Cell198	1.0349	1.03513	1.03021	1.02719	1.03245	1.03263		Cell198	1.03385	1.03467	1.0337	1.03227	1.03977	1.04075		Cell198	1.03038	1.03174	1.03297	1.03412	1.04446	1.04653		Cell198	1.02798	1.03419	1.03682	1.03667	1.04412	1.04867		Cell198
	Cell199	1.05015	1.06384	1.06487	1.06108	1.05417	1.04906		Cell199	1.05769	1.06709	1.06635	1.06589	1.06328	1.05783		Cell199	1.0586	1.06438	1.06738	1.06846	1.06817	1.06116		Cell199	1.06443	1.06744	1.07059	1.07079	1.07236	1.068		Cell199	1.06875	1.07179	1.07111	1.07577	1.0766	1.07123		Cell199	1.07092	1.0744	1.07375	1.07601	1.07788	1.07358		Cell199
	Cell200	NaN	NaN	NaN	NaN	NaN	NaN		Cell200	NaN	NaN	NaN	NaN	NaN	NaN		Cell200	NaN	NaN	NaN	NaN	NaN	NaN		Cell200	NaN	NaN	NaN	NaN	NaN	NaN		Cell200	NaN	NaN	NaN	NaN	NaN	NaN		Cell200	NaN	NaN	NaN	NaN	NaN	NaN		Cell200
	Cell201	0.992113	0.998813	1.00434	1.0101	1.01203	1.0142		Cell201	1.00617	1.01273	1.01866	1.02101	1.02524	1.02435		Cell201	1.01589	1.01733	1.02461	1.02795	1.03027	1.02892		Cell201	1.01907	1.01578	1.02146	1.0244	1.0277	1.02477		Cell201	1.01682	1.01247	1.01927	1.02343	1.02411	1.02219		Cell201	1.01802	1.01385	1.0209	1.02443	1.02426	1.0237		Cell201
	Cell202	1.06288	1.06841	1.05897	1.05838	1.0484	1.05333		Cell202	1.07758	1.08021	1.07731	1.072	1.06445	1.06134		Cell202	1.07541	1.08198	1.08347	1.07468	1.06748	1.0617		Cell202	1.075	1.07811	1.0795	1.07302	1.06457	1.06264		Cell202	1.0762	1.07888	1.07763	1.07465	1.06553	1.06271		Cell202	1.07606	1.07962	1.07695	1.0748	1.06732	1.06332		Cell202
	Cell203	NaN	NaN	NaN	NaN	NaN	NaN		Cell203	NaN	NaN	NaN	NaN	NaN	NaN		Cell203	NaN	NaN	NaN	NaN	NaN	NaN		Cell203	NaN	NaN	NaN	NaN	NaN	NaN		Cell203	NaN	NaN	NaN	NaN	NaN	NaN		Cell203	NaN	NaN	NaN	NaN	NaN	NaN		Cell203
	Cell204	1.0371	1.04073	1.04115	1.03296	1.03765	1.03335		Cell204	1.04454	1.04828	1.05141	1.04431	1.04308	1.04181		Cell204	1.05305	1.05386	1.05646	1.0528	1.05173	1.05281		Cell204	1.05896	1.05848	1.05907	1.05807	1.05944	1.05598		Cell204	1.05817	1.06127	1.06066	1.05791	1.05876	1.05715		Cell204	1.06111	1.06354	1.05913	1.0582	1.06161	1.05854		Cell204
	Cell205	1.1241	1.1215	1.12416	1.12182	1.12549	1.11738		Cell205	1.12661	1.12779	1.12731	1.12502	1.12622	1.12132		Cell205	1.1249	1.1273	1.12501	1.12114	1.1217	1.12051		Cell205	1.12346	1.12366	1.12407	1.12275	1.12574	1.12132		Cell205	1.12736	1.12318	1.12625	1.12569	1.12772	1.11973		Cell205	1.12376	1.12067	1.1231	1.1219	1.12145	1.11947		Cell205
	Cell206	1.09937	1.09244	1.08042	1.07836	1.06839	1.06887		Cell206	1.10599	1.10405	1.09194	1.08545	1.07705	1.07435		Cell206	1.09766	1.0963	1.08225	1.07925	1.07071	1.07007		Cell206	1.09339	1.09366	1.08249	1.07819	1.07221	1.06729		Cell206	1.09352	1.09165	1.08535	1.07985	1.07503	1.07272		Cell206	1.09144	1.09417	1.08923	1.08443	1.08263	1.07799		Cell206
	Cell207	1.01078	1.02585	1.02586	1.03838	1.02718	1.03052		Cell207	1.01476	1.0243	1.02566	1.03341	1.03084	1.03249		Cell207	1.0132	1.02251	1.02474	1.03326	1.02953	1.03011		Cell207	1.00881	1.01894	1.01788	1.02897	1.02559	1.03164		Cell207	1.00543	1.01259	1.01589	1.01849	1.02095	1.02889		Cell207	1.00152	1.00652	1.00439	1.01101	1.01483	1.02194		Cell207
[truncated: 27 more columns]

## Sheet: Fig. 7e
	Plotted Data Fig. 7e
	Control						Latrunculin A						Cdc42-KO
	Distance from Target (um)	Rel. Fret Ratio t= -0.3 sec	s.e.m. t= -0.3 sec	Rel. Fret Ratio t= 0.8 sec	s.e.m. t= 0.8 sec		Distance from Target (um)	Rel. Fret Ratio t= -0.3 sec	s.e.m. t= -0.3 sec	Rel. Fret Ratio t= 0.8 sec	s.e.m. t= 0.8 sec		Distance from Target (um)	Rel. Fret Ratio t= -0.3 sec	s.e.m. t= -0.3 sec	Rel. Fret Ratio t= 0.8 sec	s.e.m. t= 0.8 sec
	0	1	0	1.00903	0.000528966		0	1	0	1.00995	0.000536217		0	1	0	1.01129	0.000716458
	1	1	0	1.00702	0.000402259		1	1	0	1.0074	0.0003724		1	1	0	1.00873	0.000549631
	2	1	0	1.00467	0.000345963		2	1	0	1.00482	0.000334501		2	1	0	1.0058	0.00046264
	3	1	0	1.00303	0.00029601		3	1	0	1.00318	0.000308488		3	1	0	1.00325	0.000430045
	4	1	0	1.00195	0.000261763		4	1	0	1.00247	0.000297054		4	1	0	1.00165	0.000368828
	5	1	0	1.00107	0.000257231		5	1	0	1.00184	0.000275358		5	1	0	1.00144	0.000375569
	6	1	0	1.00029	0.000232635		6	1	0	1.00159	0.00027226		6	1	0	1.00169	0.000391985
	7	1	0	1.00017	0.000241147		7	1	0	1.00111	0.000289548		7	1	0	1.00146	0.000392351
	8	1	0	1.00025	0.000278188		8	1	0	1.00097	0.000344149		8	1	0	1.00121	0.000475074
	9	1	0	1.00062	0.00031785		9	1	0	1.00067	0.000390499		9	1	0	1.00118	0.000609336
	The data reported below are the complete data sets that were used to generate the plotted data above. Each table below represents a specific distance from the stimulation site. The row values are the mean fret ratio from each cell for the specified distance bin. The columns are each time point. To calculate the Relative FRET ratios in the plotted data set, first divide all timepoints from each ce…
Control Cells	Distance From target =0um				Distance From target =1um				Distance From target =2um				Distance From target =3um				Distance From target =4um				Distance From target =5um				Distance From target =6um				Distance From target =7um				Distance From target =8um				Distance From target =9um
	cells	t= -0.3 sec	t= 0.8 sec		cells	t= -0.3 sec	t= 0.8 sec		cells	t= -0.3 sec	t= 0.8 sec		cells	t= -0.3 sec	t= 0.8 sec		cells	t= -0.3 sec	t= 0.8 sec		cells	t= -0.3 sec	t= 0.8 sec		cells	t= -0.3 sec	t= 0.8 sec		cells	t= -0.3 sec	t= 0.8 sec		cells	t= -0.3 sec	t= 0.8 sec		cells	t= -0.3 sec	t= 0.8 sec
	Cell1				Cell1				Cell1				Cell1				Cell1				Cell1				Cell1				Cell1				Cell1				Cell1
	Cell2	1.00004	1.01024		Cell2	1.00611	1.00909		Cell2	1.00425	1.00678		Cell2	1.00435	1.00475		Cell2	1.00442	1.00531		Cell2	1.00614	1.00711		Cell2	1.00418	1.00539		Cell2	1.01024	1.0127		Cell2	1.01859	1.02238		Cell2	1.01914	1.02007
	Cell3	1.02888	1.04202		Cell3	1.02594	1.04198		Cell3	1.02593	1.03562		Cell3	1.02926	1.03589		Cell3	1.03154	1.03385		Cell3	1.03515	1.03464		Cell3	1.03123	1.03377		Cell3	1.02649	1.03139		Cell3	1.02797	1.02796		Cell3	1.02807	1.02414
	Cell4	1.09669	1.10777		Cell4	1.10415	1.11336		Cell4	1.10993	1.11618		Cell4	1.11474	1.11989		Cell4	1.12097	1.12472		Cell4	1.12874	1.13259		Cell4	1.14025	1.14365		Cell4	1.14563	1.14813		Cell4	1.14876	1.15145		Cell4	1.14636	1.14687
	Cell5				Cell5				Cell5				Cell5				Cell5				Cell5				Cell5				Cell5				Cell5				Cell5
	Cell6	1.06899	1.07993		Cell6	1.06945	1.07522		Cell6	1.07276	1.07569		Cell6	1.07468	1.07455		Cell6	1.07408	1.07634		Cell6	1.08203	1.08173		Cell6	1.0858	1.08652		Cell6	1.08679	1.08975		Cell6	1.07603	1.08298		Cell6	1.05897	1.06609
	Cell7	1.01207	1.02716		Cell7	1.01616	1.02751		Cell7	1.01416	1.02169		Cell7	1.01475	1.01781		Cell7	1.01469	1.01806		Cell7	1.01178	1.01627		Cell7	1.01007	1.00959		Cell7	1.01067	1.00937		Cell7	1.00914	1.0098		Cell7	1.0033	0.997374
	Cell8	1.02366	1.02502		Cell8	1.0287	1.03148		Cell8	1.03102	1.03022		Cell8	1.02883	1.02979		Cell8	1.02892	1.03019		Cell8	1.03474	1.031		Cell8	1.0363	1.03486		Cell8	1.03396	1.03141		Cell8	1.03447	1.03015		Cell8	1.03625	1.0362
	Cell9	1.01223	1.03095		Cell9	1.01616	1.03398		Cell9	1.01297	1.03253		Cell9	1.01234	1.02816		Cell9	1.01649	1.02695		Cell9	1.018	1.03011		Cell9	1.02165	1.02421		Cell9	1.02743	1.02661		Cell9	1.02911	1.03214		Cell9	1.03165	1.03844
	Cell10				Cell10				Cell10				Cell10				Cell10				Cell10				Cell10				Cell10				Cell10				Cell10
	Cell11				Cell11				Cell11				Cell11				Cell11				Cell11				Cell11				Cell11				Cell11				Cell11
	Cell12	1.01685	1.03723		Cell12	1.02312	1.0392		Cell12	1.01946	1.03628		Cell12	1.01594	1.03003		Cell12	1.01905	1.03436		Cell12	1.0254	1.03602		Cell12	1.0202	1.03051		Cell12	1.01292	1.01659		Cell12	1.00913	1.01025		Cell12	1.00598	1.00284
	Cell13				Cell13				Cell13				Cell13				Cell13				Cell13				Cell13				Cell13				Cell13				Cell13
	Cell14	0.976276	0.986923		Cell14	0.978939	0.986442		Cell14	0.980742	0.982365		Cell14	0.990393	0.989414		Cell14	0.990681	0.989262		Cell14	0.992635	0.994495		Cell14	0.997939	0.99969		Cell14	0.999343	1.00402		Cell14	1.00111	1.01141		Cell14	1.00177	1.01431
	Cell15	1.00499	1.02673		Cell15	1.02214	1.03518		Cell15	1.02805	1.03637		Cell15	1.02588	1.03116		Cell15	1.0251	1.03056		Cell15	1.03435	1.04069		Cell15	1.03974	1.04652		Cell15	1.04498	1.05354		Cell15	1.05417	1.05951		Cell15	1.0633	1.0685
	Cell16	1.01212	1.01538		Cell16	1.01666	1.02238		Cell16	1.02407	1.02698		Cell16	1.02715	1.02573		Cell16	1.02932	1.02745		Cell16	1.03041	1.02818		Cell16	1.02551	1.0247		Cell16	1.01869	1.02028		Cell16	1.00461	1.00931		Cell16	1.01484	1.02151
	Cell17	1.05726	1.06596		Cell17	1.05274	1.06549		Cell17	1.05313	1.06267		Cell17	1.05726	1.06196		Cell17	1.05993	1.06507		Cell17	1.06204	1.06818		Cell17	1.06729	1.0682		Cell17	1.06853	1.06613		Cell17	1.07388	1.06846		Cell17	1.07819	1.07997
	Cell18	1.00024	1.00221		Cell18	1.00459	1.01205		Cell18	1.00741	1.01287		Cell18	1.01678	1.02211		Cell18	1.02156	1.02288		Cell18	1.02371	1.02367		Cell18	1.02478	1.0268		Cell18	1.02006	1.02256		Cell18	1.02064	1.02228		Cell18	1.02102	1.02512
	Cell19	1.05163	1.07144		Cell19	1.05744	1.07577		Cell19	1.06311	1.07509		Cell19	1.0686	1.07562		Cell19	1.07241	1.07546		Cell19	1.07706	1.07649		Cell19	1.07888	1.07729		Cell19	1.08312	1.08342		Cell19	1.0834	1.08579		Cell19	1.09115	1.09044
	Cell20	1.06593	1.07872		Cell20	1.0627	1.0747		Cell20	1.05829	1.06842		Cell20	1.05215	1.05944		Cell20	1.04599	1.04936		Cell20	1.04875	1.05141		Cell20	1.05303	1.05453		Cell20	1.05737	1.05595		Cell20	1.05776	1.05909		Cell20	1.05693	1.06086
	Cell21	1.03087	1.04678		Cell21	1.043	1.05275		Cell21	1.04383	1.05217		Cell21	1.04524	1.04938		Cell21	1.04397	1.04524		Cell21	1.0452	1.04575		Cell21	1.04885	1.04693		Cell21	1.04848	1.0441		Cell21	1.04713	1.0517		Cell21	1.05243	1.06782
	Cell22	1.00235	1.00653		Cell22	1.00931	1.01711		Cell22	1.00893	1.01258		Cell22	1.00951	1.00836		Cell22	1.0058	1.00537		Cell22	1.00687	1.00729		Cell22	1.00528	1.00473		Cell22	1.00395	1.00277		Cell22	1.00268	1.00499		Cell22	1.00572	1.00795
	Cell23	1.03082	1.04049		Cell23	1.03651	1.04363		Cell23	1.04327	1.04833		Cell23	1.04686	1.04979		Cell23	1.04963	1.0483		Cell23	1.05151	1.05161		Cell23	1.05595	1.05452		Cell23	1.05736	1.05669		Cell23	1.0565	1.05538		Cell23	1.06217	1.0604
	Cell24	1.03122	1.03324		Cell24	1.03148	1.03276		Cell24	1.03152	1.03251		Cell24	1.03244	1.03423		Cell24	1.03088	1.03144		Cell24	1.03203	1.0332		Cell24	1.03588	1.03755		Cell24	1.03235	1.03458		Cell24	1.03466	1.03729		Cell24	1.04297	1.04581
	Cell25	0.989815	0.992338		Cell25	0.992417	1.00057		Cell25	0.991601	0.996561		Cell25	0.987175	0.990522		Cell25	0.988676	0.991428		Cell25	0.994782	0.997626		Cell25	0.99838	0.99951		Cell25	0.999763	1.0009		Cell25	1.00043	1.00155		Cell25	1.00008	1.00253
	Cell26	0.974592	0.982828		Cell26	0.981196	0.987038		Cell26	0.981333	0.986416		Cell26	0.984115	0.987582		Cell26	0.9807	0.986178		Cell26	0.982779	0.985663		Cell26	0.983261	0.986588		Cell26	0.983526	0.986708		Cell26	0.992533	0.992996		Cell26	1.00151	0.998789
	Cell27	1.02808	1.03558		Cell27	1.03317	1.03342		Cell27	1.03005	1.02996		Cell27	1.02655	1.02865		Cell27	1.0236	1.02622		Cell27	1.0259	1.02524		Cell27	1.02512	1.02619		Cell27	1.0219	1.02275		Cell27	1.022	1.02204		Cell27	1.02427	1.02777
	Cell28	1.01753	1.03202		Cell28	1.02441	1.03612		Cell28	1.02805	1.0377		Cell28	1.02504	1.03455		Cell28	1.02176	1.02845		Cell28	1.02425	1.02838		Cell28	1.0271	1.02811		Cell28	1.02671	1.02734		Cell28	1.02587	1.02825		Cell28	1.02918	1.03283
	Cell29	1.01838	1.03829		Cell29	1.02499	1.04254		Cell29	1.02739	1.0403		Cell29	1.02648	1.04111		Cell29	1.02596	1.03916		Cell29	1.03402	1.04332		Cell29	1.03921	1.0462		Cell29	1.04534	1.04774		Cell29	1.05015	1.05372		Cell29	1.05708	1.06077
	Cell30	0.98611	0.999153		Cell30	0.990076	1.00079		Cell30	0.990913	0.99874		Cell30	0.994015	0.999463		Cell30	0.996784	1.00149		Cell30	1.00212	1.00689		Cell30	1.00688	1.00639		Cell30	1.01105	1.01222		Cell30	1.02481	1.02959		Cell30	1.04217	1.04282
	Cell31	1.05384	1.06709		Cell31	1.06677	1.07346		Cell31	1.06919	1.07416		Cell31	1.06762	1.07113		Cell31	1.06692	1.06812		Cell31	1.0713	1.07017		Cell31	1.07121	1.06955		Cell31	1.06925	1.06752		Cell31	1.06591	1.06286		Cell31	1.06087	1.06166
	Cell32	1.05049	1.05854		Cell32	1.05897	1.06994		Cell32	1.05978	1.07168		Cell32	1.05775	1.06922		Cell32	1.06429	1.05811		Cell32	1.0642	1.05942		Cell32	1.06799	1.06819		Cell32	1.07249	1.0759		Cell32	1.08321	1.0813		Cell32	1.09224	1.09168
	Cell33	1.02056	1.03467		Cell33	1.02867	1.03246		Cell33	1.03352	1.02902		Cell33	1.03344	1.0305		Cell33	1.03105	1.02673		Cell33	1.03207	1.02889		Cell33	1.02956	1.0268		Cell33	1.0258	1.02265		Cell33	1.02586	1.02095		Cell33	1.0268	1.02533
	Cell34	0.987361	1.01457		Cell34	1.00445	1.01005		Cell34	1.00173	1.00983		Cell34	1.00286	1.00915		Cell34	1.00079	1.00889		Cell34	1.00341	1.00627		Cell34	1.00698	1.00568		Cell34	1.00952	1.00669		Cell34	1.01313	1.01619		Cell34	1.01771	1.02519
	Cell35	1.04891	1.04558		Cell35	1.05583	1.05569		Cell35	1.05594	1.05791		Cell35	1.05327	1.05447		Cell35	1.05511	1.05486		Cell35	1.05545	1.05039		Cell35	1.05745	1.05089		Cell35	1.05695	1.055		Cell35	1.05606	1.05519		Cell35	1.0467	1.04815
	Cell36	1.03408	1.05255		Cell36	1.03716	1.04973		Cell36	1.03704	1.04618		Cell36	1.03842	1.04226		Cell36	1.04038	1.0425		Cell36	1.04791	1.04716		Cell36	1.05147	1.04925		Cell36	1.05138	1.04878		Cell36	1.05154	1.04843		Cell36	1.04717	1.04591
	Cell37	1.04134	1.05666		Cell37	1.04073	1.05298		Cell37	1.04076	1.04976		Cell37	1.04114	1.04997		Cell37	1.04563	1.05172		Cell37	1.05229	1.05659		Cell37	1.05348	1.05847		Cell37	1.0561	1.06149		Cell37	1.05855	1.06206		Cell37	1.06308	1.06279
	Cell38	1.02012	1.02598		Cell38	1.02286	1.03063		Cell38	1.02105	1.03041		Cell38	1.02242	1.02442		Cell38	1.01871	1.0198		Cell38	1.01744	1.02039		Cell38	1.01764	1.02105		Cell38	1.01938	1.02026		Cell38	1.0242	1.0248		Cell38	1.02529	1.02659
	Cell39	1.06536	1.06695		Cell39	1.06827	1.07643		Cell39	1.06917	1.07464		Cell39	1.06857	1.07394		Cell39	1.06851	1.07066		Cell39	1.06724	1.06809		Cell39	1.06132	1.06585		Cell39	1.06163	1.06595		Cell39	1.06726	1.06741		Cell39	1.07274	1.07383
	Cell40	1.07689	1.09101		Cell40	1.0885	1.09392		Cell40	1.08721	1.09214		Cell40	1.08757	1.08905		Cell40	1.08768	1.08715		Cell40	1.09242	1.08847		Cell40	1.09202	1.086		Cell40	1.09011	1.08546		Cell40	1.08747	1.08629		Cell40	1.08541	1.08551
	Cell41	1.01483	1.02559		Cell41	1.02338	1.03203		Cell41	1.02598	1.02855		Cell41	1.02529	1.02868		Cell41	1.02341	1.03185		Cell41	1.02674	1.03399		Cell41	1.02804	1.0295		Cell41	1.02316	1.02552		Cell41	1.01968	1.02138		Cell41	1.02288	1.02169
	Cell42	1.04728	1.05953		Cell42	1.04861	1.06189		Cell42	1.04869	1.05709		Cell42	1.04977	1.05241		Cell42	1.04993	1.05163		Cell42	1.05341	1.05331		Cell42	1.05877	1.05502		Cell42	1.0619	1.05671		Cell42	1.06346	1.05721		Cell42	1.06558	1.06111
	Cell43	1.06512	1.06967		Cell43	1.06471	1.07407		Cell43	1.06208	1.07396		Cell43	1.06318	1.07245		Cell43	1.06686	1.07421		Cell43	1.07476	1.07915		Cell43	1.08514	1.08356		Cell43	1.0878	1.08479		Cell43	1.08631	1.0861		Cell43	1.0903	1.08723
	Cell44				Cell44				Cell44				Cell44				Cell44				Cell44				Cell44				Cell44				Cell44				Cell44
	Cell45	1.05567	1.06694		Cell45	1.05878	1.07097		Cell45	1.06408	1.06967		Cell45	1.06435	1.0665		Cell45	1.0603	1.06131		Cell45	1.06284	1.06031		Cell45	1.06181	1.06068		Cell45	1.06334	1.06451		Cell45	1.06478	1.06478		Cell45	1.06338	1.06371
	Cell46	1.06936	1.0804		Cell46	1.077	1.08703		Cell46	1.08167	1.08705		Cell46	1.08237	1.08896		Cell46	1.08638	1.08996		Cell46	1.09242	1.09416		Cell46	1.09547	1.09467		Cell46	1.09623	1.09446		Cell46	1.09525	1.09491		Cell46	1.10004	1.09847
	Cell47	1.01679	1.02412		Cell47	1.02364	1.03611		Cell47	1.02757	1.03599		Cell47	1.02602	1.0331		Cell47	1.02625	1.03412		Cell47	1.03499	1.03697		Cell47	1.0359	1.03723		Cell47	1.03666	1.03727		Cell47	1.03814	1.03626		Cell47	1.03815	1.03169
	Cell48	1.02963	1.03924		Cell48	1.03761	1.04741		Cell48	1.0406	1.05215		Cell48	1.04477	1.05069		Cell48	1.04734	1.04828		Cell48	1.0523	1.05366		Cell48	1.05548	1.05398		Cell48	1.05893	1.06016		Cell48	1.06819	1.07088		Cell48	1.07979	1.08327
	Cell49	1.08679	1.09434		Cell49	1.09004	1.09955		Cell49	1.08786	1.09802		Cell49	1.0883	1.09729		Cell49	1.09028	1.09367		Cell49	1.09217	1.09503		Cell49	1.09333	1.09634		Cell49	1.0912	1.09242		Cell49	1.09029	1.09227		Cell49	1.084	1.09395
	Cell50	1.00582	1.01963		Cell50	1.01255	1.02559		Cell50	1.01738	1.02311		Cell50	1.02258	1.02174		Cell50	1.02401	1.02399		Cell50	1.02995	1.02474		Cell50	1.03393	1.02784		Cell50	1.03281	1.02959		Cell50	1.03013	1.0308		Cell50	1.04476	1.04749
	Cell51	0.994574	1.00657		Cell51	1.00077	1.00501		Cell51	1.00414	1.00436		Cell51	1.00196	1.00393		Cell51	1.00365	1.00764		Cell51	1.0102	1.01123		Cell51	1.01478	1.01506		Cell51	1.01451	1.01619		Cell51	1.01921	1.01989		Cell51	1.02799	1.02764
	Cell52	0.98649	0.997289		Cell52	0.993575	0.995847		Cell52	0.99136	0.988838		Cell52	0.989919	0.990791		Cell52	0.988682	0.989278		Cell52	0.989898	0.989155		Cell52	0.993062	0.992297		Cell52	0.99679	0.99508		Cell52	1.00321	1.00106		Cell52	1.00588	1.00894
	Cell53	1.01647	1.04076		Cell53	1.02354	1.04088		Cell53	1.02527	1.03916		Cell53	1.02946	1.04218		Cell53	1.03618	1.04479		Cell53	1.04147	1.04637		Cell53	1.04451	1.04806		Cell53	1.04484	1.04665		Cell53	1.04468	1.04482		Cell53	1.04606	1.04663
	Cell54	1.05134	1.05255		Cell54	1.05292	1.05084		Cell54	1.0498	1.0457		Cell54	1.0458	1.04043		Cell54	1.04106	1.03813		Cell54	1.04485	1.04079		Cell54	1.04657	1.04293		Cell54	1.05022	1.04177		Cell54	1.05884	1.04995		Cell54	1.07399	1.06115
	Cell55	1.01063	1.03404		Cell55	1.02146	1.03664		Cell55	1.02714	1.03608		Cell55	1.02963	1.03914		Cell55	1.03868	1.04066		Cell55	1.04566	1.05225		Cell55	1.05796	1.06143		Cell55	1.06111	1.06519		Cell55	1.05598	1.05849		Cell55	1.05369	1.06709
	Cell56				Cell56				Cell56				Cell56				Cell56				Cell56				Cell56				Cell56				Cell56				Cell56
	Cell57	1.05623	1.07079		Cell57	1.06423	1.0767		Cell57	1.06969	1.07801		Cell57	1.06829	1.07451		Cell57	1.06715	1.07303		Cell57	1.06874	1.07535		Cell57	1.07288	1.07617		Cell57	1.07416	1.07578		Cell57	1.07705	1.07868		Cell57	1.08338	1.08315
	Cell58	0.98805	0.988268		Cell58	0.983474	0.990979		Cell58	0.980637	0.992069		Cell58	0.982088	0.990173		Cell58	0.989842	0.992689		Cell58	0.99216	0.998882		Cell58	0.997419	1.00306		Cell58	1.00567	1.00702		Cell58	1.01832	1.01401		Cell58	1.02876	1.0299
	Cell59	1.06169	1.08118		Cell59	1.07478	1.08806		Cell59	1.08155	1.08628		Cell59	1.07819	1.08239		Cell59	1.076	1.07683		Cell59	1.08002	1.08055		Cell59	1.07781	1.07984		Cell59	1.08132	1.08403		Cell59	1.08402	1.08681		Cell59	1.08559	1.09089
	Cell60				Cell60				Cell60				Cell60				Cell60				Cell60				Cell60				Cell60				Cell60				Cell60
	Cell61				Cell61				Cell61				Cell61				Cell61				Cell61				Cell61				Cell61				Cell61				Cell61
	Cell62	1.04794	1.05718		Cell62	1.0541	1.05697		Cell62	1.05411	1.05956		Cell62	1.05349	1.05702		Cell62	1.05533	1.05746		Cell62	1.05366	1.05661		Cell62	1.0572	1.05815		Cell62	1.06815	1.06762		Cell62	1.07881	1.07867		Cell62	1.08393	1.0868
	Cell63	1.01195	1.00983		Cell63	1.01561	1.01785		Cell63	1.01406	1.02161		Cell63	1.01672	1.01895		Cell63	1.01776	1.01844		Cell63	1.021	1.02027		Cell63	1.02003	1.01846		Cell63	1.01274	1.01263		Cell63	1.01439	1.01401		Cell63	1.01699	1.01891
	Cell64				Cell64				Cell64				Cell64				Cell64				Cell64				Cell64				Cell64				Cell64				Cell64
	Cell65	1.05738	1.07078		Cell65	1.06018	1.0753		Cell65	1.06149	1.07528		Cell65	1.06027	1.07098		Cell65	1.06036	1.06616		Cell65	1.06347	1.0693		Cell65	1.06391	1.06865		Cell65	1.06381	1.06832		Cell65	1.06113	1.07086		Cell65	1.05996	1.06706
	Cell66	1.10401	1.11137		Cell66	1.11113	1.11886		Cell66	1.11389	1.12243		Cell66	1.1167	1.12439		Cell66	1.12035	1.1258		Cell66	1.12668	1.12958		Cell66	1.127	1.12874		Cell66	1.12208	1.12395		Cell66	1.12499	1.12536		Cell66	1.13283	1.13582
	Cell67	1.00779	1.01626		Cell67	1.00827	1.01538		Cell67	1.01228	1.0176		Cell67	1.02068	1.02433		Cell67	1.02188	1.0217		Cell67	1.02307	1.02234		Cell67	1.02299	1.01826		Cell67	1.01693	1.01143		Cell67	1.01672	1.01417		Cell67	1.01931	1.01556
	Cell68	1.09366	1.0893		Cell68	1.10433	1.09712		Cell68	1.11045	1.10475		Cell68	1.1129	1.10789		Cell68	1.11139	1.11045		Cell68	1.10872	1.10623		Cell68	1.10278	1.10575		Cell68	1.10005	1.10355		Cell68	1.10143	1.1041		Cell68	1.09981	1.10012
	Cell69	1.04985	1.05316		Cell69	1.05245	1.055		Cell69	1.05319	1.05289		Cell69	1.04799	1.0487		Cell69	1.04547	1.04494		Cell69	1.04685	1.0435		Cell69	1.04538	1.04212		Cell69	1.03882	1.03761		Cell69	1.03712	1.03475		Cell69	1.0457	1.0443
	Cell70				Cell70				Cell70				Cell70				Cell70				Cell70				Cell70				Cell70				Cell70				Cell70
	Cell71	1.00979	1.02116		Cell71	1.01875	1.0233		Cell71	1.02386	1.0256		Cell71	1.02027	1.02287		Cell71	1.0167	1.01791		Cell71	1.01753	1.02046		Cell71	1.0207	1.0228		Cell71	1.02684	1.02948		Cell71	1.03472	1.03269		Cell71	1.03986	1.03569
	Cell72	0.973537	0.994527		Cell72	0.982676	0.994328		Cell72	0.984798	0.989683		Cell72	0.983338	0.989138		Cell72	0.987444	0.987368		Cell72	0.984897	0.988176		Cell72	0.987758	0.99228		Cell72	1.00403	1.00238		Cell72	1.0138	1.00846		Cell72	1.02892	1.02409
	Cell73				Cell73				Cell73				Cell73				Cell73				Cell73				Cell73				Cell73				Cell73				Cell73
	Cell74	1.03338	1.04485		Cell74	1.04553	1.05854		Cell74	1.05181	1.06194		Cell74	1.05064	1.06043		Cell74	1.0493	1.05611		Cell74	1.05078	1.05346		Cell74	1.05408	1.05356		Cell74	1.0511	1.05529		Cell74	1.04663	1.05519		Cell74	1.04476	1.04576
	Cell75	0.995333	1.00356		Cell75	1.00443	1.01359		Cell75	1.01005	1.01406		Cell75	1.00979	1.01492		Cell75	1.01081	1.01383		Cell75	1.01361	1.0161		Cell75	1.01666	1.01753		Cell75	1.02511	1.02543		Cell75	1.03072	1.0307		Cell75	1.0456	1.03891
	Cell76	1.0147	1.02323		Cell76	1.02909	1.03046		Cell76	1.03051	1.03355		Cell76	1.03251	1.0312		Cell76	1.03975	1.03374		Cell76	1.04357	1.03977		Cell76	1.0425	1.04049		Cell76	1.03801	1.03692		Cell76	1.03635	1.03125		Cell76	1.03092	1.02796
	Cell77	1.05384	1.06261		Cell77	1.05897	1.05901		Cell77	1.0644	1.05795		Cell77	1.0683	1.06104		Cell77	1.07415	1.06682		Cell77	1.07929	1.0703		Cell77	1.08358	1.07579		Cell77	1.08749	1.08081		Cell77	1.08825	1.08422		Cell77	1.09261	1.0919
	Cell78	1.00698	1.02596		Cell78	1.01	1.02151		Cell78	1.01523	1.02005		Cell78	1.01288	1.01852		Cell78	1.01056	1.01703		Cell78	1.01571	1.01693		Cell78	1.02752	1.02548		Cell78	1.03346	1.03416		Cell78	1.03521	1.031		Cell78	1.02985	1.03167
	Cell79	1.00593	1.01541		Cell79	1.01101	1.017		Cell79	1.01121	1.01296		Cell79	1.00907	1.0115		Cell79	1.00649	1.00752		Cell79	1.00044	1.00798		Cell79	0.997652	1.00118		Cell79	0.994703	0.994072		Cell79	0.99611	0.9993		Cell79
	Cell80	1.01891	1.02601		Cell80	1.02807	1.03405		Cell80	1.03812	1.03802		Cell80	1.04193	1.04182		Cell80	1.04293	1.04524		Cell80	1.04666	1.04817		Cell80	1.04971	1.04794		Cell80	1.05155	1.04827		Cell80	1.04672	1.04907		Cell80	1.03902	1.04342
	Cell81	1.03856	1.05207		Cell81	1.04336	1.05482		Cell81	1.04565	1.05571		Cell81	1.05119	1.05396		Cell81	1.05414	1.0548		Cell81	1.05676	1.05735		Cell81	1.05336	1.05378		Cell81	1.05188	1.04996		Cell81	1.05189	1.05396		Cell81	1.05084	1.05387
	Cell82	1.01628	1.02499		Cell82	1.02188	1.02993		Cell82	1.02088	1.02522		Cell82	1.01979	1.02371		Cell82	1.01783	1.02547		Cell82	1.01956	1.02375		Cell82	1.02009	1.01762		Cell82	1.01931	1.01428		Cell82	1.02233	1.02056		Cell82	1.0278	1.02522
	Cell83	1.12826	1.14265		Cell83	1.13108	1.14223		Cell83	1.13215	1.13777		Cell83	1.12895	1.13134		Cell83	1.12621	1.12725		Cell83	1.12949	1.13061		Cell83	1.13858	1.13827		Cell83	1.14415	1.14103		Cell83	1.1404	1.14041		Cell83	1.14156	1.1417
	Cell84	1.06717	1.08489		Cell84	1.07618	1.08633		Cell84	1.08004	1.08234		Cell84	1.07548	1.07795		Cell84	1.0688	1.07557		Cell84	1.06611	1.06799		Cell84	1.05759	1.0667		Cell84	1.05341	1.05971		Cell84	1.04711	1.05324		Cell84	1.0475	1.04545
	Cell85	0.989823	0.990743		Cell85	0.994093	0.996036		Cell85	0.991466	0.99686		Cell85	0.985956	0.992347		Cell85	0.985742	0.989621		Cell85	0.987217	0.99167		Cell85	0.990072	0.994455		Cell85	0.990896	0.990563		Cell85	0.986751	0.982215		Cell85	0.994001	0.988202
	Cell86	1.02486	1.0381		Cell86	1.03502	1.04401		Cell86	1.04269	1.04447		Cell86	1.0458	1.04961		Cell86	1.04192	1.04684		Cell86	1.04333	1.05126		Cell86	1.04166	1.04596		Cell86	1.0276	1.02752		Cell86	1.00675	1.00806		Cell86
	Cell87	1.00946	1.0095		Cell87	1.01208	1.01536		Cell87	1.01591	1.0179		Cell87	1.01514	1.0189		Cell87	1.02196	1.02454		Cell87	1.03246	1.03264		Cell87	1.03742	1.0376		Cell87	1.04207	1.04116		Cell87	1.04964	1.04912		Cell87	1.05302	1.05368
	Cell88	1.07422	1.08512		Cell88	1.08665	1.08813		Cell88	1.0888	1.08741		Cell88	1.08974	1.08906		Cell88	1.08827	1.08533		Cell88	1.08924	1.08254		Cell88	1.08701	1.08769		Cell88	1.08879	1.09448		Cell88	1.09129	1.09463		Cell88	1.08683	1.09189
	Cell89	1.0464	1.05708		Cell89	1.0604	1.06117		Cell89	1.06257	1.06085		Cell89	1.06335	1.05836		Cell89	1.06186	1.05632		Cell89	1.06414	1.06036		Cell89	1.06068	1.05948		Cell89	1.05203	1.05125		Cell89	1.04946	1.04782		Cell89	1.05037	1.04304
	Cell90	1.02805	1.03505		Cell90	1.03779	1.03765		Cell90	1.0373	1.0334		Cell90	1.0395	1.03247		Cell90	1.03816	1.03471		Cell90	1.03964	1.03616		Cell90	1.04321	1.03953		Cell90	1.04044	1.03862		Cell90	1.02713	1.02252		Cell90	1.01583	1.01184
	Cell91	1.04021	1.04048		Cell91	1.04211	1.04217		Cell91	1.04412	1.04192		Cell91	1.04237	1.04017		Cell91	1.04248	1.04152		Cell91	1.04578	1.0478		Cell91	1.0487	1.0488		Cell91	1.05253	1.05537		Cell91	1.0569	1.0595		Cell91	1.06312	1.06293
	Cell92				Cell92				Cell92				Cell92				Cell92				Cell92				Cell92				Cell92				Cell92				Cell92
	Cell93	1.03474	1.0343		Cell93	1.03778	1.03911		Cell93	1.03727	1.04021		Cell93	1.04161	1.04138		Cell93	1.04466	1.04557		Cell93	1.04937	1.04772		Cell93	1.05211	1.04971		Cell93	1.05312	1.04825		Cell93	1.05987	1.05484		Cell93	1.06507	1.0678
	Cell94	1.03236	1.02112		Cell94	1.0318	1.02694		Cell94	1.02447	1.02599		Cell94	1.02324	1.02603		Cell94	1.0202	1.02485		Cell94	1.01985	1.02679		Cell94	1.02557	1.02855		Cell94	1.02937	1.03102		Cell94	1.03513	1.03852		Cell94	1.03655	1.03874
	Cell95	1.03372	1.04		Cell95	1.04006	1.04127		Cell95	1.03718	1.03568		Cell95	1.03885	1.03664		Cell95	1.03536	1.0353		Cell95	1.03631	1.03508		Cell95	1.03584	1.03469		Cell95	1.03489	1.03134		Cell95	1.03556	1.03022		Cell95	1.03049	1.02943
	Cell96	0.99793	1.00475		Cell96	1.00424	1.01048		Cell96	1.00103	1.00887		Cell96	1.00067	1.00578		Cell96	1.00103	1.00774		Cell96	1.00598	1.0075		Cell96	1.00959	1.00603		Cell96	1.00317	1.00228		Cell96	1.00517	1.00329		Cell96	1.01101	1.00638
	Cell97	1.02629	1.02888		Cell97	1.03072	1.0325		Cell97	1.03648	1.03725		Cell97	1.03332	1.03417		Cell97	1.03332	1.03315		Cell97	1.03745	1.03478		Cell97	1.04191	1.0394		Cell97	1.04216	1.03815		Cell97	1.04177	1.04173		Cell97	1.04625	1.04732
	Cell98	1.01358	1.03059		Cell98	1.02333	1.03836		Cell98	1.03278	1.03545		Cell98	1.03812	1.03879		Cell98	1.04174	1.04199		Cell98	1.04509	1.04468		Cell98	1.04636	1.04242		Cell98	1.04254	1.04334		Cell98	1.04646	1.04732		Cell98	1.05032	1.05236
	Cell99	1.02973	1.03974		Cell99	1.04309	1.05269		Cell99	1.04782	1.0551		Cell99	1.04694	1.05346		Cell99	1.04743	1.0502		Cell99	1.04571	1.04856		Cell99	1.04736	1.05198		Cell99	1.05023	1.0514		Cell99	1.04421	1.04863		Cell99	1.04039	1.04416
	Cell100	1.08784	1.10199		Cell100	1.095	1.10967		Cell100	1.10183	1.11358		Cell100	1.10225	1.11068		Cell100	1.09845	1.10765		Cell100	1.10665	1.11146		Cell100	1.11431	1.11679		Cell100	1.12063	1.12269		Cell100	1.12755	1.13204		Cell100	1.13862	1.14329
	Cell101	1.02636	1.0479		Cell101	1.0382	1.04912		Cell101	1.04067	1.04857		Cell101	1.04301	1.04354		Cell101	1.04501	1.0409		Cell101	1.04679	1.04528		Cell101	1.04139	1.04112		Cell101	1.035	1.03381		Cell101	1.02528	1.02572		Cell101
	Cell102	1.02091	1.02287		Cell102	1.02576	1.02955		Cell102	1.0289	1.02966		Cell102	1.02814	1.02994		Cell102	1.02983	1.02892		Cell102	1.03556	1.03368		Cell102	1.04161	1.03868		Cell102	1.03562	1.03627		Cell102	1.03191	1.03268		Cell102	1.02952	1.02809
	Cell103				Cell103				Cell103				Cell103				Cell103				Cell103				Cell103				Cell103				Cell103				Cell103
	Cell104				Cell104				Cell104				Cell104				Cell104				Cell104				Cell104				Cell104				Cell104				Cell104
	Cell105	0.97973	0.998192		Cell105	0.98854	1.00605		Cell105	0.992286	1.00444		Cell105	0.993989	1.00181		Cell105	0.997886	1.00249		Cell105	1.00038	1.00572		Cell105	0.994521	0.998333		Cell105	0.993319	0.999749		Cell105	0.999611	1.00351		Cell105	1.00429	1.00539
	Cell106	1.03315	1.03409		Cell106	1.04185	1.04185		Cell106	1.04285	1.04135		Cell106	1.03982	1.04088		Cell106	1.03612	1.0375		Cell106	1.03697	1.03493		Cell106	1.04039	1.034		Cell106	1.03738	1.03624		Cell106	1.03545	1.03841		Cell106	1.039	1.03939
	Cell107	1.01949	1.02956		Cell107	1.0218	1.0324		Cell107	1.02275	1.0279		Cell107	1.02355	1.02885		Cell107	1.01825	1.02632		Cell107	1.01828	1.02339		Cell107	1.02193	1.02428		Cell107	1.01151	1.02039		Cell107	0.993486	1.01445		Cell107	0.985124	0.999113
	Cell108	1.00205	1.01214		Cell108	1.01076	1.01743		Cell108	1.00973	1.01643		Cell108	1.01118	1.01438		Cell108	1.0141	1.01427		Cell108	1.02302	1.02033		Cell108	1.02551	1.02499		Cell108	1.03283	1.03243		Cell108	1.04409	1.04084		Cell108	1.04518	1.05072
	Cell109	0.957307	0.963671		Cell109	0.961722	0.963208		Cell109	0.966285	0.962026		Cell109	0.9681	0.972805		Cell109	0.973669	0.975251		Cell109	0.988786	0.984102		Cell109	0.992605	0.986853		Cell109	0.998735	0.985169		Cell109	0.999154	0.992263		Cell109	0.992632	1.00013
	Cell110				Cell110				Cell110				Cell110				Cell110				Cell110				Cell110				Cell110				Cell110				Cell110
	Cell111	1.01767	1.03455		Cell111	1.02821	1.03993		Cell111	1.03214	1.03894		Cell111	1.03071	1.03381		Cell111	1.03369	1.0338		Cell111	1.03788	1.03456		Cell111	1.03491	1.03334		Cell111	1.04007	1.03677		Cell111	1.04956	1.04658		Cell111	1.05597	1.05378
	Cell112	1.00927	1.02414		Cell112	1.01469	1.02573		Cell112	1.01834	1.02579		Cell112	1.01835	1.02098		Cell112	1.01537	1.01897		Cell112	1.01276	1.01807		Cell112	1.01691	1.01844		Cell112	1.0219	1.01834		Cell112	1.02142	1.02022		Cell112	1.02392	1.02355
	Cell113				Cell113				Cell113				Cell113				Cell113				Cell113				Cell113				Cell113				Cell113				Cell113
	Cell114	0.991195	0.987659		Cell114	0.998456	0.996006		Cell114	0.999401	0.999621		Cell114	1.00006	0.997986		Cell114	0.996925	0.998815		Cell114	1.00299	1.00194		Cell114	1.00647	1.00362		Cell114	1.00675	1.00392		Cell114	1.00711	1.0042		Cell114	1.00551	1.00559
	Cell115				Cell115				Cell115				Cell115				Cell115				Cell115				Cell115				Cell115				Cell115				Cell115
	Cell116				Cell116				Cell116				Cell116				Cell116				Cell116				Cell116				Cell116				Cell116				Cell116
	Cell117	1.02588	1.03115		Cell117	1.03599	1.04186		Cell117	1.04406	1.04426		Cell117	1.04563	1.04542		Cell117	1.04831	1.04546		Cell117	1.05078	1.05075		Cell117	1.05695	1.05635		Cell117	1.06203	1.05729		Cell117	1.06859	1.06543		Cell117	1.07172	1.07302
	Cell118	0.982638	0.998533		Cell118	0.981005	0.998501		Cell118	0.978967	0.989087		Cell118	0.981554	0.987106		Cell118	0.985838	0.990701		Cell118	0.994168	0.993151		Cell118	1.00329	1.00262		Cell118	1.011	1.01132		Cell118	1.016	1.012		Cell118	1.02494	1.01833
	Cell119	1.05327	1.05275		Cell119	1.04952	1.05334		Cell119	1.04651	1.04832		Cell119	1.03822	1.03822		Cell119	1.03141	1.03101		Cell119	1.03104	1.02884		Cell119	1.03324	1.03367		Cell119	1.04386	1.04206		Cell119	1.04899	1.04611		Cell119	1.04701	1.04651
	Cell120	1.01789	1.01925		Cell120	1.0229	1.02455		Cell120	1.0247	1.02955		Cell120	1.0278	1.031		Cell120	1.03072	1.03219		Cell120	1.03423	1.03277		Cell120	1.03959	1.0386		Cell120	1.03772	1.03918		Cell120	1.02583	1.02721		Cell120	1.02743	1.02335
	Cell121				Cell121				Cell121				Cell121				Cell121				Cell121				Cell121				Cell121				Cell121				Cell121
	Cell122	1.02665	1.02305		Cell122	1.02745	1.0272		Cell122	1.02852	1.02463		Cell122	1.02502	1.02256		Cell122	1.02249	1.02176		Cell122	1.02152	1.01909		Cell122	1.01903	1.01715		Cell122	1.01371	1.01492		Cell122	1.0119	1.00919		Cell122	1.0059	1.00317
	Cell123	1.03575	1.04703		Cell123	1.04136	1.04851		Cell123	1.03994	1.04526		Cell123	1.04479	1.04254		Cell123	1.04901	1.04804		Cell123	1.04999	1.04994		Cell123	1.06132	1.05928		Cell123	1.07344	1.06894		Cell123	1.0799	1.07412		Cell123	1.07666	1.0762
	Cell124	1.06329	1.06908		Cell124	1.07596	1.07746		Cell124	1.08522	1.08711		Cell124	1.08551	1.08648		Cell124	1.08783	1.088		Cell124	1.09325	1.09323		Cell124	1.10275	1.10469		Cell124	1.10745	1.10408		Cell124	1.11084	1.10437		Cell124	1.10744	1.09914
	Cell125	1.05329	1.05624		Cell125	1.06263	1.06379		Cell125	1.07028	1.06745		Cell125	1.06917	1.06585		Cell125	1.06691	1.06653		Cell125	1.06508	1.06469		Cell125	1.06053	1.06262		Cell125	1.06374	1.06247		Cell125	1.07624	1.07224		Cell125	1.08683	1.08144
	Cell126	1.03223	1.03806		Cell126	1.04253	1.04666		Cell126	1.05036	1.05368		Cell126	1.05308	1.05646		Cell126	1.05509	1.05446		Cell126	1.05737	1.05738		Cell126	1.06426	1.06755		Cell126	1.07205	1.07294		Cell126	1.0738	1.07297		Cell126	1.07896	1.07869
	Cell127	0.967409	0.984816		Cell127	0.980882	0.991265		Cell127	0.993137	1.0047		Cell127	1.00091	1.008		Cell127	1.00593	1.00923		Cell127	1.0104	1.01415		Cell127	1.00771	1.01201		Cell127	1.01105	1.013		Cell127	1.005	1.00674		Cell127	0.994276	0.98969
	Cell128	1.01346	1.01764		Cell128	1.02742	1.03236		Cell128	1.03915	1.04402		Cell128	1.03499	1.04087		Cell128	1.0341	1.03906		Cell128	1.03586	1.03666		Cell128	1.02522	1.02568		Cell128	1.00566	1.01262		Cell128	1.00564	1.00851		Cell128
	Cell129	1.02046	1.03398		Cell129	1.0267	1.03219		Cell129	1.02975	1.03083		Cell129	1.0277	1.02806		Cell129	1.02941	1.02976		Cell129	1.03384	1.0338		Cell129	1.03338	1.03183		Cell129	1.02922	1.02838		Cell129	1.02918	1.0305		Cell129	1.0423	1.04026
	Cell130	0.996745	1.01822		Cell130	0.998755	1.01901		Cell130	1.00091	1.01813		Cell130	1.00493	1.01643		Cell130	1.00897	1.0161		Cell130	1.01613	1.02018		Cell130	1.02012	1.02389		Cell130	1.0215	1.02451		Cell130	1.02266	1.02412		Cell130	1.01837	1.0219
	Cell131	0.992148	0.998536		Cell131	0.993936	1.00037		Cell131	0.99245	0.996738		Cell131	0.991213	0.995489		Cell131	0.995014	0.998993		Cell131	1.00147	1.00068		Cell131	1.00163	1.00177		Cell131	0.996583	0.997994		Cell131	1.00652	1.00417		Cell131	1.03288	1.03043
	Cell132	1.07429	1.08083		Cell132	1.0824	1.08388		Cell132	1.09153	1.08942		Cell132	1.09225	1.08791		Cell132	1.0922	1.08854		Cell132	1.09419	1.08841		Cell132	1.09691	1.0896		Cell132	1.09764	1.09133		Cell132	1.09888	1.09365		Cell132	1.10111	1.0951
	Cell133	0.996	1.00012		Cell133	1.00156	1.00626		Cell133	1.00316	1.01065		Cell133	1.0054	1.01177		Cell133	1.00821	1.01619		Cell133	1.01363	1.01842		Cell133	1.01522	1.01928		Cell133	1.01432	1.01655		Cell133	1.01698	1.01915		Cell133	1.02779	1.02846
	Cell134	0.984788	0.996814		Cell134	0.979827	0.991993		Cell134	0.979196	0.990969		Cell134	0.981997	0.992386		Cell134	0.987147	0.990069		Cell134	0.992315	0.990048		Cell134	0.99381	0.992318		Cell134	0.991422	0.993033		Cell134	0.991519	0.992535		Cell134	0.987856	0.984896
	Cell135	0.942107	0.939936		Cell135	0.947298	0.949491		Cell135	0.947275	0.953957		Cell135	0.948162	0.950158		Cell135	0.958509	0.95928		Cell135	0.966792	0.965958		Cell135	0.969293	0.969244		Cell135	0.97043	0.970307		Cell135	0.958848	0.960123		Cell135	0.949214	0.951302
	Cell136	0.985888	0.984142		Cell136	0.990701	0.994036		Cell136	0.992416	0.996227		Cell136	0.993737	0.992667		Cell136	0.993787	0.992264		Cell136	0.99223	0.99384		Cell136	0.993677	0.994054		Cell136	0.997585	1.00081		Cell136	1.00393	1.00481		Cell136	1.01027	1.01242
	Cell137	0.979141	0.996894		Cell137	0.986835	0.998618		Cell137	0.990489	0.997516		Cell137	0.988718	0.997679		Cell137	0.995799	1.00274		Cell137	0.998801	1.00373		Cell137	1.00437	1.00866		Cell137	1.00653	1.0126		Cell137	1.00228	1.01177		Cell137	1.00756	1.00906
	Cell138				Cell138				Cell138				Cell138				Cell138				Cell138				Cell138				Cell138				Cell138				Cell138
	Cell139	1.00093	1.01188		Cell139	1.00508	1.0157		Cell139	1.00887	1.01101		Cell139	1.00926	1.01073		Cell139	1.01619	1.01453		Cell139	1.0215	1.01964		Cell139	1.02304	1.02265		Cell139	1.02637	1.02226		Cell139	1.02749	1.02393		Cell139	1.02399	1.02377
	Cell140	1.04336	1.04809		Cell140	1.04187	1.05671		Cell140	1.04272	1.04987		Cell140	1.03952	1.04697		Cell140	1.03879	1.04376		Cell140	1.04156	1.04221		Cell140	1.04269	1.04554		Cell140	1.04501	1.04316		Cell140	1.05021	1.04946		Cell140	1.05729	1.05718
	Cell141				Cell141				Cell141				Cell141				Cell141				Cell141				Cell141				Cell141				Cell141				Cell141
	Cell142	1.02216	1.02339		Cell142	1.02383	1.0319		Cell142	1.02781	1.03435		Cell142	1.02859	1.03425		Cell142	1.02968	1.03202		Cell142	1.03177	1.02952		Cell142	1.03294	1.0263		Cell142	1.02176	1.02218		Cell142	1.02045	1.01667		Cell142	1.01678	1.01328
	Cell143	1.01167	1.02053		Cell143	1.01377	1.01427		Cell143	1.01453	1.01408		Cell143	1.00957	1.00948		Cell143	1.00872	1.00615		Cell143	1.01004	1.00766		Cell143	1.01251	1.01596		Cell143	1.01783	1.01781		Cell143	1.02206	1.02068		Cell143	1.03251	1.02801
	Cell144	0.997277	1.00151		Cell144	1.00148	1.01124		Cell144	1.00243	1.01268		Cell144	1.00622	1.01363		Cell144	1.00796	1.01314		Cell144	1.00818	1.01246		Cell144	1.01499	1.02114		Cell144	1.02674	1.02915		Cell144	1.04273	1.04537		Cell144	1.05376	1.05907
	Cell145				Cell145				Cell145				Cell145				Cell145				Cell145				Cell145				Cell145				Cell145				Cell145
	Cell146	1.04451	1.05165		Cell146	1.06112	1.06879		Cell146	1.06763	1.07208		Cell146	1.07011	1.06791		Cell146	1.07696	1.07809		Cell146	1.07642	1.07918		Cell146	1.07486	1.07636		Cell146	1.06958	1.0685		Cell146	1.07166	1.06972		Cell146	1.07105	1.06823
	Cell147	1.02894	1.02793		Cell147	1.03569	1.02789		Cell147	1.03376	1.02703		Cell147	1.02808	1.02621		Cell147	1.02438	1.0222		Cell147	1.02129	1.01707		Cell147	1.01935	1.01462		Cell147	1.01593	1.00914		Cell147	1.01831	1.01244		Cell147	1.02113	1.01324
	Cell148	0.967689	0.992287		Cell148	0.986799	1.00045		Cell148	0.993603	0.999866		Cell148	1	1.00188		Cell148	1.00953	1.00853		Cell148	1.00867	1.0061		Cell148	1.00378	1.00142		Cell148	1.00527	1.0021		Cell148	1.01104	1.00407		Cell148	1.00921	1.01298
	Cell149	0.97819	0.992994		Cell149	0.983211	0.988318		Cell149	0.982162	0.986118		Cell149	0.989476	0.984514		Cell149	0.993783	0.988962		Cell149	0.994261	0.996332		Cell149	0.998917	1.00068		Cell149	0.997053	1.0023		Cell149	0.998986	0.996713		Cell149	0.994695	0.995508
	Cell150	0.997533	1.02092		Cell150	1.00629	1.02699		Cell150	1.01681	1.02562		Cell150	1.01832	1.02489		Cell150	1.01808	1.02721		Cell150	1.02441	1.02653		Cell150	1.02983	1.02992		Cell150	1.0324	1.03147		Cell150	1.03492	1.03155		Cell150	1.0272	1.03223
	Cell151	1.04052	1.03928		Cell151	1.03825	1.04025		Cell151	1.04014	1.04008		Cell151	1.0444	1.04142		Cell151	1.04511	1.04236		Cell151	1.04031	1.04123		Cell151	1.03678	1.03743		Cell151	1.03923	1.03978		Cell151	1.05435	1.05584		Cell151	1.06452	1.06789
	Cell152	1.07377	1.08492		Cell152	1.08359	1.09335		Cell152	1.08649	1.09509		Cell152	1.08546	1.09322		Cell152	1.09571	1.10053		Cell152	1.10161	1.10456		Cell152	1.08665	1.09345		Cell152	1.05006	1.05941		Cell152	1.05329	1.05757		Cell152	1.05811	1.06685
	Cell153	0.988558	1.0079		Cell153	1.00557	1.01563		Cell153	1.00671	1.01505		Cell153	1.00802	1.01277		Cell153	1.01009	1.01079		Cell153	1.01203	1.01301		Cell153	1.01426	1.01415		Cell153	1.01288	1.014		Cell153	1.01468	1.01281		Cell153	1.01102	1.00719
	Cell154	1.0065	1.02015		Cell154	1.01537	1.02804		Cell154	1.02206	1.03241		Cell154	1.02816	1.03287		Cell154	1.02989	1.03439		Cell154	1.03286	1.03551		Cell154	1.03505	1.03557		Cell154	1.0397	1.04088		Cell154	1.05048	1.0523		Cell154	1.05935	1.05897
	Cell155	1.01534	1.01915		Cell155	1.01125	1.01611		Cell155	1.0161	1.016		Cell155	1.01888	1.01893		Cell155	1.02212	1.02429		Cell155	1.02	1.02165		Cell155	1.02021	1.02211		Cell155	1.02416	1.02264		Cell155	1.02917	1.02757		Cell155	1.0369	1.03544
	Cell156	1.05837	1.06643		Cell156	1.05413	1.06139		Cell156	1.05314	1.06097		Cell156	1.04927	1.05559		Cell156	1.0457	1.05514		Cell156	1.04074	1.05173		Cell156	1.04043	1.04301		Cell156	1.04043	1.03961		Cell156	1.04465	1.04297		Cell156	1.04859	1.04826
	Cell157	1.00363	1.01944		Cell157	1.0089	1.02097		Cell157	1.01452	1.02431		Cell157	1.01628	1.01924		Cell157	1.01682	1.017		Cell157	1.01636	1.02134		Cell157	1.02124	1.02384		Cell157	1.02428	1.0275		Cell157	1.03207	1.04116		Cell157	1.03335	1.04083
	Cell158	1.08004	1.09724		Cell158	1.08389	1.10095		Cell158	1.09217	1.09983		Cell158	1.09481	1.0971		Cell158	1.09803	1.10203		Cell158	1.10429	1.10854		Cell158	1.11243	1.11721		Cell158	1.11027	1.11547		Cell158	1.10709	1.10934		Cell158	1.11581	1.11723
	Cell159	1.00263	1.01695		Cell159	1.00862	1.02026		Cell159	1.01397	1.02162		Cell159	1.01576	1.02125		Cell159	1.0169	1.02099		Cell159	1.01712	1.02353		Cell159	1.02131	1.02681		Cell159	1.02387	1.02581		Cell159	1.02234	1.02569		Cell159	1.0213	1.03061
	Cell160	1.03362	1.03446		Cell160	1.0356	1.03866		Cell160	1.0337	1.03468		Cell160	1.03415	1.03007		Cell160	1.03248	1.03172		Cell160	1.03265	1.03192		Cell160	1.04024	1.034		Cell160	1.03409	1.03163		Cell160	1.02995	1.03528		Cell160	1.02784	1.03209
	Cell161	1.01934	1.03329		Cell161	1.03097	1.03525		Cell161	1.04143	1.04531		Cell161	1.04545	1.0469		Cell161	1.04633	1.0463		Cell161	1.05334	1.0491		Cell161	1.06397	1.05946		Cell161	1.07377	1.07399		Cell161	1.08604	1.08574		Cell161
	Cell162	1.01125	1.02126		Cell162	1.02132	1.02258		Cell162	1.0282	1.03123		Cell162	1.03531	1.03227		Cell162	1.03495	1.03217		Cell162	1.03236	1.02581		Cell162	1.02528	1.02237		Cell162	1.01725	1.01263		Cell162	1.00397	1.00477		Cell162	0.998653	1.0062
	Cell163	1.04345	1.03944		Cell163	1.03838	1.03998		Cell163	1.03893	1.03996		Cell163	1.04037	1.04209		Cell163	1.03961	1.04371		Cell163	1.04549	1.0455		Cell163	1.05433	1.05186		Cell163	1.05947	1.06036		Cell163	1.0682	1.06818		Cell163	1.06947	1.07114
	Cell164	1.04381	1.05537		Cell164	1.04247	1.05249		Cell164	1.0446	1.05055		Cell164	1.04158	1.04483		Cell164	1.03751	1.03861		Cell164	1.03743	1.03665		Cell164	1.03222	1.0322		Cell164	1.03235	1.03338		Cell164	1.03944	1.03901		Cell164	1.04733	1.04541
	Cell165	0.829829	0.829079		Cell165	0.82921	0.829189		Cell165	0.832554	0.83248		Cell165	0.834198	0.839057		Cell165	0.843844	0.845378		Cell165	0.846212	0.848353		Cell165	0.844608	0.847969		Cell165	0.843489	0.842854		Cell165	0.83913	0.848688		Cell165
	Cell166	1.00878	1.01475		Cell166	1.01172	1.01546		Cell166	1.01768	1.01859		Cell166	1.01867	1.01996		Cell166	1.01548	1.01627		Cell166	1.01883	1.01888		Cell166	1.02255	1.02327		Cell166	1.01755	1.01855		Cell166	1.01386	1.01591		Cell166	1.02806	1.02541
	Cell167	1.01662	1.02756		Cell167	1.02247	1.03387		Cell167	1.02433	1.03259		Cell167	1.02683	1.0308		Cell167	1.02971	1.0308		Cell167	1.03537	1.0374		Cell167	1.03816	1.04016		Cell167	1.03818	1.04034		Cell167	1.03717	1.04226		Cell167	1.04156	1.04248
	Cell168	1.02658	1.03425		Cell168	1.02234	1.03091		Cell168	1.02827	1.03139		Cell168	1.03326	1.03065		Cell168	1.02976	1.03056		Cell168	1.02729	1.03157		Cell168	1.0291	1.03149		Cell168	1.03147	1.03581		Cell168	1.01951	1.01906		Cell168	1.01443	1.02099
	Cell169	0.980805	0.994584		Cell169	0.983679	0.997366		Cell169	0.988895	0.997203		Cell169	0.99593	0.999809		Cell169	1.00593	1.0063		Cell169	1.00684	1.00634		Cell169	1.00907	1.00681		Cell169	1.01556	1.01439		Cell169	1.02463	1.02029		Cell169	1.03153	1.02401
	Cell170	0.999184	1.00616		Cell170	1.00528	1.00939		Cell170	1.01004	1.0128		Cell170	1.01388	1.0141		Cell170	1.01671	1.0164		Cell170	1.01474	1.01426		Cell170	1.01572	1.01427		Cell170	1.02111	1.02042		Cell170	1.02815	1.02606		Cell170	1.03086	1.02986
	Cell171	1.00736	1.01969		Cell171	1.00714	1.01655		Cell171	1.00526	1.0169		Cell171	1.00916	1.01559		Cell171	1.0144	1.01745		Cell171	1.01987	1.02421		Cell171	1.03282	1.02881		Cell171	1.03858	1.03316		Cell171	1.04136	1.04069		Cell171	1.04413	1.0469
	Cell172	0.99767	1.00596		Cell172	1.0045	1.01386		Cell172	1.0027	1.00746		Cell172	0.997838	0.997892		Cell172	0.994561	1.00037		Cell172	1.00185	1.00306		Cell172	1.00935	1.0054		Cell172	1.00873	1.00559		Cell172	1.01358	1.00942		Cell172	1.02849	1.02635
	Cell173	0.988562	0.981985		Cell173	0.983848	0.982297		Cell173	0.984287	0.988012		Cell173	0.987793	0.988879		Cell173	0.990695	0.991979		Cell173	0.993374	0.997474		Cell173	0.996409	0.99847		Cell173	0.988995	0.992348		Cell173	0.981771	0.984881		Cell173	0.987768	0.987858
	Cell174	0.977937	0.981164		Cell174	0.98151	0.986756		Cell174	0.9848	0.98434		Cell174	0.986098	0.982814		Cell174	0.987263	0.984106		Cell174	0.98899	0.986109		Cell174	0.995286	0.991289		Cell174	0.994376	0.99115		Cell174	0.993907	0.990609		Cell174	0.994978	0.989326
	Cell175	1.03416	1.0331		Cell175	1.03789	1.03816		Cell175	1.0441	1.04366		Cell175	1.04884	1.04717		Cell175	1.05351	1.05115		Cell175	1.0612	1.05701		Cell175	1.07038	1.06662		Cell175	1.07187	1.07263		Cell175	1.07143	1.07357		Cell175	1.0789	1.07512
	Cell176	1.0097	1.03024		Cell176	1.01845	1.03268		Cell176	1.02249	1.03435		Cell176	1.02073	1.02589		Cell176	1.02237	1.02356		Cell176	1.02507	1.02817		Cell176	1.03033	1.02855		Cell176	1.03316	1.03392		Cell176	1.03921	1.04477		Cell176	1.05674	1.06143
	Cell177	1.03959	1.04455		Cell177	1.04253	1.04486		Cell177	1.04382	1.04566		Cell177	1.04043	1.04122		Cell177	1.04002	1.04097		Cell177	1.04009	1.03753		Cell177	1.03656	1.03502		Cell177	1.03931	1.04262		Cell177	1.05686	1.05898		Cell177	1.07542	1.0754
	Cell178	1.01277	1.01014		Cell178	1.02149	1.02122		Cell178	1.02629	1.02609		Cell178	1.02916	1.02996		Cell178	1.03416	1.03354		Cell178	1.03636	1.03487		Cell178	1.03737	1.03735		Cell178	1.04167	1.04025		Cell178	1.04926	1.0466		Cell178	1.05815	1.05471
	Cell179	0.97858	0.994824		Cell179	0.989326	1.00295		Cell179	0.991321	1.00161		Cell179	0.997118	1.00583		Cell179	1.00701	1.01191		Cell179	1.01261	1.0142		Cell179	1.01451	1.01779		Cell179	1.01451	1.01477		Cell179	1.02094	1.02111		Cell179	1.03198	1.03249
	Cell180				Cell180				Cell180				Cell180				Cell180				Cell180				Cell180				Cell180				Cell180				Cell180
	Cell181	1.01492	1.02039		Cell181	1.01495	1.02315		Cell181	1.02027	1.02433		Cell181	1.02009	1.02712		Cell181	1.0182	1.02438		Cell181	1.01606	1.01981		Cell181	1.0164	1.01989		Cell181	1.01756	1.01951		Cell181	1.02497	1.02239		Cell181	1.03018	1.0279
	Cell182	1.02949	1.05176		Cell182	1.03804	1.05023		Cell182	1.03979	1.04907		Cell182	1.04441	1.04798		Cell182	1.04779	1.04485		Cell182	1.04594	1.04511		Cell182	1.04462	1.04739		Cell182	1.04449	1.04294		Cell182	1.04152	1.04043		Cell182	1.04019	1.04079
	Cell183	0.989265	0.997683		Cell183	0.986998	0.999581		Cell183	0.986776	0.996811		Cell183	0.985865	0.989104		Cell183	0.990214	0.991		Cell183	0.998842	0.995492		Cell183	0.99954	0.992955		Cell183	0.997868	0.996918		Cell183	1.00148	1.00276		Cell183	1.0121	1.00991
	Cell184	1.01767	1.0287		Cell184	1.02991	1.03618		Cell184	1.03389	1.03836		Cell184	1.03447	1.03818		Cell184	1.0363	1.03763		Cell184	1.04223	1.03976		Cell184	1.04622	1.04483		Cell184	1.04941	1.04827		Cell184	1.05442	1.05123		Cell184	1.0631	1.06192
	Cell185	0.977128	1.00224		Cell185	0.986981	0.992833		Cell185	0.99127	0.991527		Cell185	0.992446	0.995117		Cell185	1.00204	1.00088		Cell185	1.00598	1.00729		Cell185	1.00131	1.00074		Cell185	0.985675	0.992248		Cell185	0.985883	0.986316		Cell185	0.983872	0.986038
	Cell186	1.0335	1.0469		Cell186	1.04404	1.04668		Cell186	1.05042	1.04889		Cell186	1.05186	1.05507		Cell186	1.05492	1.05595		Cell186	1.05625	1.05624		Cell186	1.05552	1.05296		Cell186	1.0481	1.04697		Cell186	1.04174	1.03992		Cell186	1.02028	1.0254
	Cell187	1.03612	1.04042		Cell187	1.03642	1.04111		Cell187	1.03188	1.03498		Cell187	1.03209	1.03248		Cell187	1.03641	1.03484		Cell187	1.04098	1.0369		Cell187	1.03594	1.03419		Cell187	1.0295	1.03094		Cell187	1.03531	1.03865		Cell187
	Cell188	1.07499	1.08785		Cell188	1.07554	1.08376		Cell188	1.0737	1.08016		Cell188	1.07362	1.07723		Cell188	1.07646	1.08134		Cell188	1.08037	1.08235		Cell188	1.08065	1.08494		Cell188	1.08318	1.08629		Cell188	1.08546	1.08749		Cell188	1.09125	1.09503
	Cell189	0.965832	0.97463		Cell189	0.971099	0.976494		Cell189	0.973245	0.979078		Cell189	0.980605	0.981787		Cell189	0.987697	0.989205		Cell189	0.989652	0.991075		Cell189	0.994997	0.993481		Cell189	0.993331	0.990505		Cell189	0.99014	0.992549		Cell189	1.00459	1.00336
	Cell190	1.04045	1.04221		Cell190	1.0515	1.04461		Cell190	1.05847	1.05399		Cell190	1.05812	1.05974		Cell190	1.05812	1.06214		Cell190	1.06447	1.07019		Cell190	1.07113	1.07424		Cell190	1.07735	1.07577		Cell190	1.07662	1.07267		Cell190	1.08091	1.08359
	Cell191	1.04183	1.04973		Cell191	1.05114	1.05556		Cell191	1.05398	1.05262		Cell191	1.05328	1.05484		Cell191	1.0525	1.05211		Cell191	1.04943	1.0522		Cell191	1.0495	1.05234		Cell191	1.04541	1.05125		Cell191	1.04867	1.0518		Cell191	1.05829	1.059
	Cell192	1.01227	1.02316		Cell192	1.0239	1.02442		Cell192	1.02353	1.02526		Cell192	1.02694	1.03004		Cell192	1.02917	1.03115		Cell192	1.02739	1.02742		Cell192	1.02978	1.02517		Cell192	1.02777	1.02451		Cell192	1.03008	1.02771		Cell192	1.03428	1.03673
	Cell193	1.0155	1.02035		Cell193	1.01798	1.02398		Cell193	1.02156	1.02456		Cell193	1.02234	1.02622		Cell193	1.02574	1.03103		Cell193	1.03231	1.03915		Cell193	1.03725	1.04173		Cell193	1.03867	1.04422		Cell193	1.03719	1.04009		Cell193	1.02985	1.03519
	Cell194	1.02424	1.03992		Cell194	1.02725	1.04285		Cell194	1.0282	1.03823		Cell194	1.03541	1.0431		Cell194	1.04447	1.04813		Cell194	1.05441	1.05664		Cell194	1.05256	1.05802		Cell194	1.05231	1.05691		Cell194	1.05144	1.05239		Cell194	1.0484	1.05146
	Cell195	0.993443	1.00424		Cell195	1.00473	1.01315		Cell195	1.01418	1.01797		Cell195	1.01655	1.02064		Cell195	1.02159	1.02462		Cell195	1.02772	1.03001		Cell195	1.02779	1.03068		Cell195	1.02367	1.02353		Cell195	1.02293	1.02429		Cell195	1.01999	1.02182
	Cell196	0.952342	0.960546		Cell196	0.950403	0.960693		Cell196	0.953687	0.961763		Cell196	0.957749	0.961294		Cell196	0.961089	0.963569		Cell196	0.963872	0.967351		Cell196	0.969862	0.971249		Cell196	0.97701	0.977111		Cell196	0.978206	0.978123		Cell196	0.973861	0.973976
	Cell197	1.01129	1.0228		Cell197	1.01859	1.02948		Cell197	1.02181	1.02508		Cell197	1.02377	1.02887		Cell197	1.02408	1.02971		Cell197	1.02665	1.02769		Cell197	1.03254	1.03097		Cell197	1.03672	1.03606		Cell197	1.04172	1.04294		Cell197	1.04195	1.04227
	Cell198	1.01556	1.01837		Cell198	1.02891	1.0265		Cell198	1.0349	1.03513		Cell198	1.03385	1.03467		Cell198	1.03038	1.03174		Cell198	1.02798	1.03419		Cell198	1.03187	1.03225		Cell198	1.02859	1.03386		Cell198	1.02438	1.02801		Cell198	1.02671	1.02778
	Cell199	1.05015	1.06384		Cell199	1.05769	1.06709		Cell199	1.0586	1.06438		Cell199	1.06443	1.06744		Cell199	1.06875	1.07179		Cell199	1.07092	1.0744		Cell199	1.0787	1.08005		Cell199	1.08492	1.0838		Cell199	1.08887	1.08537		Cell199	1.09241	1.0899
	Cell200				Cell200				Cell200				Cell200				Cell200				Cell200				Cell200				Cell200				Cell200				Cell200
	Cell201	0.992113	0.998813		Cell201	1.00617	1.01273		Cell201	1.01589	1.01733		Cell201	1.01907	1.01578		Cell201	1.01682	1.01247		Cell201	1.01802	1.01385		Cell201	1.02077	1.0176		Cell201	1.02557	1.02468		Cell201	1.03292	1.03095		Cell201	1.04337	1.03833
	Cell202	1.06288	1.06841		Cell202	1.07758	1.08021		Cell202	1.07541	1.08198		Cell202	1.075	1.07811		Cell202	1.0762	1.07888		Cell202	1.07606	1.07962		Cell202	1.07933	1.08384		Cell202	1.08228	1.08511		Cell202	1.07487	1.07823		Cell202	1.06195	1.06738
	Cell203				Cell203				Cell203				Cell203				Cell203				Cell203				Cell203				Cell203				Cell203				Cell203
	Cell204	1.0371	1.04073		Cell204	1.04454	1.04828		Cell204	1.05305	1.05386		Cell204	1.05896	1.05848		Cell204	1.05817	1.06127		Cell204	1.06111	1.06354		Cell204	1.06705	1.06759		Cell204	1.0673	1.06501		Cell204	1.07928	1.07713		Cell204
	Cell205	1.1241	1.1215		Cell205	1.12661	1.12779		Cell205	1.1249	1.1273		Cell205	1.12346	1.12366		Cell205	1.12736	1.12318		Cell205	1.12376	1.12067		Cell205	1.11668	1.11547		Cell205	1.12674	1.12427		Cell205	1.14296	1.14175		Cell205	1.16042	1.15663
	Cell206	1.09937	1.09244		Cell206	1.10599	1.10405		Cell206	1.09766	1.0963		Cell206	1.09339	1.09366		Cell206	1.09352	1.09165		Cell206	1.09144	1.09417		Cell206	1.0952	1.0957		Cell206	1.09289	1.09444		Cell206	1.07494	1.07275		Cell206	1.07972	1.08423
	Cell207	1.01078	1.02585		Cell207	1.01476	1.0243		Cell207	1.0132	1.02251		Cell207	1.00881	1.01894		Cell207	1.00543	1.01259		Cell207	1.00152	1.00652		Cell207	1.00231	1.00222		Cell207	1.00947	1.00417		Cell207	1.01718	1.01334		Cell207
	Distance From target =0um				Distance From target =1um				Distance From target =2um				Distance From target =3um				Distance From target =4um				Distance From target =5um				Distance From target =6um				Distance From target =7um				Distance From target =8um				Distance From target =9um
Latrunculin A	cells	t= -0.3 sec	t= 0.8 sec		cells	t= -0.3 sec	t= 0.8 sec		cells	t= -0.3 sec	t= 0.8 sec		cells	t= -0.3 sec	t= 0.8 sec		cells	t= -0.3 sec	t= 0.8 sec		cells	t= -0.3 sec	t= 0.8 sec		cells	t= -0.3 sec	t= 0.8 sec		cells	t= -0.3 sec	t= 0.8 sec		cells	t= -0.3 sec	t= 0.8 sec		cells	t= -0.3 sec	t= 0.8 sec
	Cell1	0.863551	0.863279		Cell1	0.86089	0.864531		Cell1	0.863374	0.866677		Cell1	0.86644	0.867948		Cell1	0.865235	0.868458		Cell1	0.862233	0.863687		Cell1	0.860509	0.863101		Cell1	0.859276	0.86238		Cell1	0.859677	0.859454		Cell1	0.858532	0.853707
	Cell2	0.876204	0.879687		Cell2	0.879607	0.886704		Cell2	0.882091	0.889191		Cell2	0.881443	0.885808		Cell2	0.879153	0.883303		Cell2	0.87902	0.883543		Cell2	0.880043	0.885037		Cell2	0.877966	0.884159		Cell2	0.8749	0.881787		Cell2	0.874825	0.879764
	Cell3	0.873765	0.87892		Cell3	0.879766	0.885812		Cell3	0.877137	0.883384		Cell3	0.877439	0.881631		Cell3	0.876533	0.880282		Cell3	0.876071	0.877751		Cell3	0.877304	0.879061		Cell3	0.87715	0.880164		Cell3	0.876302	0.8816		Cell3	0.868538	0.872122
	Cell4	0.870172	0.875515		Cell4	0.870676	0.876719		Cell4	0.874402	0.877162		Cell4	0.878127	0.877044		Cell4	0.878103	0.87633		Cell4	0.88209	0.879912		Cell4	0.885344	0.88179		Cell4	0.881302	0.881338		Cell4	0.878616	0.881765		Cell4	0.877431	0.874993
	Cell5	0.999131	1.00888		Cell5	1.01219	1.01648		Cell5	1.01543	1.02051		Cell5	1.01728	1.01964		Cell5	1.0137	1.01836		Cell5	1.0185	1.0233		Cell5	1.01584	1.01581		Cell5	1.02047	1.01949		Cell5	1.02065	1.01823		Cell5	1.0183	1.01784
	Cell6	0.870899	0.874018		Cell6	0.877479	0.87676		Cell6	0.87731	0.873525		Cell6	0.87457	0.874802		Cell6	0.875061	0.876852		Cell6	0.8742	0.875399		Cell6	0.870936	0.874728		Cell6	0.874085	0.875144		Cell6	0.885804	0.882254		Cell6	0.869645	0.857149
	Cell7	0.996405	1.00734		Cell7	1.00322	1.01089		Cell7	1.0118	1.01355		Cell7	1.01371	1.02119		Cell7	1.0234	1.03419		Cell7	1.03602	1.04013		Cell7	1.03944	1.04241		Cell7	1.03533	1.04294		Cell7	1.02907	1.04308		Cell7
	Cell8	0.873974	0.881848		Cell8	0.879919	0.886176		Cell8	0.880796	0.886605		Cell8	0.882615	0.884961		Cell8	0.883946	0.885883		Cell8	0.888422	0.888559		Cell8	0.88825	0.889458		Cell8	0.885571	0.886923		Cell8	0.890357	0.888458		Cell8	0.885729	0.884336
	Cell9	0.818805	0.8223		Cell9	0.823122	0.827883		Cell9	0.822805	0.830966		Cell9	0.826928	0.83211		Cell9	0.831226	0.835058		Cell9	0.831977	0.834914		Cell9	0.82907	0.832842		Cell9	0.825776	0.828706		Cell9	0.826016	0.82765		Cell9	0.826053	0.828038
	Cell10	0.809941	0.826199		Cell10	0.816867	0.818454		Cell10	0.818963	0.816098		Cell10	0.814892	0.815229		Cell10	0.8115	0.81206		Cell10	0.811163	0.812232		Cell10	0.814128	0.816201		Cell10	0.820956	0.822173		Cell10	0.827973	0.827526		Cell10	0.824997	0.823089
	Cell11	0.816883	0.828169		Cell11	0.829392	0.832449		Cell11	0.829183	0.827685		Cell11	0.83016	0.830737		Cell11	0.828343	0.83058		Cell11	0.828839	0.830832		Cell11	0.831477	0.830273		Cell11	0.827791	0.826702		Cell11	0.826948	0.824171		Cell11	0.828403	0.827743
	Cell12	0.835976	0.837207		Cell12	0.836235	0.841449		Cell12	0.834101	0.839435		Cell12	0.833464	0.839648		Cell12	0.835649	0.839361		Cell12	0.837891	0.839182		Cell12	0.833949	0.837651		Cell12	0.829316	0.833546		Cell12	0.828319	0.829156		Cell12	0.831181	0.833894
	Cell13	1.04122	1.04755		Cell13	1.05056	1.05382		Cell13	1.05433	1.05451		Cell13	1.05383	1.0529		Cell13	1.05134	1.0506		Cell13	1.05305	1.05171		Cell13	1.05844	1.05412		Cell13	1.05311	1.05103		Cell13	1.04999	1.0465		Cell13	1.0504	1.04776
	Cell14	1.00574	1.00489		Cell14	1.00214	0.999985		Cell14	1.00346	1.00022		Cell14	1.00918	1.00273		Cell14	1.00896	1.00229		Cell14	1.00669	1.00031		Cell14	1.01119	1.00443		Cell14	1.01857	1.008		Cell14	1.01376	1.00657		Cell14	1.01227	1.00632
	Cell15	1.0075	1.01772		Cell15	1.01207	1.01779		Cell15	1.01178	1.01404		Cell15	1.0096	1.01044		Cell15	1.00988	1.01101		Cell15	1.01109	1.01287		Cell15	1.01598	1.01572		Cell15	1.01557	1.01535		Cell15	1.01041	1.01044		Cell15	1.01284	1.01112
	Cell16	0.848564	0.85965		Cell16	0.846174	0.856674		Cell16	0.845071	0.852795		Cell16	0.849036	0.850472		Cell16	0.848767	0.851417		Cell16	0.849485	0.852665		Cell16	0.842525	0.845869		Cell16	0.839394	0.8439		Cell16	0.839611	0.845009		Cell16	0.842223	0.844488
	Cell17	0.984645	0.99322		Cell17	0.990064	0.994485		Cell17	0.991566	0.997882		Cell17	0.996712	1.00106		Cell17	0.998459	1.00484		Cell17	1.00509	1.00686		Cell17	1.00896	1.00859		Cell17	1.00666	1.00731		Cell17	1.0118	1.01076		Cell17	1.00599	1.00506
	Cell18	1.03947	1.04611		Cell18	1.03854	1.04905		Cell18	1.03681	1.04246		Cell18	1.03516	1.03944		Cell18	1.03514	1.03709		Cell18	1.03492	1.0373		Cell18	1.04138	1.0424		Cell18	1.04874	1.04406		Cell18	1.05074	1.04462		Cell18	1.06142	1.05296
	Cell19	0.849169	0.85991		Cell19	0.853651	0.8606		Cell19	0.853151	0.857752		Cell19	0.857614	0.858684		Cell19	0.85311	0.854554		Cell19	0.852799	0.85632		Cell19	0.853782	0.857962		Cell19	0.852211	0.854064		Cell19	0.845398	0.84824		Cell19	0.842293	0.846594
	Cell20	0.997308	0.99941		Cell20	1.00333	1.00324		Cell20	0.999209	1.00262		Cell20	1.00016	0.999199		Cell20	0.99567	0.997041		Cell20	0.992404	0.998505		Cell20	0.994729	0.997871		Cell20	0.992628	0.995596		Cell20	0.992177	0.99725		Cell20	0.98789	0.993333
	Cell21	0.997556	1.01177		Cell21	1.00467	1.01736		Cell21	1.01314	1.01949		Cell21	1.0201	1.01835		Cell21	1.01724	1.01764		Cell21	1.01928	1.01938		Cell21	1.01973	1.01856		Cell21	1.01663	1.01691		Cell21	1.0152	1.01682		Cell21	1.01502	1.01738
	Cell22	1.04195	1.05861		Cell22	1.04357	1.06479		Cell22	1.04755	1.06565		Cell22	1.05662	1.06749		Cell22	1.05725	1.06615		Cell22	1.05856	1.06501		Cell22	1.05882	1.06339		Cell22	1.05785	1.06158		Cell22	1.05928	1.06241		Cell22	1.06132	1.06285
	Cell23	1.01172	1.01369		Cell23	1.01657	1.0185		Cell23	1.02003	1.02049		Cell23	1.02471	1.02405		Cell23	1.02424	1.02171		Cell23	1.02409	1.02288		Cell23	1.02228	1.02203		Cell23	1.0177	1.0173		Cell23	1.01617	1.01471		Cell23	1.01449	1.01553
	Cell24	1.0947	1.1028		Cell24	1.09843	1.10417		Cell24	1.10043	1.1073		Cell24	1.10005	1.10812		Cell24	1.10002	1.10622		Cell24	1.10366	1.10882		Cell24	1.10619	1.11297		Cell24	1.11028	1.11553		Cell24	1.11548	1.12136		Cell24	1.11434	1.12127
	Cell25	0.971006	0.993352		Cell25	0.981841	0.996539		Cell25	0.989739	0.996967		Cell25	0.99048	0.995747		Cell25	0.997235	0.992348		Cell25	1.00043	0.995942		Cell25	1.00012	0.998548		Cell25	1.00214	0.998994		Cell25	1.0068	1.00348		Cell25	1.01486	1.0132
	Cell26	1.06916	1.08309		Cell26	1.08589	1.09577		Cell26	1.09299	1.09951		Cell26	1.09222	1.09962		Cell26	1.08922	1.09525		Cell26	1.09143	1.09349		Cell26	1.09186	1.09389		Cell26	1.08734	1.09206		Cell26	1.08366	1.08557		Cell26	1.08375	1.08522
	Cell27	1.019	1.02108		Cell27	1.02298	1.02783		Cell27	1.02401	1.02904		Cell27	1.02784	1.03272		Cell27	1.02546	1.02767		Cell27	1.02499	1.02642		Cell27	1.02677	1.02616		Cell27	1.02326	1.02428		Cell27	1.01874	1.02073		Cell27	1.02018	1.01816
	Cell28	1.08502	1.09975		Cell28	1.09207	1.10869		Cell28	1.09644	1.11001		Cell28	1.09881	1.10586		Cell28	1.09645	1.10268		Cell28	1.09829	1.10389		Cell28	1.1009	1.10666		Cell28	1.10036	1.10574		Cell28	1.10113	1.10409		Cell28	1.10867	1.11391
	Cell29	1.04314	1.05324		Cell29	1.05281	1.05551		Cell29	1.05404	1.05501		Cell29	1.05712	1.05479		Cell29	1.05987	1.05708		Cell29	1.06309	1.05775		Cell29	1.06424	1.05826		Cell29	1.06435	1.05579		Cell29	1.05773	1.05237		Cell29	1.04937	1.04722
	Cell30	1.01851	1.02483		Cell30	1.02698	1.03112		Cell30	1.03004	1.03481		Cell30	1.03279	1.0394		Cell30	1.03661	1.04054		Cell30	1.03963	1.04467		Cell30	1.04459	1.04891		Cell30	1.04682	1.05093		Cell30	1.04855	1.05438		Cell30	1.05067	1.05469
	Cell31	1.01612	1.01004		Cell31	1.01912	1.02248		Cell31	1.02092	1.02225		Cell31	1.01828	1.02114		Cell31	1.01738	1.01802		Cell31	1.01628	1.01621		Cell31	1.0156	1.01204		Cell31	1.01035	1.01		Cell31	1.00678	1.0084		Cell31	1.00114	1.00584
	Cell32	1.06224	1.0701		Cell32	1.06768	1.07506		Cell32	1.06579	1.07085		Cell32	1.07034	1.07183		Cell32	1.07304	1.07148		Cell32	1.07446	1.07387		Cell32	1.07116	1.07114		Cell32	1.07234	1.06961		Cell32	1.07587	1.07508		Cell32	1.07881	1.07896
	Cell33	1.00058	1.0266		Cell33	1.00924	1.02356		Cell33	1.00923	1.019		Cell33	1.00966	1.0199		Cell33	1.00598	1.0177		Cell33	1.00606	1.01678		Cell33	1.00986	1.01824		Cell33	1.01184	1.01955		Cell33	1.01204	1.01609		Cell33	1.00686	1.00727
	Cell34	0.961847	0.97463		Cell34	0.964283	0.972796		Cell34	0.964068	0.96823		Cell34	0.965054	0.968564		Cell34	0.965971	0.969571		Cell34	0.965215	0.970746		Cell34	0.966074	0.972913		Cell34	0.969967	0.974007		Cell34	0.971647	0.973879		Cell34	0.968155	0.971036
	Cell35	1.07769	1.09469		Cell35	1.08394	1.08939		Cell35	1.08428	1.08623		Cell35	1.08172	1.0848		Cell35	1.0799	1.0823		Cell35	1.08159	1.08395		Cell35	1.08002	1.08301		Cell35	1.07995	1.0802		Cell35	1.08043	1.08111		Cell35	1.07979	1.07997
	Cell36	1.03165	1.03304		Cell36	1.02959	1.03458		Cell36	1.02881	1.03212		Cell36	1.02724	1.0309		Cell36	1.02417	1.02832		Cell36	1.02578	1.02809		Cell36	1.02493	1.02748		Cell36	1.0257	1.02788		Cell36	1.02386	1.02654		Cell36	1.02525	1.02989
	Cell37	1.01598	1.01707		Cell37	1.01838	1.02113		Cell37	1.01713	1.02003		Cell37	1.02133	1.01816		Cell37	1.02102	1.01702		Cell37	1.02349	1.02123		Cell37	1.02693	1.02467		Cell37	1.02664	1.02182		Cell37	1.02914	1.02405		Cell37	1.0317	1.02909
	Cell38	0.992648	1.00026		Cell38	0.997904	1.00343		Cell38	0.999582	1.00635		Cell38	1.00001	1.00957		Cell38	0.999533	1.00744		Cell38	1.00132	1.00761		Cell38	1.00246	1.0091		Cell38	1.0051	1.00632		Cell38	1.00811	1.00864		Cell38	1.01214	1.0122
	Cell39	1.03595	1.05147		Cell39	1.04592	1.05094		Cell39	1.05028	1.04937		Cell39	1.05279	1.05315		Cell39	1.05532	1.05441		Cell39	1.05832	1.05562		Cell39	1.06189	1.05941		Cell39	1.05914	1.05992		Cell39	1.05803	1.05785		Cell39	1.06053	1.059
	Cell40	1.07191	1.07959		Cell40	1.07749	1.08054		Cell40	1.07743	1.07962		Cell40	1.07275	1.07397		Cell40	1.07604	1.07596		Cell40	1.0705	1.06924		Cell40	1.07526	1.07504		Cell40	1.07196	1.07774		Cell40	1.0775	1.08205		Cell40	1.08051	1.0877
	Cell41	0.99968	1.00352		Cell41	1.00526	1.01209		Cell41	1.00644	1.01087		Cell41	1.00778	1.01271		Cell41	1.01189	1.01439		Cell41	1.01343	1.01502		Cell41	1.01315	1.01433		Cell41	1.01351	1.01388		Cell41	1.0188	1.0149		Cell41	1.01833	1.01952
	Cell42	0.966978	0.975394		Cell42	0.972769	0.981395		Cell42	0.974287	0.98157		Cell42	0.975286	0.980588		Cell42	0.972484	0.976481		Cell42	0.972757	0.975065		Cell42	0.972145	0.976371		Cell42	0.972922	0.977521		Cell42	0.975383	0.978564		Cell42	0.971666	0.976214
	Cell43	1.10156	1.09969		Cell43	1.10473	1.10682		Cell43	1.10847	1.10783		Cell43	1.11217	1.11205		Cell43	1.11024	1.11118		Cell43	1.11152	1.11405		Cell43	1.11766	1.11865		Cell43	1.1233	1.12304		Cell43	1.12389	1.124		Cell43	1.12609	1.1259
	Cell44	0.980982	0.989668		Cell44	0.986089	0.996023		Cell44	0.988118	0.993608		Cell44	0.985892	0.992158		Cell44	0.987191	0.990481		Cell44	0.983708	0.988736		Cell44	0.982649	0.991035		Cell44	0.985862	0.991004		Cell44	0.977619	0.989829		Cell44	0.965544	0.984716
	Cell45	1.02991	1.04343		Cell45	1.03419	1.04993		Cell45	1.03775	1.05062		Cell45	1.03892	1.0475		Cell45	1.0427	1.04967		Cell45	1.04388	1.0495		Cell45	1.03772	1.0462		Cell45	1.03164	1.03913		Cell45	1.02623	1.03572		Cell45
	Cell46	1.06912	1.08226		Cell46	1.08137	1.09109		Cell46	1.08726	1.09343		Cell46	1.08112	1.08346		Cell46	1.06798	1.06922		Cell46	1.05878	1.05838		Cell46	1.06073	1.05484		Cell46	1.06366	1.05629		Cell46	1.0623	1.05972		Cell46
	Cell47	1.00481	1.02571		Cell47	1.01781	1.03352		Cell47	1.01257	1.02468		Cell47	1.01004	1.01783		Cell47	1.0083	1.01584		Cell47	1.01228	1.01491		Cell47	1.01132	1.01299		Cell47	1.00093	1.00985		Cell47	0.994217	1.00633		Cell47	0.990521	0.995713
	Cell48	1.03228	1.03286		Cell48	1.04177	1.04717		Cell48	1.04512	1.04868		Cell48	1.04388	1.04734		Cell48	1.04492	1.04854		Cell48	1.05197	1.05543		Cell48	1.05625	1.05633		Cell48	1.06219	1.06086		Cell48	1.07339	1.07681		Cell48	1.10199	1.10229
	Cell49	1.06399	1.0766		Cell49	1.07458	1.0794		Cell49	1.08233	1.08005		Cell49	1.07851	1.07743		Cell49	1.07307	1.06895		Cell49	1.06683	1.06292		Cell49	1.05775	1.05676		Cell49	1.05573	1.05485		Cell49	1.05751	1.05477		Cell49	1.0556	1.05117
	Cell50	0.967255	0.973783		Cell50	0.968885	0.974109		Cell50	0.966548	0.975506		Cell50	0.96685	0.97464		Cell50	0.968251	0.973867		Cell50	0.970004	0.968453		Cell50	0.970005	0.971438		Cell50	0.968396	0.973329		Cell50	0.965892	0.978043		Cell50	0.982692	0.98672
	Cell51	1.05419	1.06275		Cell51	1.0576	1.06935		Cell51	1.04883	1.06034		Cell51	1.04972	1.06024		Cell51	1.04783	1.05519		Cell51	1.05067	1.05674		Cell51	1.05181	1.06198		Cell51	1.05418	1.06197		Cell51	1.05378	1.06749		Cell51
	Cell52	1.00405	1.00343		Cell52	1.00399	1.00877		Cell52	1.00728	1.01057		Cell52	1.00971	1.01039		Cell52	1.00435	1.00366		Cell52	0.992339	0.994521		Cell52	0.98108	0.986631		Cell52	0.967015	0.973707		Cell52	0.969788	0.967611		Cell52	0.962531	0.966796
	Cell53	1.09901	1.10794		Cell53	1.10182	1.10866		Cell53	1.1031	1.1038		Cell53	1.09381	1.09131		Cell53	1.08779	1.08347		Cell53	1.0795	1.07762		Cell53	1.06908	1.07231		Cell53	1.05743	1.06604		Cell53	1.05352	1.05452		Cell53
	Cell54	1.06107	1.05713		Cell54	1.06134	1.06388		Cell54	1.0621	1.06445		Cell54	1.0639	1.06626		Cell54	1.0596	1.06507		Cell54	1.0625	1.06475		Cell54	1.06436	1.0641		Cell54	1.06417	1.06348		Cell54	1.06632	1.06601		Cell54	1.06743	1.06784
	Cell55	1.04731	1.06563		Cell55	1.04827	1.06264		Cell55	1.05204	1.05778		Cell55	1.04727	1.05053		Cell55	1.0393	1.03961		Cell55	1.04177	1.04085		Cell55	1.049	1.04846		Cell55	1.05418	1.05119		Cell55	1.06081	1.06134		Cell55	1.07215	1.07034
	Cell56	1.00403	1.00556		Cell56	1.0064	1.00895		Cell56	1.01006	1.01045		Cell56	1.00697	1.00988		Cell56	1.00343	1.00975		Cell56	1.00597	1.00988		Cell56	1.00391	1.00523		Cell56	1.00014	1.00386		Cell56	1.00231	1.0056		Cell56	1.00808	1.01066
	Cell57	1.03223	1.04618		Cell57	1.03919	1.04785		Cell57	1.0437	1.04892		Cell57	1.04563	1.04684		Cell57	1.04127	1.04689		Cell57	1.04173	1.04969		Cell57	1.04429	1.04645		Cell57	1.03959	1.04404		Cell57	1.03634	1.04212		Cell57
	Cell58	1.02463	1.03082		Cell58	1.03886	1.03768		Cell58	1.04294	1.04123		Cell58	1.04543	1.04179		Cell58	1.04351	1.04147		Cell58	1.04284	1.042		Cell58	1.04452	1.04436		Cell58	1.04329	1.04165		Cell58	1.04297	1.04086		Cell58	1.04856	1.04654
	Cell59				Cell59				Cell59				Cell59				Cell59				Cell59				Cell59				Cell59				Cell59				Cell59
	Cell60	0.811628	0.820109		Cell60	0.81604	0.819704		Cell60	0.818308	0.81829		Cell60	0.820685	0.818214		Cell60	0.825778	0.820373		Cell60	0.828145	0.823011		Cell60	0.824155	0.821537		Cell60	0.817979	0.813946		Cell60	0.806472	0.801533		Cell60
	Cell61	1.01946	1.03113		Cell61	1.02359	1.03754		Cell61	1.02615	1.03703		Cell61	1.02862	1.02983		Cell61	1.02804	1.03076		Cell61	1.02835	1.03047		Cell61	1.02296	1.02146		Cell61	1.01638	1.01958		Cell61	1.00659	1.01535		Cell61
	Cell62	1.02261	1.03116		Cell62	1.01838	1.02634		Cell62	1.00999	1.01881		Cell62	1.00766	1.01215		Cell62	1.00473	1.00603		Cell62	1.00634	1.00896		Cell62	1.01014	1.01444		Cell62	1.00709	1.00391		Cell62	1.00577	1.00369		Cell62
	Cell63	1.01246	1.00808		Cell63	1.02175	1.01932		Cell63	1.02815	1.02914		Cell63	1.03158	1.02662		Cell63	1.03046	1.02148		Cell63	1.02971	1.02175		Cell63	1.0294	1.02193		Cell63	1.02948	1.0211		Cell63	1.01923	1.01494		Cell63
	Cell64	1.00128	1.00972		Cell64	1.00965	1.01084		Cell64	1.01078	1.01245		Cell64	1.00872	1.01065		Cell64	1.01059	1.01011		Cell64	1.01026	1.00602		Cell64	1.00335	1.00399		Cell64	0.996112	0.996263		Cell64	0.988685	0.990783		Cell64	0.982191	0.978724
	Cell65	1.08458	1.08945		Cell65	1.08056	1.08333		Cell65	1.08134	1.07927		Cell65	1.08534	1.08226		Cell65	1.0842	1.08458		Cell65	1.09092	1.09244		Cell65	1.08618	1.08092		Cell65	1.06536	1.06175		Cell65	1.05795	1.05465		Cell65	1.07354	1.06354
	Cell66	1.05551	1.06824		Cell66	1.06251	1.06761		Cell66	1.06389	1.06732		Cell66	1.06659	1.06677		Cell66	1.05814	1.05895		Cell66	1.05414	1.05241		Cell66	1.04918	1.04542		Cell66	1.04309	1.0404		Cell66	1.03512	1.0325		Cell66	1.01901	1.01573
	Cell67	1.01241	1.01681		Cell67	1.01999	1.02688		Cell67	1.02124	1.02527		Cell67	1.02002	1.02565		Cell67	1.01416	1.01649		Cell67	1.01132	1.01216		Cell67	1.01092	1.01337		Cell67	1.01309	1.01094		Cell67	1.01817	1.02106		Cell67	1.01097	1.01624
	Cell68	0.983053	0.998356		Cell68	0.988202	0.999654		Cell68	0.997158	1.00288		Cell68	1.00315	1.01023		Cell68	1.01135	1.01854		Cell68	1.02466	1.0295		Cell68	1.03595	1.03914		Cell68	1.04359	1.04348		Cell68	1.05397	1.04981		Cell68	1.05192	1.04521
	Cell69	0.967192	0.971316		Cell69	0.969352	0.977315		Cell69	0.971862	0.975629		Cell69	0.973119	0.979265		Cell69	0.972102	0.973904		Cell69	0.973446	0.970146		Cell69	0.974661	0.971993		Cell69	0.970375	0.969199		Cell69	0.980066	0.981774		Cell69
	Cell70	1.02567	1.03736		Cell70	1.03131	1.03623		Cell70	1.03195	1.03358		Cell70	1.03327	1.03661		Cell70	1.03753	1.03784		Cell70	1.04062	1.039		Cell70	1.0382	1.03671		Cell70	1.03971	1.03568		Cell70	1.04178	1.03849		Cell70	1.0588	1.05603
	Cell71	1.00659	1.02213		Cell71	1.00386	1.01476		Cell71	1.00941	1.01333		Cell71	1.00924	1.0095		Cell71	1.00922	1.00859		Cell71	1.01574	1.01227		Cell71	1.01642	1.01798		Cell71	1.01373	1.01543		Cell71	1.01691	1.01802		Cell71	1.01508	1.01565
	Cell72	0.974011	0.990121		Cell72	0.975993	0.991222		Cell72	0.982634	0.993281		Cell72	0.988943	0.992907		Cell72	0.982707	0.988731		Cell72	0.978478	0.982034		Cell72	0.968685	0.966171		Cell72	0.961586	0.95684		Cell72	0.958044	0.954981		Cell72
	Cell73	0.988417	0.995363		Cell73	0.994278	0.998975		Cell73	0.987165	0.993336		Cell73	0.984106	0.991422		Cell73	0.987199	0.993014		Cell73	0.986003	0.992796		Cell73	0.98032	0.985438		Cell73	0.980841	0.984885		Cell73	0.983865	0.987156		Cell73	0.985132	0.992752
	Cell74	0.980367	0.995174		Cell74	0.998622	1.00878		Cell74	1.00669	1.01057		Cell74	1.01362	1.01498		Cell74	1.01578	1.01657		Cell74	1.01261	1.01516		Cell74	1.01014	1.01156		Cell74	1.00474	1.00398		Cell74	1.01019	1.01041		Cell74	1.01574	1.02235
	Cell75	0.996457	1.00561		Cell75	1.00505	1.0121		Cell75	1.00978	1.01403		Cell75	1.01994	1.0189		Cell75	1.02811	1.02668		Cell75	1.03326	1.0322		Cell75	1.04054	1.04141		Cell75	1.04844	1.04553		Cell75	1.04929	1.048		Cell75	1.04579	1.046
	Cell76	1.0004	1.00293		Cell76	1.00195	1.00651		Cell76	1.00474	1.00579		Cell76	1.00533	1.00822		Cell76	1.00929	1.00992		Cell76	1.01017	1.00723		Cell76	1.0083	1.01041		Cell76	1.0033	1.00279		Cell76	1.00033	0.998207		Cell76
	Cell77	1.02412	1.03847		Cell77	1.03199	1.03562		Cell77	1.03842	1.03901		Cell77	1.0411	1.03954		Cell77	1.03916	1.03678		Cell77	1.0389	1.03813		Cell77	1.043	1.03923		Cell77	1.04059	1.03665		Cell77	1.03604	1.02878		Cell77	1.03312	1.02289
	Cell78	1.01663	1.01919		Cell78	1.02076	1.02693		Cell78	1.02217	1.02958		Cell78	1.0166	1.02197		Cell78	1.01774	1.02027		Cell78	1.02092	1.02168		Cell78	1.02235	1.02161		Cell78	1.0241	1.02248		Cell78	1.02452	1.01976		Cell78
	Cell79	1.01977	1.03112		Cell79	1.02644	1.03077		Cell79	1.02594	1.03009		Cell79	1.02849	1.03022		Cell79	1.03226	1.03041		Cell79	1.03108	1.03128		Cell79	1.03323	1.03513		Cell79	1.036	1.03553		Cell79	1.0361	1.0359		Cell79	1.03162	1.02893
	Cell80	1.02412	1.02617		Cell80	1.03211	1.03431		Cell80	1.03156	1.03252		Cell80	1.0215	1.02625		Cell80	1.01389	1.02342		Cell80	1.01063	1.01743		Cell80	1.00074	1.00177		Cell80	0.991276	0.99184		Cell80	0.993775	0.992555		Cell80	0.997984	0.996792
	Cell81	1.01447	1.01665		Cell81	1.02068	1.01871		Cell81	1.03007	1.02429		Cell81	1.03738	1.02884		Cell81	1.03811	1.0317		Cell81	1.04019	1.0354		Cell81	1.03206	1.03785		Cell81	1.03062	1.03328		Cell81	1.0283	1.03132		Cell81	1.02233	1.02867
	Cell82	0.96787	0.978209		Cell82	0.972804	0.987334		Cell82	0.977005	0.987145		Cell82	0.974834	0.982869		Cell82	0.975219	0.983141		Cell82	0.971742	0.980675		Cell82	0.96713	0.973435		Cell82	0.964635	0.964243		Cell82	0.966422	0.966396		Cell82	0.972631	0.972346
	Cell83	1.07451	1.08741		Cell83	1.08233	1.08798		Cell83	1.08669	1.08809		Cell83	1.08242	1.08302		Cell83	1.07687	1.08052		Cell83	1.055	1.06017		Cell83	1.04911	1.05468		Cell83	1.04846	1.04933		Cell83	1.0493	1.05161		Cell83	1.03352	1.03726
	Cell84	1.01364	1.03866		Cell84	1.02426	1.0429		Cell84	1.02601	1.03975		Cell84	1.02708	1.03728		Cell84	1.02596	1.03172		Cell84	1.01886	1.0255		Cell84	1.01279	1.02028		Cell84	1.00622	1.01235		Cell84	0.998599	1.01325		Cell84	0.998513	1.01205
	Cell85	1.05124	1.07032		Cell85	1.0583	1.07476		Cell85	1.06569	1.07606		Cell85	1.07057	1.07623		Cell85	1.06809	1.07561		Cell85	1.07079	1.0761		Cell85	1.08008	1.07846		Cell85	1.07097	1.06579		Cell85	1.06341	1.05897		Cell85	1.067	1.05944
	Cell86	0.99334	1.01716		Cell86	1.0065	1.01063		Cell86	1.01465	1.01287		Cell86	1.01981	1.01931		Cell86	1.01764	1.01875		Cell86	1.0122	1.01326		Cell86	1.00972	1.01258		Cell86	1.00546	1.00753		Cell86	1.00316	1.00003		Cell86	1.0013	1.00416
	Cell87	1.03574	1.05585		Cell87	1.0447	1.05425		Cell87	1.05295	1.05268		Cell87	1.05379	1.05169		Cell87	1.05727	1.05655		Cell87	1.05913	1.05589		Cell87	1.06233	1.05895		Cell87	1.06537	1.06558		Cell87	1.06884	1.06776		Cell87	1.06969	1.06085
	Cell88	1.01056	1.02072		Cell88	1.00919	1.0147		Cell88	1.0088	1.01095		Cell88	1.00279	1.01058		Cell88	1.0013	1.00848		Cell88	1.00048	1.00517		Cell88	1.00294	1.00233		Cell88	0.997322	0.993679		Cell88	0.990257	0.987985		Cell88
	Cell89	1.04058	1.04783		Cell89	1.0394	1.05266		Cell89	1.03995	1.04227		Cell89	1.03397	1.03345		Cell89	1.0222	1.02488		Cell89	1.00846	1.017		Cell89	1.00015	1.00775		Cell89	0.992739	1.00016		Cell89	0.98592	0.988557		Cell89	0.976784	0.976341
	Cell90	0.977872	0.983622		Cell90	0.982761	0.990899		Cell90	0.989387	0.998595		Cell90	0.997412	1.00182		Cell90	1.00403	1.0062		Cell90	1.01249	1.01161		Cell90	1.02325	1.01817		Cell90	1.0284	1.02067		Cell90	1.029	1.02318		Cell90	1.03712	1.02631
	Cell91	1.00771	1.01965		Cell91	1.01637	1.02473		Cell91	1.02183	1.0263		Cell91	1.02162	1.02377		Cell91	1.02584	1.02682		Cell91	1.02827	1.0292		Cell91	1.03468	1.03573		Cell91	1.03691	1.03763		Cell91	1.03709	1.03817		Cell91	1.03753	1.04054
	Cell92	1.07884	1.08159		Cell92	1.08027	1.08656		Cell92	1.08514	1.09041		Cell92	1.08447	1.09545		Cell92	1.08925	1.09369		Cell92	1.08669	1.08984		Cell92	1.08041	1.0857		Cell92	1.0687	1.06978		Cell92	1.06139	1.05399		Cell92	1.05413	1.04992
	Cell93	1.03821	1.03924		Cell93	1.03496	1.04216		Cell93	1.038	1.0394		Cell93	1.03553	1.0343		Cell93	1.03651	1.03585		Cell93	1.03868	1.03139		Cell93	1.03229	1.02826		Cell93	1.02085	1.0128		Cell93	1.01334	1.00783		Cell93	1.00685	1.00204
	Cell94				Cell94				Cell94				Cell94				Cell94				Cell94				Cell94				Cell94				Cell94				Cell94
	Cell95	0.990447	0.999639		Cell95	0.995103	0.999703		Cell95	0.993515	1.00013		Cell95	0.994301	0.999388		Cell95	0.993283	0.997122		Cell95	0.99288	0.995918		Cell95	0.995697	0.997188		Cell95	0.996422	0.995481		Cell95	0.996014	0.993908		Cell95	0.998407	0.995349
	Cell96	1.03706	1.04661		Cell96	1.03424	1.04381		Cell96	1.03536	1.04196		Cell96	1.03234	1.03762		Cell96	1.03201	1.03661		Cell96	1.02903	1.0316		Cell96	1.03234	1.03405		Cell96	1.03882	1.03906		Cell96	1.03589	1.03887		Cell96	1.03904	1.04195
	Cell97				Cell97				Cell97				Cell97				Cell97				Cell97				Cell97				Cell97				Cell97				Cell97
	Cell98	1.00837	1.02172		Cell98	1.01289	1.02533		Cell98	1.01275	1.02576		Cell98	1.01252	1.02211		Cell98	1.01657	1.02348		Cell98	1.01984	1.02638		Cell98	1.02166	1.03169		Cell98	1.02231	1.03282		Cell98	1.02818	1.03508		Cell98	1.02828	1.03446
	Cell99	0.954863	0.963248		Cell99	0.962814	0.973298		Cell99	0.965422	0.970855		Cell99	0.966202	0.969365		Cell99	0.972176	0.97323		Cell99	0.972754	0.978365		Cell99	0.975409	0.983514		Cell99	0.976236	0.98003		Cell99	0.975721	0.977062		Cell99	0.976514	0.977239
	Cell100	0.991231	0.998752		Cell100	0.995775	1.00139		Cell100	1.00089	1.00318		Cell100	1.00373	1.00453		Cell100	1.00566	1.00653		Cell100	1.00603	1.00593		Cell100	1.00939	1.00926		Cell100	1.01093	1.01285		Cell100	1.01147	1.01343		Cell100	1.00627	1.00787
	Cell101	1.00392	1.008		Cell101	1.00375	1.00664		Cell101	1.00211	1.00826		Cell101	1.00241	1.00631		Cell101	1.00466	1.00339		Cell101	1.00969	1.0075		Cell101	1.00964	1.01061		Cell101	1.00488	1.00719		Cell101	1.0081	1.01351		Cell101	1.01086	1.01895
	Cell102	1.07375	1.0763		Cell102	1.08162	1.08603		Cell102	1.08224	1.08511		Cell102	1.08266	1.08502		Cell102	1.08352	1.08555		Cell102	1.08348	1.08517		Cell102	1.08289	1.08645		Cell102	1.06631	1.06897		Cell102	1.05824	1.06126		Cell102	1.05206	1.04691
	Cell103	0.970597	0.987914		Cell103	0.973975	0.98974		Cell103	0.975682	0.98669		Cell103	0.975689	0.9872		Cell103	0.981162	0.986888		Cell103	0.981211	0.985236		Cell103	0.981018	0.983768		Cell103	0.98065	0.983232		Cell103	0.981689	0.982347		Cell103	0.982333	0.988174
	Cell104	1.00061	1.00757		Cell104	0.993583	1.00123		Cell104	0.998444	1.00505		Cell104	1.00431	1.00927		Cell104	1.00153	1.00564		Cell104	0.995692	1.00145		Cell104	0.99765	1.00028		Cell104	0.999377	1.00105		Cell104	0.999555	1.00245		Cell104	0.99953	0.9995
	Cell105	0.96024	0.981729		Cell105	0.967686	0.983489		Cell105	0.971642	0.980155		Cell105	0.974953	0.984095		Cell105	0.979472	0.98707		Cell105	0.982005	0.986581		Cell105	0.980038	0.986034		Cell105	0.984385	0.986933		Cell105	0.992401	0.991576		Cell105	0.997041	0.991957
	Cell106	1.00221	1.02464		Cell106	1.00937	1.02374		Cell106	1.01812	1.02578		Cell106	1.01827	1.02499		Cell106	1.01996	1.02513		Cell106	1.02918	1.02878		Cell106	1.03019	1.03383		Cell106	1.03247	1.03687		Cell106	1.03824	1.03892		Cell106	1.04414	1.04653
	Cell107	1.02912	1.05071		Cell107	1.03417	1.05265		Cell107	1.03773	1.05095		Cell107	1.03794	1.04607		Cell107	1.03703	1.04301		Cell107	1.033	1.03787		Cell107	1.03286	1.03773		Cell107	1.03402	1.04082		Cell107	1.03718	1.04651		Cell107	1.03749	1.04381
	Cell108	0.961695	0.983873		Cell108	0.969454	0.980623		Cell108	0.972841	0.980052		Cell108	0.976952	0.983002		Cell108	0.977451	0.984376		Cell108	0.97986	0.983094		Cell108	0.981858	0.987731		Cell108	0.985837	0.989936		Cell108	0.988577	0.99311		Cell108	0.988379	0.990655
	Cell109	0.986544	1.00721		Cell109	0.996111	1.00826		Cell109	0.996565	1.00797		Cell109	0.995261	1.01031		Cell109	0.996024	1.00809		Cell109	0.997867	1.00656		Cell109	1.00007	1.00609		Cell109	0.996834	1.00567		Cell109	0.999635	1.00672		Cell109	1.00447	1.00993
	Cell110	0.981027	0.989965		Cell110	0.983061	0.994399		Cell110	0.988486	0.992832		Cell110	0.993408	0.99543		Cell110	0.994608	0.999989		Cell110	0.997325	1.00184		Cell110	1.00082	1.00209		Cell110	1.001	1.0042		Cell110	0.993146	0.994972		Cell110	0.99298	0.994475
	Cell111	1.00021	1.0103		Cell111	1.00075	1.00857		Cell111	1.00106	1.00798		Cell111	1.0078	1.00492		Cell111	1.00945	1.00542		Cell111	1.00879	1.00637		Cell111	1.00755	1.00738		Cell111	1.00229	1.0016		Cell111	1.00179	0.998978		Cell111	0.989499	0.990504
	Cell112	0.982766	0.985598		Cell112	0.983458	0.994982		Cell112	0.985763	0.993202		Cell112	0.98819	0.993802		Cell112	0.991396	0.998915		Cell112	0.991322	0.997283		Cell112	0.987093	0.993937		Cell112	0.991657	0.992494		Cell112	0.992867	0.991386		Cell112	0.989894	0.989589
	Cell113	0.980767	0.98418		Cell113	0.978505	0.979733		Cell113	0.972186	0.978291		Cell113	0.975573	0.976014		Cell113	0.979431	0.971238		Cell113	0.979148	0.974481		Cell113	0.982247	0.976416		Cell113	0.989206	0.980147		Cell113	1.00307	0.985865		Cell113
	Cell114	1.01749	1.02852		Cell114	1.02532	1.03023		Cell114	1.02646	1.03023		Cell114	1.02734	1.02685		Cell114	1.02659	1.02413		Cell114	1.02075	1.02004		Cell114	1.01324	1.01017		Cell114	1.00816	1.0069		Cell114	1.00329	1.00536		Cell114
	Cell115	1.06792	1.09129		Cell115	1.07648	1.0935		Cell115	1.0796	1.09246		Cell115	1.08405	1.09377		Cell115	1.09005	1.09475		Cell115	1.09397	1.09776		Cell115	1.09754	1.10214		Cell115	1.09908	1.10369		Cell115	1.1036	1.10763		Cell115	1.11065	1.11336
	Cell116	0.99045	1.00695		Cell116	0.996203	1.00644		Cell116	0.99533	1.00612		Cell116	0.998566	1.00618		Cell116	0.997691	1.003		Cell116	0.997234	1.00041		Cell116	0.997371	1.00132		Cell116	0.993722	0.999142		Cell116	0.998177	1.00025		Cell116	1.00467	1.00359
	Cell117	1.06431	1.07542		Cell117	1.07434	1.08229		Cell117	1.07313	1.08242		Cell117	1.07125	1.07591		Cell117	1.07028	1.07221		Cell117	1.07133	1.0726		Cell117	1.07553	1.07564		Cell117	1.07347	1.07393		Cell117	1.07334	1.07531		Cell117	1.07571	1.0775
	Cell118	0.95922	0.977762		Cell118	0.9647	0.979942		Cell118	0.96864	0.976782		Cell118	0.968514	0.976473		Cell118	0.972197	0.978225		Cell118	0.976142	0.983317		Cell118	0.977702	0.9818		Cell118	0.974356	0.975009		Cell118	0.973831	0.974293		Cell118	0.977464	0.976185
	Cell119	1.03843	1.05493		Cell119	1.04156	1.05203		Cell119	1.04595	1.04876		Cell119	1.04541	1.04536		Cell119	1.0456	1.04321		Cell119	1.04332	1.04448		Cell119	1.0438	1.04279		Cell119	1.04301	1.04268		Cell119	1.04055	1.04191		Cell119	1.03632	1.03717
	Cell120	1.02691	1.03629		Cell120	1.03029	1.03265		Cell120	1.0332	1.03144		Cell120	1.03422	1.03261		Cell120	1.03306	1.03371		Cell120	1.03324	1.03489		Cell120	1.03613	1.0344		Cell120	1.0373	1.03173		Cell120	1.03999	1.03658		Cell120	1.03954	1.0362
	Cell121	1.03931	1.05872		Cell121	1.04907	1.06006		Cell121	1.04762	1.05102		Cell121	1.04481	1.04629		Cell121	1.03954	1.04057		Cell121	1.03756	1.03484		Cell121	1.03341	1.03174		Cell121	1.0384	1.03712		Cell121	1.03074	1.03061		Cell121	1.02252	1.02165
	Cell122	0.996512	1.03196		Cell122	1.00826	1.02946		Cell122	1.01001	1.02172		Cell122	1.0099	1.01699		Cell122	1.01151	1.01353		Cell122	1.01163	1.01692		Cell122	1.01985	1.02419		Cell122	1.02102	1.0204		Cell122	1.01853	1.01753		Cell122	1.01636	1.01663
	Cell123	1.06932	1.07853		Cell123	1.07411	1.07623		Cell123	1.07081	1.07399		Cell123	1.07013	1.07326		Cell123	1.06716	1.07126		Cell123	1.06589	1.06935		Cell123	1.0649	1.06619		Cell123	1.06411	1.06676		Cell123	1.06872	1.07112		Cell123	1.07751	1.07837
	Cell124	1.04552	1.05258		Cell124	1.04993	1.05868		Cell124	1.04772	1.05712		Cell124	1.0483	1.05225		Cell124	1.04577	1.05043		Cell124	1.04273	1.05116		Cell124	1.04293	1.0508		Cell124	1.03745	1.0457		Cell124	1.03268	1.03883		Cell124	1.0299	1.03251
	Cell125	0.957768	0.965769		Cell125	0.965159	0.96759		Cell125	0.965036	0.969299		Cell125	0.963967	0.971301		Cell125	0.966583	0.971527		Cell125	0.968437	0.971221		Cell125	0.967096	0.968341		Cell125	0.963125	0.962906		Cell125	0.962203	0.961196		Cell125	0.961316	0.962903
	Cell126	0.98463	0.998403		Cell126	0.983154	0.994357		Cell126	0.982207	0.994775		Cell126	0.987126	0.992421		Cell126	0.992125	0.996201		Cell126	0.997218	1.00152		Cell126	1.00136	1.00616		Cell126	1.0067	1.00815		Cell126	1.00882	1.01104		Cell126	1.01233	1.01373
	Cell127	1.00605	1.01819		Cell127	1.01382	1.02212		Cell127	1.01308	1.02285		Cell127	1.00676	1.01482		Cell127	0.995132	1.00067		Cell127	0.96978	0.976036		Cell127	0.952516	0.960032		Cell127	0.949055	0.954754		Cell127	0.941544	0.942864		Cell127	0.934015	0.937927
	Cell128	0.985606	1.01312		Cell128	0.992536	1.01346		Cell128	0.996054	1.01238		Cell128	0.99952	1.01171		Cell128	1.00489	1.01432		Cell128	1.00535	1.01296		Cell128	1.00283	1.00809		Cell128	1.00182	1.00551		Cell128	1.00517	1.00715		Cell128	1.0115	1.01345
	Cell129				Cell129				Cell129				Cell129				Cell129				Cell129				Cell129				Cell129				Cell129				Cell129
	Cell130	1.01155	1.01581		Cell130	1.01833	1.0177		Cell130	1.0149	1.01554		Cell130	1.01304	1.01219		Cell130	1.00672	1.00991		Cell130	1.00322	1.00812		Cell130	0.997275	1.00066		Cell130	0.990502	0.993972		Cell130	0.992637	0.995133		Cell130	0.995933	0.997579
	Cell131	1.04669	1.05126		Cell131	1.04452	1.05831		Cell131	1.05126	1.05933		Cell131	1.05509	1.06238		Cell131	1.05779	1.06215		Cell131	1.05929	1.06207		Cell131	1.06058	1.06342		Cell131	1.0626	1.06649		Cell131	1.06318	1.06423		Cell131	1.06598	1.0676
	Cell132	0.989851	0.999542		Cell132	0.996396	1.00019		Cell132	0.999732	1.00161		Cell132	0.999313	1.00379		Cell132	1.00095	1.0038		Cell132	1.00349	1.0064		Cell132	1.00413	1.00679		Cell132	1.00607	1.00774		Cell132	1.01384	1.01512		Cell132	1.02621	1.02718
	Cell133	0.966002	0.970345		Cell133	0.969413	0.976417		Cell133	0.967842	0.977041		Cell133	0.967907	0.973807		Cell133	0.965194	0.971946		Cell133	0.967785	0.971528		Cell133	0.968629	0.971396		Cell133	0.968842	0.97137		Cell133	0.968209	0.970128		Cell133	0.968451	0.970611
	Cell134	0.989268	0.995232		Cell134	0.993414	0.997808		Cell134	1.00261	1.00289		Cell134	1.00465	1.00475		Cell134	1.00715	1.00697		Cell134	1.00766	1.00296		Cell134	1.00361	1.00015		Cell134	1.007	1.00678		Cell134	1.00589	1.00311		Cell134	1.00064	0.998562
	Cell135	0.997305	1.01963		Cell135	1.00711	1.02057		Cell135	1.01014	1.01919		Cell135	1.00968	1.01771		Cell135	1.01201	1.01613		Cell135	1.01581	1.0205		Cell135	1.01955	1.02286		Cell135	1.02036	1.02502		Cell135	1.02565	1.02795		Cell135	1.02675	1.03007
	Cell136	0.882237	0.888753		Cell136	0.889295	0.892502		Cell136	0.891522	0.892022		Cell136	0.890648	0.892393		Cell136	0.893299	0.896015		Cell136	0.895333	0.896599		Cell136	0.898006	0.89726		Cell136	0.89741	0.899972		Cell136	0.893625	0.898746		Cell136	0.893066	0.897718
	Cell137	1.02113	1.01806		Cell137	1.02796	1.02509		Cell137	1.03308	1.02976		Cell137	1.03208	1.02972		Cell137	1.03525	1.03351		Cell137	1.03384	1.02964		Cell137	1.02985	1.02615		Cell137	1.0277	1.02562		Cell137	1.02343	1.02195		Cell137	1.01892	1.01875
	Cell138	0.891513	0.902693		Cell138	0.900939	0.90922		Cell138	0.903962	0.910382		Cell138	0.902968	0.909268		Cell138	0.905174	0.913767		Cell138	0.909252	0.913971		Cell138	0.912215	0.910886		Cell138	0.912108	0.913557		Cell138	0.910855	0.916318		Cell138	0.910788	0.915356
	Cell139	1.04962	1.06388		Cell139	1.04405	1.05485		Cell139	1.04494	1.05185		Cell139	1.04429	1.0506		Cell139	1.04565	1.04839		Cell139	1.04389	1.04611		Cell139	1.04599	1.04938		Cell139	1.04635	1.0498		Cell139	1.04338	1.04953		Cell139	1.04709	1.05521
	Cell140	1.03892	1.05001		Cell140	1.03532	1.05154		Cell140	1.03725	1.04713		Cell140	1.03659	1.03779		Cell140	1.03114	1.02919		Cell140	1.02476	1.02584		Cell140	1.02575	1.02928		Cell140	1.02451	1.02645		Cell140	1.02067	1.02286		Cell140	1.02187	1.02096
	Cell141	0.965744	0.97552		Cell141	0.973908	0.981318		Cell141	0.981571	0.98568		Cell141	0.983222	0.982049		Cell141	0.976473	0.980222		Cell141	0.97092	0.975233		Cell141	0.974707	0.977624		Cell141	0.980195	0.982819		Cell141	0.983244	0.987921		Cell141	0.982538	0.988799
	Cell142	1.00051	1.00335		Cell142	1.00263	1.01282		Cell142	1.00578	1.01242		Cell142	1.01095	1.01323		Cell142	1.01165	1.01963		Cell142	1.01426	1.02069		Cell142	1.0126	1.01846		Cell142	1.00969	1.0144		Cell142	1.01239	1.0167		Cell142	1.00855	1.01352
	Cell143	0.977379	0.981372		Cell143	0.984632	0.984271		Cell143	0.990616	0.984981		Cell143	0.993394	0.986625		Cell143	0.991626	0.985447		Cell143	0.990678	0.987213		Cell143	0.992284	0.990309		Cell143	0.995047	0.991087		Cell143	1	0.99433		Cell143	1.00161	0.994694
	Cell144	1.04388	1.04497		Cell144	1.04939	1.05815		Cell144	1.0509	1.05647		Cell144	1.05495	1.0577		Cell144	1.0558	1.05498		Cell144	1.05502	1.05382		Cell144	1.057	1.05624		Cell144	1.05922	1.05445		Cell144	1.06156	1.0552		Cell144	1.06747	1.06336
	Cell145	0.861611	0.87362		Cell145	0.855587	0.864683		Cell145	0.848937	0.853954		Cell145	0.863689	0.867731		Cell145	0.876171	0.877673		Cell145	0.863329	0.864393		Cell145	0.863231	0.865036		Cell145	0.864258	0.866046		Cell145	0.822159	0.820943		Cell145
	Cell146	1.02321	1.03179		Cell146	1.03552	1.03934		Cell146	1.04514	1.04724		Cell146	1.05261	1.05352		Cell146	1.05888	1.06104		Cell146	1.0664	1.06585		Cell146	1.07142	1.07048		Cell146	1.07408	1.074		Cell146	1.07108	1.07366		Cell146	1.06591	1.07385
	Cell147	0.99765	0.998843		Cell147	1.00496	1.00069		Cell147	1.00346	1.00048		Cell147	1.00138	0.997373		Cell147	0.999903	1.00103		Cell147	1.00317	1.00705		Cell147	1.00808	1.01038		Cell147	1.01047	1.01111		Cell147	1.00788	1.00944		Cell147	1.00213	1.00318
	Cell148				Cell148				Cell148				Cell148				Cell148				Cell148				Cell148				Cell148				Cell148				Cell148
	Cell149	0.973926	0.980837		Cell149	0.981381	0.986343		Cell149	0.98274	0.983865		Cell149	0.982106	0.983583		Cell149	0.984615	0.985481		Cell149	0.983855	0.981456		Cell149	0.987499	0.987137		Cell149	0.992176	0.991384		Cell149	0.992385	0.992125		Cell149	0.995204	0.994702
	Cell150	0.929623	0.939167		Cell150	0.936488	0.945796		Cell150	0.939318	0.944978		Cell150	0.936038	0.940426		Cell150	0.942822	0.942576		Cell150	0.945582	0.946895		Cell150	0.948586	0.950242		Cell150	0.949924	0.950171		Cell150	0.941085	0.940403		Cell150	0.933088	0.936456
	Cell151	1.02979	1.04328		Cell151	1.04063	1.04347		Cell151	1.04267	1.04709		Cell151	1.04604	1.05269		Cell151	1.04772	1.05387		Cell151	1.04443	1.04681		Cell151	1.03281	1.03308		Cell151	1.02171	1.02049		Cell151	1.01807	1.0214		Cell151	1.0129	1.00821
	Cell152	1.00984	1.02632		Cell152	1.01269	1.02521		Cell152	1.01764	1.02806		Cell152	1.02171	1.02882		Cell152	1.02305	1.02939		Cell152	1.02695	1.03074		Cell152	1.02486	1.02852		Cell152	1.01599	1.02		Cell152	1.01364	1.0205		Cell152	1.01723	1.02282
	Cell153	0.954638	0.971026		Cell153	0.962014	0.972078		Cell153	0.964566	0.970049		Cell153	0.967873	0.970335		Cell153	0.969976	0.974735		Cell153	0.978629	0.979808		Cell153	0.982661	0.98172		Cell153	0.971037	0.970715		Cell153	0.965708	0.960088		Cell153	0.96126	0.955437
	Cell154	1.07391	1.07776		Cell154	1.08384	1.09332		Cell154	1.08592	1.09432		Cell154	1.08861	1.09316		Cell154	1.09187	1.09322		Cell154	1.09355	1.09144		Cell154	1.08784	1.08711		Cell154	1.08341	1.08392		Cell154	1.08495	1.08549		Cell154	1.08857	1.09026
	Cell155	1.00384	1.02075		Cell155	1.01305	1.01969		Cell155	1.0189	1.02078		Cell155	1.01991	1.01812		Cell155	1.01548	1.02134		Cell155	1.01914	1.02292		Cell155	1.01195	1.0147		Cell155	1.00481	1.01124		Cell155	1.01566	1.01709		Cell155
	Cell156	0.98321	0.998399		Cell156	0.990777	0.998169		Cell156	0.993546	0.993989		Cell156	1.00003	0.99928		Cell156	1.00645	1.00056		Cell156	1.00421	1.00134		Cell156	1.00588	1.00614		Cell156	1.00884	1.00795		Cell156	1.01136	1.01739		Cell156	1.01582	1.02905
	Cell157	0.969115	0.997221		Cell157	0.978542	0.985656		Cell157	0.978463	0.98441		Cell157	0.980417	0.985322		Cell157	0.982498	0.987523		Cell157	0.989142	0.98957		Cell157	0.988499	0.991499		Cell157	0.994283	0.993633		Cell157	0.996731	0.995015		Cell157	0.996573	0.997263
	Cell158	1.06969	1.05886		Cell158	1.06811	1.06266		Cell158	1.06931	1.06606		Cell158	1.07017	1.06797		Cell158	1.06856	1.06624		Cell158	1.06935	1.06801		Cell158	1.06973	1.06443		Cell158	1.05442	1.06345		Cell158	1.0539	1.06417		Cell158
	Cell159	1.05651	1.06609		Cell159	1.06185	1.07273		Cell159	1.06532	1.07212		Cell159	1.06876	1.07304		Cell159	1.0707	1.07572		Cell159	1.06568	1.07086		Cell159	1.06162	1.06415		Cell159	1.05706	1.05988		Cell159	1.06065	1.05993		Cell159	1.06097	1.0595
	Cell160	0.995086	1.01151		Cell160	1.00106	1.01424		Cell160	1.00335	1.01032		Cell160	1.00465	1.00984		Cell160	1.00551	1.01258		Cell160	1.00734	1.01465		Cell160	1.00287	1.00756		Cell160	1.00005	1.00262		Cell160	0.998863	1.00008		Cell160	1.00257	1.00112
	Cell161	1.07316	1.08949		Cell161	1.07977	1.091		Cell161	1.0857	1.09303		Cell161	1.08617	1.09411		Cell161	1.09265	1.0968		Cell161	1.10183	1.10457		Cell161	1.10859	1.10952		Cell161	1.11025	1.11301		Cell161	1.11249	1.11279		Cell161	1.1145	1.11394
	Cell162	0.998849	1.01769		Cell162	1.00317	1.01725		Cell162	1.00298	1.01561		Cell162	1.00743	1.01573		Cell162	1.00945	1.01833		Cell162	1.00998	1.02014		Cell162	1.00787	1.01071		Cell162	1.00539	1.00197		Cell162	1.0114	1.0023		Cell162	1.01424	1.00478
	Cell163	1.01256	1.02375		Cell163	1.01369	1.02083		Cell163	1.01171	1.01261		Cell163	1.00177	1.00006		Cell163	1.00109	0.998309		Cell163	1.00275	0.997614		Cell163	1.00541	1.00365		Cell163	1.01346	1.00841		Cell163	1.0154	1.00733		Cell163	1.01727	1.00277
	Cell164	1.04008	1.04993		Cell164	1.04826	1.05691		Cell164	1.05029	1.05891		Cell164	1.05531	1.06107		Cell164	1.05763	1.05953		Cell164	1.05701	1.06089		Cell164	1.06406	1.06824		Cell164	1.06906	1.07339		Cell164	1.07541	1.0827		Cell164	1.08572	1.0933
	Cell165	0.984291	1.00099		Cell165	0.989302	0.998969		Cell165	0.98691	0.996154		Cell165	0.990023	0.999655		Cell165	0.998884	1.00681		Cell165	1.00756	1.0129		Cell165	1.01272	1.01724		Cell165	1.01694	1.0171		Cell165	1.0186	1.01982		Cell165	1.0157	1.02356
	Cell166	1.00564	1.01165		Cell166	1.00976	1.01828		Cell166	1.00591	1.01759		Cell166	1.00378	1.00921		Cell166	1.00388	1.00544		Cell166	1.00269	1.00321		Cell166	1.00392	1.00372		Cell166	0.996667	0.999014		Cell166	0.998579	0.998206		Cell166	1.00383	1.00247
	Cell167	1.0051	1.01436		Cell167	1.00823	1.01241		Cell167	1.01507	1.01439		Cell167	1.01727	1.01048		Cell167	1.01674	1.0118		Cell167	1.01879	1.01317		Cell167	1.02245	1.01948		Cell167	1.02441	1.02365		Cell167	1.02695	1.02691		Cell167	1.02768	1.02616
	Cell168	1.00018	1.0099		Cell168	1.00889	1.01749		Cell168	1.01748	1.0207		Cell168	1.02056	1.02183		Cell168	1.02057	1.02259		Cell168	1.01674	1.02108		Cell168	1.01847	1.01699		Cell168	1.01114	1.00982		Cell168	1.00148	1.00268		Cell168	0.995695	0.99642
	Cell169	1.03669	1.04314		Cell169	1.03736	1.04527		Cell169	1.04371	1.04475		Cell169	1.04589	1.04665		Cell169	1.04675	1.04848		Cell169	1.05288	1.0556		Cell169	1.05721	1.05499		Cell169	1.05435	1.0521		Cell169	1.05435	1.05241		Cell169	1.05041	1.04933
	Cell170	0.963595	0.968778		Cell170	0.968641	0.970357		Cell170	0.969143	0.967754		Cell170	0.967127	0.965667		Cell170	0.967117	0.965615		Cell170	0.97157	0.968905		Cell170	0.976933	0.974566		Cell170	0.972746	0.971593		Cell170	0.960824	0.961848		Cell170	0.964874	0.963614
	Cell171	1.07737	1.09168		Cell171	1.09475	1.09718		Cell171	1.09814	1.0961		Cell171	1.09732	1.09581		Cell171	1.09942	1.09682		Cell171	1.10475	1.10078		Cell171	1.1037	1.10171		Cell171	1.10351	1.09923		Cell171	1.0988	1.09303		Cell171	1.09574	1.09066
	Cell172	0.991653	1.00364		Cell172	1.00038	1.00553		Cell172	1.00497	1.00637		Cell172	1.00443	1.00695		Cell172	1.00518	1.00934		Cell172	1.00643	1.01026		Cell172	1.00366	1.00313		Cell172	1.00047	1.00282		Cell172	1.00378	1.00289		Cell172	1.00078	1.00287
	Cell173	0.987964	0.994671		Cell173	0.986772	0.990646		Cell173	0.988503	0.986076		Cell173	0.994442	0.992646		Cell173	0.995285	0.997386		Cell173	0.999057	1.00175		Cell173	1.00253	1.00549		Cell173	1.01212	1.01204		Cell173	1.01299	1.01843		Cell173	1.01429	1.01567
	Cell174	1.03935	1.03884		Cell174	1.03901	1.04354		Cell174	1.03301	1.03991		Cell174	1.03773	1.03588		Cell174	1.03675	1.03148		Cell174	1.03513	1.03407		Cell174	1.03904	1.03594		Cell174	1.04228	1.04218		Cell174	1.05582	1.0523		Cell174	1.06758	1.06209
	Cell175	0.988354	0.99423		Cell175	0.992306	1.00024		Cell175	0.990092	0.999076		Cell175	0.992607	0.99916		Cell175	0.995663	0.99869		Cell175	0.997463	1.00036		Cell175	0.993615	1.00143		Cell175	0.991341	0.997952		Cell175	0.986886	0.993735		Cell175	0.972004	0.980451
	Cell176	1.02929	1.04309		Cell176	1.03537	1.04367		Cell176	1.03892	1.04685		Cell176	1.04373	1.05118		Cell176	1.04659	1.04984		Cell176	1.04926	1.05107		Cell176	1.05073	1.05151		Cell176	1.05427	1.05345		Cell176	1.05849	1.05819		Cell176	1.05892	1.05978
	Cell177	0.939449	0.956257		Cell177	0.95418	0.963643		Cell177	0.959777	0.969641		Cell177	0.963878	0.971717		Cell177	0.967162	0.975417		Cell177	0.973579	0.980222		Cell177	0.976033	0.98829		Cell177	0.982701	0.990829		Cell177	0.992083	0.997151		Cell177	0.999946	1.00788
	Cell178	0.994942	1.00529		Cell178	1.00738	1.01211		Cell178	1.01634	1.01867		Cell178	1.0192	1.02253		Cell178	1.01557	1.02073		Cell178	1.0102	1.01626		Cell178	1.00648	1.01148		Cell178	0.987969	0.991719		Cell178	0.991249	0.999828		Cell178
	Cell179	0.964661	0.968458		Cell179	0.973041	0.97475		Cell179	0.972853	0.972875		Cell179	0.975032	0.976948		Cell179	0.978685	0.98191		Cell179	0.982486	0.983126		Cell179	0.982777	0.984574		Cell179	0.98508	0.988626		Cell179	0.98708	0.98546		Cell179	0.976825	0.976421
	Cell180	1.02654	1.03781		Cell180	1.03188	1.03987		Cell180	1.03284	1.03616		Cell180	1.03097	1.03286		Cell180	1.02907	1.03023		Cell180	1.03089	1.03281		Cell180	1.0317	1.03468		Cell180	1.03342	1.03735		Cell180	1.03574	1.03797		Cell180	1.03623	1.03458
Cdc42 KO	Distance From target =0um				Distance From target =1um				Distance From target =2um				Distance From target =3um				Distance From target =4um				Distance From target =5um				Distance From target =6um				Distance From target =7um				Distance From target =8um				Distance From target =9um
	cells	t= -0.3 sec	t= 0.8 sec		cells	t= -0.3 sec	t= 0.8 sec		cells	t= -0.3 sec	t= 0.8 sec		cells	t= -0.3 sec	t= 0.8 sec		cells	t= -0.3 sec	t= 0.8 sec		cells	t= -0.3 sec	t= 0.8 sec		cells	t= -0.3 sec	t= 0.8 sec		cells	t= -0.3 sec	t= 0.8 sec		cells	t= -0.3 sec	t= 0.8 sec		cells	t= -0.3 sec	t= 0.8 sec
	Cell1	1.02482	1.04093		Cell1	1.03675	1.04628		Cell1	1.03525	1.04425		Cell1	1.03228	1.04003		Cell1	1.03181	1.03502		Cell1	1.03426	1.03426		Cell1	1.03404	1.03499		Cell1	1.03049	1.03507		Cell1	1.02938	1.03104		Cell1
	Cell2	1.05139	1.05647		Cell2	1.05608	1.06151		Cell2	1.05967	1.06249		Cell2	1.05953	1.05967		Cell2	1.05695	1.05713		Cell2	1.06033	1.05887		Cell2	1.06112	1.05899		Cell2	1.0553	1.0526		Cell2	1.04137	1.03899		Cell2	1.04286	1.03815
	Cell3	1.02982	1.03687		Cell3	1.04167	1.0453		Cell3	1.04504	1.0473		Cell3	1.05228	1.04745		Cell3	1.05205	1.0496		Cell3	1.05767	1.05395		Cell3	1.05364	1.0544		Cell3	0.996273	0.998519		Cell3	0.986931	0.991349		Cell3	0.979673	0.98004
	Cell4	1.00207	1.02107		Cell4	1.01204	1.02427		Cell4	1.01585	1.02361		Cell4	1.01744	1.02196		Cell4	1.01712	1.01779		Cell4	1.01923	1.02		Cell4	1.02262	1.02386		Cell4	1.02657	1.02616		Cell4	1.02985	1.02781		Cell4	1.02987	1.02978
	Cell5	0.988105	1.00186		Cell5	0.990571	1.00355		Cell5	0.997072	1.00146		Cell5	0.999456	1.00119		Cell5	0.99763	1.00029		Cell5	1.00235	1.00366		Cell5	1.00587	1.00739		Cell5	1.00839	1.01183		Cell5	1.01026	1.01529		Cell5	1.00461	1.01164
	Cell6	0.971193	0.97523		Cell6	0.972937	0.973914		Cell6	0.964783	0.967333		Cell6	0.961985	0.967385		Cell6	0.964036	0.967297		Cell6	0.969307	0.969149		Cell6	0.971307	0.975646		Cell6	0.975982	0.981642		Cell6	0.985134	0.988614		Cell6	0.99223	0.99258
	Cell7	0.998635	1.01211		Cell7	1.00484	1.01684		Cell7	1.01737	1.01941		Cell7	1.02216	1.02198		Cell7	1.02094	1.02044		Cell7	1.02234	1.0241		Cell7	1.02338	1.02672		Cell7	1.0183	1.02127		Cell7	1.00811	1.01202		Cell7	1.00056	1.00316
	Cell8	0.96177	0.970629		Cell8	0.969116	0.976984		Cell8	0.975873	0.977368		Cell8	0.980016	0.978447		Cell8	0.981898	0.98188		Cell8	0.984732	0.988654		Cell8	0.984523	0.989435		Cell8	0.991789	0.99076		Cell8	0.993168	0.993338		Cell8	0.99353	0.995386
	Cell9	1.03931	1.03876		Cell9	1.05008	1.04564		Cell9	1.04934	1.04615		Cell9	1.04342	1.04521		Cell9	1.0469	1.04788		Cell9	1.05663	1.05534		Cell9	1.05806	1.05639		Cell9	1.05566	1.05797		Cell9	1.0583	1.06307		Cell9	1.06586	1.06283
	Cell10	1.07736	1.08404		Cell10	1.0806	1.08723		Cell10	1.08486	1.08721		Cell10	1.09108	1.08798		Cell10	1.08728	1.08718		Cell10	1.08263	1.08702		Cell10	1.0807	1.08247		Cell10	1.06466	1.06992		Cell10	1.04797	1.05944		Cell10
	Cell11				Cell11				Cell11				Cell11				Cell11				Cell11				Cell11				Cell11				Cell11				Cell11
	Cell12	1.01099	1.01806		Cell12	1.01821	1.02741		Cell12	1.02653	1.03015		Cell12	1.03517	1.03283		Cell12	1.04299	1.03817		Cell12	1.04299	1.03742		Cell12	1.04558	1.04234		Cell12	1.05314	1.04844		Cell12	1.06373	1.06056		Cell12	1.07794	1.07625
	Cell13	1.01162	1.03009		Cell13	1.01705	1.03352		Cell13	1.01621	1.0277		Cell13	1.01782	1.0215		Cell13	1.01886	1.02333		Cell13	1.02486	1.03039		Cell13	1.0258	1.03489		Cell13	1.02404	1.03378		Cell13	1.0195	1.02616		Cell13
	Cell14	1.03005	1.03825		Cell14	1.04172	1.05299		Cell14	1.05206	1.05873		Cell14	1.04152	1.05043		Cell14	1.03464	1.04026		Cell14	1.03057	1.03912		Cell14	1.02343	1.03366		Cell14	1.01787	1.02587		Cell14	1.01303	1.01378		Cell14	1.02338	1.02118
	Cell15	1.01533	1.0349		Cell15	1.02631	1.04142		Cell15	1.03281	1.04368		Cell15	1.0371	1.0452		Cell15	1.03814	1.04432		Cell15	1.03745	1.04191		Cell15	1.03575	1.04004		Cell15	1.02655	1.03626		Cell15	1.0082	1.02146		Cell15	0.986329	1.00186
	Cell16	1.06253	1.08192		Cell16	1.07296	1.08725		Cell16	1.06562	1.07967		Cell16	1.0579	1.06415		Cell16	1.06185	1.06265		Cell16	1.07119	1.07116		Cell16	1.07678	1.07353		Cell16	1.07799	1.07165		Cell16	1.07926	1.07221		Cell16	1.08502	1.07852
	Cell17	1.00869	1.01194		Cell17	1.01442	1.02078		Cell17	1.01841	1.02193		Cell17	1.02314	1.01991		Cell17	1.02192	1.02052		Cell17	1.00898	1.00924		Cell17	1.00718	1.00514		Cell17	1.01191	1.01053		Cell17	1.01724	1.01275		Cell17	1.01952	1.01405
	Cell18				Cell18				Cell18				Cell18				Cell18				Cell18				Cell18				Cell18				Cell18				Cell18
	Cell19				Cell19				Cell19				Cell19				Cell19				Cell19				Cell19				Cell19				Cell19				Cell19
	Cell20	1.05032	1.06141		Cell20	1.05942	1.06506		Cell20	1.06708	1.06885		Cell20	1.07309	1.07196		Cell20	1.07377	1.07304		Cell20	1.0698	1.07074		Cell20	1.06736	1.07215		Cell20	1.06546	1.06638		Cell20	1.06254	1.06231		Cell20	1.06682	1.06886
	Cell21	1.04363	1.05609		Cell21	1.04873	1.05787		Cell21	1.0567	1.06081		Cell21	1.05899	1.06071		Cell21	1.06414	1.06338		Cell21	1.07153	1.07091		Cell21	1.0707	1.06834		Cell21	1.06494	1.06297		Cell21	1.06094	1.05869		Cell21	1.06119	1.05694
	Cell22	1.06416	1.08095		Cell22	1.06777	1.08123		Cell22	1.07121	1.07981		Cell22	1.07412	1.07826		Cell22	1.07846	1.07662		Cell22	1.08241	1.08195		Cell22	1.08996	1.0882		Cell22	1.09408	1.09051		Cell22	1.09606	1.09411		Cell22	1.0917	1.0916
	Cell23	1.00583	1.018		Cell23	1.01023	1.01679		Cell23	1.00978	1.01548		Cell23	1.01333	1.01632		Cell23	1.01783	1.01672		Cell23	1.02107	1.01896		Cell23	1.02722	1.02395		Cell23	1.03129	1.02851		Cell23	1.04134	1.04101		Cell23	1.05133	1.05104
	Cell24	1.01327	1.03045		Cell24	1.02021	1.03536		Cell24	1.02483	1.03547		Cell24	1.0286	1.03368		Cell24	1.02359	1.03101		Cell24	1.02203	1.02819		Cell24	1.01767	1.02458		Cell24	1.01635	1.02325		Cell24	1.01833	1.02014		Cell24	1.02024	1.0213
	Cell25	0.995424	1.00041		Cell25	1.00229	1.01168		Cell25	1.01344	1.02053		Cell25	1.0148	1.01996		Cell25	1.01749	1.02175		Cell25	1.02364	1.02343		Cell25	1.02672	1.0279		Cell25	1.02935	1.0299		Cell25	1.03733	1.03922		Cell25	1.05829	1.06652
	Cell26	0.994879	1.00751		Cell26	0.995545	1.0133		Cell26	1.0002	1.01411		Cell26	1.00528	1.0109		Cell26	1.00768	1.01348		Cell26	1.0132	1.01978		Cell26	1.02067	1.02484		Cell26	1.02452	1.0264		Cell26	1.02385	1.02703		Cell26	1.02614	1.03021
	Cell27				Cell27				Cell27				Cell27				Cell27				Cell27				Cell27				Cell27				Cell27				Cell27
	Cell28	0.940591	0.946996		Cell28	0.94316	0.950848		Cell28	0.941866	0.948533		Cell28	0.943595	0.945853		Cell28	0.942968	0.94333		Cell28	0.940911	0.942419		Cell28	0.940079	0.944963		Cell28	0.942843	0.947494		Cell28	0.944533	0.95278		Cell28	0.954198	0.961528
	Cell29	0.998871	1.00394		Cell29	1	1.00243		Cell29	0.993647	0.996236		Cell29	1.00079	0.999438		Cell29	1.01091	1.00345		Cell29	1.01217	1.00781		Cell29	1.0144	1.01195		Cell29	1.02335	1.02263		Cell29	1.03436	1.03345		Cell29	1.05223	1.05076
	Cell30	1.05233	1.05536		Cell30	1.05742	1.06189		Cell30	1.06162	1.06246		Cell30	1.0683	1.07051		Cell30	1.07828	1.07586		Cell30	1.07421	1.0728		Cell30	1.06692	1.06958		Cell30	1.02956	1.03145		Cell30	0.99909	0.999459		Cell30
	Cell31				Cell31				Cell31				Cell31				Cell31				Cell31				Cell31				Cell31				Cell31				Cell31
	Cell32	0.976064	0.990482		Cell32	0.979283	0.99357		Cell32	0.978525	0.986421		Cell32	0.983941	0.98623		Cell32	0.988575	0.98849		Cell32	0.986886	0.989133		Cell32	0.979704	0.984204		Cell32	0.968015	0.969537		Cell32	0.960714	0.959301		Cell32
	Cell33				Cell33				Cell33				Cell33				Cell33				Cell33				Cell33				Cell33				Cell33				Cell33
	Cell34	0.978482	0.998108		Cell34	0.990378	0.9995		Cell34	0.997892	1.00097		Cell34	1.00134	1.00219		Cell34	1.0067	1.00355		Cell34	1.01002	1.00551		Cell34	1.00546	1.00674		Cell34	0.997973	1.00107		Cell34	0.996986	1.0019		Cell34
	Cell35	1.02434	1.04316		Cell35	1.03133	1.04015		Cell35	1.03004	1.03527		Cell35	1.02978	1.03184		Cell35	1.03662	1.03655		Cell35	1.03859	1.03679		Cell35	1.03868	1.03863		Cell35	1.03741	1.03703		Cell35	1.02483	1.0219		Cell35	1.03074	1.02662
	Cell36	1.04801	1.05778		Cell36	1.04473	1.05778		Cell36	1.04845	1.05856		Cell36	1.0504	1.05973		Cell36	1.05557	1.06355		Cell36	1.06469	1.07318		Cell36	1.07858	1.08439		Cell36	1.08045	1.08518		Cell36	1.08161	1.08247		Cell36	1.0766	1.07667
	Cell37	1.03544	1.05139		Cell37	1.03581	1.05563		Cell37	1.0434	1.05831		Cell37	1.04533	1.05335		Cell37	1.04989	1.05477		Cell37	1.05465	1.05557		Cell37	1.06203	1.05999		Cell37	1.07119	1.07121		Cell37	1.07956	1.08202		Cell37	1.08907	1.09104
	Cell38	1.02558	1.03615		Cell38	1.03155	1.04063		Cell38	1.03441	1.04071		Cell38	1.03478	1.03861		Cell38	1.03587	1.0405		Cell38	1.03651	1.04179		Cell38	1.03634	1.03874		Cell38	1.0327	1.03434		Cell38	1.03237	1.03514		Cell38	1.02776	1.03126
	Cell39	1.03292	1.04932		Cell39	1.03342	1.04885		Cell39	1.03596	1.04727		Cell39	1.03986	1.04678		Cell39	1.04387	1.04446		Cell39	1.04785	1.04674		Cell39	1.04982	1.04918		Cell39	1.04786	1.04843		Cell39	1.05224	1.05227		Cell39	1.06236	1.05648
	Cell40				Cell40				Cell40				Cell40				Cell40				Cell40				Cell40				Cell40				Cell40				Cell40
	Cell41	1.00404	1.02279		Cell41	1.01529	1.02714		Cell41	1.02494	1.03251		Cell41	1.02797	1.03105		Cell41	1.03346	1.03541		Cell41	1.04169	1.04385		Cell41	1.04952	1.0515		Cell41	1.05814	1.05885		Cell41	1.06064	1.06328		Cell41	1.07158	1.06632
	Cell42	0.963819	0.977408		Cell42	0.969539	0.97787		Cell42	0.966454	0.976533		Cell42	0.96648	0.973089		Cell42	0.96747	0.972727		Cell42	0.968356	0.969551		Cell42	0.968587	0.968566		Cell42	0.9663	0.969768		Cell42	0.967068	0.976061		Cell42	0.968339	0.97641
	Cell43	1.00002	1.01032		Cell43	1.00712	1.01597		Cell43	1.00414	1.01064		Cell43	1.00384	1.00478		Cell43	1.0141	1.01425		Cell43	1.0153	1.01667		Cell43	1.0106	1.01345		Cell43	1.00236	1.00258		Cell43	0.995775	0.995454		Cell43	0.993503	0.989422
	Cell44	0.924107	0.937207		Cell44	0.927714	0.935122		Cell44	0.931548	0.9354		Cell44	0.93238	0.933735		Cell44	0.933733	0.936568		Cell44	0.938111	0.93966		Cell44	0.93928	0.94179		Cell44	0.94141	0.94358		Cell44	0.951962	0.944404		Cell44
	Cell45	0.941313	0.959589		Cell45	0.946572	0.960246		Cell45	0.942633	0.957486		Cell45	0.941529	0.953485		Cell45	0.949104	0.954196		Cell45	0.957508	0.959664		Cell45	0.964818	0.966071		Cell45	0.966452	0.967103		Cell45	0.967702	0.965613		Cell45	0.972767	0.968674
	Cell46	0.992622	1.00661		Cell46	0.997582	1.00984		Cell46	1.00159	1.0123		Cell46	1.0035	1.00767		Cell46	1.00517	1.00682		Cell46	1.00563	1.00561		Cell46	1.0037	1.00601		Cell46	1.00506	1.00489		Cell46	1.01139	1.00749		Cell46	1.0205	1.02074
	Cell47	0.911202	0.91371		Cell47	0.913034	0.922704		Cell47	0.914985	0.917251		Cell47	0.913041	0.913861		Cell47	0.911287	0.91578		Cell47	0.914276	0.918246		Cell47	0.917603	0.921338		Cell47	0.916891	0.920038		Cell47	0.916856	0.918931		Cell47	0.925058	0.926614
	Cell48	1.04202	1.07101		Cell48	1.05328	1.06647		Cell48	1.06363	1.06902		Cell48	1.07317	1.07674		Cell48	1.0803	1.08013		Cell48	1.07544	1.074		Cell48	1.06454	1.06999		Cell48	1.07508	1.08076		Cell48	1.0835	1.09246		Cell48	1.05851	1.07312
	Cell49	0.794129	0.803689		Cell49	0.794813	0.801504		Cell49	0.801826	0.807122		Cell49	0.795058	0.799489		Cell49	0.792768	0.79601		Cell49	0.804045	0.809099		Cell49	0.800049	0.804792		Cell49	0.78545	0.788646		Cell49	0.786677	0.787428		Cell49	0.799642	0.801016
	Cell50	0.973405	0.989023		Cell50	0.987588	0.995068		Cell50	0.993552	1.001		Cell50	0.995244	1.00287		Cell50	0.998879	1.00313		Cell50	1.00669	1.00969		Cell50	1.00234	0.999359		Cell50	0.990335	0.98722		Cell50	0.997346	0.994591		Cell50	0.996649	0.999778
	Cell51	0.922223	0.935384		Cell51	0.925338	0.933006		Cell51	0.928576	0.928865		Cell51	0.932348	0.931091		Cell51	0.934808	0.935475		Cell51	0.939479	0.942405		Cell51	0.943575	0.946822		Cell51	0.942103	0.944988		Cell51	0.933193	0.93662		Cell51	0.929066	0.936716
	Cell52				Cell52				Cell52				Cell52				Cell52				Cell52				Cell52				Cell52				Cell52				Cell52
	Cell53	0.985628	0.989839		Cell53	0.989266	0.994475		Cell53	0.989343	0.995138		Cell53	0.990118	0.992864		Cell53	0.992428	0.993656		Cell53	0.991129	0.992115		Cell53	0.995391	0.9956		Cell53	0.994786	0.994147		Cell53	0.991478	0.991501		Cell53	0.988197	0.989978
	Cell54	1.06315	1.06718		Cell54	1.05983	1.069		Cell54	1.05481	1.06191		Cell54	1.05619	1.06557		Cell54	1.05553	1.05427		Cell54	1.04699	1.04479		Cell54	1.0475	1.04529		Cell54	1.0527	1.04805		Cell54	1.04656	1.05076		Cell54	1.0507	1.06555
	Cell55	1.02534	1.03166		Cell55	1.03226	1.03383		Cell55	1.03097	1.03406		Cell55	1.03159	1.03708		Cell55	1.0401	1.04338		Cell55	1.049	1.05242		Cell55	1.05301	1.05708		Cell55	1.05974	1.06031		Cell55	1.06954	1.06559		Cell55	1.05931	1.06193
	Cell56	1.04287	1.05894		Cell56	1.04995	1.05503		Cell56	1.04833	1.05267		Cell56	1.0514	1.05334		Cell56	1.05294	1.05324		Cell56	1.0529	1.05501		Cell56	1.05763	1.06056		Cell56	1.06606	1.07022		Cell56	1.07371	1.07847		Cell56	1.08267	1.08779
	Cell57	1.01964	1.02625		Cell57	1.02225	1.02853		Cell57	1.02659	1.03379		Cell57	1.03218	1.03971		Cell57	1.03137	1.03437		Cell57	1.02939	1.0302		Cell57	1.02852	1.02889		Cell57	1.02448	1.0252		Cell57	1.0254	1.02823		Cell57	1.02299	1.02689
	Cell58	0.923439	0.934944		Cell58	0.926991	0.936142		Cell58	0.931765	0.937091		Cell58	0.933666	0.940353		Cell58	0.932178	0.938359		Cell58	0.935667	0.94123		Cell58	0.940182	0.94532		Cell58	0.938467	0.942044		Cell58	0.936434	0.940036		Cell58	0.936818	0.943045
	Cell59	1.02775	1.04179		Cell59	1.03041	1.04671		Cell59	1.03615	1.04644		Cell59	1.0396	1.04676		Cell59	1.04105	1.04553		Cell59	1.04198	1.04663		Cell59	1.03687	1.04311		Cell59	1.03699	1.04132		Cell59	1.03729	1.04064		Cell59	1.03017	1.03223
	Cell60	0.989036	0.990987		Cell60	0.991544	0.995343		Cell60	0.991681	0.996301		Cell60	0.993526	0.996222		Cell60	0.996977	1.00073		Cell60	1.00535	1.00633		Cell60	1.00483	1.00246		Cell60	1.00317	1.00133		Cell60	1.01262	1.01154		Cell60	1.02795	1.02515
	Cell61	0.949383	0.955307		Cell61	0.951884	0.955627		Cell61	0.95311	0.955829		Cell61	0.953796	0.957592		Cell61	0.956988	0.960447		Cell61	0.963144	0.965665		Cell61	0.963635	0.964856		Cell61	0.961814	0.964028		Cell61	0.97384	0.973235		Cell61	0.974225	0.97341
	Cell62	1.06928	1.06964		Cell62	1.06919	1.0708		Cell62	1.06085	1.06379		Cell62	1.05891	1.05909		Cell62	1.0641	1.06013		Cell62	1.0675	1.06725		Cell62	1.07714	1.07509		Cell62	1.09064	1.08617		Cell62	1.09913	1.0957		Cell62	1.10301	1.10213
	Cell63	0.990324	0.998341		Cell63	0.994035	0.996915		Cell63	0.997074	0.999719		Cell63	0.998596	1.00194		Cell63	0.999194	1.00021		Cell63	0.997493	0.998062		Cell63	1.00092	1.0034		Cell63	1.00736	1.01061		Cell63	1.0148	1.01794		Cell63	1.0214	1.0182
	Cell64	1.05872	1.0757		Cell64	1.07411	1.08159		Cell64	1.07832	1.08108		Cell64	1.07872	1.07957		Cell64	1.07615	1.07489		Cell64	1.07489	1.07564		Cell64	1.08175	1.08405		Cell64	1.08853	1.09142		Cell64	1.09502	1.09725		Cell64	1.10817	1.10759
	Cell65	1.02609	1.03843		Cell65	1.02557	1.03934		Cell65	1.02737	1.0388		Cell65	1.02618	1.0359		Cell65	1.02278	1.02955		Cell65	1.02147	1.03078		Cell65	1.02891	1.03848		Cell65	1.03838	1.04297		Cell65	1.04487	1.0471		Cell65	1.0534	1.05391
	Cell66	0.958407	0.974124		Cell66	0.969843	0.979267		Cell66	0.970203	0.975269		Cell66	0.970767	0.976614		Cell66	0.976981	0.978662		Cell66	0.981157	0.981173		Cell66	0.980943	0.980657		Cell66	0.977116	0.977967		Cell66	0.97661	0.978069		Cell66	0.983395	0.982701
	Cell67	1.04324	1.05168		Cell67	1.04841	1.05877		Cell67	1.05528	1.05753		Cell67	1.05865	1.05698		Cell67	1.05695	1.05696		Cell67	1.05679	1.05767		Cell67	1.05482	1.05748		Cell67	1.05303	1.05561		Cell67	1.05114	1.05179		Cell67	1.04224	1.0422
	Cell68				Cell68				Cell68				Cell68				Cell68				Cell68				Cell68				Cell68				Cell68				Cell68
	Cell69	0.994483	1.00293		Cell69	0.993606	0.996564		Cell69	0.995741	0.995782		Cell69	1.00324	1.00284		Cell69	1.00967	1.01026		Cell69	1.01684	1.016		Cell69	1.0231	1.02209		Cell69	1.02878	1.032		Cell69	1.04135	1.04551		Cell69	1.06982	1.06806
	Cell70	0.964012	0.973773		Cell70	0.977918	0.986592		Cell70	0.983953	0.990529		Cell70	0.98495	0.987058		Cell70	0.987311	0.989702		Cell70	0.993121	0.99658		Cell70	0.99586	0.999148		Cell70	1.00753	1.0099		Cell70	1.02163	1.01828		Cell70	1.03645	1.03155
	Cell71				Cell71				Cell71				Cell71				Cell71				Cell71				Cell71				Cell71				Cell71				Cell71
	Cell72	0.971231	0.982491		Cell72	0.979805	0.98496		Cell72	0.981086	0.986891		Cell72	0.987721	0.986406		Cell72	0.991712	0.989691		Cell72	0.998685	0.997403		Cell72	1.00944	1.00612		Cell72	1.02036	1.01709		Cell72	1.03534	1.03172		Cell72	1.05208	1.05158
	Cell73				Cell73				Cell73				Cell73				Cell73				Cell73				Cell73				Cell73				Cell73				Cell73
	Cell74	0.929636	0.932745		Cell74	0.933243	0.941137		Cell74	0.937448	0.943464		Cell74	0.941052	0.943934		Cell74	0.94313	0.947374		Cell74	0.943664	0.948945		Cell74	0.947255	0.950838		Cell74	0.947321	0.949411		Cell74	0.947808	0.950549		Cell74	0.947374	0.949716
	Cell75	1.0081	1.0261		Cell75	1.01596	1.02888		Cell75	1.02461	1.03016		Cell75	1.02949	1.03204		Cell75	1.03873	1.03897		Cell75	1.05374	1.05133		Cell75	1.06472	1.06549		Cell75	1.07115	1.07207		Cell75	1.07967	1.07886		Cell75	1.07007	1.07342
	Cell76	1.04644	1.05829		Cell76	1.05469	1.0591		Cell76	1.05534	1.0609		Cell76	1.04552	1.049		Cell76	1.03665	1.03833		Cell76	1.03944	1.03743		Cell76	1.04245	1.03913		Cell76	1.04416	1.04187		Cell76	1.04352	1.04232		Cell76	1.03128	1.02994
	Cell77	1.01592	1.02294		Cell77	1.01395	1.01695		Cell77	1.0115	1.01152		Cell77	1.01069	1.01152		Cell77	1.01187	1.01393		Cell77	1.01791	1.0206		Cell77	1.0225	1.02274		Cell77	1.02393	1.02216		Cell77	1.02895	1.02857		Cell77	1.03263	1.03612
	Cell78	0.986821	1.00763		Cell78	0.997539	1.0075		Cell78	1.00197	1.01011		Cell78	1.00289	1.00997		Cell78	1.0088	1.01309		Cell78	1.01344	1.01713		Cell78	1.02756	1.02811		Cell78	1.03295	1.03539		Cell78	1.03888	1.03958		Cell78	1.04248	1.04352

## Sheet: Fig. 7f
	Plotted Data Fig. 7f
	Control						Latrunculin A						Cdc42-KO
	Distance from Target (um)	Rel. Fret Ratio t= -0.3 sec	s.e.m. t= -0.3 sec	Rel. Fret Ratio t= 3.8 sec	s.e.m. t= 3.8 sec		Distance from Target (um)	Rel. Fret Ratio t= -0.3 sec	s.e.m. t= -0.3 sec	Rel. Fret Ratio t= 3.9 sec	s.e.m. t= 3.9 sec		Distance from Target (um)	Rel. Fret Ratio t= -0.3 sec	s.e.m. t= -0.3 sec	Rel. Fret Ratio t= 3.8 sec	s.e.m. t= 3.8 sec
	0	1	0	1.01346	0.00129145		0	1	0	1.0202	0.001222		0	1	0	1.0187	0.00202447
	1	1	0	1.01183	0.00117211		1	1	0	1.01803	0.00109724		1	1	0	1.01629	0.00190495
	2	1	0	1.00996	0.00100921		2	1	0	1.01521	0.000990133		2	1	0	1.01371	0.00154554
	3	1	0	1.0078	0.000860169		3	1	0	1.01251	0.000899349		3	1	0	1.0103	0.00129268
	4	1	0	1.00509	0.000716126		4	1	0	1.01002	0.000798865		4	1	0	1.00705	0.00107326
	5	1	0	1.00273	0.000628372		5	1	0	1.00789	0.000728158		5	1	0	1.00451	0.000905154
	6	1	0	1.00093	0.00057406		6	1	0	1.00635	0.000702235		6	1	0	1.00364	0.000878129
	7	1	0	0.999728	0.000570963		7	1	0	1.00498	0.000742672		7	1	0	1.00354	0.00104909
	8	1	0	0.999405	0.000581953		8	1	0	1.00404	0.000789617		8	1	0	1.00282	0.00121943
	9	1	0	0.999634	0.000637913		9	1	0	1.00296	0.000875595		9	1	0	1.00156	0.00147804
	The data reported below are the complete data sets that were used to generate the plotted data above. Each table below represents a specific distance from the stimulation site. The row values are the mean fret ratio from each cell for the specified distance bin. The columns are each time point. To calculate the Relative FRET ratios in the plotted data set, first divide all timepoints from each ce…
Control Cells	Distance From target =0um				Distance From target =1um				Distance From target =2um				Distance From target =3um				Distance From target =4um				Distance From target =5um				Distance From target =6um				Distance From target =7um				Distance From target =8um				Distance From target =9um
	cells	t= -0.3 sec	t= 3.8 sec		cells	t= -0.3 sec	t= 3.8 sec		cells	t= -0.3 sec	t= 3.8 sec		cells	t= -0.3 sec	t= 3.8 sec		cells	t= -0.3 sec	t= 3.8 sec		cells	t= -0.3 sec	t= 3.8 sec		cells	t= -0.3 sec	t= 3.8 sec		cells	t= -0.3 sec	t= 3.8 sec		cells	t= -0.3 sec	t= 3.8 sec		cells	t= -0.3 sec	t= 3.8 sec
	Cell1				Cell1				Cell1				Cell1				Cell1				Cell1				Cell1				Cell1				Cell1				Cell1
	Cell2	1.00004	1.01186		Cell2	1.00611	1.01723		Cell2	1.00425	1.01502		Cell2	1.00435	1.00944		Cell2	1.00442	1.00896		Cell2	1.00614	1.00635		Cell2	1.00418	1.00587		Cell2	1.01024	1.01085		Cell2	1.01859	1.01625		Cell2	1.01914	1.01932
	Cell3	1.02888	1.03418		Cell3	1.02594	1.03294		Cell3	1.02593	1.02644		Cell3	1.02926	1.02718		Cell3	1.03154	1.02702		Cell3	1.03515	1.02559		Cell3	1.03123	1.02598		Cell3	1.02649	1.03008		Cell3	1.02797	1.03034		Cell3	1.02807	1.02131
	Cell4	1.09669	1.11828		Cell4	1.10415	1.11644		Cell4	1.10993	1.11757		Cell4	1.11474	1.11801		Cell4	1.12097	1.11721		Cell4	1.12874	1.12405		Cell4	1.14025	1.13243		Cell4	1.14563	1.13882		Cell4	1.14876	1.14354		Cell4	1.14636	1.14463
	Cell5				Cell5				Cell5				Cell5				Cell5				Cell5				Cell5				Cell5				Cell5				Cell5
	Cell6	1.06899	1.08521		Cell6	1.06945	1.08556		Cell6	1.07276	1.08198		Cell6	1.07468	1.078		Cell6	1.07408	1.07893		Cell6	1.08203	1.08448		Cell6	1.0858	1.08817		Cell6	1.08679	1.08934		Cell6	1.07603	1.08305		Cell6	1.05897	1.07138
	Cell7	1.01207	1.01118		Cell7	1.01616	1.02667		Cell7	1.01416	1.02651		Cell7	1.01475	1.02249		Cell7	1.01469	1.02098		Cell7	1.01178	1.01925		Cell7	1.01007	1.01881		Cell7	1.01067	1.02212		Cell7	1.00914	1.0182		Cell7	1.0033	1.00436
	Cell8	1.02366	1.02735		Cell8	1.0287	1.03192		Cell8	1.03102	1.03286		Cell8	1.02883	1.02957		Cell8	1.02892	1.02612		Cell8	1.03474	1.02662		Cell8	1.0363	1.02567		Cell8	1.03396	1.02334		Cell8	1.03447	1.0234		Cell8	1.03625	1.02837
	Cell9	1.01223	1.03865		Cell9	1.01616	1.04832		Cell9	1.01297	1.04997		Cell9	1.01234	1.04622		Cell9	1.01649	1.03793		Cell9	1.018	1.02944		Cell9	1.02165	1.02251		Cell9	1.02743	1.01986		Cell9	1.02911	1.01937		Cell9	1.03165	1.02397
	Cell10				Cell10				Cell10				Cell10				Cell10				Cell10				Cell10				Cell10				Cell10				Cell10
	Cell11				Cell11				Cell11				Cell11				Cell11				Cell11				Cell11				Cell11				Cell11				Cell11
	Cell12	1.01685	1.02807		Cell12	1.02312	1.03834		Cell12	1.01946	1.03152		Cell12	1.01594	1.02752		Cell12	1.01905	1.02604		Cell12	1.0254	1.02616		Cell12	1.0202	1.01702		Cell12	1.01292	1.011		Cell12	1.00913	1.00558		Cell12	1.00598	1.00242
	Cell13				Cell13				Cell13				Cell13				Cell13				Cell13				Cell13				Cell13				Cell13				Cell13
	Cell14	0.976276	0.988488		Cell14	0.978939	0.992984		Cell14	0.980742	0.997654		Cell14	0.990393	1.00542		Cell14	0.990681	1.00702		Cell14	0.992635	1.0072		Cell14	0.997939	1.00047		Cell14	0.999343	1.00061		Cell14	1.00111	1.01004		Cell14	1.00177	1.01295
	Cell15	1.00499	1.05202		Cell15	1.02214	1.05286		Cell15	1.02805	1.05362		Cell15	1.02588	1.05235		Cell15	1.0251	1.04542		Cell15	1.03435	1.04714		Cell15	1.03974	1.04587		Cell15	1.04498	1.04538		Cell15	1.05417	1.04974		Cell15	1.0633	1.05504
	Cell16	1.01212	1.01444		Cell16	1.01666	1.02084		Cell16	1.02407	1.02665		Cell16	1.02715	1.02598		Cell16	1.02932	1.0246		Cell16	1.03041	1.02578		Cell16	1.02551	1.02332		Cell16	1.01869	1.02182		Cell16	1.00461	1.01307		Cell16	1.01484	1.01681
	Cell17	1.05726	1.09986		Cell17	1.05274	1.09814		Cell17	1.05313	1.08915		Cell17	1.05726	1.08562		Cell17	1.05993	1.0805		Cell17	1.06204	1.07159		Cell17	1.06729	1.06985		Cell17	1.06853	1.0664		Cell17	1.07388	1.06803		Cell17	1.07819	1.07189
	Cell18	1.00024	1.03238		Cell18	1.00459	1.03179		Cell18	1.00741	1.03186		Cell18	1.01678	1.0351		Cell18	1.02156	1.02893		Cell18	1.02371	1.02522		Cell18	1.02478	1.02761		Cell18	1.02006	1.02092		Cell18	1.02064	1.02121		Cell18	1.02102	1.02219
	Cell19	1.05163	1.0944		Cell19	1.05744	1.10315		Cell19	1.06311	1.09734		Cell19	1.0686	1.09006		Cell19	1.07241	1.08696		Cell19	1.07706	1.08575		Cell19	1.07888	1.07981		Cell19	1.08312	1.08156		Cell19	1.0834	1.08595		Cell19	1.09115	1.09121
	Cell20	1.06593	1.08051		Cell20	1.0627	1.07687		Cell20	1.05829	1.0722		Cell20	1.05215	1.06273		Cell20	1.04599	1.05621		Cell20	1.04875	1.05526		Cell20	1.05303	1.05469		Cell20	1.05737	1.0509		Cell20	1.05776	1.04741		Cell20	1.05693	1.05343
	Cell21	1.03087	1.0373		Cell21	1.043	1.04646		Cell21	1.04383	1.0508		Cell21	1.04524	1.05321		Cell21	1.04397	1.05099		Cell21	1.0452	1.05262		Cell21	1.04885	1.05099		Cell21	1.04848	1.05067		Cell21	1.04713	1.06658		Cell21	1.05243	1.06617
	Cell22	1.00235	1.00774		Cell22	1.00931	1.01045		Cell22	1.00893	1.00842		Cell22	1.00951	1.00583		Cell22	1.0058	1.00466		Cell22	1.00687	1.00423		Cell22	1.00528	1.00423		Cell22	1.00395	1.00235		Cell22	1.00268	1.00204		Cell22	1.00572	1.0022
	Cell23	1.03082	1.0215		Cell23	1.03651	1.02799		Cell23	1.04327	1.03412		Cell23	1.04686	1.03495		Cell23	1.04963	1.03306		Cell23	1.05151	1.03695		Cell23	1.05595	1.04162		Cell23	1.05736	1.04434		Cell23	1.0565	1.04289		Cell23	1.06217	1.0489
	Cell24	1.03122	1.02852		Cell24	1.03148	1.0294		Cell24	1.03152	1.0291		Cell24	1.03244	1.03045		Cell24	1.03088	1.02881		Cell24	1.03203	1.03221		Cell24	1.03588	1.03757		Cell24	1.03235	1.03642		Cell24	1.03466	1.03813		Cell24	1.04297	1.0427
	Cell25	0.989815	0.998629		Cell25	0.992417	1.00476		Cell25	0.991601	1.00595		Cell25	0.987175	1.00494		Cell25	0.988676	1.00233		Cell25	0.994782	1.00628		Cell25	0.99838	1.00588		Cell25	0.999763	1.00597		Cell25	1.00043	1.00954		Cell25	1.00008	1.00941
	Cell26	0.974592	0.99941		Cell26	0.981196	1.00314		Cell26	0.981333	0.999989		Cell26	0.984115	0.995271		Cell26	0.9807	0.99521		Cell26	0.982779	0.995735		Cell26	0.983261	0.993353		Cell26	0.983526	0.994013		Cell26	0.992533	0.994589		Cell26	1.00151	0.996769
	Cell27	1.02808	1.0315		Cell27	1.03317	1.02901		Cell27	1.03005	1.026		Cell27	1.02655	1.02923		Cell27	1.0236	1.02595		Cell27	1.0259	1.023		Cell27	1.02512	1.02225		Cell27	1.0219	1.02498		Cell27	1.022	1.02393		Cell27	1.02427	1.02777
	Cell28	1.01753	1.04115		Cell28	1.02441	1.05269		Cell28	1.02805	1.05085		Cell28	1.02504	1.04462		Cell28	1.02176	1.03603		Cell28	1.02425	1.02955		Cell28	1.0271	1.02763		Cell28	1.02671	1.02775		Cell28	1.02587	1.02975		Cell28	1.02918	1.04142
	Cell29	1.01838	1.05714		Cell29	1.02499	1.0617		Cell29	1.02739	1.06243		Cell29	1.02648	1.0558		Cell29	1.02596	1.05268		Cell29	1.03402	1.05314		Cell29	1.03921	1.05218		Cell29	1.04534	1.05367		Cell29	1.05015	1.05638		Cell29	1.05708	1.06165
	Cell30	0.98611	1.01871		Cell30	0.990076	1.0189		Cell30	0.990913	1.01863		Cell30	0.994015	1.01792		Cell30	0.996784	1.0103		Cell30	1.00212	1.01065		Cell30	1.00688	1.01219		Cell30	1.01105	1.01836		Cell30	1.02481	1.0311		Cell30	1.04217	1.03822
	Cell31	1.05384	1.07611		Cell31	1.06677	1.08172		Cell31	1.06919	1.08218		Cell31	1.06762	1.07452		Cell31	1.06692	1.06588		Cell31	1.0713	1.06444		Cell31	1.07121	1.06342		Cell31	1.06925	1.06128		Cell31	1.06591	1.05712		Cell31	1.06087	1.05354
	Cell32	1.05049	1.0765		Cell32	1.05897	1.07419		Cell32	1.05978	1.07388		Cell32	1.05775	1.07464		Cell32	1.06429	1.07005		Cell32	1.0642	1.07369		Cell32	1.06799	1.07406		Cell32	1.07249	1.07818		Cell32	1.08321	1.07709		Cell32	1.09224	1.08306
	Cell33	1.02056	1.01718		Cell33	1.02867	1.02587		Cell33	1.03352	1.02862		Cell33	1.03344	1.02915		Cell33	1.03105	1.02934		Cell33	1.03207	1.02912		Cell33	1.02956	1.02803		Cell33	1.0258	1.02642		Cell33	1.02586	1.02713		Cell33	1.0268	1.02781
	Cell34	0.987361	1.0274		Cell34	1.00445	1.02769		Cell34	1.00173	1.0241		Cell34	1.00286	1.02503		Cell34	1.00079	1.01957		Cell34	1.00341	1.01632		Cell34	1.00698	1.01298		Cell34	1.00952	1.01308		Cell34	1.01313	1.01611		Cell34	1.01771	1.01838
	Cell35	1.04891	1.05504		Cell35	1.05583	1.05403		Cell35	1.05594	1.05295		Cell35	1.05327	1.05274		Cell35	1.05511	1.04982		Cell35	1.05545	1.04706		Cell35	1.05745	1.0483		Cell35	1.05695	1.05053		Cell35	1.05606	1.04251		Cell35	1.0467	1.03715
	Cell36	1.03408	1.04346		Cell36	1.03716	1.04831		Cell36	1.03704	1.04657		Cell36	1.03842	1.04158		Cell36	1.04038	1.04085		Cell36	1.04791	1.0439		Cell36	1.05147	1.04756		Cell36	1.05138	1.04549		Cell36	1.05154	1.04712		Cell36	1.04717	1.04824
	Cell37	1.04134	1.07295		Cell37	1.04073	1.07417		Cell37	1.04076	1.07359		Cell37	1.04114	1.06737		Cell37	1.04563	1.06259		Cell37	1.05229	1.06577		Cell37	1.05348	1.06189		Cell37	1.0561	1.06107		Cell37	1.05855	1.06173		Cell37	1.06308	1.06026
	Cell38	1.02012	1.02626		Cell38	1.02286	1.03352		Cell38	1.02105	1.03462		Cell38	1.02242	1.03248		Cell38	1.01871	1.02857		Cell38	1.01744	1.0298		Cell38	1.01764	1.02917		Cell38	1.01938	1.02919		Cell38	1.0242	1.02981		Cell38	1.02529	1.03214
	Cell39	1.06536	1.05591		Cell39	1.06827	1.06221		Cell39	1.06917	1.06668		Cell39	1.06857	1.0662		Cell39	1.06851	1.06238		Cell39	1.06724	1.06115		Cell39	1.06132	1.05979		Cell39	1.06163	1.05916		Cell39	1.06726	1.05689		Cell39	1.07274	1.06091
	Cell40	1.07689	1.07484		Cell40	1.0885	1.08268		Cell40	1.08721	1.08303		Cell40	1.08757	1.08102		Cell40	1.08768	1.07671		Cell40	1.09242	1.07624		Cell40	1.09202	1.07532		Cell40	1.09011	1.07363		Cell40	1.08747	1.07463		Cell40	1.08541	1.07775
	Cell41	1.01483	1.02828		Cell41	1.02338	1.03565		Cell41	1.02598	1.03165		Cell41	1.02529	1.02992		Cell41	1.02341	1.03026		Cell41	1.02674	1.02364		Cell41	1.02804	1.01765		Cell41	1.02316	1.01488		Cell41	1.01968	1.01166		Cell41	1.02288	1.01489
	Cell42	1.04728	1.05261		Cell42	1.04861	1.05635		Cell42	1.04869	1.05858		Cell42	1.04977	1.05673		Cell42	1.04993	1.05523		Cell42	1.05341	1.05374		Cell42	1.05877	1.05284		Cell42	1.0619	1.053		Cell42	1.06346	1.05319		Cell42	1.06558	1.05508
	Cell43	1.06512	1.08298		Cell43	1.06471	1.09408		Cell43	1.06208	1.09008		Cell43	1.06318	1.08469		Cell43	1.06686	1.08166		Cell43	1.07476	1.08266		Cell43	1.08514	1.07964		Cell43	1.0878	1.07288		Cell43	1.08631	1.06889		Cell43	1.0903	1.06754
	Cell44				Cell44				Cell44				Cell44				Cell44				Cell44				Cell44				Cell44				Cell44				Cell44
	Cell45	1.05567	1.0374		Cell45	1.05878	1.04791		Cell45	1.06408	1.05232		Cell45	1.06435	1.05607		Cell45	1.0603	1.05216		Cell45	1.06284	1.05363		Cell45	1.06181	1.05997		Cell45	1.06334	1.0605		Cell45	1.06478	1.06006		Cell45	1.06338	1.05941
	Cell46	1.06936	1.09277		Cell46	1.077	1.10159		Cell46	1.08167	1.1026		Cell46	1.08237	1.10037		Cell46	1.08638	1.09855		Cell46	1.09242	1.09624		Cell46	1.09547	1.09356		Cell46	1.09623	1.09077		Cell46	1.09525	1.08884		Cell46	1.10004	1.0954
	Cell47	1.01679	1.02621		Cell47	1.02364	1.03698		Cell47	1.02757	1.03866		Cell47	1.02602	1.03172		Cell47	1.02625	1.03362		Cell47	1.03499	1.03545		Cell47	1.0359	1.03752		Cell47	1.03666	1.03455		Cell47	1.03814	1.03209		Cell47	1.03815	1.0295
	Cell48	1.02963	1.05532		Cell48	1.03761	1.0591		Cell48	1.0406	1.05555		Cell48	1.04477	1.05769		Cell48	1.04734	1.05336		Cell48	1.0523	1.05282		Cell48	1.05548	1.05337		Cell48	1.05893	1.05657		Cell48	1.06819	1.06455		Cell48	1.07979	1.07798
	Cell49	1.08679	1.09867		Cell49	1.09004	1.10393		Cell49	1.08786	1.10057		Cell49	1.0883	1.09899		Cell49	1.09028	1.09756		Cell49	1.09217	1.09594		Cell49	1.09333	1.10079		Cell49	1.0912	1.09693		Cell49	1.09029	1.09481		Cell49	1.084	1.10145
	Cell50	1.00582	1.04018		Cell50	1.01255	1.03827		Cell50	1.01738	1.03423		Cell50	1.02258	1.02656		Cell50	1.02401	1.02254		Cell50	1.02995	1.02258		Cell50	1.03393	1.02163		Cell50	1.03281	1.01794		Cell50	1.03013	1.01997		Cell50	1.04476	1.04266
	Cell51	0.994574	0.992751		Cell51	1.00077	0.99802		Cell51	1.00414	1.00187		Cell51	1.00196	1.0029		Cell51	1.00365	1.0021		Cell51	1.0102	1.00738		Cell51	1.01478	1.0122		Cell51	1.01451	1.01232		Cell51	1.01921	1.01714		Cell51	1.02799	1.02538
	Cell52	0.98649	0.982672		Cell52	0.993575	0.983242		Cell52	0.99136	0.977462		Cell52	0.989919	0.978924		Cell52	0.988682	0.981103		Cell52	0.989898	0.985351		Cell52	0.993062	0.987801		Cell52	0.99679	0.993542		Cell52	1.00321	1.00269		Cell52	1.00588	1.008
	Cell53	1.01647	1.06922		Cell53	1.02354	1.07187		Cell53	1.02527	1.06948		Cell53	1.02946	1.06667		Cell53	1.03618	1.06337		Cell53	1.04147	1.05801		Cell53	1.04451	1.05499		Cell53	1.04484	1.04807		Cell53	1.04468	1.04421		Cell53	1.04606	1.04047
	Cell54	1.05134	1.03406		Cell54	1.05292	1.04001		Cell54	1.0498	1.03959		Cell54	1.0458	1.03852		Cell54	1.04106	1.03473		Cell54	1.04485	1.03408		Cell54	1.04657	1.03211		Cell54	1.05022	1.02679		Cell54	1.05884	1.02542		Cell54	1.07399	1.02664
	Cell55	1.01063	1.06362		Cell55	1.02146	1.06291		Cell55	1.02714	1.06112		Cell55	1.02963	1.06188		Cell55	1.03868	1.06366		Cell55	1.04566	1.06135		Cell55	1.05796	1.05849		Cell55	1.06111	1.06051		Cell55	1.05598	1.05566		Cell55	1.05369	1.05842
	Cell56				Cell56				Cell56				Cell56				Cell56				Cell56				Cell56				Cell56				Cell56				Cell56
	Cell57	1.05623	1.08067		Cell57	1.06423	1.08357		Cell57	1.06969	1.08245		Cell57	1.06829	1.08151		Cell57	1.06715	1.07874		Cell57	1.06874	1.07659		Cell57	1.07288	1.07317		Cell57	1.07416	1.07185		Cell57	1.07705	1.07145		Cell57	1.08338	1.07024
	Cell58	0.98805	1.02352		Cell58	0.983474	1.02476		Cell58	0.980637	1.01063		Cell58	0.982088	1.00856		Cell58	0.989842	1.00526		Cell58	0.99216	1.00508		Cell58	0.997419	1.00958		Cell58	1.00567	1.01605		Cell58	1.01832	1.02115		Cell58	1.02876	1.04211
	Cell59	1.06169	1.11088		Cell59	1.07478	1.11204		Cell59	1.08155	1.11205		Cell59	1.07819	1.10775		Cell59	1.076	1.09643		Cell59	1.08002	1.09143		Cell59	1.07781	1.08859		Cell59	1.08132	1.08866		Cell59	1.08402	1.09378		Cell59	1.08559	1.10858
	Cell60				Cell60				Cell60				Cell60				Cell60				Cell60				Cell60				Cell60				Cell60				Cell60
	Cell61				Cell61				Cell61				Cell61				Cell61				Cell61				Cell61				Cell61				Cell61				Cell61
	Cell62	1.04794	1.041		Cell62	1.0541	1.05002		Cell62	1.05411	1.05454		Cell62	1.05349	1.05617		Cell62	1.05533	1.05294		Cell62	1.05366	1.0507		Cell62	1.0572	1.05609		Cell62	1.06815	1.06636		Cell62	1.07881	1.07648		Cell62	1.08393	1.09182
	Cell63	1.01195	1.00857		Cell63	1.01561	1.01744		Cell63	1.01406	1.02785		Cell63	1.01672	1.02675		Cell63	1.01776	1.02384		Cell63	1.021	1.02449		Cell63	1.02003	1.01517		Cell63	1.01274	1.00951		Cell63	1.01439	1.01417		Cell63	1.01699	1.01819
	Cell64				Cell64				Cell64				Cell64				Cell64				Cell64				Cell64				Cell64				Cell64				Cell64
	Cell65	1.05738	1.08549		Cell65	1.06018	1.08205		Cell65	1.06149	1.0796		Cell65	1.06027	1.07747		Cell65	1.06036	1.07327		Cell65	1.06347	1.07407		Cell65	1.06391	1.07688		Cell65	1.06381	1.08002		Cell65	1.06113	1.07577		Cell65	1.05996	1.06954
	Cell66	1.10401	1.1089		Cell66	1.11113	1.12004		Cell66	1.11389	1.12331		Cell66	1.1167	1.1235		Cell66	1.12035	1.12486		Cell66	1.12668	1.1285		Cell66	1.127	1.12892		Cell66	1.12208	1.12365		Cell66	1.12499	1.12719		Cell66	1.13283	1.13815
	Cell67	1.00779	1.01031		Cell67	1.00827	1.01274		Cell67	1.01228	1.01351		Cell67	1.02068	1.019		Cell67	1.02188	1.02161		Cell67	1.02307	1.01907		Cell67	1.02299	1.01444		Cell67	1.01693	1.00491		Cell67	1.01672	1.0094		Cell67	1.01931	1.00977
	Cell68	1.09366	1.0581		Cell68	1.10433	1.0722		Cell68	1.11045	1.08223		Cell68	1.1129	1.08782		Cell68	1.11139	1.09169		Cell68	1.10872	1.09801		Cell68	1.10278	1.10059		Cell68	1.10005	1.09923		Cell68	1.10143	1.10305		Cell68	1.09981	1.09676
	Cell69	1.04985	1.05544		Cell69	1.05245	1.05508		Cell69	1.05319	1.05537		Cell69	1.04799	1.04914		Cell69	1.04547	1.04214		Cell69	1.04685	1.03933		Cell69	1.04538	1.03788		Cell69	1.03882	1.03811		Cell69	1.03712	1.03398		Cell69	1.0457	1.04062
	Cell70				Cell70				Cell70				Cell70				Cell70				Cell70				Cell70				Cell70				Cell70				Cell70
	Cell71	1.00979	1.03278		Cell71	1.01875	1.03734		Cell71	1.02386	1.03557		Cell71	1.02027	1.03435		Cell71	1.0167	1.03119		Cell71	1.01753	1.03522		Cell71	1.0207	1.03757		Cell71	1.02684	1.03986		Cell71	1.03472	1.04536		Cell71	1.03986	1.04978
	Cell72	0.973537	1.00529		Cell72	0.982676	1.00048		Cell72	0.984798	0.998424		Cell72	0.983338	0.997917		Cell72	0.987444	0.996607		Cell72	0.984897	0.992782		Cell72	0.987758	0.993789		Cell72	1.00403	1.00308		Cell72	1.0138	1.0187		Cell72	1.02892	1.03112
	Cell73				Cell73				Cell73				Cell73				Cell73				Cell73				Cell73				Cell73				Cell73				Cell73
	Cell74	1.03338	1.04893		Cell74	1.04553	1.05832		Cell74	1.05181	1.05434		Cell74	1.05064	1.05046		Cell74	1.0493	1.04662		Cell74	1.05078	1.04828		Cell74	1.05408	1.04795		Cell74	1.0511	1.05103		Cell74	1.04663	1.05546		Cell74	1.04476	1.05381
	Cell75	0.995333	1.02716		Cell75	1.00443	1.02827		Cell75	1.01005	1.02764		Cell75	1.00979	1.02741		Cell75	1.01081	1.02748		Cell75	1.01361	1.03297		Cell75	1.01666	1.03249		Cell75	1.02511	1.02923		Cell75	1.03072	1.02726		Cell75	1.0456	1.03403
	Cell76	1.0147	1.03739		Cell76	1.02909	1.03635		Cell76	1.03051	1.03472		Cell76	1.03251	1.03759		Cell76	1.03975	1.03931		Cell76	1.04357	1.04449		Cell76	1.0425	1.04638		Cell76	1.03801	1.0407		Cell76	1.03635	1.03659		Cell76	1.03092	1.03026
	Cell77	1.05384	1.0654		Cell77	1.05897	1.07428		Cell77	1.0644	1.07149		Cell77	1.0683	1.06829		Cell77	1.07415	1.06737		Cell77	1.07929	1.07118		Cell77	1.08358	1.07258		Cell77	1.08749	1.07257		Cell77	1.08825	1.07103		Cell77	1.09261	1.07495
	Cell78	1.00698	1.04751		Cell78	1.01	1.04924		Cell78	1.01523	1.04422		Cell78	1.01288	1.03714		Cell78	1.01056	1.02855		Cell78	1.01571	1.02677		Cell78	1.02752	1.02596		Cell78	1.03346	1.02769		Cell78	1.03521	1.02974		Cell78	1.02985	1.02776
	Cell79	1.00593	1.02734		Cell79	1.01101	1.03194		Cell79	1.01121	1.02978		Cell79	1.00907	1.02678		Cell79	1.00649	1.02343		Cell79	1.00044	1.02235		Cell79	0.997652	1.01858		Cell79	0.994703	1.00825		Cell79	0.99611	0.999892		Cell79
	Cell80	1.01891	1.02991		Cell80	1.02807	1.03139		Cell80	1.03812	1.03388		Cell80	1.04193	1.03791		Cell80	1.04293	1.04118		Cell80	1.04666	1.0416		Cell80	1.04971	1.04339		Cell80	1.05155	1.04439		Cell80	1.04672	1.04449		Cell80	1.03902	1.04766
	Cell81	1.03856	1.05933		Cell81	1.04336	1.06366		Cell81	1.04565	1.06488		Cell81	1.05119	1.06924		Cell81	1.05414	1.06879		Cell81	1.05676	1.06793		Cell81	1.05336	1.06669		Cell81	1.05188	1.06302		Cell81	1.05189	1.06208		Cell81	1.05084	1.06579
	Cell82	1.01628	1.02441		Cell82	1.02188	1.02043		Cell82	1.02088	1.01878		Cell82	1.01979	1.01865		Cell82	1.01783	1.02085		Cell82	1.01956	1.02472		Cell82	1.02009	1.01745		Cell82	1.01931	1.00714		Cell82	1.02233	1.0077		Cell82	1.0278	1.00892
	Cell83	1.12826	1.13077		Cell83	1.13108	1.13191		Cell83	1.13215	1.13087		Cell83	1.12895	1.1252		Cell83	1.12621	1.12298		Cell83	1.12949	1.12578		Cell83	1.13858	1.13127		Cell83	1.14415	1.12946		Cell83	1.1404	1.13155		Cell83	1.14156	1.1373
	Cell84	1.06717	1.10686		Cell84	1.07618	1.11349		Cell84	1.08004	1.10727		Cell84	1.07548	1.10028		Cell84	1.0688	1.09282		Cell84	1.06611	1.08272		Cell84	1.05759	1.06957		Cell84	1.05341	1.06251		Cell84	1.04711	1.05247		Cell84	1.0475	1.05039
	Cell85	0.989823	1.00068		Cell85	0.994093	1.00734		Cell85	0.991466	1.01019		Cell85	0.985956	1.00763		Cell85	0.985742	1.00593		Cell85	0.987217	1.00902		Cell85	0.990072	1.01114		Cell85	0.990896	1.00693		Cell85	0.986751	0.999135		Cell85	0.994001	0.997877
	Cell86	1.02486	1.05251		Cell86	1.03502	1.0547		Cell86	1.04269	1.05982		Cell86	1.0458	1.06035		Cell86	1.04192	1.05834		Cell86	1.04333	1.06592		Cell86	1.04166	1.06142		Cell86	1.0276	1.04091		Cell86	1.00675	1.01799		Cell86
	Cell87	1.00946	1.00579		Cell87	1.01208	1.00963		Cell87	1.01591	1.0119		Cell87	1.01514	1.01671		Cell87	1.02196	1.02078		Cell87	1.03246	1.02917		Cell87	1.03742	1.03211		Cell87	1.04207	1.03204		Cell87	1.04964	1.03972		Cell87	1.05302	1.05241
	Cell88	1.07422	1.06047		Cell88	1.08665	1.06309		Cell88	1.0888	1.06856		Cell88	1.08974	1.07169		Cell88	1.08827	1.06783		Cell88	1.08924	1.06573		Cell88	1.08701	1.06714		Cell88	1.08879	1.07255		Cell88	1.09129	1.08163		Cell88	1.08683	1.09497
	Cell89	1.0464	1.05587		Cell89	1.0604	1.05771		Cell89	1.06257	1.05556		Cell89	1.06335	1.05435		Cell89	1.06186	1.05396		Cell89	1.06414	1.05939		Cell89	1.06068	1.06252		Cell89	1.05203	1.05773		Cell89	1.04946	1.0565		Cell89	1.05037	1.04741
	Cell90	1.02805	1.02263		Cell90	1.03779	1.02375		Cell90	1.0373	1.02797		Cell90	1.0395	1.02765		Cell90	1.03816	1.02883		Cell90	1.03964	1.03259		Cell90	1.04321	1.03836		Cell90	1.04044	1.03686		Cell90	1.02713	1.02313		Cell90	1.01583	1.01249
	Cell91	1.04021	1.03702		Cell91	1.04211	1.04188		Cell91	1.04412	1.04562		Cell91	1.04237	1.04455		Cell91	1.04248	1.04497		Cell91	1.04578	1.04836		Cell91	1.0487	1.05287		Cell91	1.05253	1.06229		Cell91	1.0569	1.07187		Cell91	1.06312	1.07633
	Cell92				Cell92				Cell92				Cell92				Cell92				Cell92				Cell92				Cell92				Cell92				Cell92
	Cell93	1.03474	1.02687		Cell93	1.03778	1.03353		Cell93	1.03727	1.03637		Cell93	1.04161	1.04113		Cell93	1.04466	1.03992		Cell93	1.04937	1.04354		Cell93	1.05211	1.0426		Cell93	1.05312	1.04343		Cell93	1.05987	1.04747		Cell93	1.06507	1.05693
	Cell94	1.03236	1.00863		Cell94	1.0318	1.01299		Cell94	1.02447	1.01127		Cell94	1.02324	1.01232		Cell94	1.0202	1.01112		Cell94	1.01985	1.01422		Cell94	1.02557	1.01792		Cell94	1.02937	1.02196		Cell94	1.03513	1.0279		Cell94	1.03655	1.03213
	Cell95	1.03372	1.04869		Cell95	1.04006	1.04928		Cell95	1.03718	1.04387		Cell95	1.03885	1.04202		Cell95	1.03536	1.03873		Cell95	1.03631	1.03522		Cell95	1.03584	1.03546		Cell95	1.03489	1.03033		Cell95	1.03556	1.02737		Cell95	1.03049	1.02237
	Cell96	0.99793	0.996236		Cell96	1.00424	1.00062		Cell96	1.00103	1.00474		Cell96	1.00067	1.00306		Cell96	1.00103	1.00442		Cell96	1.00598	1.00893		Cell96	1.00959	1.01248		Cell96	1.00317	1.01195		Cell96	1.00517	1.01044		Cell96	1.01101	1.01285
	Cell97	1.02629	1.02524		Cell97	1.03072	1.03563		Cell97	1.03648	1.04249		Cell97	1.03332	1.04379		Cell97	1.03332	1.04626		Cell97	1.03745	1.04941		Cell97	1.04191	1.05326		Cell97	1.04216	1.05079		Cell97	1.04177	1.04978		Cell97	1.04625	1.05276
	Cell98	1.01358	1.03004		Cell98	1.02333	1.04178		Cell98	1.03278	1.04019		Cell98	1.03812	1.03802		Cell98	1.04174	1.0372		Cell98	1.04509	1.04363		Cell98	1.04636	1.0448		Cell98	1.04254	1.04291		Cell98	1.04646	1.04904		Cell98	1.05032	1.04952
	Cell99	1.02973	1.0442		Cell99	1.04309	1.05118		Cell99	1.04782	1.0516		Cell99	1.04694	1.05244		Cell99	1.04743	1.05405		Cell99	1.04571	1.05477		Cell99	1.04736	1.05082		Cell99	1.05023	1.04729		Cell99	1.04421	1.04881		Cell99	1.04039	1.04191
	Cell100	1.08784	1.12933		Cell100	1.095	1.13099		Cell100	1.10183	1.13244		Cell100	1.10225	1.1303		Cell100	1.09845	1.12898		Cell100	1.10665	1.12867		Cell100	1.11431	1.13078		Cell100	1.12063	1.13822		Cell100	1.12755	1.13852		Cell100	1.13862	1.14025
	Cell101	1.02636	1.04495		Cell101	1.0382	1.05197		Cell101	1.04067	1.04749		Cell101	1.04301	1.04288		Cell101	1.04501	1.04266		Cell101	1.04679	1.04279		Cell101	1.04139	1.03478		Cell101	1.035	1.02041		Cell101	1.02528	1.00663		Cell101
	Cell102	1.02091	1.04159		Cell102	1.02576	1.04664		Cell102	1.0289	1.04749		Cell102	1.02814	1.03915		Cell102	1.02983	1.03229		Cell102	1.03556	1.03589		Cell102	1.04161	1.0397		Cell102	1.03562	1.03228		Cell102	1.03191	1.02967		Cell102	1.02952	1.02421
	Cell103				Cell103				Cell103				Cell103				Cell103				Cell103				Cell103				Cell103				Cell103				Cell103
	Cell104				Cell104				Cell104				Cell104				Cell104				Cell104				Cell104				Cell104				Cell104				Cell104
	Cell105	0.97973	1.02514		Cell105	0.98854	1.02863		Cell105	0.992286	1.01875		Cell105	0.993989	1.00778		Cell105	0.997886	1.00497		Cell105	1.00038	1.00409		Cell105	0.994521	0.99568		Cell105	0.993319	0.990304		Cell105	0.999611	0.999119		Cell105	1.00429	1.00204
	Cell106	1.03315	1.02659		Cell106	1.04185	1.03159		Cell106	1.04285	1.03073		Cell106	1.03982	1.03016		Cell106	1.03612	1.02986		Cell106	1.03697	1.03135		Cell106	1.04039	1.03414		Cell106	1.03738	1.03297		Cell106	1.03545	1.03357		Cell106	1.039	1.03987
	Cell107	1.01949	1.03522		Cell107	1.0218	1.03232		Cell107	1.02275	1.02974		Cell107	1.02355	1.02481		Cell107	1.01825	1.02653		Cell107	1.01828	1.0295		Cell107	1.02193	1.02471		Cell107	1.01151	0.9992		Cell107	0.993486	0.99451		Cell107	0.985124	0.991979
	Cell108	1.00205	1.00089		Cell108	1.01076	1.01419		Cell108	1.00973	1.0131		Cell108	1.01118	1.01298		Cell108	1.0141	1.01251		Cell108	1.02302	1.02071		Cell108	1.02551	1.02455		Cell108	1.03283	1.0286		Cell108	1.04409	1.0357		Cell108	1.04518	1.05004
	Cell109	0.957307	0.98024		Cell109	0.961722	0.985597		Cell109	0.966285	0.984094		Cell109	0.9681	0.981026		Cell109	0.973669	0.981145		Cell109	0.988786	0.991239		Cell109	0.992605	0.989757		Cell109	0.998735	0.986032		Cell109	0.999154	0.995891		Cell109	0.992632	0.998103
	Cell110				Cell110				Cell110				Cell110				Cell110				Cell110				Cell110				Cell110				Cell110				Cell110
	Cell111	1.01767	1.05082		Cell111	1.02821	1.05567		Cell111	1.03214	1.05364		Cell111	1.03071	1.04947		Cell111	1.03369	1.04295		Cell111	1.03788	1.03783		Cell111	1.03491	1.0339		Cell111	1.04007	1.03446		Cell111	1.04956	1.04347		Cell111	1.05597	1.05352
	Cell112	1.00927	1.02627		Cell112	1.01469	1.0292		Cell112	1.01834	1.02498		Cell112	1.01835	1.02279		Cell112	1.01537	1.02056		Cell112	1.01276	1.01866		Cell112	1.01691	1.01733		Cell112	1.0219	1.01958		Cell112	1.02142	1.01953		Cell112	1.02392	1.0185
	Cell113				Cell113				Cell113				Cell113				Cell113				Cell113				Cell113				Cell113				Cell113				Cell113
	Cell114	0.991195	0.987622		Cell114	0.998456	0.99953		Cell114	0.999401	1.01049		Cell114	1.00006	1.01309		Cell114	0.996925	1.01201		Cell114	1.00299	1.0087		Cell114	1.00647	1.00962		Cell114	1.00675	1.0118		Cell114	1.00711	1.0096		Cell114	1.00551	1.01078
	Cell115				Cell115				Cell115				Cell115				Cell115				Cell115				Cell115				Cell115				Cell115				Cell115
	Cell116				Cell116				Cell116				Cell116				Cell116				Cell116				Cell116				Cell116				Cell116				Cell116
	Cell117	1.02588	1.03824		Cell117	1.03599	1.04784		Cell117	1.04406	1.05008		Cell117	1.04563	1.04838		Cell117	1.04831	1.04666		Cell117	1.05078	1.04388		Cell117	1.05695	1.04864		Cell117	1.06203	1.05255		Cell117	1.06859	1.05912		Cell117	1.07172	1.06088
	Cell118	0.982638	1.02795		Cell118	0.981005	1.02924		Cell118	0.978967	1.01982		Cell118	0.981554	1.00667		Cell118	0.985838	0.999118		Cell118	0.994168	1.00193		Cell118	1.00329	1.00543		Cell118	1.011	1.008		Cell118	1.016	1.00705		Cell118	1.02494	1.01598
	Cell119	1.05327	1.06111		Cell119	1.04952	1.05918		Cell119	1.04651	1.05554		Cell119	1.03822	1.04285		Cell119	1.03141	1.03517		Cell119	1.03104	1.03435		Cell119	1.03324	1.04227		Cell119	1.04386	1.0479		Cell119	1.04899	1.04242		Cell119	1.04701	1.03989
	Cell120	1.01789	1.02559		Cell120	1.0229	1.03043		Cell120	1.0247	1.03246		Cell120	1.0278	1.03409		Cell120	1.03072	1.03535		Cell120	1.03423	1.03385		Cell120	1.03959	1.03778		Cell120	1.03772	1.03897		Cell120	1.02583	1.03643		Cell120	1.02743	1.03517
	Cell121				Cell121				Cell121				Cell121				Cell121				Cell121				Cell121				Cell121				Cell121				Cell121
	Cell122	1.02665	1.02017		Cell122	1.02745	1.02149		Cell122	1.02852	1.02435		Cell122	1.02502	1.02436		Cell122	1.02249	1.02107		Cell122	1.02152	1.01569		Cell122	1.01903	1.01592		Cell122	1.01371	1.01284		Cell122	1.0119	1.00645		Cell122	1.0059	0.997618
	Cell123	1.03575	1.02612		Cell123	1.04136	1.03266		Cell123	1.03994	1.03676		Cell123	1.04479	1.03868		Cell123	1.04901	1.04271		Cell123	1.04999	1.04443		Cell123	1.06132	1.0511		Cell123	1.07344	1.06168		Cell123	1.0799	1.07296		Cell123	1.07666	1.07966
	Cell124	1.06329	1.07532		Cell124	1.07596	1.08071		Cell124	1.08522	1.08659		Cell124	1.08551	1.08787		Cell124	1.08783	1.08795		Cell124	1.09325	1.09061		Cell124	1.10275	1.09762		Cell124	1.10745	1.10135		Cell124	1.11084	1.10225		Cell124	1.10744	1.09862
	Cell125	1.05329	1.05609		Cell125	1.06263	1.06135		Cell125	1.07028	1.06394		Cell125	1.06917	1.06544		Cell125	1.06691	1.06138		Cell125	1.06508	1.0535		Cell125	1.06053	1.05339		Cell125	1.06374	1.05669		Cell125	1.07624	1.07143		Cell125	1.08683	1.0826
	Cell126	1.03223	1.03657		Cell126	1.04253	1.0376		Cell126	1.05036	1.04506		Cell126	1.05308	1.0493		Cell126	1.05509	1.04982		Cell126	1.05737	1.05159		Cell126	1.06426	1.05926		Cell126	1.07205	1.06342		Cell126	1.0738	1.06715		Cell126	1.07896	1.07363
	Cell127	0.967409	0.998574		Cell127	0.980882	1.00885		Cell127	0.993137	1.02049		Cell127	1.00091	1.02384		Cell127	1.00593	1.02459		Cell127	1.0104	1.02398		Cell127	1.00771	1.02372		Cell127	1.01105	1.01747		Cell127	1.005	1.01418		Cell127	0.994276	0.998613
	Cell128	1.01346	1.02443		Cell128	1.02742	1.02754		Cell128	1.03915	1.04039		Cell128	1.03499	1.04225		Cell128	1.0341	1.04092		Cell128	1.03586	1.04075		Cell128	1.02522	1.03092		Cell128	1.00566	1.0118		Cell128	1.00564	1.00151		Cell128
	Cell129	1.02046	1.03169		Cell129	1.0267	1.02865		Cell129	1.02975	1.02981		Cell129	1.0277	1.02557		Cell129	1.02941	1.0267		Cell129	1.03384	1.02801		Cell129	1.03338	1.02518		Cell129	1.02922	1.01889		Cell129	1.02918	1.0225		Cell129	1.0423	1.03328
	Cell130	0.996745	1.04415		Cell130	0.998755	1.0443		Cell130	1.00091	1.04388		Cell130	1.00493	1.04145		Cell130	1.00897	1.03749		Cell130	1.01613	1.03167		Cell130	1.02012	1.02788		Cell130	1.0215	1.02551		Cell130	1.02266	1.02455		Cell130	1.01837	1.02403
	Cell131	0.992148	0.999547		Cell131	0.993936	1.00015		Cell131	0.99245	1.00433		Cell131	0.991213	1.00579		Cell131	0.995014	1.00477		Cell131	1.00147	1.00809		Cell131	1.00163	1.00655		Cell131	0.996583	1.00038		Cell131	1.00652	1.00529		Cell131	1.03288	1.02433
	Cell132	1.07429	1.08482		Cell132	1.0824	1.08823		Cell132	1.09153	1.08882		Cell132	1.09225	1.08536		Cell132	1.0922	1.08394		Cell132	1.09419	1.08016		Cell132	1.09691	1.08097		Cell132	1.09764	1.08021		Cell132	1.09888	1.07659		Cell132	1.10111	1.07911
	Cell133	0.996	1.01265		Cell133	1.00156	1.01516		Cell133	1.00316	1.01834		Cell133	1.0054	1.02151		Cell133	1.00821	1.023		Cell133	1.01363	1.02517		Cell133	1.01522	1.02366		Cell133	1.01432	1.02328		Cell133	1.01698	1.0252		Cell133	1.02779	1.02889
	Cell134	0.984788	1.01799		Cell134	0.979827	1.01446		Cell134	0.979196	1.0149		Cell134	0.981997	1.01398		Cell134	0.987147	1.00846		Cell134	0.992315	1.00634		Cell134	0.99381	1.004		Cell134	0.991422	0.993897		Cell134	0.991519	0.999118		Cell134	0.987856	0.989303
	Cell135	0.942107	0.950751		Cell135	0.947298	0.958394		Cell135	0.947275	0.962137		Cell135	0.948162	0.957846		Cell135	0.958509	0.965741		Cell135	0.966792	0.970208		Cell135	0.969293	0.971505		Cell135	0.97043	0.972027		Cell135	0.958848	0.963263		Cell135	0.949214	0.954851
	Cell136	0.985888	0.981794		Cell136	0.990701	0.987356		Cell136	0.992416	0.991439		Cell136	0.993737	0.992473		Cell136	0.993787	0.993436		Cell136	0.99223	0.992281		Cell136	0.993677	0.996859		Cell136	0.997585	1.00317		Cell136	1.00393	1.0073		Cell136	1.01027	1.01282
	Cell137	0.979141	1.01727		Cell137	0.986835	1.02217		Cell137	0.990489	1.02014		Cell137	0.988718	1.01292		Cell137	0.995799	1.00919		Cell137	0.998801	1.0086		Cell137	1.00437	1.01186		Cell137	1.00653	1.00941		Cell137	1.00228	1.01244		Cell137	1.00756	1.00713
	Cell138				Cell138				Cell138				Cell138				Cell138				Cell138				Cell138				Cell138				Cell138				Cell138
	Cell139	1.00093	1.03241		Cell139	1.00508	1.0375		Cell139	1.00887	1.03558		Cell139	1.00926	1.0314		Cell139	1.01619	1.03288		Cell139	1.0215	1.03237		Cell139	1.02304	1.03506		Cell139	1.02637	1.03126		Cell139	1.02749	1.02858		Cell139	1.02399	1.03042
	Cell140	1.04336	1.07413		Cell140	1.04187	1.06821		Cell140	1.04272	1.058		Cell140	1.03952	1.04952		Cell140	1.03879	1.04263		Cell140	1.04156	1.04341		Cell140	1.04269	1.04043		Cell140	1.04501	1.04319		Cell140	1.05021	1.04448		Cell140	1.05729	1.04919
	Cell141				Cell141				Cell141				Cell141				Cell141				Cell141				Cell141				Cell141				Cell141				Cell141
	Cell142	1.02216	1.01964		Cell142	1.02383	1.02805		Cell142	1.02781	1.02829		Cell142	1.02859	1.02812		Cell142	1.02968	1.02858		Cell142	1.03177	1.02694		Cell142	1.03294	1.02389		Cell142	1.02176	1.01924		Cell142	1.02045	1.01709		Cell142	1.01678	1.01323
	Cell143	1.01167	1.01311		Cell143	1.01377	1.00397		Cell143	1.01453	1.00382		Cell143	1.00957	1.00097		Cell143	1.00872	1.0003		Cell143	1.01004	1.00815		Cell143	1.01251	1.01363		Cell143	1.01783	1.02		Cell143	1.02206	1.01859		Cell143	1.03251	1.02379
	Cell144	0.997277	1.02409		Cell144	1.00148	1.02641		Cell144	1.00243	1.02962		Cell144	1.00622	1.02519		Cell144	1.00796	1.01727		Cell144	1.00818	1.01559		Cell144	1.01499	1.01959		Cell144	1.02674	1.02454		Cell144	1.04273	1.03993		Cell144	1.05376	1.04737
	Cell145				Cell145				Cell145				Cell145				Cell145				Cell145				Cell145				Cell145				Cell145				Cell145
	Cell146	1.04451	1.05912		Cell146	1.06112	1.07142		Cell146	1.06763	1.0745		Cell146	1.07011	1.07059		Cell146	1.07696	1.07331		Cell146	1.07642	1.07598		Cell146	1.07486	1.07276		Cell146	1.06958	1.06947		Cell146	1.07166	1.0713		Cell146	1.07105	1.07182
	Cell147	1.02894	1.02787		Cell147	1.03569	1.0287		Cell147	1.03376	1.03105		Cell147	1.02808	1.03044		Cell147	1.02438	1.02608		Cell147	1.02129	1.02174		Cell147	1.01935	1.01939		Cell147	1.01593	1.01823		Cell147	1.01831	1.01596		Cell147	1.02113	1.01566
	Cell148	0.967689	0.999205		Cell148	0.986799	1.01226		Cell148	0.993603	1.01286		Cell148	1	1.0124		Cell148	1.00953	1.01717		Cell148	1.00867	1.01587		Cell148	1.00378	1.01276		Cell148	1.00527	1.01248		Cell148	1.01104	1.01303		Cell148	1.00921	1.01967
	Cell149	0.97819	0.978235		Cell149	0.983211	0.990819		Cell149	0.982162	0.995225		Cell149	0.989476	0.993105		Cell149	0.993783	0.991612		Cell149	0.994261	0.99424		Cell149	0.998917	0.997083		Cell149	0.997053	0.9943		Cell149	0.998986	0.991938		Cell149	0.994695	0.999178
	Cell150	0.997533	1.03866		Cell150	1.00629	1.04738		Cell150	1.01681	1.04879		Cell150	1.01832	1.04365		Cell150	1.01808	1.03903		Cell150	1.02441	1.03295		Cell150	1.02983	1.03134		Cell150	1.0324	1.03076		Cell150	1.03492	1.03422		Cell150	1.0272	1.02939
	Cell151	1.04052	1.04782		Cell151	1.03825	1.04003		Cell151	1.04014	1.04362		Cell151	1.0444	1.04665		Cell151	1.04511	1.04406		Cell151	1.04031	1.04018		Cell151	1.03678	1.03952		Cell151	1.03923	1.04291		Cell151	1.05435	1.05724		Cell151	1.06452	1.06904
	Cell152	1.07377	1.07194		Cell152	1.08359	1.09294		Cell152	1.08649	1.09796		Cell152	1.08546	1.09942		Cell152	1.09571	1.10761		Cell152	1.10161	1.10929		Cell152	1.08665	1.10296		Cell152	1.05006	1.07221		Cell152	1.05329	1.0617		Cell152	1.05811	1.07131
	Cell153	0.988558	1.02415		Cell153	1.00557	1.02942		Cell153	1.00671	1.02709		Cell153	1.00802	1.02423		Cell153	1.01009	1.02312		Cell153	1.01203	1.01913		Cell153	1.01426	1.01741		Cell153	1.01288	1.0174		Cell153	1.01468	1.013		Cell153	1.01102	1.00742
	Cell154	1.0065	1.02268		Cell154	1.01537	1.02844		Cell154	1.02206	1.0378		Cell154	1.02816	1.04043		Cell154	1.02989	1.03787		Cell154	1.03286	1.03726		Cell154	1.03505	1.04155		Cell154	1.0397	1.04372		Cell154	1.05048	1.05286		Cell154	1.05935	1.06041
	Cell155	1.01534	1.0127		Cell155	1.01125	1.01244		Cell155	1.0161	1.01463		Cell155	1.01888	1.01747		Cell155	1.02212	1.01542		Cell155	1.02	1.01783		Cell155	1.02021	1.02081		Cell155	1.02416	1.01791		Cell155	1.02917	1.02196		Cell155	1.0369	1.02887
	Cell156	1.05837	1.06068		Cell156	1.05413	1.07196		Cell156	1.05314	1.07118		Cell156	1.04927	1.0626		Cell156	1.0457	1.05395		Cell156	1.04074	1.0523		Cell156	1.04043	1.05199		Cell156	1.04043	1.04969		Cell156	1.04465	1.04897		Cell156	1.04859	1.05146
	Cell157	1.00363	1.04042		Cell157	1.0089	1.04576		Cell157	1.01452	1.04482		Cell157	1.01628	1.0401		Cell157	1.01682	1.03477		Cell157	1.01636	1.03255		Cell157	1.02124	1.03371		Cell157	1.02428	1.02856		Cell157	1.03207	1.02474		Cell157	1.03335	1.02046
	Cell158	1.08004	1.08083		Cell158	1.08389	1.08946		Cell158	1.09217	1.09096		Cell158	1.09481	1.09051		Cell158	1.09803	1.09545		Cell158	1.10429	1.09906		Cell158	1.11243	1.11002		Cell158	1.11027	1.11136		Cell158	1.10709	1.11556		Cell158	1.11581	1.12239
	Cell159	1.00263	1.05466		Cell159	1.00862	1.0596		Cell159	1.01397	1.05623		Cell159	1.01576	1.04797		Cell159	1.0169	1.04025		Cell159	1.01712	1.03263		Cell159	1.02131	1.03231		Cell159	1.02387	1.03187		Cell159	1.02234	1.03161		Cell159	1.0213	1.03696
	Cell160	1.03362	1.00876		Cell160	1.0356	1.01403		Cell160	1.0337	1.02063		Cell160	1.03415	1.01979		Cell160	1.03248	1.01907		Cell160	1.03265	1.01227		Cell160	1.04024	1.01564		Cell160	1.03409	1.01598		Cell160	1.02995	1.0124		Cell160	1.02784	1.01079
	Cell161	1.01934	1.03793		Cell161	1.03097	1.04577		Cell161	1.04143	1.05383		Cell161	1.04545	1.04742		Cell161	1.04633	1.04814		Cell161	1.05334	1.05029		Cell161	1.06397	1.05222		Cell161	1.07377	1.05851		Cell161	1.08604	1.07275		Cell161
	Cell162	1.01125	1.02118		Cell162	1.02132	1.02273		Cell162	1.0282	1.02574		Cell162	1.03531	1.02935		Cell162	1.03495	1.03004		Cell162	1.03236	1.02471		Cell162	1.02528	1.01623		Cell162	1.01725	1.0099		Cell162	1.00397	1.002		Cell162	0.998653	0.999012
	Cell163	1.04345	1.02703		Cell163	1.03838	1.03616		Cell163	1.03893	1.04097		Cell163	1.04037	1.04355		Cell163	1.03961	1.04231		Cell163	1.04549	1.04591		Cell163	1.05433	1.05652		Cell163	1.05947	1.0619		Cell163	1.0682	1.06657		Cell163	1.06947	1.07926
	Cell164	1.04381	1.05104		Cell164	1.04247	1.05388		Cell164	1.0446	1.05601		Cell164	1.04158	1.05234		Cell164	1.03751	1.0461		Cell164	1.03743	1.04484		Cell164	1.03222	1.04361		Cell164	1.03235	1.03761		Cell164	1.03944	1.03699		Cell164	1.04733	1.042
	Cell165	0.829829	0.835802		Cell165	0.82921	0.836514		Cell165	0.832554	0.834159		Cell165	0.834198	0.840499		Cell165	0.843844	0.845389		Cell165	0.846212	0.846668		Cell165	0.844608	0.84957		Cell165	0.843489	0.853382		Cell165	0.83913	0.851337		Cell165
	Cell166	1.00878	1.00937		Cell166	1.01172	1.01689		Cell166	1.01768	1.01907		Cell166	1.01867	1.02081		Cell166	1.01548	1.01805		Cell166	1.01883	1.01814		Cell166	1.02255	1.02166		Cell166	1.01755	1.02015		Cell166	1.01386	1.01207		Cell166	1.02806	1.02216
	Cell167	1.01662	1.03912		Cell167	1.02247	1.04218		Cell167	1.02433	1.0423		Cell167	1.02683	1.04129		Cell167	1.02971	1.04291		Cell167	1.03537	1.04665		Cell167	1.03816	1.04367		Cell167	1.03818	1.0443		Cell167	1.03717	1.04355		Cell167	1.04156	1.0427
	Cell168	1.02658	1.02647		Cell168	1.02234	1.02442		Cell168	1.02827	1.02749		Cell168	1.03326	1.03021		Cell168	1.02976	1.0251		Cell168	1.02729	1.0231		Cell168	1.0291	1.02464		Cell168	1.03147	1.02677		Cell168	1.01951	1.02226		Cell168	1.01443	1.02287
	Cell169	0.980805	1.0172		Cell169	0.983679	1.01157		Cell169	0.988895	1.01121		Cell169	0.99593	1.0063		Cell169	1.00593	1.00588		Cell169	1.00684	1.00965		Cell169	1.00907	1.00891		Cell169	1.01556	1.01018		Cell169	1.02463	1.01455		Cell169	1.03153	1.01921
	Cell170	0.999184	1.00753		Cell170	1.00528	1.01133		Cell170	1.01004	1.01639		Cell170	1.01388	1.01633		Cell170	1.01671	1.01997		Cell170	1.01474	1.01954		Cell170	1.01572	1.01891		Cell170	1.02111	1.02317		Cell170	1.02815	1.03055		Cell170	1.03086	1.03332
	Cell171	1.00736	1.03101		Cell171	1.00714	1.03862		Cell171	1.00526	1.03624		Cell171	1.00916	1.03602		Cell171	1.0144	1.0285		Cell171	1.01987	1.02498		Cell171	1.03282	1.03018		Cell171	1.03858	1.03086		Cell171	1.04136	1.03579		Cell171	1.04413	1.047
	Cell172	0.99767	1.01053		Cell172	1.0045	1.0067		Cell172	1.0027	1.00819		Cell172	0.997838	1.00673		Cell172	0.994561	1.00727		Cell172	1.00185	1.01458		Cell172	1.00935	1.01897		Cell172	1.00873	1.02352		Cell172	1.01358	1.03508		Cell172	1.02849	1.03969
	Cell173	0.988562	0.986322		Cell173	0.983848	0.989795		Cell173	0.984287	0.988403		Cell173	0.987793	0.983769		Cell173	0.990695	0.992452		Cell173	0.993374	0.999574		Cell173	0.996409	1.00374		Cell173	0.988995	0.994545		Cell173	0.981771	0.986394		Cell173	0.987768	0.989608
	Cell174	0.977937	0.971065		Cell174	0.98151	0.975577		Cell174	0.9848	0.981543		Cell174	0.986098	0.981938		Cell174	0.987263	0.981087		Cell174	0.98899	0.979402		Cell174	0.995286	0.982466		Cell174	0.994376	0.985528		Cell174	0.993907	0.985228		Cell174	0.994978	0.986147
	Cell175	1.03416	1.02145		Cell175	1.03789	1.03213		Cell175	1.0441	1.03293		Cell175	1.04884	1.03972		Cell175	1.05351	1.04605		Cell175	1.0612	1.05901		Cell175	1.07038	1.06524		Cell175	1.07187	1.06934		Cell175	1.07143	1.07123		Cell175	1.0789	1.0772
	Cell176	1.0097	1.04534		Cell176	1.01845	1.04853		Cell176	1.02249	1.04761		Cell176	1.02073	1.04049		Cell176	1.02237	1.03654		Cell176	1.02507	1.0372		Cell176	1.03033	1.03659		Cell176	1.03316	1.03043		Cell176	1.03921	1.03441		Cell176	1.05674	1.07622
	Cell177	1.03959	1.03879		Cell177	1.04253	1.04594		Cell177	1.04382	1.04488		Cell177	1.04043	1.04023		Cell177	1.04002	1.03741		Cell177	1.04009	1.03219		Cell177	1.03656	1.02908		Cell177	1.03931	1.03764		Cell177	1.05686	1.05743		Cell177	1.07542	1.08124
	Cell178	1.01277	1.03619		Cell178	1.02149	1.04214		Cell178	1.02629	1.04603		Cell178	1.02916	1.0488		Cell178	1.03416	1.04863		Cell178	1.03636	1.0492		Cell178	1.03737	1.04534		Cell178	1.04167	1.0434		Cell178	1.04926	1.04981		Cell178	1.05815	1.05213
	Cell179	0.97858	1.04306		Cell179	0.989326	1.04089		Cell179	0.991321	1.03426		Cell179	0.997118	1.02937		Cell179	1.00701	1.02242		Cell179	1.01261	1.0168		Cell179	1.01451	1.01506		Cell179	1.01451	1.01278		Cell179	1.02094	1.02001		Cell179	1.03198	1.02664
	Cell180				Cell180				Cell180				Cell180				Cell180				Cell180				Cell180				Cell180				Cell180				Cell180
	Cell181	1.01492	1.04801		Cell181	1.01495	1.0519		Cell181	1.02027	1.05042		Cell181	1.02009	1.04787		Cell181	1.0182	1.0422		Cell181	1.01606	1.03321		Cell181	1.0164	1.02875		Cell181	1.01756	1.02705		Cell181	1.02497	1.03136		Cell181	1.03018	1.03422
	Cell182	1.02949	1.06774		Cell182	1.03804	1.07104		Cell182	1.03979	1.06596		Cell182	1.04441	1.05923		Cell182	1.04779	1.05878		Cell182	1.04594	1.05882		Cell182	1.04462	1.05831		Cell182	1.04449	1.05161		Cell182	1.04152	1.04456		Cell182	1.04019	1.04554
	Cell183	0.989265	1.01357		Cell183	0.986998	1.01675		Cell183	0.986776	1.01278		Cell183	0.985865	1.00578		Cell183	0.990214	1.0088		Cell183	0.998842	1.01016		Cell183	0.99954	1.0011		Cell183	0.997868	0.999161		Cell183	1.00148	1.00644		Cell183	1.0121	1.01159
	Cell184	1.01767	1.02667		Cell184	1.02991	1.03257		Cell184	1.03389	1.0366		Cell184	1.03447	1.0356		Cell184	1.0363	1.03623		Cell184	1.04223	1.03862		Cell184	1.04622	1.04118		Cell184	1.04941	1.03984		Cell184	1.05442	1.04709		Cell184	1.0631	1.0569
	Cell185	0.977128	1.01413		Cell185	0.986981	1.01514		Cell185	0.99127	1.01162		Cell185	0.992446	1.00947		Cell185	1.00204	1.01399		Cell185	1.00598	1.01744		Cell185	1.00131	1.01175		Cell185	0.985675	1.00835		Cell185	0.985883	0.998479		Cell185	0.983872	0.995329
	Cell186	1.0335	1.04753		Cell186	1.04404	1.04623		Cell186	1.05042	1.04893		Cell186	1.05186	1.05105		Cell186	1.05492	1.05132		Cell186	1.05625	1.04912		Cell186	1.05552	1.04489		Cell186	1.0481	1.04398		Cell186	1.04174	1.04186		Cell186	1.02028	1.02818
	Cell187	1.03612	1.03264		Cell187	1.03642	1.03454		Cell187	1.03188	1.03485		Cell187	1.03209	1.03188		Cell187	1.03641	1.03268		Cell187	1.04098	1.03759		Cell187	1.03594	1.03478		Cell187	1.0295	1.0302		Cell187	1.03531	1.03507		Cell187
	Cell188	1.07499	1.08533		Cell188	1.07554	1.07955		Cell188	1.0737	1.08004		Cell188	1.07362	1.08358		Cell188	1.07646	1.08259		Cell188	1.08037	1.08023		Cell188	1.08065	1.08457		Cell188	1.08318	1.08492		Cell188	1.08546	1.08951		Cell188	1.09125	1.09497
	Cell189	0.965832	0.975477		Cell189	0.971099	0.980518		Cell189	0.973245	0.988335		Cell189	0.980605	0.994028		Cell189	0.987697	0.996666		Cell189	0.989652	0.997149		Cell189	0.994997	0.997151		Cell189	0.993331	0.996846		Cell189	0.99014	1.00005		Cell189	1.00459	1.00544
	Cell190	1.04045	1.05053		Cell190	1.0515	1.05219		Cell190	1.05847	1.05488		Cell190	1.05812	1.05669		Cell190	1.05812	1.05981		Cell190	1.06447	1.06231		Cell190	1.07113	1.06709		Cell190	1.07735	1.06813		Cell190	1.07662	1.0774		Cell190	1.08091	1.08947
	Cell191	1.04183	1.04876		Cell191	1.05114	1.05603		Cell191	1.05398	1.05918		Cell191	1.05328	1.05483		Cell191	1.0525	1.05144		Cell191	1.04943	1.05195		Cell191	1.0495	1.05165		Cell191	1.04541	1.05366		Cell191	1.04867	1.05497		Cell191	1.05829	1.05958
	Cell192	1.01227	1.03335		Cell192	1.0239	1.03822		Cell192	1.02353	1.03436		Cell192	1.02694	1.03306		Cell192	1.02917	1.03178		Cell192	1.02739	1.03012		Cell192	1.02978	1.02625		Cell192	1.02777	1.02504		Cell192	1.03008	1.03062		Cell192	1.03428	1.03443
	Cell193	1.0155	1.01452		Cell193	1.01798	1.02009		Cell193	1.02156	1.02466		Cell193	1.02234	1.02976		Cell193	1.02574	1.03223		Cell193	1.03231	1.03967		Cell193	1.03725	1.04472		Cell193	1.03867	1.04559		Cell193	1.03719	1.04572		Cell193	1.02985	1.04366
	Cell194	1.02424	1.04819		Cell194	1.02725	1.04049		Cell194	1.0282	1.03841		Cell194	1.03541	1.03749		Cell194	1.04447	1.03583		Cell194	1.05441	1.03955		Cell194	1.05256	1.04204		Cell194	1.05231	1.04613		Cell194	1.05144	1.04302		Cell194	1.0484	1.04532
	Cell195	0.993443	1.00828		Cell195	1.00473	1.0162		Cell195	1.01418	1.02271		Cell195	1.01655	1.02402		Cell195	1.02159	1.02414		Cell195	1.02772	1.02624		Cell195	1.02779	1.02686		Cell195	1.02367	1.02467		Cell195	1.02293	1.02563		Cell195	1.01999	1.02618
	Cell196	0.952342	0.964668		Cell196	0.950403	0.965808		Cell196	0.953687	0.968204		Cell196	0.957749	0.967481		Cell196	0.961089	0.966732		Cell196	0.963872	0.970632		Cell196	0.969862	0.975905		Cell196	0.97701	0.980954		Cell196	0.978206	0.97929		Cell196	0.973861	0.974137
	Cell197	1.01129	1.03256		Cell197	1.01859	1.03151		Cell197	1.02181	1.02851		Cell197	1.02377	1.02786		Cell197	1.02408	1.03021		Cell197	1.02665	1.02824		Cell197	1.03254	1.03159		Cell197	1.03672	1.03601		Cell197	1.04172	1.04001		Cell197	1.04195	1.03986
	Cell198	1.01556	1.00678		Cell198	1.02891	1.01981		Cell198	1.0349	1.03245		Cell198	1.03385	1.03977		Cell198	1.03038	1.04446		Cell198	1.02798	1.04412		Cell198	1.03187	1.04328		Cell198	1.02859	1.04157		Cell198	1.02438	1.04197		Cell198	1.02671	1.04309
	Cell199	1.05015	1.05417		Cell199	1.05769	1.06328		Cell199	1.0586	1.06817		Cell199	1.06443	1.07236		Cell199	1.06875	1.0766		Cell199	1.07092	1.07788		Cell199	1.0787	1.07746		Cell199	1.08492	1.07362		Cell199	1.08887	1.07547		Cell199	1.09241	1.08339
	Cell200				Cell200				Cell200				Cell200				Cell200				Cell200				Cell200				Cell200				Cell200				Cell200
	Cell201	0.992113	1.01203		Cell201	1.00617	1.02524		Cell201	1.01589	1.03027		Cell201	1.01907	1.0277		Cell201	1.01682	1.02411		Cell201	1.01802	1.02426		Cell201	1.02077	1.02635		Cell201	1.02557	1.03076		Cell201	1.03292	1.03619		Cell201	1.04337	1.043
	Cell202	1.06288	1.0484		Cell202	1.07758	1.06445		Cell202	1.07541	1.06748		Cell202	1.075	1.06457		Cell202	1.0762	1.06553		Cell202	1.07606	1.06732		Cell202	1.07933	1.07072		Cell202	1.08228	1.07143		Cell202	1.07487	1.06802		Cell202	1.06195	1.06097
	Cell203				Cell203				Cell203				Cell203				Cell203				Cell203				Cell203				Cell203				Cell203				Cell203
	Cell204	1.0371	1.03765		Cell204	1.04454	1.04308		Cell204	1.05305	1.05173		Cell204	1.05896	1.05944		Cell204	1.05817	1.05876		Cell204	1.06111	1.06161		Cell204	1.06705	1.06539		Cell204	1.0673	1.06317		Cell204	1.07928	1.07372		Cell204
	Cell205	1.1241	1.12549		Cell205	1.12661	1.12622		Cell205	1.1249	1.1217		Cell205	1.12346	1.12574		Cell205	1.12736	1.12772		Cell205	1.12376	1.12145		Cell205	1.11668	1.1193		Cell205	1.12674	1.12558		Cell205	1.14296	1.14174		Cell205	1.16042	1.15725
	Cell206	1.09937	1.06839		Cell206	1.10599	1.07705		Cell206	1.09766	1.07071		Cell206	1.09339	1.07221		Cell206	1.09352	1.07503		Cell206	1.09144	1.08263		Cell206	1.0952	1.08974		Cell206	1.09289	1.09787		Cell206	1.07494	1.09525		Cell206	1.07972	1.09589
	Cell207	1.01078	1.02718		Cell207	1.01476	1.03084		Cell207	1.0132	1.02953		Cell207	1.00881	1.02559		Cell207	1.00543	1.02095		Cell207	1.00152	1.01483		Cell207	1.00231	1.01032		Cell207	1.00947	1.00895		Cell207	1.01718	1.01694		Cell207
Latrunculin A Cells	Distance From target =0um				Distance From target =1um				Distance From target =2um				Distance From target =3um				Distance From target =4um				Distance From target =5um				Distance From target =6um				Distance From target =7um				Distance From target =8um				Distance From target =9um
	cells	t= -0.3 sec	t= 3.9 sec		cells	t= -0.3 sec	t= 3.9 sec		cells	t= -0.3 sec	t= 3.9 sec		cells	t= -0.3 sec	t= 3.9 sec		cells	t= -0.3 sec	t= 3.9 sec		cells	t= -0.3 sec	t= 3.9 sec		cells	t= -0.3 sec	t= 3.9 sec		cells	t= -0.3 sec	t= 3.9 sec		cells	t= -0.3 sec	t= 3.9 sec		cells	t= -0.3 sec	t= 3.9 sec
	Cell1	0.863551	0.870831		Cell1	0.86089	0.869696		Cell1	0.863374	0.871032		Cell1	0.86644	0.872393		Cell1	0.865235	0.870158		Cell1	0.862233	0.867447		Cell1	0.860509	0.866066		Cell1	0.859276	0.865715		Cell1	0.859677	0.864187		Cell1	0.858532	0.861854
	Cell2	0.876204	0.88334		Cell2	0.879607	0.888946		Cell2	0.882091	0.893213		Cell2	0.881443	0.889891		Cell2	0.879153	0.88581		Cell2	0.87902	0.884801		Cell2	0.880043	0.888191		Cell2	0.877966	0.887527		Cell2	0.8749	0.88435		Cell2	0.874825	0.882062
	Cell3	0.873765	0.886641		Cell3	0.879766	0.886087		Cell3	0.877137	0.885435		Cell3	0.877439	0.883912		Cell3	0.876533	0.881704		Cell3	0.876071	0.883248		Cell3	0.877304	0.882455		Cell3	0.87715	0.883056		Cell3	0.876302	0.883162		Cell3	0.868538	0.876652
	Cell4	0.870172	0.877357		Cell4	0.870676	0.88149		Cell4	0.874402	0.881749		Cell4	0.878127	0.882126		Cell4	0.878103	0.883607		Cell4	0.88209	0.887019		Cell4	0.885344	0.888422		Cell4	0.881302	0.886308		Cell4	0.878616	0.885053		Cell4	0.877431	0.880405
	Cell5	0.999131	1.02699		Cell5	1.01219	1.03062		Cell5	1.01543	1.02635		Cell5	1.01728	1.02343		Cell5	1.0137	1.02163		Cell5	1.0185	1.02513		Cell5	1.01584	1.01858		Cell5	1.02047	1.02035		Cell5	1.02065	1.01726		Cell5	1.0183	1.01576
	Cell6	0.870899	0.876591		Cell6	0.877479	0.880681		Cell6	0.87731	0.877488		Cell6	0.87457	0.879256		Cell6	0.875061	0.879191		Cell6	0.8742	0.878753		Cell6	0.870936	0.872413		Cell6	0.874085	0.873053		Cell6	0.885804	0.882151		Cell6	0.869645	0.870525
	Cell7	0.996405	1.02147		Cell7	1.00322	1.02524		Cell7	1.0118	1.0306		Cell7	1.01371	1.0351		Cell7	1.0234	1.05321		Cell7	1.03602	1.06161		Cell7	1.03944	1.06406		Cell7	1.03533	1.06008		Cell7	1.02907	1.06817		Cell7
	Cell8	0.873974	0.883916		Cell8	0.879919	0.887704		Cell8	0.880796	0.885895		Cell8	0.882615	0.886421		Cell8	0.883946	0.887969		Cell8	0.888422	0.889483		Cell8	0.88825	0.888838		Cell8	0.885571	0.887986		Cell8	0.890357	0.890924		Cell8	0.885729	0.884479
	Cell9	0.818805	0.82527		Cell9	0.823122	0.830569		Cell9	0.822805	0.831669		Cell9	0.826928	0.833286		Cell9	0.831226	0.837334		Cell9	0.831977	0.838302		Cell9	0.82907	0.8345		Cell9	0.825776	0.831009		Cell9	0.826016	0.82945		Cell9	0.826053	0.828369
	Cell10	0.809941	0.820418		Cell10	0.816867	0.818128		Cell10	0.818963	0.821703		Cell10	0.814892	0.820989		Cell10	0.8115	0.816912		Cell10	0.811163	0.814704		Cell10	0.814128	0.821652		Cell10	0.820956	0.829843		Cell10	0.827973	0.836001		Cell10	0.824997	0.829896
	Cell11	0.816883	0.821733		Cell11	0.829392	0.834304		Cell11	0.829183	0.835361		Cell11	0.83016	0.834952		Cell11	0.828343	0.831989		Cell11	0.828839	0.83413		Cell11	0.831477	0.832703		Cell11	0.827791	0.831206		Cell11	0.826948	0.83047		Cell11	0.828403	0.834935
	Cell12	0.835976	0.838334		Cell12	0.836235	0.840138		Cell12	0.834101	0.842241		Cell12	0.833464	0.842621		Cell12	0.835649	0.842455		Cell12	0.837891	0.841373		Cell12	0.833949	0.837147		Cell12	0.829316	0.834716		Cell12	0.828319	0.83438		Cell12	0.831181	0.836295
	Cell13	1.04122	1.04269		Cell13	1.05056	1.04786		Cell13	1.05433	1.0504		Cell13	1.05383	1.04953		Cell13	1.05134	1.04574		Cell13	1.05305	1.04805		Cell13	1.05844	1.05268		Cell13	1.05311	1.04915		Cell13	1.04999	1.04744		Cell13	1.0504	1.04877
	Cell14	1.00574	1.00224		Cell14	1.00214	1.00432		Cell14	1.00346	1.00032		Cell14	1.00918	1.0043		Cell14	1.00896	1.00276		Cell14	1.00669	0.99947		Cell14	1.01119	1.00054		Cell14	1.01857	1.00071		Cell14	1.01376	0.997003		Cell14	1.01227	0.998581
	Cell15	1.0075	1.02123		Cell15	1.01207	1.0199		Cell15	1.01178	1.01964		Cell15	1.0096	1.01603		Cell15	1.00988	1.01458		Cell15	1.01109	1.0156		Cell15	1.01598	1.01552		Cell15	1.01557	1.0181		Cell15	1.01041	1.01512		Cell15	1.01284	1.01595
	Cell16	0.848564	0.857591		Cell16	0.846174	0.85825		Cell16	0.845071	0.85791		Cell16	0.849036	0.857733		Cell16	0.848767	0.856541		Cell16	0.849485	0.856704		Cell16	0.842525	0.852329		Cell16	0.839394	0.849288		Cell16	0.839611	0.850325		Cell16	0.842223	0.849182
	Cell17	0.984645	0.995353		Cell17	0.990064	1.00504		Cell17	0.991566	1.0087		Cell17	0.996712	1.00916		Cell17	0.998459	1.00758		Cell17	1.00509	1.00938		Cell17	1.00896	1.01121		Cell17	1.00666	1.01058		Cell17	1.0118	1.00985		Cell17	1.00599	1.00588
	Cell18	1.03947	1.06294		Cell18	1.03854	1.07143		Cell18	1.03681	1.07064		Cell18	1.03516	1.06719		Cell18	1.03514	1.06068		Cell18	1.03492	1.05514		Cell18	1.04138	1.04954		Cell18	1.04874	1.04528		Cell18	1.05074	1.04612		Cell18	1.06142	1.05253
	Cell19	0.849169	0.859553		Cell19	0.853651	0.862435		Cell19	0.853151	0.860232		Cell19	0.857614	0.860332		Cell19	0.85311	0.855426		Cell19	0.852799	0.859266		Cell19	0.853782	0.862047		Cell19	0.852211	0.858257		Cell19	0.845398	0.852914		Cell19	0.842293	0.849843
	Cell20	0.997308	1.01452		Cell20	1.00333	1.01795		Cell20	0.999209	1.01494		Cell20	1.00016	1.01078		Cell20	0.99567	1.00838		Cell20	0.992404	1.00849		Cell20	0.994729	1.00689		Cell20	0.992628	1.00127		Cell20	0.992177	1.00129		Cell20	0.98789	0.99637
	Cell21	0.997556	1.03698		Cell21	1.00467	1.03443		Cell21	1.01314	1.03124		Cell21	1.0201	1.03128		Cell21	1.01724	1.03124		Cell21	1.01928	1.0322		Cell21	1.01973	1.03343		Cell21	1.01663	1.02232		Cell21	1.0152	1.01636		Cell21	1.01502	1.01982
	Cell22	1.04195	1.08678		Cell22	1.04357	1.08822		Cell22	1.04755	1.09167		Cell22	1.05662	1.09297		Cell22	1.05725	1.09022		Cell22	1.05856	1.08655		Cell22	1.05882	1.08154		Cell22	1.05785	1.07611		Cell22	1.05928	1.07516		Cell22	1.06132	1.07386
	Cell23	1.01172	1.0128		Cell23	1.01657	1.01528		Cell23	1.02003	1.01231		Cell23	1.02471	1.01742		Cell23	1.02424	1.01665		Cell23	1.02409	1.0176		Cell23	1.02228	1.01828		Cell23	1.0177	1.01544		Cell23	1.01617	1.0161		Cell23	1.01449	1.01801
	Cell24	1.0947	1.11675		Cell24	1.09843	1.12347		Cell24	1.10043	1.12332		Cell24	1.10005	1.1199		Cell24	1.10002	1.11512		Cell24	1.10366	1.11927		Cell24	1.10619	1.12174		Cell24	1.11028	1.12221		Cell24	1.11548	1.12617		Cell24	1.11434	1.12711
	Cell25	0.971006	1.0058		Cell25	0.981841	1.00911		Cell25	0.989739	1.00347		Cell25	0.99048	0.997493		Cell25	0.997235	0.995643		Cell25	1.00043	0.993569		Cell25	1.00012	0.994137		Cell25	1.00214	0.992249		Cell25	1.0068	0.993469		Cell25	1.01486	0.999244
	Cell26	1.06916	1.10786		Cell26	1.08589	1.11049		Cell26	1.09299	1.10866		Cell26	1.09222	1.10152		Cell26	1.08922	1.09656		Cell26	1.09143	1.09425		Cell26	1.09186	1.08994		Cell26	1.08734	1.08502		Cell26	1.08366	1.08231		Cell26	1.08375	1.08283
	Cell27	1.019	1.04578		Cell27	1.02298	1.04922		Cell27	1.02401	1.05022		Cell27	1.02784	1.04887		Cell27	1.02546	1.04485		Cell27	1.02499	1.04249		Cell27	1.02677	1.0416		Cell27	1.02326	1.03719		Cell27	1.01874	1.03002		Cell27	1.02018	1.02915
	Cell28	1.08502	1.13352		Cell28	1.09207	1.13511		Cell28	1.09644	1.12879		Cell28	1.09881	1.1248		Cell28	1.09645	1.11961		Cell28	1.09829	1.11476		Cell28	1.1009	1.11657		Cell28	1.10036	1.11217		Cell28	1.10113	1.1074		Cell28	1.10867	1.11603
	Cell29	1.04314	1.04648		Cell29	1.05281	1.05024		Cell29	1.05404	1.04656		Cell29	1.05712	1.04751		Cell29	1.05987	1.04619		Cell29	1.06309	1.04808		Cell29	1.06424	1.0486		Cell29	1.06435	1.04831		Cell29	1.05773	1.04915		Cell29	1.04937	1.05059
	Cell30	1.01851	1.03463		Cell30	1.02698	1.04158		Cell30	1.03004	1.04407		Cell30	1.03279	1.04746		Cell30	1.03661	1.05063		Cell30	1.03963	1.05445		Cell30	1.04459	1.05638		Cell30	1.04682	1.06034		Cell30	1.04855	1.06446		Cell30	1.05067	1.06705
	Cell31	1.01612	1.03027		Cell31	1.01912	1.02597		Cell31	1.02092	1.02619		Cell31	1.01828	1.0264		Cell31	1.01738	1.01824		Cell31	1.01628	1.01389		Cell31	1.0156	1.01485		Cell31	1.01035	1.01363		Cell31	1.00678	1.00766		Cell31	1.00114	1.00619
	Cell32	1.06224	1.0661		Cell32	1.06768	1.07775		Cell32	1.06579	1.07605		Cell32	1.07034	1.07491		Cell32	1.07304	1.07326		Cell32	1.07446	1.07509		Cell32	1.07116	1.07076		Cell32	1.07234	1.07253		Cell32	1.07587	1.07653		Cell32	1.07881	1.07964
	Cell33	1.00058	1.03078		Cell33	1.00924	1.03325		Cell33	1.00923	1.03012		Cell33	1.00966	1.03346		Cell33	1.00598	1.03208		Cell33	1.00606	1.02955		Cell33	1.00986	1.02807		Cell33	1.01184	1.02611		Cell33	1.01204	1.02183		Cell33	1.00686	1.0092
	Cell34	0.961847	1.0053		Cell34	0.964283	1.00398		Cell34	0.964068	1.00112		Cell34	0.965054	1.0013		Cell34	0.965971	0.996185		Cell34	0.965215	0.993342		Cell34	0.966074	0.990459		Cell34	0.969967	0.988598		Cell34	0.971647	0.985842		Cell34	0.968155	0.981711
	Cell35	1.07769	1.09129		Cell35	1.08394	1.0925		Cell35	1.08428	1.09129		Cell35	1.08172	1.08785		Cell35	1.0799	1.08456		Cell35	1.08159	1.08392		Cell35	1.08002	1.08185		Cell35	1.07995	1.07712		Cell35	1.08043	1.07737		Cell35	1.07979	1.07413
	Cell36	1.03165	1.03442		Cell36	1.02959	1.03808		Cell36	1.02881	1.0367		Cell36	1.02724	1.03619		Cell36	1.02417	1.03185		Cell36	1.02578	1.03378		Cell36	1.02493	1.03126		Cell36	1.0257	1.03168		Cell36	1.02386	1.03212		Cell36	1.02525	1.03529
	Cell37	1.01598	1.04192		Cell37	1.01838	1.03466		Cell37	1.01713	1.0301		Cell37	1.02133	1.03142		Cell37	1.02102	1.02848		Cell37	1.02349	1.02953		Cell37	1.02693	1.02884		Cell37	1.02664	1.02559		Cell37	1.02914	1.02599		Cell37	1.0317	1.0299
	Cell38	0.992648	1.00873		Cell38	0.997904	1.0136		Cell38	0.999582	1.01643		Cell38	1.00001	1.01149		Cell38	0.999533	1.01146		Cell38	1.00132	1.01638		Cell38	1.00246	1.01627		Cell38	1.0051	1.01247		Cell38	1.00811	1.01261		Cell38	1.01214	1.01222
	Cell39	1.03595	1.04757		Cell39	1.04592	1.05879		Cell39	1.05028	1.05725		Cell39	1.05279	1.05626		Cell39	1.05532	1.05309		Cell39	1.05832	1.05398		Cell39	1.06189	1.05519		Cell39	1.05914	1.05908		Cell39	1.05803	1.05465		Cell39	1.06053	1.05266
	Cell40	1.07191	1.10346		Cell40	1.07749	1.09923		Cell40	1.07743	1.09692		Cell40	1.07275	1.08884		Cell40	1.07604	1.08803		Cell40	1.0705	1.08003		Cell40	1.07526	1.08326		Cell40	1.07196	1.08163		Cell40	1.0775	1.09074		Cell40	1.08051	1.0971
	Cell41	0.99968	1.03233		Cell41	1.00526	1.03605		Cell41	1.00644	1.03589		Cell41	1.00778	1.03863		Cell41	1.01189	1.03648		Cell41	1.01343	1.03219		Cell41	1.01315	1.02941		Cell41	1.01351	1.02586		Cell41	1.0188	1.0242		Cell41	1.01833	1.0184
	Cell42	0.966978	0.977515		Cell42	0.972769	0.986242		Cell42	0.974287	0.988126		Cell42	0.975286	0.987065		Cell42	0.972484	0.981766		Cell42	0.972757	0.979862		Cell42	0.972145	0.979674		Cell42	0.972922	0.98139		Cell42	0.975383	0.981943		Cell42	0.971666	0.976758
	Cell43	1.10156	1.09857		Cell43	1.10473	1.10821		Cell43	1.10847	1.11596		Cell43	1.11217	1.11869		Cell43	1.11024	1.11576		Cell43	1.11152	1.11616		Cell43	1.11766	1.12064		Cell43	1.1233	1.12424		Cell43	1.12389	1.12437		Cell43	1.12609	1.12264
	Cell44	0.980982	1.00217		Cell44	0.986089	1.0121		Cell44	0.988118	1.00969		Cell44	0.985892	1.01273		Cell44	0.987191	1.00985		Cell44	0.983708	1.00454		Cell44	0.982649	1.00378		Cell44	0.985862	0.999633		Cell44	0.977619	0.998227		Cell44	0.965544	0.994973
	Cell45	1.02991	1.05808		Cell45	1.03419	1.06786		Cell45	1.03775	1.06676		Cell45	1.03892	1.06574		Cell45	1.0427	1.0647		Cell45	1.04388	1.0718		Cell45	1.03772	1.07004		Cell45	1.03164	1.06827		Cell45	1.02623	1.06083		Cell45
	Cell46	1.06912	1.09553		Cell46	1.08137	1.08716		Cell46	1.08726	1.08722		Cell46	1.08112	1.07941		Cell46	1.06798	1.06643		Cell46	1.05878	1.0565		Cell46	1.06073	1.04875		Cell46	1.06366	1.04436		Cell46	1.0623	1.04256		Cell46
	Cell47	1.00481	1.03512		Cell47	1.01781	1.04602		Cell47	1.01257	1.03761		Cell47	1.01004	1.03345		Cell47	1.0083	1.03264		Cell47	1.01228	1.03014		Cell47	1.01132	1.0258		Cell47	1.00093	1.02743		Cell47	0.994217	1.02626		Cell47	0.990521	1.02054
	Cell48	1.03228	1.03601		Cell48	1.04177	1.03907		Cell48	1.04512	1.04079		Cell48	1.04388	1.0423		Cell48	1.04492	1.04287		Cell48	1.05197	1.04871		Cell48	1.05625	1.05219		Cell48	1.06219	1.05712		Cell48	1.07339	1.06465		Cell48	1.10199	1.07953
	Cell49	1.06399	1.06943		Cell49	1.07458	1.08425		Cell49	1.08233	1.08033		Cell49	1.07851	1.07504		Cell49	1.07307	1.07011		Cell49	1.06683	1.0635		Cell49	1.05775	1.0618		Cell49	1.05573	1.06101		Cell49	1.05751	1.06313		Cell49	1.0556	1.0606
	Cell50	0.967255	1.00227		Cell50	0.968885	1.00408		Cell50	0.966548	0.999215		Cell50	0.96685	0.998797		Cell50	0.968251	0.997746		Cell50	0.970004	0.992752		Cell50	0.970005	0.993462		Cell50	0.968396	0.986336		Cell50	0.965892	0.991289		Cell50	0.982692	0.994338
	Cell51	1.05419	1.07331		Cell51	1.0576	1.07272		Cell51	1.04883	1.07322		Cell51	1.04972	1.06951		Cell51	1.04783	1.06606		Cell51	1.05067	1.06325		Cell51	1.05181	1.06743		Cell51	1.05418	1.07882		Cell51	1.05378	1.08359		Cell51
	Cell52	1.00405	1.01065		Cell52	1.00399	1.01184		Cell52	1.00728	1.01086		Cell52	1.00971	1.01432		Cell52	1.00435	1.01166		Cell52	0.992339	1.00634		Cell52	0.98108	0.994581		Cell52	0.967015	0.979947		Cell52	0.969788	0.981462		Cell52	0.962531	0.981805
	Cell53	1.09901	1.09246		Cell53	1.10182	1.09626		Cell53	1.1031	1.09118		Cell53	1.09381	1.07834		Cell53	1.08779	1.07759		Cell53	1.0795	1.07567		Cell53	1.06908	1.0687		Cell53	1.05743	1.06708		Cell53	1.05352	1.06343		Cell53
	Cell54	1.06107	1.06225		Cell54	1.06134	1.0678		Cell54	1.0621	1.06761		Cell54	1.0639	1.06502		Cell54	1.0596	1.0629		Cell54	1.0625	1.06484		Cell54	1.06436	1.06261		Cell54	1.06417	1.05826		Cell54	1.06632	1.06263		Cell54	1.06743	1.06636
	Cell55	1.04731	1.07742		Cell55	1.04827	1.07559		Cell55	1.05204	1.06476		Cell55	1.04727	1.05972		Cell55	1.0393	1.04386		Cell55	1.04177	1.03765		Cell55	1.049	1.03904		Cell55	1.05418	1.04111		Cell55	1.06081	1.04839		Cell55	1.07215	1.05158
	Cell56	1.00403	1.00608		Cell56	1.0064	1.00927		Cell56	1.01006	1.01211		Cell56	1.00697	1.00897		Cell56	1.00343	1.01099		Cell56	1.00597	1.01596		Cell56	1.00391	1.01522		Cell56	1.00014	1.01473		Cell56	1.00231	1.01798		Cell56	1.00808	1.02399
	Cell57	1.03223	1.04607		Cell57	1.03919	1.04436		Cell57	1.0437	1.04921		Cell57	1.04563	1.05182		Cell57	1.04127	1.04956		Cell57	1.04173	1.05404		Cell57	1.04429	1.05458		Cell57	1.03959	1.04823		Cell57	1.03634	1.04621		Cell57
	Cell58	1.02463	1.03277		Cell58	1.03886	1.03468		Cell58	1.04294	1.04086		Cell58	1.04543	1.03698		Cell58	1.04351	1.03049		Cell58	1.04284	1.03104		Cell58	1.04452	1.03581		Cell58	1.04329	1.0338		Cell58	1.04297	1.03048		Cell58	1.04856	1.03766
	Cell59				Cell59				Cell59				Cell59				Cell59				Cell59				Cell59				Cell59				Cell59				Cell59
	Cell60	0.811628	0.821684		Cell60	0.81604	0.821641		Cell60	0.818308	0.823773		Cell60	0.820685	0.826075		Cell60	0.825778	0.828818		Cell60	0.828145	0.829065		Cell60	0.824155	0.825053		Cell60	0.817979	0.821203		Cell60	0.806472	0.809094		Cell60
	Cell61	1.01946	1.04912		Cell61	1.02359	1.06163		Cell61	1.02615	1.06216		Cell61	1.02862	1.052		Cell61	1.02804	1.04724		Cell61	1.02835	1.04391		Cell61	1.02296	1.03714		Cell61	1.01638	1.03498		Cell61	1.00659	1.02158		Cell61
	Cell62	1.02261	1.02896		Cell62	1.01838	1.02396		Cell62	1.00999	1.02341		Cell62	1.00766	1.02047		Cell62	1.00473	1.01444		Cell62	1.00634	1.01299		Cell62	1.01014	1.01523		Cell62	1.00709	0.997941		Cell62	1.00577	0.996744		Cell62
	Cell63	1.01246	1.00131		Cell63	1.02175	1.0113		Cell63	1.02815	1.02087		Cell63	1.03158	1.01772		Cell63	1.03046	1.01523		Cell63	1.02971	1.01379		Cell63	1.0294	1.01412		Cell63	1.02948	1.01205		Cell63	1.01923	1.00789		Cell63
	Cell64	1.00128	1.00118		Cell64	1.00965	1.00581		Cell64	1.01078	1.0086		Cell64	1.00872	1.00965		Cell64	1.01059	1.00714		Cell64	1.01026	1.00385		Cell64	1.00335	1.00271		Cell64	0.996112	1.00375		Cell64	0.988685	1.00069		Cell64	0.982191	0.995473
	Cell65	1.08458	1.08343		Cell65	1.08056	1.08044		Cell65	1.08134	1.07816		Cell65	1.08534	1.07581		Cell65	1.0842	1.07765		Cell65	1.09092	1.08264		Cell65	1.08618	1.07372		Cell65	1.06536	1.05667		Cell65	1.05795	1.05205		Cell65	1.07354	1.05775
	Cell66	1.05551	1.04994		Cell66	1.06251	1.0554		Cell66	1.06389	1.05651		Cell66	1.06659	1.05041		Cell66	1.05814	1.04594		Cell66	1.05414	1.04677		Cell66	1.04918	1.03818		Cell66	1.04309	1.02645		Cell66	1.03512	1.02145		Cell66	1.01901	1.00951
	Cell67	1.01241	1.02672		Cell67	1.01999	1.03036		Cell67	1.02124	1.03166		Cell67	1.02002	1.02569		Cell67	1.01416	1.01641		Cell67	1.01132	1.016		Cell67	1.01092	1.01788		Cell67	1.01309	1.02247		Cell67	1.01817	1.03098		Cell67	1.01097	1.02861
	Cell68	0.983053	1.02588		Cell68	0.988202	1.02411		Cell68	0.997158	1.02375		Cell68	1.00315	1.02556		Cell68	1.01135	1.02763		Cell68	1.02466	1.03418		Cell68	1.03595	1.03614		Cell68	1.04359	1.03509		Cell68	1.05397	1.04167		Cell68	1.05192	1.03885
	Cell69	0.967192	1.00243		Cell69	0.969352	1.00156		Cell69	0.971862	0.999865		Cell69	0.973119	0.993883		Cell69	0.972102	0.983083		Cell69	0.973446	0.987529		Cell69	0.974661	0.988292		Cell69	0.970375	0.988142		Cell69	0.980066	0.993789		Cell69
	Cell70	1.02567	1.03708		Cell70	1.03131	1.04093		Cell70	1.03195	1.03614		Cell70	1.03327	1.03267		Cell70	1.03753	1.03342		Cell70	1.04062	1.03394		Cell70	1.0382	1.03481		Cell70	1.03971	1.03433		Cell70	1.04178	1.03581		Cell70	1.0588	1.04664
	Cell71	1.00659	1.05636		Cell71	1.00386	1.05959		Cell71	1.00941	1.05788		Cell71	1.00924	1.04773		Cell71	1.00922	1.03788		Cell71	1.01574	1.03407		Cell71	1.01642	1.03745		Cell71	1.01373	1.02741		Cell71	1.01691	1.02727		Cell71	1.01508	1.02456
	Cell72	0.974011	1.00459		Cell72	0.975993	1.00842		Cell72	0.982634	1.01258		Cell72	0.988943	1.00964		Cell72	0.982707	0.999887		Cell72	0.978478	0.991712		Cell72	0.968685	0.980046		Cell72	0.961586	0.972842		Cell72	0.958044	0.969496		Cell72
	Cell73	0.988417	1.0047		Cell73	0.994278	1.01176		Cell73	0.987165	0.997512		Cell73	0.984106	0.989559		Cell73	0.987199	0.988377		Cell73	0.986003	0.986348		Cell73	0.98032	0.982946		Cell73	0.980841	0.982539		Cell73	0.983865	0.984621		Cell73	0.985132	0.989916
	Cell74	0.980367	1.02456		Cell74	0.998622	1.03036		Cell74	1.00669	1.0312		Cell74	1.01362	1.02876		Cell74	1.01578	1.02436		Cell74	1.01261	1.02022		Cell74	1.01014	1.01658		Cell74	1.00474	1.0144		Cell74	1.01019	1.02284		Cell74	1.01574	1.02931
	Cell75	0.996457	1.01598		Cell75	1.00505	1.02596		Cell75	1.00978	1.03122		Cell75	1.01994	1.03323		Cell75	1.02811	1.03551		Cell75	1.03326	1.03792		Cell75	1.04054	1.03978		Cell75	1.04844	1.04466		Cell75	1.04929	1.04179		Cell75	1.04579	1.04022
	Cell76	1.0004	1.01246		Cell76	1.00195	1.0101		Cell76	1.00474	1.01614		Cell76	1.00533	1.01712		Cell76	1.00929	1.01802		Cell76	1.01017	1.01406		Cell76	1.0083	1.01212		Cell76	1.0033	1.00413		Cell76	1.00033	0.999665		Cell76
	Cell77	1.02412	1.05342		Cell77	1.03199	1.04701		Cell77	1.03842	1.04321		Cell77	1.0411	1.04413		Cell77	1.03916	1.03785		Cell77	1.0389	1.02952		Cell77	1.043	1.02624		Cell77	1.04059	1.01978		Cell77	1.03604	1.01641		Cell77	1.03312	1.01572
	Cell78	1.01663	1.0161		Cell78	1.02076	1.02368		Cell78	1.02217	1.02517		Cell78	1.0166	1.02124		Cell78	1.01774	1.02107		Cell78	1.02092	1.02215		Cell78	1.02235	1.0228		Cell78	1.0241	1.0237		Cell78	1.02452	1.01957		Cell78
	Cell79	1.01977	1.04416		Cell79	1.02644	1.04888		Cell79	1.02594	1.04604		Cell79	1.02849	1.04146		Cell79	1.03226	1.03861		Cell79	1.03108	1.0359		Cell79	1.03323	1.035		Cell79	1.036	1.03367		Cell79	1.0361	1.03786		Cell79	1.03162	1.02707
	Cell80	1.02412	1.04661		Cell80	1.03211	1.05414		Cell80	1.03156	1.05249		Cell80	1.0215	1.04154		Cell80	1.01389	1.02703		Cell80	1.01063	1.01466		Cell80	1.00074	1.00637		Cell80	0.991276	1.00014		Cell80	0.993775	0.995977		Cell80	0.997984	0.987182
	Cell81	1.01447	1.01809		Cell81	1.02068	1.02251		Cell81	1.03007	1.02805		Cell81	1.03738	1.0332		Cell81	1.03811	1.03755		Cell81	1.04019	1.04507		Cell81	1.03206	1.04842		Cell81	1.03062	1.04967		Cell81	1.0283	1.05155		Cell81	1.02233	1.04882
	Cell82	0.96787	0.999191		Cell82	0.972804	1.00372		Cell82	0.977005	1.00358		Cell82	0.974834	1.00027		Cell82	0.975219	0.99435		Cell82	0.971742	0.992923		Cell82	0.96713	0.979137		Cell82	0.964635	0.960857		Cell82	0.966422	0.96233		Cell82	0.972631	0.968467
	Cell83	1.07451	1.08593		Cell83	1.08233	1.08742		Cell83	1.08669	1.08571		Cell83	1.08242	1.08315		Cell83	1.07687	1.08092		Cell83	1.055	1.06236		Cell83	1.04911	1.06175		Cell83	1.04846	1.05976		Cell83	1.0493	1.06164		Cell83	1.03352	1.0554
	Cell84	1.01364	1.062		Cell84	1.02426	1.06543		Cell84	1.02601	1.05909		Cell84	1.02708	1.05307		Cell84	1.02596	1.04279		Cell84	1.01886	1.03366		Cell84	1.01279	1.02792		Cell84	1.00622	1.00919		Cell84	0.998599	1.00003		Cell84	0.998513	1.00243
	Cell85	1.05124	1.07265		Cell85	1.0583	1.08421		Cell85	1.06569	1.08786		Cell85	1.07057	1.08614		Cell85	1.06809	1.0819		Cell85	1.07079	1.08118		Cell85	1.08008	1.07548		Cell85	1.07097	1.05771		Cell85	1.06341	1.04781		Cell85	1.067	1.04444
	Cell86	0.99334	1.01039		Cell86	1.0065	1.02243		Cell86	1.01465	1.02442		Cell86	1.01981	1.02759		Cell86	1.01764	1.02332		Cell86	1.0122	1.02055		Cell86	1.00972	1.01696		Cell86	1.00546	1.01144		Cell86	1.00316	1.00641		Cell86	1.0013	1.00352
	Cell87	1.03574	1.07671		Cell87	1.0447	1.07998		Cell87	1.05295	1.07663		Cell87	1.05379	1.06807		Cell87	1.05727	1.0634		Cell87	1.05913	1.05874		Cell87	1.06233	1.06036		Cell87	1.06537	1.06428		Cell87	1.06884	1.06071		Cell87	1.06969	1.05502
	Cell88	1.01056	1.01861		Cell88	1.00919	1.02443		Cell88	1.0088	1.0213		Cell88	1.00279	1.01298		Cell88	1.0013	1.00768		Cell88	1.00048	1.00497		Cell88	1.00294	1.00344		Cell88	0.997322	0.996684		Cell88	0.990257	0.986312		Cell88
	Cell89	1.04058	1.01993		Cell89	1.0394	1.02267		Cell89	1.03995	1.02776		Cell89	1.03397	1.03506		Cell89	1.0222	1.03576		Cell89	1.00846	1.0282		Cell89	1.00015	1.02347		Cell89	0.992739	1.02393		Cell89	0.98592	1.01591		Cell89	0.976784	1.0113
	Cell90	0.977872	1.00002		Cell90	0.982761	1.00699		Cell90	0.989387	1.00912		Cell90	0.997412	1.00926		Cell90	1.00403	1.00856		Cell90	1.01249	1.00635		Cell90	1.02325	1.00598		Cell90	1.0284	1.0031		Cell90	1.029	0.998418		Cell90	1.03712	1.00062
	Cell91	1.00771	1.02075		Cell91	1.01637	1.02261		Cell91	1.02183	1.02567		Cell91	1.02162	1.02719		Cell91	1.02584	1.02958		Cell91	1.02827	1.03073		Cell91	1.03468	1.03659		Cell91	1.03691	1.03835		Cell91	1.03709	1.04022		Cell91	1.03753	1.04254
	Cell92	1.07884	1.07844		Cell92	1.08027	1.09195		Cell92	1.08514	1.0966		Cell92	1.08447	1.09257		Cell92	1.08925	1.08931		Cell92	1.08669	1.08466		Cell92	1.08041	1.08248		Cell92	1.0687	1.07078		Cell92	1.06139	1.06042		Cell92	1.05413	1.05807
	Cell93	1.03821	1.04647		Cell93	1.03496	1.04974		Cell93	1.038	1.04636		Cell93	1.03553	1.04118		Cell93	1.03651	1.04086		Cell93	1.03868	1.03688		Cell93	1.03229	1.02825		Cell93	1.02085	1.01956		Cell93	1.01334	1.01227		Cell93	1.00685	1.00177
	Cell94				Cell94				Cell94				Cell94				Cell94				Cell94				Cell94				Cell94				Cell94				Cell94
	Cell95	0.990447	1.00566		Cell95	0.995103	1.01293		Cell95	0.993515	1.01406		Cell95	0.994301	1.01023		Cell95	0.993283	1.0057		Cell95	0.99288	1.00413		Cell95	0.995697	1.00089		Cell95	0.996422	0.993858		Cell95	0.996014	0.995553		Cell95	0.998407	0.994826
	Cell96	1.03706	1.05124		Cell96	1.03424	1.04375		Cell96	1.03536	1.04079		Cell96	1.03234	1.03588		Cell96	1.03201	1.03476		Cell96	1.02903	1.03		Cell96	1.03234	1.03107		Cell96	1.03882	1.03703		Cell96	1.03589	1.03622		Cell96	1.03904	1.03527
	Cell97				Cell97				Cell97				Cell97				Cell97				Cell97				Cell97				Cell97				Cell97				Cell97
	Cell98	1.00837	1.04209		Cell98	1.01289	1.0468		Cell98	1.01275	1.05019		Cell98	1.01252	1.04727		Cell98	1.01657	1.04505		Cell98	1.01984	1.04591		Cell98	1.02166	1.04704		Cell98	1.02231	1.04647		Cell98	1.02818	1.04636		Cell98	1.02828	1.04048
	Cell99	0.954863	1.00593		Cell99	0.962814	1.00925		Cell99	0.965422	1.00259		Cell99	0.966202	1.00254		Cell99	0.972176	1.00024		Cell99	0.972754	0.999362		Cell99	0.975409	0.995608		Cell99	0.976236	0.991522		Cell99	0.975721	0.98613		Cell99	0.976514	0.979528
	Cell100	0.991231	1.00598		Cell100	0.995775	1.00713		Cell100	1.00089	1.00988		Cell100	1.00373	1.01364		Cell100	1.00566	1.01206		Cell100	1.00603	1.00973		Cell100	1.00939	1.01374		Cell100	1.01093	1.01798		Cell100	1.01147	1.01871		Cell100	1.00627	1.01294
	Cell101	1.00392	1.01015		Cell101	1.00375	1.00651		Cell101	1.00211	1.0103		Cell101	1.00241	1.00765		Cell101	1.00466	1.00899		Cell101	1.00969	1.01094		Cell101	1.00964	1.01213		Cell101	1.00488	1.01106		Cell101	1.0081	1.01707		Cell101	1.01086	1.02069
	Cell102	1.07375	1.1039		Cell102	1.08162	1.1073		Cell102	1.08224	1.10411		Cell102	1.08266	1.10266		Cell102	1.08352	1.10146		Cell102	1.08348	1.09782		Cell102	1.08289	1.09214		Cell102	1.06631	1.07388		Cell102	1.05824	1.07258		Cell102	1.05206	1.06112
	Cell103	0.970597	1.02127		Cell103	0.973975	1.02555		Cell103	0.975682	1.01756		Cell103	0.975689	1.00988		Cell103	0.981162	0.998725		Cell103	0.981211	0.989225		Cell103	0.981018	0.983939		Cell103	0.98065	0.983638		Cell103	0.981689	0.98285		Cell103	0.982333	0.986119
	Cell104	1.00061	1.01172		Cell104	0.993583	1.00724		Cell104	0.998444	1.01639		Cell104	1.00431	1.02386		Cell104	1.00153	1.02079		Cell104	0.995692	1.01727		Cell104	0.99765	1.01159		Cell104	0.999377	1.00518		Cell104	0.999555	0.99969		Cell104	0.99953	0.995074
	Cell105	0.96024	1.00187		Cell105	0.967686	1.00742		Cell105	0.971642	1.00717		Cell105	0.974953	1.00627		Cell105	0.979472	1.00446		Cell105	0.982005	0.999234		Cell105	0.980038	0.994517		Cell105	0.984385	0.99106		Cell105	0.992401	0.992356		Cell105	0.997041	0.993796
	Cell106	1.00221	1.05425		Cell106	1.00937	1.05531		Cell106	1.01812	1.05215		Cell106	1.01827	1.04354		Cell106	1.01996	1.03954		Cell106	1.02918	1.03936		Cell106	1.03019	1.03893		Cell106	1.03247	1.03877		Cell106	1.03824	1.04183		Cell106	1.04414	1.04527
	Cell107	1.02912	1.05445		Cell107	1.03417	1.05382		Cell107	1.03773	1.053		Cell107	1.03794	1.04692		Cell107	1.03703	1.04373		Cell107	1.033	1.03481		Cell107	1.03286	1.03074		Cell107	1.03402	1.02936		Cell107	1.03718	1.0279		Cell107	1.03749	1.03164
	Cell108	0.961695	1.00728		Cell108	0.969454	1.0059		Cell108	0.972841	1.00091		Cell108	0.976952	0.997634		Cell108	0.977451	0.995065		Cell108	0.97986	0.994379		Cell108	0.981858	0.995983		Cell108	0.985837	0.992558		Cell108	0.988577	0.995542		Cell108	0.988379	0.994613
	Cell109	0.986544	1.04099		Cell109	0.996111	1.04611		Cell109	0.996565	1.04663		Cell109	0.995261	1.04549		Cell109	0.996024	1.03945		Cell109	0.997867	1.03808		Cell109	1.00007	1.0319		Cell109	0.996834	1.02235		Cell109	0.999635	1.018		Cell109	1.00447	1.01868
	Cell110	0.981027	1.02328		Cell110	0.983061	1.01872		Cell110	0.988486	1.02179		Cell110	0.993408	1.02515		Cell110	0.994608	1.02364		Cell110	0.997325	1.02205		Cell110	1.00082	1.01736		Cell110	1.001	1.0104		Cell110	0.993146	0.999189		Cell110	0.99298	0.999511
	Cell111	1.00021	1.0072		Cell111	1.00075	1.00663		Cell111	1.00106	1.00439		Cell111	1.0078	1.00789		Cell111	1.00945	1.00725		Cell111	1.00879	1.00607		Cell111	1.00755	1.00313		Cell111	1.00229	0.997141		Cell111	1.00179	0.99634		Cell111	0.989499	0.988955
	Cell112	0.982766	1.00272		Cell112	0.983458	1.00587		Cell112	0.985763	1.00773		Cell112	0.98819	1.00659		Cell112	0.991396	0.998972		Cell112	0.991322	0.996385		Cell112	0.987093	0.995126		Cell112	0.991657	0.998483		Cell112	0.992867	1.0006		Cell112	0.989894	1.00396
	Cell113	0.980767	0.985711		Cell113	0.978505	0.987437		Cell113	0.972186	0.986992		Cell113	0.975573	0.990033		Cell113	0.979431	0.986383		Cell113	0.979148	0.980827		Cell113	0.982247	0.982226		Cell113	0.989206	0.980777		Cell113	1.00307	0.983308		Cell113
	Cell114	1.01749	1.03748		Cell114	1.02532	1.04638		Cell114	1.02646	1.0384		Cell114	1.02734	1.02613		Cell114	1.02659	1.02216		Cell114	1.02075	1.01978		Cell114	1.01324	1.01152		Cell114	1.00816	1.00624		Cell114	1.00329	1.00178		Cell114
	Cell115	1.06792	1.09655		Cell115	1.07648	1.10764		Cell115	1.0796	1.11158		Cell115	1.08405	1.10886		Cell115	1.09005	1.10879		Cell115	1.09397	1.10852		Cell115	1.09754	1.10812		Cell115	1.09908	1.10651		Cell115	1.1036	1.10962		Cell115	1.11065	1.11447
	Cell116	0.99045	1.03658		Cell116	0.996203	1.04721		Cell116	0.99533	1.04215		Cell116	0.998566	1.03451		Cell116	0.997691	1.03099		Cell116	0.997234	1.02454		Cell116	0.997371	1.0166		Cell116	0.993722	1.01275		Cell116	0.998177	1.01135		Cell116	1.00467	1.01178
	Cell117	1.06431	1.08175		Cell117	1.07434	1.08384		Cell117	1.07313	1.08092		Cell117	1.07125	1.07784		Cell117	1.07028	1.07659		Cell117	1.07133	1.07786		Cell117	1.07553	1.07856		Cell117	1.07347	1.08059		Cell117	1.07334	1.08546		Cell117	1.07571	1.08818
	Cell118	0.95922	0.994507		Cell118	0.9647	0.998113		Cell118	0.96864	0.997483		Cell118	0.968514	0.997454		Cell118	0.972197	1.00021		Cell118	0.976142	0.999608		Cell118	0.977702	0.990576		Cell118	0.974356	0.984035		Cell118	0.973831	0.983951		Cell118	0.977464	0.9872
	Cell119	1.03843	1.05477		Cell119	1.04156	1.06168		Cell119	1.04595	1.06579		Cell119	1.04541	1.0621		Cell119	1.0456	1.05621		Cell119	1.04332	1.05507		Cell119	1.0438	1.05425		Cell119	1.04301	1.05142		Cell119	1.04055	1.04816		Cell119	1.03632	1.04222
	Cell120	1.02691	1.04918		Cell120	1.03029	1.04399		Cell120	1.0332	1.04278		Cell120	1.03422	1.04165		Cell120	1.03306	1.03822		Cell120	1.03324	1.03806		Cell120	1.03613	1.03857		Cell120	1.0373	1.0361		Cell120	1.03999	1.03927		Cell120	1.03954	1.03732
	Cell121	1.03931	1.05593		Cell121	1.04907	1.05662		Cell121	1.04762	1.05275		Cell121	1.04481	1.04857		Cell121	1.03954	1.03812		Cell121	1.03756	1.03236		Cell121	1.03341	1.03344		Cell121	1.0384	1.04001		Cell121	1.03074	1.0373		Cell121	1.02252	1.02992
	Cell122	0.996512	1.05285		Cell122	1.00826	1.05685		Cell122	1.01001	1.05151		Cell122	1.0099	1.04642		Cell122	1.01151	1.03753		Cell122	1.01163	1.02518		Cell122	1.01985	1.02309		Cell122	1.02102	1.02033		Cell122	1.01853	1.01763		Cell122	1.01636	1.01899
	Cell123	1.06932	1.06798		Cell123	1.07411	1.07606		Cell123	1.07081	1.07308		Cell123	1.07013	1.06808		Cell123	1.06716	1.06558		Cell123	1.06589	1.06593		Cell123	1.0649	1.06541		Cell123	1.06411	1.06531		Cell123	1.06872	1.06824		Cell123	1.07751	1.077
	Cell124	1.04552	1.04852		Cell124	1.04993	1.06097		Cell124	1.04772	1.06154		Cell124	1.0483	1.06024		Cell124	1.04577	1.05855		Cell124	1.04273	1.05727		Cell124	1.04293	1.05717		Cell124	1.03745	1.05216		Cell124	1.03268	1.04294		Cell124	1.0299	1.04091
	Cell125	0.957768	0.982176		Cell125	0.965159	0.985111		Cell125	0.965036	0.985014		Cell125	0.963967	0.987388		Cell125	0.966583	0.983644		Cell125	0.968437	0.97993		Cell125	0.967096	0.97501		Cell125	0.963125	0.973338		Cell125	0.962203	0.972923		Cell125	0.961316	0.975653
	Cell126	0.98463	1.03744		Cell126	0.983154	1.03367		Cell126	0.982207	1.02504		Cell126	0.987126	1.02402		Cell126	0.992125	1.02261		Cell126	0.997218	1.0155		Cell126	1.00136	1.01634		Cell126	1.0067	1.01688		Cell126	1.00882	1.01862		Cell126	1.01233	1.0185
	Cell127	1.00605	1.02148		Cell127	1.01382	1.03263		Cell127	1.01308	1.03034		Cell127	1.00676	1.02086		Cell127	0.995132	1.01412		Cell127	0.96978	0.989133		Cell127	0.952516	0.970988		Cell127	0.949055	0.969381		Cell127	0.941544	0.958238		Cell127	0.934015	0.946532
	Cell128	0.985606	1.04239		Cell128	0.992536	1.03918		Cell128	0.996054	1.0377		Cell128	0.99952	1.03405		Cell128	1.00489	1.03097		Cell128	1.00535	1.02709		Cell128	1.00283	1.01941		Cell128	1.00182	1.01449		Cell128	1.00517	1.01732		Cell128	1.0115	1.02057
	Cell129				Cell129				Cell129				Cell129				Cell129				Cell129				Cell129				Cell129				Cell129				Cell129
	Cell130	1.01155	1.01991		Cell130	1.01833	1.0219		Cell130	1.0149	1.0181		Cell130	1.01304	1.01487		Cell130	1.00672	1.01368		Cell130	1.00322	1.01202		Cell130	0.997275	1.00565		Cell130	0.990502	1.00302		Cell130	0.992637	1.00902		Cell130	0.995933	1.01425
	Cell131	1.04669	1.08253		Cell131	1.04452	1.08078		Cell131	1.05126	1.08304		Cell131	1.05509	1.08028		Cell131	1.05779	1.08061		Cell131	1.05929	1.07924		Cell131	1.06058	1.07849		Cell131	1.0626	1.07554		Cell131	1.06318	1.07107		Cell131	1.06598	1.07215
	Cell132	0.989851	0.99611		Cell132	0.996396	1.00555		Cell132	0.999732	1.0102		Cell132	0.999313	1.01129		Cell132	1.00095	1.01024		Cell132	1.00349	1.00817		Cell132	1.00413	1.00855		Cell132	1.00607	1.00674		Cell132	1.01384	1.00592		Cell132	1.02621	1.01217
	Cell133	0.966002	0.974029		Cell133	0.969413	0.981137		Cell133	0.967842	0.982694		Cell133	0.967907	0.982428		Cell133	0.965194	0.979176		Cell133	0.967785	0.97883		Cell133	0.968629	0.978505		Cell133	0.968842	0.978311		Cell133	0.968209	0.976524		Cell133	0.968451	0.977833
	Cell134	0.989268	0.997235		Cell134	0.993414	1.00777		Cell134	1.00261	1.01038		Cell134	1.00465	1.01105		Cell134	1.00715	1.01198		Cell134	1.00766	1.00545		Cell134	1.00361	1.00091		Cell134	1.007	1.00514		Cell134	1.00589	1.00235		Cell134	1.00064	0.998223
	Cell135	0.997305	1.04773		Cell135	1.00711	1.04613		Cell135	1.01014	1.04501		Cell135	1.00968	1.04268		Cell135	1.01201	1.03828		Cell135	1.01581	1.03756		Cell135	1.01955	1.03715		Cell135	1.02036	1.03852		Cell135	1.02565	1.03805		Cell135	1.02675	1.03566
	Cell136	0.882237	0.895311		Cell136	0.889295	0.9021		Cell136	0.891522	0.904348		Cell136	0.890648	0.905814		Cell136	0.893299	0.904963		Cell136	0.895333	0.903427		Cell136	0.898006	0.905355		Cell136	0.89741	0.906095		Cell136	0.893625	0.902885		Cell136	0.893066	0.90309
	Cell137	1.02113	1.01253		Cell137	1.02796	1.02048		Cell137	1.03308	1.02483		Cell137	1.03208	1.02507		Cell137	1.03525	1.02793		Cell137	1.03384	1.02667		Cell137	1.02985	1.02421		Cell137	1.0277	1.0231		Cell137	1.02343	1.02291		Cell137	1.01892	1.02397
	Cell138	0.891513	0.905337		Cell138	0.900939	0.914523		Cell138	0.903962	0.910741		Cell138	0.902968	0.916838		Cell138	0.905174	0.920389		Cell138	0.909252	0.919334		Cell138	0.912215	0.918294		Cell138	0.912108	0.920614		Cell138	0.910855	0.924231		Cell138	0.910788	0.926011
	Cell139	1.04962	1.05915		Cell139	1.04405	1.05836		Cell139	1.04494	1.06219		Cell139	1.04429	1.05876		Cell139	1.04565	1.05498		Cell139	1.04389	1.05446		Cell139	1.04599	1.05543		Cell139	1.04635	1.05425		Cell139	1.04338	1.05507		Cell139	1.04709	1.06002
	Cell140	1.03892	1.06511		Cell140	1.03532	1.06814		Cell140	1.03725	1.06361		Cell140	1.03659	1.05536		Cell140	1.03114	1.04714		Cell140	1.02476	1.03666		Cell140	1.02575	1.03892		Cell140	1.02451	1.03236		Cell140	1.02067	1.02721		Cell140	1.02187	1.02582
	Cell141	0.965744	0.976381		Cell141	0.973908	0.983721		Cell141	0.981571	0.993271		Cell141	0.983222	0.990796		Cell141	0.976473	0.987346		Cell141	0.97092	0.980053		Cell141	0.974707	0.983174		Cell141	0.980195	0.989143		Cell141	0.983244	0.98985		Cell141	0.982538	0.986118
	Cell142	1.00051	1.0267		Cell142	1.00263	1.03131		Cell142	1.00578	1.03718		Cell142	1.01095	1.03934		Cell142	1.01165	1.04267		Cell142	1.01426	1.04119		Cell142	1.0126	1.03745		Cell142	1.00969	1.03317		Cell142	1.01239	1.03732		Cell142	1.00855	1.02822
	Cell143	0.977379	0.97541		Cell143	0.984632	0.985348		Cell143	0.990616	0.993401		Cell143	0.993394	0.992281		Cell143	0.991626	0.990756		Cell143	0.990678	0.992194		Cell143	0.992284	0.993928		Cell143	0.995047	0.995869		Cell143	1	1.00305		Cell143	1.00161	1.00369
	Cell144	1.04388	1.08229		Cell144	1.04939	1.08495		Cell144	1.0509	1.07714		Cell144	1.05495	1.07369		Cell144	1.0558	1.07201		Cell144	1.05502	1.0668		Cell144	1.057	1.0664		Cell144	1.05922	1.06489		Cell144	1.06156	1.06375		Cell144	1.06747	1.07022
	Cell145	0.861611	0.886906		Cell145	0.855587	0.879223		Cell145	0.848937	0.864681		Cell145	0.863689	0.878067		Cell145	0.876171	0.890378		Cell145	0.863329	0.874599		Cell145	0.863231	0.876702		Cell145	0.864258	0.880785		Cell145	0.822159	0.833575		Cell145
	Cell146	1.02321	1.03213		Cell146	1.03552	1.04061		Cell146	1.04514	1.05064		Cell146	1.05261	1.0541		Cell146	1.05888	1.05615		Cell146	1.0664	1.05938		Cell146	1.07142	1.06328		Cell146	1.07408	1.06796		Cell146	1.07108	1.0689		Cell146	1.06591	1.0697
	Cell147	0.99765	1.01775		Cell147	1.00496	1.01413		Cell147	1.00346	1.00806		Cell147	1.00138	1.00516		Cell147	0.999903	1.00897		Cell147	1.00317	1.00971		Cell147	1.00808	1.01218		Cell147	1.01047	1.01336		Cell147	1.00788	1.01376		Cell147	1.00213	1.00718
	Cell148				Cell148				Cell148				Cell148				Cell148				Cell148				Cell148				Cell148				Cell148				Cell148
	Cell149	0.973926	0.988419		Cell149	0.981381	0.991888		Cell149	0.98274	0.988831		Cell149	0.982106	0.990252		Cell149	0.984615	0.990434		Cell149	0.983855	0.988823		Cell149	0.987499	0.993124		Cell149	0.992176	0.995242		Cell149	0.992385	0.995491		Cell149	0.995204	1.00043
	Cell150	0.929623	0.940642		Cell150	0.936488	0.946918		Cell150	0.939318	0.945207		Cell150	0.936038	0.941118		Cell150	0.942822	0.943831		Cell150	0.945582	0.948475		Cell150	0.948586	0.951959		Cell150	0.949924	0.953982		Cell150	0.941085	0.950109		Cell150	0.933088	0.94055
	Cell151	1.02979	1.05492		Cell151	1.04063	1.06429		Cell151	1.04267	1.06372		Cell151	1.04604	1.05535		Cell151	1.04772	1.04933		Cell151	1.04443	1.04536		Cell151	1.03281	1.03591		Cell151	1.02171	1.0231		Cell151	1.01807	1.01921		Cell151	1.0129	1.01221
	Cell152	1.00984	1.07333		Cell152	1.01269	1.06361		Cell152	1.01764	1.05755		Cell152	1.02171	1.05145		Cell152	1.02305	1.04744		Cell152	1.02695	1.04569		Cell152	1.02486	1.03937		Cell152	1.01599	1.0218		Cell152	1.01364	1.01861		Cell152	1.01723	1.02284
	Cell153	0.954638	0.968358		Cell153	0.962014	0.974561		Cell153	0.964566	0.97484		Cell153	0.967873	0.981051		Cell153	0.969976	0.986828		Cell153	0.978629	0.992869		Cell153	0.982661	0.997256		Cell153	0.971037	0.979386		Cell153	0.965708	0.969225		Cell153	0.96126	0.969418
	Cell154	1.07391	1.08539		Cell154	1.08384	1.09302		Cell154	1.08592	1.0951		Cell154	1.08861	1.09699		Cell154	1.09187	1.0958		Cell154	1.09355	1.08953		Cell154	1.08784	1.08723		Cell154	1.08341	1.08169		Cell154	1.08495	1.08593		Cell154	1.08857	1.08957
	Cell155	1.00384	1.04804		Cell155	1.01305	1.04148		Cell155	1.0189	1.03592		Cell155	1.01991	1.03586		Cell155	1.01548	1.03605		Cell155	1.01914	1.03462		Cell155	1.01195	1.02947		Cell155	1.00481	1.03015		Cell155	1.01566	1.03155		Cell155
	Cell156	0.98321	1.01711		Cell156	0.990777	1.01573		Cell156	0.993546	1.01265		Cell156	1.00003	1.01411		Cell156	1.00645	1.0134		Cell156	1.00421	1.00727		Cell156	1.00588	1.00796		Cell156	1.00884	1.01104		Cell156	1.01136	1.01288		Cell156	1.01582	1.02393
	Cell157	0.969115	1.00747		Cell157	0.978542	1.00632		Cell157	0.978463	1.00284		Cell157	0.980417	1.00345		Cell157	0.982498	1.0002		Cell157	0.989142	0.999752		Cell157	0.988499	1.00048		Cell157	0.994283	0.99854		Cell157	0.996731	0.997143		Cell157	0.996573	0.997796
	Cell158	1.06969	1.05636		Cell158	1.06811	1.05406		Cell158	1.06931	1.05375		Cell158	1.07017	1.05767		Cell158	1.06856	1.05661		Cell158	1.06935	1.06088		Cell158	1.06973	1.06415		Cell158	1.05442	1.05385		Cell158	1.0539	1.05267		Cell158
	Cell159	1.05651	1.08701		Cell159	1.06185	1.08696		Cell159	1.06532	1.08139		Cell159	1.06876	1.07852		Cell159	1.0707	1.07569		Cell159	1.06568	1.07204		Cell159	1.06162	1.06868		Cell159	1.05706	1.064		Cell159	1.06065	1.06349		Cell159	1.06097	1.06446
	Cell160	0.995086	1.03306		Cell160	1.00106	1.0269		Cell160	1.00335	1.02242		Cell160	1.00465	1.02421		Cell160	1.00551	1.02138		Cell160	1.00734	1.02193		Cell160	1.00287	1.01527		Cell160	1.00005	1.00556		Cell160	0.998863	0.999613		Cell160	1.00257	0.999643
	Cell161	1.07316	1.10855		Cell161	1.07977	1.11174		Cell161	1.0857	1.11158		Cell161	1.08617	1.10993		Cell161	1.09265	1.10977		Cell161	1.10183	1.10873		Cell161	1.10859	1.10494		Cell161	1.11025	1.10328		Cell161	1.11249	1.09977		Cell161	1.1145	1.10045
	Cell162	0.998849	1.0346		Cell162	1.00317	1.03921		Cell162	1.00298	1.0343		Cell162	1.00743	1.03421		Cell162	1.00945	1.03214		Cell162	1.00998	1.02916		Cell162	1.00787	1.01899		Cell162	1.00539	0.997723		Cell162	1.0114	0.989753		Cell162	1.01424	0.982889
	Cell163	1.01256	1.02343		Cell163	1.01369	1.02982		Cell163	1.01171	1.01801		Cell163	1.00177	1.00553		Cell163	1.00109	1.00551		Cell163	1.00275	1.00171		Cell163	1.00541	1.00396		Cell163	1.01346	1.00791		Cell163	1.0154	1.00144		Cell163	1.01727	0.996576
	Cell164	1.04008	1.07919		Cell164	1.04826	1.07913		Cell164	1.05029	1.0808		Cell164	1.05531	1.07479		Cell164	1.05763	1.06817		Cell164	1.05701	1.06322		Cell164	1.06406	1.06737		Cell164	1.06906	1.07325		Cell164	1.07541	1.07355		Cell164	1.08572	1.07602
	Cell165	0.984291	1.00341		Cell165	0.989302	1.00068		Cell165	0.98691	1.00113		Cell165	0.990023	1.00496		Cell165	0.998884	1.00862		Cell165	1.00756	1.01256		Cell165	1.01272	1.01439		Cell165	1.01694	1.01974		Cell165	1.0186	1.02293		Cell165	1.0157	1.02283
	Cell166	1.00564	1.04101		Cell166	1.00976	1.0451		Cell166	1.00591	1.03571		Cell166	1.00378	1.02749		Cell166	1.00388	1.02124		Cell166	1.00269	1.01439		Cell166	1.00392	1.01345		Cell166	0.996667	1.00788		Cell166	0.998579	1.00869		Cell166	1.00383	1.00905
	Cell167	1.0051	1.01763		Cell167	1.00823	1.01361		Cell167	1.01507	1.0129		Cell167	1.01727	1.01382		Cell167	1.01674	1.01327		Cell167	1.01879	1.0179		Cell167	1.02245	1.02374		Cell167	1.02441	1.02647		Cell167	1.02695	1.03119		Cell167	1.02768	1.04214
	Cell168	1.00018	1.03418		Cell168	1.00889	1.03775		Cell168	1.01748	1.03682		Cell168	1.02056	1.03692		Cell168	1.02057	1.03393		Cell168	1.01674	1.02662		Cell168	1.01847	1.0251		Cell168	1.01114	1.01996		Cell168	1.00148	1.00736		Cell168	0.995695	0.999754
	Cell169	1.03669	1.05645		Cell169	1.03736	1.05767		Cell169	1.04371	1.0571		Cell169	1.04589	1.05656		Cell169	1.04675	1.05531		Cell169	1.05288	1.05759		Cell169	1.05721	1.05485		Cell169	1.05435	1.04915		Cell169	1.05435	1.05115		Cell169	1.05041	1.04762
	Cell170	0.963595	0.96307		Cell170	0.968641	0.967778		Cell170	0.969143	0.967632		Cell170	0.967127	0.96373		Cell170	0.967117	0.963346		Cell170	0.97157	0.967973		Cell170	0.976933	0.974966		Cell170	0.972746	0.973007		Cell170	0.960824	0.955806		Cell170	0.964874	0.953763
	Cell171	1.07737	1.08749		Cell171	1.09475	1.10276		Cell171	1.09814	1.10457		Cell171	1.09732	1.10354		Cell171	1.09942	1.1004		Cell171	1.10475	1.09979		Cell171	1.1037	1.09547		Cell171	1.10351	1.09533		Cell171	1.0988	1.09797		Cell171	1.09574	1.09183
	Cell172	0.991653	1.01184		Cell172	1.00038	1.01473		Cell172	1.00497	1.01901		Cell172	1.00443	1.01849		Cell172	1.00518	1.02064		Cell172	1.00643	1.01655		Cell172	1.00366	1.01484		Cell172	1.00047	1.01052		Cell172	1.00378	1.01215		Cell172	1.00078	1.01293
	Cell173	0.987964	0.997334		Cell173	0.986772	0.993298		Cell173	0.988503	0.987913		Cell173	0.994442	0.997345		Cell173	0.995285	1.00128		Cell173	0.999057	1.00162		Cell173	1.00253	0.999327		Cell173	1.01212	1.00608		Cell173	1.01299	1.00835		Cell173	1.01429	1.0107
	Cell174	1.03935	1.03837		Cell174	1.03901	1.04853		Cell174	1.03301	1.04463		Cell174	1.03773	1.04512		Cell174	1.03675	1.04235		Cell174	1.03513	1.04237		Cell174	1.03904	1.04069		Cell174	1.04228	1.04329		Cell174	1.05582	1.04359		Cell174	1.06758	1.03993
	Cell175	0.988354	1.01383		Cell175	0.992306	1.01913		Cell175	0.990092	1.01635		Cell175	0.992607	1.01024		Cell175	0.995663	1.00743		Cell175	0.997463	1.01206		Cell175	0.993615	1.01257		Cell175	0.991341	1.0104		Cell175	0.986886	1.00603		Cell175	0.972004	0.987057
	Cell176	1.02929	1.0536		Cell176	1.03537	1.05965		Cell176	1.03892	1.05743		Cell176	1.04373	1.05614		Cell176	1.04659	1.05744		Cell176	1.04926	1.05984		Cell176	1.05073	1.05963		Cell176	1.05427	1.06038		Cell176	1.05849	1.06374		Cell176	1.05892	1.06429
	Cell177	0.939449	0.984732		Cell177	0.95418	0.990948		Cell177	0.959777	0.993486		Cell177	0.963878	0.995074		Cell177	0.967162	0.996948		Cell177	0.973579	0.999965		Cell177	0.976033	1.00202		Cell177	0.982701	0.998948		Cell177	0.992083	1.00015		Cell177	0.999946	1.00988
	Cell178	0.994942	1.02038		Cell178	1.00738	1.02249		Cell178	1.01634	1.02973		Cell178	1.0192	1.03211		Cell178	1.01557	1.02926		Cell178	1.0102	1.02652		Cell178	1.00648	1.02283		Cell178	0.987969	1.00068		Cell178	0.991249	1.00439		Cell178
	Cell179	0.964661	0.988134		Cell179	0.973041	0.988454		Cell179	0.972853	0.987731		Cell179	0.975032	0.9852		Cell179	0.978685	0.987446		Cell179	0.982486	0.992945		Cell179	0.982777	0.993171		Cell179	0.98508	0.994461		Cell179	0.98708	0.989442		Cell179	0.976825	0.979812
	Cell180	1.02654	1.06135		Cell180	1.03188	1.04906		Cell180	1.03284	1.04565		Cell180	1.03097	1.04396		Cell180	1.02907	1.04063		Cell180	1.03089	1.03771		Cell180	1.0317	1.03894		Cell180	1.03342	1.03836		Cell180	1.03574	1.03879		Cell180	1.03623	1.03688
Cdc42-KO Cells	Distance From target =0um				Distance From target =1um				Distance From target =2um				Distance From target =3um				Distance From target =4um				Distance From target =5um				Distance From target =6um				Distance From target =7um				Distance From target =8um				Distance From target =9um
	cells	t= -0.3 sec	t= 3.8 sec		cells	t= -0.3 sec	t= 3.8 sec		cells	t= -0.3 sec	t= 3.8 sec		cells	t= -0.3 sec	t= 3.8 sec		cells	t= -0.3 sec	t= 3.8 sec		cells	t= -0.3 sec	t= 3.8 sec		cells	t= -0.3 sec	t= 3.8 sec		cells	t= -0.3 sec	t= 3.8 sec		cells	t= -0.3 sec	t= 3.8 sec		cells	t= -0.3 sec	t= 3.8 sec
	Cell1	1.02482	1.03535		Cell1	1.03675	1.03968		Cell1	1.03525	1.04434		Cell1	1.03228	1.03803		Cell1	1.03181	1.03279		Cell1	1.03426	1.03377		Cell1	1.03404	1.03963		Cell1	1.03049	1.04119		Cell1	1.02938	1.04082		Cell1
	Cell2	1.05139	1.04507		Cell2	1.05608	1.04641		Cell2	1.05967	1.04853		Cell2	1.05953	1.05115		Cell2	1.05695	1.05372		Cell2	1.06033	1.05084		Cell2	1.06112	1.05304		Cell2	1.0553	1.04992		Cell2	1.04137	1.03087		Cell2	1.04286	1.03181
	Cell3	1.02982	1.03445		Cell3	1.04167	1.03917		Cell3	1.04504	1.03832		Cell3	1.05228	1.04735		Cell3	1.05205	1.05008		Cell3	1.05767	1.05176		Cell3	1.05364	1.04761		Cell3	0.996273	1.02656		Cell3	0.986931	0.999118		Cell3	0.979673	0.98184
	Cell4	1.00207	1.04074		Cell4	1.01204	1.04757		Cell4	1.01585	1.0453		Cell4	1.01744	1.03546		Cell4	1.01712	1.02546		Cell4	1.01923	1.02435		Cell4	1.02262	1.02368		Cell4	1.02657	1.02463		Cell4	1.02985	1.02812		Cell4	1.02987	1.03437
	Cell5	0.988105	0.998887		Cell5	0.990571	1.00423		Cell5	0.997072	1.00568		Cell5	0.999456	1.00421		Cell5	0.99763	1.00286		Cell5	1.00235	1.00403		Cell5	1.00587	1.0086		Cell5	1.00839	1.01199		Cell5	1.01026	1.01662		Cell5	1.00461	1.02331
	Cell6	0.971193	0.966978		Cell6	0.972937	0.965512		Cell6	0.964783	0.964902		Cell6	0.961985	0.965904		Cell6	0.964036	0.965948		Cell6	0.969307	0.968294		Cell6	0.971307	0.975564		Cell6	0.975982	0.978684		Cell6	0.985134	0.981111		Cell6	0.99223	0.986799
	Cell7	0.998635	1.02246		Cell7	1.00484	1.02303		Cell7	1.01737	1.02506		Cell7	1.02216	1.02647		Cell7	1.02094	1.0236		Cell7	1.02234	1.02263		Cell7	1.02338	1.02379		Cell7	1.0183	1.02233		Cell7	1.00811	1.01719		Cell7	1.00056	1.01123
	Cell8	0.96177	0.970581		Cell8	0.969116	0.969025		Cell8	0.975873	0.971998		Cell8	0.980016	0.976318		Cell8	0.981898	0.981846		Cell8	0.984732	0.989606		Cell8	0.984523	0.986852		Cell8	0.991789	0.985359		Cell8	0.993168	0.989775		Cell8	0.99353	0.993622
	Cell9	1.03931	1.01807		Cell9	1.05008	1.02727		Cell9	1.04934	1.0296		Cell9	1.04342	1.02761		Cell9	1.0469	1.03414		Cell9	1.05663	1.04561		Cell9	1.05806	1.04965		Cell9	1.05566	1.06078		Cell9	1.0583	1.0661		Cell9	1.06586	1.05939
	Cell10	1.07736	1.06317		Cell10	1.0806	1.07216		Cell10	1.08486	1.07929		Cell10	1.09108	1.07885		Cell10	1.08728	1.08151		Cell10	1.08263	1.08532		Cell10	1.0807	1.08416		Cell10	1.06466	1.08481		Cell10	1.04797	1.08805		Cell10
	Cell11				Cell11				Cell11				Cell11				Cell11				Cell11				Cell11				Cell11				Cell11				Cell11
	Cell12	1.01099	1.03658		Cell12	1.01821	1.04542		Cell12	1.02653	1.04495		Cell12	1.03517	1.03976		Cell12	1.04299	1.03829		Cell12	1.04299	1.03439		Cell12	1.04558	1.03675		Cell12	1.05314	1.04094		Cell12	1.06373	1.05026		Cell12	1.07794	1.06532
	Cell13	1.01162	1.04427		Cell13	1.01705	1.04213		Cell13	1.01621	1.04085		Cell13	1.01782	1.0378		Cell13	1.01886	1.03023		Cell13	1.02486	1.02903		Cell13	1.0258	1.02588		Cell13	1.02404	1.02488		Cell13	1.0195	1.01871		Cell13
	Cell14	1.03005	1.06775		Cell14	1.04172	1.07248		Cell14	1.05206	1.07574		Cell14	1.04152	1.07049		Cell14	1.03464	1.06286		Cell14	1.03057	1.05849		Cell14	1.02343	1.05168		Cell14	1.01787	1.04842		Cell14	1.01303	1.03971		Cell14	1.02338	1.03048
	Cell15	1.01533	1.04668		Cell15	1.02631	1.04873		Cell15	1.03281	1.0453		Cell15	1.0371	1.043		Cell15	1.03814	1.04316		Cell15	1.03745	1.0416		Cell15	1.03575	1.04094		Cell15	1.02655	1.03959		Cell15	1.0082	1.03474		Cell15	0.986329	1.02599
	Cell16	1.06253	1.05186		Cell16	1.07296	1.05976		Cell16	1.06562	1.06509		Cell16	1.0579	1.05436		Cell16	1.06185	1.05501		Cell16	1.07119	1.06101		Cell16	1.07678	1.06265		Cell16	1.07799	1.05734		Cell16	1.07926	1.0529		Cell16	1.08502	1.05678
	Cell17	1.00869	1.0247		Cell17	1.01442	1.0264		Cell17	1.01841	1.02578		Cell17	1.02314	1.0211		Cell17	1.02192	1.0119		Cell17	1.00898	1.00453		Cell17	1.00718	1.01192		Cell17	1.01191	1.01338		Cell17	1.01724	1.01377		Cell17	1.01952	1.01344
	Cell18				Cell18				Cell18				Cell18				Cell18				Cell18				Cell18				Cell18				Cell18				Cell18
	Cell19				Cell19				Cell19				Cell19				Cell19				Cell19				Cell19				Cell19				Cell19				Cell19
	Cell20	1.05032	1.05798		Cell20	1.05942	1.06513		Cell20	1.06708	1.06823		Cell20	1.07309	1.07191		Cell20	1.07377	1.07393		Cell20	1.0698	1.07248		Cell20	1.06736	1.07415		Cell20	1.06546	1.06823		Cell20	1.06254	1.061		Cell20	1.06682	1.07207
	Cell21	1.04363	1.06629		Cell21	1.04873	1.06808		Cell21	1.0567	1.06561		Cell21	1.05899	1.06151		Cell21	1.06414	1.06391		Cell21	1.07153	1.06989		Cell21	1.0707	1.06293		Cell21	1.06494	1.05403		Cell21	1.06094	1.05096		Cell21	1.06119	1.04562
	Cell22	1.06416	1.07728		Cell22	1.06777	1.08735		Cell22	1.07121	1.08882		Cell22	1.07412	1.08263		Cell22	1.07846	1.07566		Cell22	1.08241	1.07645		Cell22	1.08996	1.08251		Cell22	1.09408	1.08412		Cell22	1.09606	1.08478		Cell22	1.0917	1.08358
	Cell23	1.00583	1.0574		Cell23	1.01023	1.05795		Cell23	1.00978	1.04996		Cell23	1.01333	1.03794		Cell23	1.01783	1.03196		Cell23	1.02107	1.02776		Cell23	1.02722	1.02964		Cell23	1.03129	1.03575		Cell23	1.04134	1.04825		Cell23	1.05133	1.05134
	Cell24	1.01327	1.05205		Cell24	1.02021	1.05369		Cell24	1.02483	1.05513		Cell24	1.0286	1.05807		Cell24	1.02359	1.05089		Cell24	1.02203	1.0461		Cell24	1.01767	1.04534		Cell24	1.01635	1.04068		Cell24	1.01833	1.03037		Cell24	1.02024	1.02692
	Cell25	0.995424	1.01084		Cell25	1.00229	1.0193		Cell25	1.01344	1.0288		Cell25	1.0148	1.03005		Cell25	1.01749	1.0291		Cell25	1.02364	1.02741		Cell25	1.02672	1.02892		Cell25	1.02935	1.03293		Cell25	1.03733	1.04864		Cell25	1.05829	1.08339
	Cell26	0.994879	1.03036		Cell26	0.995545	1.03519		Cell26	1.0002	1.03587		Cell26	1.00528	1.02764		Cell26	1.00768	1.02676		Cell26	1.0132	1.02822		Cell26	1.02067	1.02983		Cell26	1.02452	1.03304		Cell26	1.02385	1.03116		Cell26	1.02614	1.03167
	Cell27				Cell27				Cell27				Cell27				Cell27				Cell27				Cell27				Cell27				Cell27				Cell27
	Cell28	0.940591	0.980134		Cell28	0.94316	0.976072		Cell28	0.941866	0.969903		Cell28	0.943595	0.967137		Cell28	0.942968	0.955961		Cell28	0.940911	0.949191		Cell28	0.940079	0.949975		Cell28	0.942843	0.952721		Cell28	0.944533	0.956828		Cell28	0.954198	0.96263
	Cell29	0.998871	1.0149		Cell29	1	1.00861		Cell29	0.993647	1.01243		Cell29	1.00079	1.01171		Cell29	1.01091	1.008		Cell29	1.01217	1.00912		Cell29	1.0144	1.01418		Cell29	1.02335	1.02		Cell29	1.03436	1.03055		Cell29	1.05223	1.04045
	Cell30	1.05233	1.06031		Cell30	1.05742	1.07098		Cell30	1.06162	1.0705		Cell30	1.0683	1.06966		Cell30	1.07828	1.07925		Cell30	1.07421	1.07661		Cell30	1.06692	1.07005		Cell30	1.02956	1.03691		Cell30	0.99909	1.01202		Cell30
	Cell31				Cell31				Cell31				Cell31				Cell31				Cell31				Cell31				Cell31				Cell31				Cell31
	Cell32	0.976064	1.01523		Cell32	0.979283	1.016		Cell32	0.978525	1.00895		Cell32	0.983941	1.00612		Cell32	0.988575	0.999488		Cell32	0.986886	0.994861		Cell32	0.979704	0.993454		Cell32	0.968015	0.983888		Cell32	0.960714	0.967115		Cell32
	Cell33				Cell33				Cell33				Cell33				Cell33				Cell33				Cell33				Cell33				Cell33				Cell33
	Cell34	0.978482	1.03156		Cell34	0.990378	1.02976		Cell34	0.997892	1.02027		Cell34	1.00134	1.01243		Cell34	1.0067	1.0108		Cell34	1.01002	1.00996		Cell34	1.00546	1.0046		Cell34	0.997973	1.00062		Cell34	0.996986	0.99759		Cell34
	Cell35	1.02434	1.03895		Cell35	1.03133	1.04119		Cell35	1.03004	1.04027		Cell35	1.02978	1.0391		Cell35	1.03662	1.04309		Cell35	1.03859	1.04369		Cell35	1.03868	1.04404		Cell35	1.03741	1.04487		Cell35	1.02483	1.03564		Cell35	1.03074	1.03548
	Cell36	1.04801	1.08226		Cell36	1.04473	1.08515		Cell36	1.04845	1.08489		Cell36	1.0504	1.0778		Cell36	1.05557	1.0765		Cell36	1.06469	1.07357		Cell36	1.07858	1.08307		Cell36	1.08045	1.08006		Cell36	1.08161	1.07848		Cell36	1.0766	1.0846
	Cell37	1.03544	1.08222		Cell37	1.03581	1.08906		Cell37	1.0434	1.08911		Cell37	1.04533	1.08572		Cell37	1.04989	1.08172		Cell37	1.05465	1.07788		Cell37	1.06203	1.08031		Cell37	1.07119	1.08368		Cell37	1.07956	1.08923		Cell37	1.08907	1.09086
	Cell38	1.02558	1.06961		Cell38	1.03155	1.06769		Cell38	1.03441	1.06134		Cell38	1.03478	1.05491		Cell38	1.03587	1.05442		Cell38	1.03651	1.04788		Cell38	1.03634	1.03934		Cell38	1.0327	1.03865		Cell38	1.03237	1.03919		Cell38	1.02776	1.03424
	Cell39	1.03292	1.06718		Cell39	1.03342	1.06127		Cell39	1.03596	1.05641		Cell39	1.03986	1.05866		Cell39	1.04387	1.05551		Cell39	1.04785	1.05166		Cell39	1.04982	1.05055		Cell39	1.04786	1.0454		Cell39	1.05224	1.04749		Cell39	1.06236	1.05366
	Cell40				Cell40				Cell40				Cell40				Cell40				Cell40				Cell40				Cell40				Cell40				Cell40
	Cell41	1.00404	1.02225		Cell41	1.01529	1.03302		Cell41	1.02494	1.03523		Cell41	1.02797	1.03308		Cell41	1.03346	1.03575		Cell41	1.04169	1.0384		Cell41	1.04952	1.04482		Cell41	1.05814	1.05285		Cell41	1.06064	1.04761		Cell41	1.07158	1.04951
	Cell42	0.963819	0.999827		Cell42	0.969539	1.00124		Cell42	0.966454	0.996575		Cell42	0.96648	0.994383		Cell42	0.96747	0.989003		Cell42	0.968356	0.979264		Cell42	0.968587	0.971941		Cell42	0.9663	0.968591		Cell42	0.967068	0.975769		Cell42	0.968339	0.977536
	Cell43	1.00002	1.01608		Cell43	1.00712	1.0206		Cell43	1.00414	1.01669		Cell43	1.00384	1.01305		Cell43	1.0141	1.02189		Cell43	1.0153	1.02191		Cell43	1.0106	1.02035		Cell43	1.00236	1.00457		Cell43	0.995775	1.00152		Cell43	0.993503	0.986603
	Cell44	0.924107	0.938221		Cell44	0.927714	0.93898		Cell44	0.931548	0.938391		Cell44	0.93238	0.936777		Cell44	0.933733	0.937924		Cell44	0.938111	0.939396		Cell44	0.93928	0.944173		Cell44	0.94141	0.945016		Cell44	0.951962	0.944605		Cell44
	Cell45	0.941313	0.967046		Cell45	0.946572	0.971506		Cell45	0.942633	0.968433		Cell45	0.941529	0.965001		Cell45	0.949104	0.968676		Cell45	0.957508	0.964119		Cell45	0.964818	0.963863		Cell45	0.966452	0.957749		Cell45	0.967702	0.955354		Cell45	0.972767	0.964474
	Cell46	0.992622	1.00383		Cell46	0.997582	1.01005		Cell46	1.00159	1.01122		Cell46	1.0035	1.01109		Cell46	1.00517	1.01259		Cell46	1.00563	1.01155		Cell46	1.0037	1.00942		Cell46	1.00506	1.00594		Cell46	1.01139	1.00807		Cell46	1.0205	1.01762
	Cell47	0.911202	0.911879		Cell47	0.913034	0.919089		Cell47	0.914985	0.920211		Cell47	0.913041	0.917195		Cell47	0.911287	0.918424		Cell47	0.914276	0.91954		Cell47	0.917603	0.921446		Cell47	0.916891	0.920953		Cell47	0.916856	0.923418		Cell47	0.925058	0.927711
	Cell48	1.04202	1.08611		Cell48	1.05328	1.08753		Cell48	1.06363	1.09002		Cell48	1.07317	1.08921		Cell48	1.0803	1.08576		Cell48	1.07544	1.07759		Cell48	1.06454	1.07413		Cell48	1.07508	1.07839		Cell48	1.0835	1.09357		Cell48	1.05851	1.09166
	Cell49	0.794129	0.805491		Cell49	0.794813	0.801681		Cell49	0.801826	0.810727		Cell49	0.795058	0.802755		Cell49	0.792768	0.799286		Cell49	0.804045	0.812734		Cell49	0.800049	0.808647		Cell49	0.78545	0.794145		Cell49	0.786677	0.793884		Cell49	0.799642	0.804804
	Cell50	0.973405	1.00528		Cell50	0.987588	1.01259		Cell50	0.993552	1.00838		Cell50	0.995244	1.00853		Cell50	0.998879	1.00906		Cell50	1.00669	1.01404		Cell50	1.00234	1.01074		Cell50	0.990335	1.00375		Cell50	0.997346	1.00557		Cell50	0.996649	1.00392
	Cell51	0.922223	0.926363		Cell51	0.925338	0.931898		Cell51	0.928576	0.936223		Cell51	0.932348	0.94159		Cell51	0.934808	0.940459		Cell51	0.939479	0.944336		Cell51	0.943575	0.944871		Cell51	0.942103	0.94579		Cell51	0.933193	0.94182		Cell51	0.929066	0.937093
	Cell52				Cell52				Cell52				Cell52				Cell52				Cell52				Cell52				Cell52				Cell52				Cell52
	Cell53	0.985628	0.999038		Cell53	0.989266	1.00158		Cell53	0.989343	0.999273		Cell53	0.990118	0.998235		Cell53	0.992428	0.998442		Cell53	0.991129	0.99729		Cell53	0.995391	1.00103		Cell53	0.994786	0.998711		Cell53	0.991478	0.993251		Cell53	0.988197	0.990411
	Cell54	1.06315	1.0774		Cell54	1.05983	1.07895		Cell54	1.05481	1.07642		Cell54	1.05619	1.07672		Cell54	1.05553	1.06632		Cell54	1.04699	1.05299		Cell54	1.0475	1.05115		Cell54	1.0527	1.05444		Cell54	1.04656	1.06048		Cell54	1.0507	1.07043
	Cell55	1.02534	1.06144		Cell55	1.03226	1.05569		Cell55	1.03097	1.05036		Cell55	1.03159	1.05686		Cell55	1.0401	1.05915		Cell55	1.049	1.05869		Cell55	1.05301	1.05901		Cell55	1.05974	1.06414		Cell55	1.06954	1.07493		Cell55	1.05931	1.07576
	Cell56	1.04287	1.04141		Cell56	1.04995	1.04679		Cell56	1.04833	1.04613		Cell56	1.0514	1.05391		Cell56	1.05294	1.05489		Cell56	1.0529	1.05411		Cell56	1.05763	1.06018		Cell56	1.06606	1.07134		Cell56	1.07371	1.07795		Cell56	1.08267	1.08384
	Cell57	1.01964	1.02965		Cell57	1.02225	1.03415		Cell57	1.02659	1.04379		Cell57	1.03218	1.04551		Cell57	1.03137	1.04184		Cell57	1.02939	1.04371		Cell57	1.02852	1.03923		Cell57	1.02448	1.03244		Cell57	1.0254	1.03444		Cell57	1.02299	1.0365
	Cell58	0.923439	0.938016		Cell58	0.926991	0.942838		Cell58	0.931765	0.945328		Cell58	0.933666	0.945189		Cell58	0.932178	0.945202		Cell58	0.935667	0.949295		Cell58	0.940182	0.952991		Cell58	0.938467	0.945429		Cell58	0.936434	0.942629		Cell58	0.936818	0.945832
	Cell59	1.02775	1.07079		Cell59	1.03041	1.08151		Cell59	1.03615	1.07562		Cell59	1.0396	1.0644		Cell59	1.04105	1.05884		Cell59	1.04198	1.05431		Cell59	1.03687	1.04652		Cell59	1.03699	1.04108		Cell59	1.03729	1.03732		Cell59	1.03017	1.02647
	Cell60	0.989036	0.985541		Cell60	0.991544	0.996801		Cell60	0.991681	1.0006		Cell60	0.993526	1.00366		Cell60	0.996977	1.00637		Cell60	1.00535	1.00891		Cell60	1.00483	1.00379		Cell60	1.00317	1.00442		Cell60	1.01262	1.0104		Cell60	1.02795	1.021
	Cell61	0.949383	0.954578		Cell61	0.951884	0.957767		Cell61	0.95311	0.957474		Cell61	0.953796	0.957657		Cell61	0.956988	0.960346		Cell61	0.963144	0.964514		Cell61	0.963635	0.966264		Cell61	0.961814	0.964321		Cell61	0.97384	0.973993		Cell61	0.974225	0.9732
	Cell62	1.06928	1.06799		Cell62	1.06919	1.06253		Cell62	1.06085	1.05902		Cell62	1.05891	1.05774		Cell62	1.0641	1.05874		Cell62	1.0675	1.06197		Cell62	1.07714	1.06609		Cell62	1.09064	1.07409		Cell62	1.09913	1.08487		Cell62	1.10301	1.09058
	Cell63	0.990324	1.00014		Cell63	0.994035	0.998517		Cell63	0.997074	1.00488		Cell63	0.998596	1.00165		Cell63	0.999194	1.00036		Cell63	0.997493	1.00471		Cell63	1.00092	1.00544		Cell63	1.00736	1.01029		Cell63	1.0148	1.01558		Cell63	1.0214	1.01609
	Cell64	1.05872	1.08652		Cell64	1.07411	1.09625		Cell64	1.07832	1.09237		Cell64	1.07872	1.08798		Cell64	1.07615	1.08682		Cell64	1.07489	1.08415		Cell64	1.08175	1.09		Cell64	1.08853	1.08972		Cell64	1.09502	1.08699		Cell64	1.10817	1.09429
	Cell65	1.02609	1.03729		Cell65	1.02557	1.03871		Cell65	1.02737	1.03662		Cell65	1.02618	1.03295		Cell65	1.02278	1.02886		Cell65	1.02147	1.02715		Cell65	1.02891	1.03308		Cell65	1.03838	1.03886		Cell65	1.04487	1.04183		Cell65	1.0534	1.0466
	Cell66	0.958407	0.975272		Cell66	0.969843	0.976468		Cell66	0.970203	0.979087		Cell66	0.970767	0.98045		Cell66	0.976981	0.978813		Cell66	0.981157	0.980787		Cell66	0.980943	0.983401		Cell66	0.977116	0.980946		Cell66	0.97661	0.983487		Cell66	0.983395	0.98708
	Cell67	1.04324	1.05663		Cell67	1.04841	1.06402		Cell67	1.05528	1.06565		Cell67	1.05865	1.06663		Cell67	1.05695	1.06502		Cell67	1.05679	1.06461		Cell67	1.05482	1.06302		Cell67	1.05303	1.05916		Cell67	1.05114	1.05406		Cell67	1.04224	1.04581
	Cell68				Cell68				Cell68				Cell68				Cell68				Cell68				Cell68				Cell68				Cell68				Cell68
	Cell69	0.994483	0.99825		Cell69	0.993606	0.993283		Cell69	0.995741	0.997761		Cell69	1.00324	1.00592		Cell69	1.00967	1.00929		Cell69	1.01684	1.01324		Cell69	1.0231	1.02254		Cell69	1.02878	1.02934		Cell69	1.04135	1.04637		Cell69	1.06982	1.0706
	Cell70	0.964012	1.00753		Cell70	0.977918	1.01456		Cell70	0.983953	1.01319		Cell70	0.98495	1.003		Cell70	0.987311	1.00273		Cell70	0.993121	1.00577		Cell70	0.99586	1.00501		Cell70	1.00753	1.01346		Cell70	1.02163	1.02348		Cell70	1.03645	1.03463
	Cell71				Cell71				Cell71				Cell71				Cell71				Cell71				Cell71				Cell71				Cell71				Cell71
	Cell72	0.971231	0.98488		Cell72	0.979805	0.981664		Cell72	0.981086	0.979815		Cell72	0.987721	0.983852		Cell72	0.991712	0.98885		Cell72	0.998685	0.999683		Cell72	1.00944	1.0072		Cell72	1.02036	1.0213		Cell72	1.03534	1.02866		Cell72	1.05208	1.04254
	Cell73				Cell73				Cell73				Cell73				Cell73				Cell73				Cell73				Cell73				Cell73				Cell73
	Cell74	0.929636	0.942635		Cell74	0.933243	0.947679		Cell74	0.937448	0.951531		Cell74	0.941052	0.953712		Cell74	0.94313	0.952167		Cell74	0.943664	0.952649		Cell74	0.947255	0.954129		Cell74	0.947321	0.954888		Cell74	0.947808	0.955196		Cell74	0.947374	0.952401
	Cell75	1.0081	1.02569		Cell75	1.01596	1.03378		Cell75	1.02461	1.03936		Cell75	1.02949	1.04106		Cell75	1.03873	1.04713		Cell75	1.05374	1.05661		Cell75	1.06472	1.06526		Cell75	1.07115	1.07109		Cell75	1.07967	1.07717		Cell75	1.07007	1.07151
	Cell76	1.04644	1.05416		Cell76	1.05469	1.06186		Cell76	1.05534	1.06333		Cell76	1.04552	1.05364		Cell76	1.03665	1.04234		Cell76	1.03944	1.03759		Cell76	1.04245	1.04162		Cell76	1.04416	1.04366		Cell76	1.04352	1.04601		Cell76	1.03128	1.0398
	Cell77	1.01592	1.0158		Cell77	1.01395	1.01611		Cell77	1.0115	1.01479		Cell77	1.01069	1.01589		Cell77	1.01187	1.01662		Cell77	1.01791	1.02094		Cell77	1.0225	1.0235		Cell77	1.02393	1.02571		Cell77	1.02895	1.02996		Cell77	1.03263	1.03676
	Cell78	0.986821	1.01647		Cell78	0.997539	1.02204		Cell78	1.00197	1.02571		Cell78	1.00289	1.0259		Cell78	1.0088	1.02717		Cell78	1.01344	1.03039		Cell78	1.02756	1.03265		Cell78	1.03295	1.03116		Cell78	1.03888	1.03178		Cell78	1.04248	1.03348

## Sheet: Fig. 7g
	Plotted Data Fig. 7g
	Control: 5-Stimulations
	Distance from Target (um)	Rel. Fret Ratio t= -0.4 sec	s.e.m. t= -0.4 sec	Rel. Fret Ratio t= 1.3 sec	s.e.m. t= 1.3 sec	Rel. Fret Ratio t= 2.9 sec	s.e.m. t= 2.9 sec	Rel. Fret Ratio t= 4.2 sec	s.e.m. t= 4.2 sec	Rel. Fret Ratio t= 5.2 sec	s.e.m. t= 5.2 sec	Rel. Fret Ratio t= 6.2 sec	s.e.m. t= 6.2 sec	Rel. Fret Ratio t= 7.2 sec	s.e.m. t= 7.2 sec
	0	1	0	1.01059	0.000759184	1.02417	0.0013235	1.03207	0.00164281	1.03124	0.0017379	1.02793	0.00188908	1.0236	0.00195002
	1	1	0	1.00747	0.000641842	1.0196	0.00120348	1.02764	0.00147721	1.02731	0.00163112	1.02443	0.00176279	1.01962	0.00180031
	2	1	0	1.00305	0.000533251	1.01321	0.00103513	1.02105	0.00128558	1.02097	0.00141441	1.01904	0.00152587	1.01498	0.00156275
	3	1	0	1.0005	0.000454362	1.00751	0.00087459	1.01443	0.00111307	1.0152	0.00123209	1.0139	0.00133613	1.01098	0.00135296
	4	1	0	0.998933	0.000411364	1.00355	0.000763204	1.00899	0.000985323	1.00996	0.00107844	1.00917	0.00115594	1.00703	0.00117603
	5	1	0	0.998648	0.000408081	1.00142	0.000691623	1.00574	0.000840136	1.0063	0.000891574	1.00569	0.000985844	1.00413	0.00102162
	6	1	0	0.998612	0.000442868	1.00019	0.000664831	1.00359	0.000798872	1.0037	0.000811609	1.00275	0.000905759	1.00143	0.00101246
	7	1	0	0.998395	0.000457734	0.999356	0.000637993	1.00207	0.000800908	1.00151	0.00084284	1.00037	0.000967615	0.999182	0.00111063
	8	1	0	0.998415	0.000447923	0.999252	0.000659825	1.0016	0.000861599	1.00108	0.000939823	1.00009	0.00110237	0.99876	0.00119408
	9	1	0	0.997962	0.000499163	0.998621	0.000774132	1.00108	0.00108257	1.00042	0.00109292	0.999243	0.00119197	0.998266	0.00128949
	Source Data:
	The data reported below are the complete data sets that were used to generate the plotted data above. Each table below represents a specific distance from the stimulation site. The row values are the mean fret ratio from each cell for the specified distance bin. THe columns are each time point. To calculate the Relative FRET ratios in the plotted data set, first divide all timepoints from each ce…
	Distance From target =0um									Distance From target =1um									Distance From target =2um									Distance From target =3um									Distance From target =4um									Distance From target =5um
	cells	t= -0.4 sec	t= 1.3 sec	t= 2.9 sec	t= 4.2 sec	t= 5.2 sec	t= 6.2 sec	t= 7.2 sec		cells	t= -0.4 sec	t= 1.3 sec	t= 2.9 sec	t= 4.2 sec	t= 5.2 sec	t= 6.2 sec	t= 7.2 sec		cells	t= -0.4 sec	t= 1.3 sec	t= 2.9 sec	t= 4.2 sec	t= 5.2 sec	t= 6.2 sec	t= 7.2 sec		cells	t= -0.4 sec	t= 1.3 sec	t= 2.9 sec	t= 4.2 sec	t= 5.2 sec	t= 6.2 sec	t= 7.2 sec		cells	t= -0.4 sec	t= 1.3 sec	t= 2.9 sec	t= 4.2 sec	t= 5.2 sec	t= 6.2 sec	t= 7.2 sec		cells	t= -0.4 sec	t= 1.3 sec	t= 2.9 sec
	Cell1	1.01981	1.02935	1.03925	1.03461	1.046	1.03711	1.04413		Cell1	1.02784	1.03331	1.0388	1.03997	1.0445	1.04012	1.04519		Cell1	1.03133	1.0336	1.03618	1.03891	1.04205	1.03958	1.04044		Cell1	1.02986	1.03039	1.02775	1.03448	1.03629	1.0315	1.03345		Cell1	1.02936	1.02652	1.0276	1.03086	1.03431	1.02877	1.03259		Cell1	1.02717	1.02321	1.02597
	Cell2	1.07039	1.07497	1.08523	1.08026	1.0745	1.06962	1.07147		Cell2	1.08316	1.08604	1.08895	1.09069	1.08751	1.08068	1.07985		Cell2	1.09947	1.09535	1.10052	1.10092	1.09634	1.08991	1.08577		Cell2	1.10217	1.09888	1.10276	1.09996	1.0974	1.0908	1.08731		Cell2	1.10643	1.10276	1.10485	1.09949	1.09725	1.09169	1.08587		Cell2	1.113	1.10387	1.10656
	Cell3	1.0246	1.02955	1.02933	1.04166	1.04004	1.03507	1.04313		Cell3	1.0373	1.04114	1.04135	1.05123	1.04537	1.04512	1.05166		Cell3	1.05293	1.04955	1.05165	1.05885	1.05279	1.05567	1.06214		Cell3	1.05847	1.0554	1.05476	1.06174	1.05297	1.05788	1.0676		Cell3	1.0566	1.05355	1.04989	1.0534	1.04834	1.05273	1.06444		Cell3	1.05999	1.05603	1.05093
	Cell4	0.995297	1.01433	1.03566	1.05213	1.05324	1.05478	1.04613		Cell4	1.00442	1.01971	1.0385	1.05086	1.0567	1.05681	1.05441		Cell4	1.01592	1.02566	1.03992	1.04832	1.0555	1.05624	1.05349		Cell4	1.02177	1.02761	1.03913	1.04727	1.05225	1.05242	1.04924		Cell4	1.02152	1.0276	1.03432	1.04054	1.04603	1.04432	1.04464		Cell4	1.02344	1.02809	1.03255
	Cell5	1.04625	1.0539	1.05601	1.06325	1.05265	1.03897	1.03879		Cell5	1.04867	1.05668	1.05522	1.06083	1.05658	1.04533	1.04113		Cell5	1.05336	1.05646	1.05877	1.0623	1.06171	1.04956	1.04804		Cell5	1.06023	1.05876	1.0606	1.06277	1.06329	1.05403	1.05327		Cell5	1.06456	1.06307	1.06113	1.06751	1.07016	1.06516	1.06259		Cell5	1.05981	1.05648	1.05388
	Cell6	1.03569	1.03976	1.0554	1.05723	1.06916	1.06123	1.05233		Cell6	1.04923	1.04525	1.06095	1.06177	1.06749	1.06119	1.0537		Cell6	1.05607	1.0545	1.05879	1.06644	1.07018	1.06536	1.04993		Cell6	1.05935	1.05485	1.05896	1.06187	1.06841	1.05962	1.04815		Cell6	1.05941	1.05158	1.05421	1.05514	1.05958	1.05492	1.04487		Cell6	1.0583	1.05304	1.05447
	Cell7	0.964424	0.979139	1.00774	1.02923	1.02618	1.02766	1.01922		Cell7	0.968179	0.980131	1.00678	1.02758	1.02763	1.02661	1.02346		Cell7	0.980466	0.986433	1.00719	1.02339	1.02389	1.02655	1.02584		Cell7	0.98944	0.994886	1.00799	1.02213	1.02694	1.02742	1.02583		Cell7	0.997879	1.00153	1.00946	1.02337	1.02547	1.03053	1.03139		Cell7	0.995778	0.992782	1.00158
	Cell8	0.978266	0.989901	1.01353	1.02336	1.01838	1.02149	1.03619		Cell8	0.992088	1.0004	1.01362	1.02318	1.02513	1.02627	1.03221		Cell8	1.00741	1.00905	1.01684	1.02542	1.027	1.03021	1.03471		Cell8	1.01522	1.0148	1.01972	1.0233	1.02358	1.02498	1.02574		Cell8	1.01605	1.01605	1.01725	1.01977	1.01887	1.01702	1.01802		Cell8	1.01387	1.01177	1.01217
	Cell9									Cell9									Cell9									Cell9									Cell9									Cell9
	Cell10	0.972718	0.985504	1.02343	1.0298	1.02625	1.02291	1.02047		Cell10	0.98201	0.993134	1.02363	1.02737	1.02401	1.0311	1.02547		Cell10	0.995507	0.993944	1.01935	1.02808	1.02423	1.02875	1.02547		Cell10	0.993586	0.995824	1.01372	1.02149	1.02055	1.02371	1.02065		Cell10	0.995191	0.996361	1.01008	1.01537	1.02157	1.01742	1.01533		Cell10	1.0007	0.998422	1.01327
	Cell11	1.01476	1.02145	1.02879	1.038	1.02963	1.03648	1.03952		Cell11	1.03445	1.0349	1.04867	1.05531	1.05419	1.05338	1.05576		Cell11	1.05233	1.05287	1.0611	1.06615	1.06878	1.06644	1.06762		Cell11	1.04906	1.0457	1.04644	1.05076	1.0553	1.05598	1.05883		Cell11	1.03775	1.03704	1.03544	1.04167	1.04073	1.04622	1.0458		Cell11	1.03728	1.03781	1.03651
	Cell12	1.0326	1.03332	1.04621	1.03218	1.03787	1.03996	1.04238		Cell12	1.04412	1.04077	1.04748	1.04756	1.05317	1.04932	1.04944		Cell12	1.05182	1.0449	1.04839	1.05438	1.05826	1.05505	1.05773		Cell12	1.05623	1.05087	1.0525	1.06074	1.05826	1.05687	1.06115		Cell12	1.05621	1.05031	1.05158	1.05567	1.05423	1.05609	1.0561		Cell12	1.05723	1.04856	1.05145
	Cell13	0.978732	1.00206	1.02866	1.04056	1.03707	1.04421	1.02968		Cell13	0.994157	1.0055	1.0287	1.04221	1.04249	1.04402	1.04515		Cell13	0.999463	1.00573	1.03214	1.04283	1.04688	1.05004	1.0481		Cell13	0.997634	1.00071	1.02345	1.03734	1.04427	1.04818	1.04512		Cell13	0.994496	0.997437	1.01563	1.02774	1.03549	1.04075	1.03974		Cell13	0.99576	0.996488	1.00954
	Cell14	1.01315	1.02887	1.0405	1.06618	1.0623	1.06455	1.0441		Cell14	1.02137	1.02649	1.0414	1.05955	1.06479	1.06279	1.05135		Cell14	1.02112	1.02152	1.03281	1.04641	1.05956	1.0584	1.05104		Cell14	1.01695	1.01562	1.02167	1.03294	1.04584	1.04672	1.03991		Cell14	1.01602	1.01341	1.01388	1.02025	1.0307	1.03336	1.03048		Cell14	1.02383	1.02038	1.02086
	Cell15	1.04877	1.05924	1.06272	1.07131	1.04551	1.04657	1.04954		Cell15	1.05872	1.06654	1.06958	1.07165	1.0595	1.05591	1.05787		Cell15	1.06661	1.06937	1.07187	1.07515	1.07047	1.06523	1.0656		Cell15	1.06513	1.06263	1.06629	1.07083	1.06959	1.06766	1.06904		Cell15	1.06588	1.05965	1.06092	1.06377	1.06639	1.06641	1.06918		Cell15	1.07617	1.0703	1.07164
	Cell16	1.08278	1.08055	1.08948	1.09417	1.08547	1.08538	1.07337		Cell16	1.08242	1.0851	1.09082	1.09472	1.09528	1.08854	1.07927		Cell16	1.08735	1.0874	1.09247	1.09456	1.09372	1.09195	1.08249		Cell16	1.08674	1.08899	1.08895	1.09098	1.09183	1.08905	1.08214		Cell16	1.08367	1.08618	1.08974	1.08748	1.08821	1.08422	1.08075		Cell16	1.08569	1.08842	1.09109
	Cell17	1.00237	1.00867	1.02744	1.02652	1.03809	1.02847	1.01643		Cell17	1.01465	1.02296	1.03395	1.03229	1.04149	1.03047	1.02478		Cell17	1.02371	1.02886	1.03818	1.03939	1.04687	1.03759	1.03303		Cell17	1.02406	1.02625	1.03738	1.0381	1.04286	1.03454	1.03194		Cell17	1.026	1.0295	1.03834	1.03947	1.04176	1.03612	1.03432		Cell17	1.03198	1.0393	1.04415
	Cell18	1.04144	1.06114	1.08117	1.09495	1.1032	1.09478	1.08587		Cell18	1.05271	1.06752	1.08373	1.09888	1.10187	1.10185	1.08893		Cell18	1.05793	1.06523	1.08062	1.09423	1.09689	1.09828	1.08807		Cell18	1.05916	1.05989	1.07307	1.08552	1.08834	1.09099	1.08003		Cell18	1.05883	1.05663	1.0655	1.07557	1.0799	1.08302	1.07354		Cell18	1.05978	1.0588	1.061
	Cell19	1.02088	1.04606	1.06972	1.07963	1.08122	1.07996	1.06672		Cell19	1.03216	1.05022	1.07301	1.08462	1.08134	1.07795	1.06494		Cell19	1.03744	1.04701	1.07239	1.08271	1.07671	1.07454	1.06125		Cell19	1.0356	1.04453	1.06119	1.0692	1.06517	1.06225	1.05255		Cell19	1.03428	1.04305	1.05254	1.05623	1.05748	1.05478	1.04781		Cell19	1.03606	1.04199	1.04966
	Cell20	1.01507	1.02044	1.03359	1.04741	1.04919	1.04787	1.05352		Cell20	1.02635	1.02829	1.04081	1.05307	1.05377	1.05211	1.05633		Cell20	1.03142	1.03071	1.04164	1.0521	1.05135	1.05234	1.05186		Cell20	1.03015	1.02701	1.03633	1.04807	1.04816	1.04663	1.04776		Cell20	1.02387	1.0241	1.03365	1.03819	1.04286	1.04232	1.04512		Cell20	1.02341	1.02252	1.03094
	Cell21	0.976333	0.988676	1.01153	1.03248	1.02391	1.03509	1.02423		Cell21	0.984374	0.99218	1.02291	1.03721	1.0392	1.04753	1.03183		Cell21	0.990095	0.990546	1.021	1.0339	1.04093	1.04628	1.03902		Cell21	0.988311	0.988615	1.00775	1.02153	1.03045	1.0342	1.03268		Cell21	0.98718	0.98384	0.997602	1.01282	1.01499	1.02391	1.01933		Cell21	0.984897	0.983362	0.993083
	Cell22	0.967968	0.977388	1.00445	1.02447	1.02264	1.02535	1.03566		Cell22	0.97715	0.983221	1.00826	1.03228	1.03594	1.0337	1.04205		Cell22	0.988549	0.990404	1.0105	1.03343	1.03715	1.03548	1.04247		Cell22	0.992641	0.991592	1.01012	1.02925	1.03424	1.0332	1.03887		Cell22	0.990596	0.987443	1.0034	1.0175	1.02347	1.02778	1.03019		Cell22	0.998713	0.996161	1.00428
	Cell23	0.987014	0.999221	1.02443	1.03275	1.03529	1.03869	1.04704		Cell23	1.01257	1.01839	1.04407	1.05898	1.0599	1.06499	1.06861		Cell23	1.02229	1.02643	1.04874	1.06522	1.06554	1.07277	1.07361		Cell23	1.02921	1.02779	1.04597	1.05945	1.06364	1.0717	1.07107		Cell23	1.0286	1.02756	1.04311	1.05127	1.0532	1.0594	1.05979		Cell23	1.03657	1.03664	1.04499
	Cell24	1.02514	1.03486	1.04625	1.05295	1.05302	1.03968	1.03911		Cell24	1.03809	1.04332	1.05301	1.0562	1.05728	1.05123	1.05167		Cell24	1.045	1.04655	1.05145	1.05283	1.05902	1.05555	1.05441		Cell24	1.04841	1.04798	1.04922	1.05099	1.05556	1.05257	1.04896		Cell24	1.047	1.04278	1.04324	1.04641	1.04893	1.0455	1.04238		Cell24	1.04424	1.04103	1.04068
	Cell25	0.998315	1.00555	1.01722	1.02001	1.01637	1.02365	1.02246		Cell25	1.00891	1.01265	1.02046	1.02558	1.01818	1.0224	1.02151		Cell25	1.01856	1.01924	1.02474	1.02755	1.02252	1.02375	1.02636		Cell25	1.03174	1.02877	1.03246	1.03542	1.03305	1.03359	1.03604		Cell25	1.04362	1.03954	1.04274	1.0505	1.04809	1.04897	1.04934		Cell25	1.04426	1.04204	1.04586
	Cell26									Cell26									Cell26									Cell26									Cell26									Cell26
	Cell27	1.03798	1.04435	1.04478	1.05319	1.04425	1.04331	1.03991		Cell27	1.04461	1.04671	1.05141	1.06534	1.05558	1.05582	1.0513		Cell27	1.03798	1.04275	1.05058	1.06153	1.05693	1.05995	1.0554		Cell27	1.03975	1.0395	1.04589	1.05602	1.05368	1.05499	1.05066		Cell27	1.03116	1.0329	1.03794	1.04568	1.04534	1.04672	1.04238		Cell27	1.02421	1.02809	1.03125
	Cell28	1.01705	1.02809	1.04851	1.06608	1.08237	1.07001	1.06824		Cell28	1.02673	1.03396	1.05366	1.06807	1.07969	1.07153	1.075		Cell28	1.03427	1.03382	1.05715	1.06767	1.07934	1.07398	1.07515		Cell28	1.03358	1.03161	1.05258	1.06141	1.07025	1.06811	1.07008		Cell28	1.03131	1.03046	1.04943	1.05452	1.06278	1.06074	1.06277		Cell28	1.02754	1.02708	1.04134
	Cell29	1.09033	1.08951	1.08747	1.08321	1.08788	1.08417	1.0792		Cell29	1.09548	1.09414	1.09271	1.09067	1.09263	1.08923	1.08734		Cell29	1.09983	1.09243	1.09322	1.09664	1.09388	1.09256	1.09036		Cell29	1.10056	1.08996	1.08955	1.09241	1.0911	1.09048	1.09137		Cell29	1.09937	1.09002	1.08876	1.08891	1.08656	1.08512	1.08721		Cell29	1.09588	1.08774	1.08824
	Cell30	0.997984	1.00881	1.02814	1.04279	1.05586	1.06317	1.05976		Cell30	1.01083	1.02236	1.04183	1.04941	1.06531	1.07005	1.06558		Cell30	1.01952	1.02663	1.038	1.04989	1.05794	1.06499	1.06332		Cell30	1.0233	1.02614	1.03516	1.04186	1.04786	1.05569	1.05214		Cell30	1.02274	1.02416	1.03062	1.03232	1.03748	1.03953	1.0394		Cell30	1.02201	1.02227	1.02366
	Cell31	1.01059	1.02751	1.03821	1.04618	1.04563	1.0471	1.04708		Cell31	1.01572	1.02543	1.03572	1.04262	1.04641	1.04686	1.04364		Cell31	1.01827	1.02179	1.02541	1.03465	1.04029	1.04165	1.03963		Cell31	1.01938	1.02006	1.02274	1.02724	1.03158	1.03508	1.0354		Cell31	1.01845	1.01853	1.01887	1.02188	1.02531	1.02619	1.02794		Cell31	1.02137	1.01925	1.01962
	Cell32	1.0537	1.07337	1.09231	1.10669	1.1008	1.09037	1.09743		Cell32	1.0367	1.04621	1.06827	1.08415	1.08811	1.08332	1.0918		Cell32	1.03586	1.04237	1.05773	1.07544	1.07885	1.07202	1.07832		Cell32	1.04503	1.04585	1.05763	1.07167	1.07264	1.06463	1.06828		Cell32	1.04296	1.04306	1.04893	1.06569	1.06631	1.05905	1.06252		Cell32	1.03991	1.03838	1.04312
	Cell33									Cell33									Cell33									Cell33									Cell33									Cell33
	Cell34	1.00781	1.01013	1.03385	1.05123	1.05545	1.06379	1.06007		Cell34	1.0213	1.02027	1.0395	1.05365	1.0597	1.06934	1.06302		Cell34	1.02642	1.02453	1.03476	1.05032	1.0575	1.06351	1.06065		Cell34	1.02019	1.01772	1.02408	1.04288	1.04449	1.0505	1.04763		Cell34	1.0194	1.01424	1.02133	1.03406	1.03677	1.04362	1.0452		Cell34	1.02332	1.02154	1.02879
	Cell35	1.00095	1.01351	1.04455	1.05398	1.07047	1.06081	1.06451		Cell35	1.0075	1.02217	1.04448	1.05741	1.07069	1.06372	1.0594		Cell35	1.01508	1.0178	1.0397	1.05695	1.06327	1.06168	1.05766		Cell35	1.0143	1.01456	1.03598	1.04656	1.05475	1.04893	1.05142		Cell35	1.01455	1.0123	1.02646	1.04132	1.04987	1.04309	1.04401		Cell35	1.02082	1.02003	1.03208
	Cell36	1.03641	1.04226	1.04352	1.06284	1.05097	1.03965	1.04964		Cell36	1.04501	1.04601	1.04949	1.065	1.05483	1.0522	1.05849		Cell36	1.04606	1.04786	1.05099	1.06091	1.0555	1.0549	1.05849		Cell36	1.04382	1.04042	1.04633	1.05535	1.05453	1.05318	1.05861		Cell36	1.04123	1.03756	1.03993	1.05022	1.04855	1.04782	1.05341		Cell36	1.04192	1.03846	1.03938
	Cell37	1.05435	1.07491	1.09222	1.09403	1.09294	1.07966	1.06161		Cell37	1.06474	1.08024	1.09885	1.10425	1.10206	1.08419	1.07843		Cell37	1.0768	1.08571	1.10604	1.11213	1.10787	1.09542	1.08763		Cell37	1.08276	1.09033	1.10553	1.10464	1.10431	1.09377	1.08533		Cell37	1.08331	1.08808	1.09641	1.09928	1.0966	1.08988	1.08246		Cell37	1.09677	1.09269	1.09496
	Cell38	1.02674	1.03945	1.05602	1.06861	1.0663	1.05086	1.02964		Cell38	1.04079	1.05175	1.0702	1.08077	1.0721	1.065	1.05039		Cell38	1.0647	1.06642	1.0809	1.08768	1.07974	1.07686	1.06091		Cell38	1.06591	1.06595	1.07683	1.08229	1.0771	1.07268	1.05812		Cell38	1.06642	1.06496	1.07051	1.07366	1.06901	1.06806	1.05475		Cell38	1.06621	1.06806	1.06887
	Cell39	0.882412	0.89648	0.904293	0.904642	0.906983	0.906453	0.912605		Cell39	0.888888	0.902423	0.913525	0.908699	0.913745	0.919026	0.920064		Cell39	0.897454	0.906248	0.913556	0.916145	0.921405	0.923076	0.923853		Cell39	0.899644	0.907001	0.911644	0.914692	0.919754	0.917783	0.924002		Cell39	0.89897	0.909389	0.911275	0.90966	0.916306	0.916328	0.923411		Cell39	0.900529	0.906307	0.909239
	Cell40	1.03151	1.04283	1.09908	1.10666	1.10126	1.08618	1.07767		Cell40	1.03875	1.05043	1.08783	1.10752	1.09994	1.08946	1.07642		Cell40	1.04582	1.04973	1.0746	1.09403	1.08725	1.07785	1.06678		Cell40	1.04474	1.04547	1.06568	1.08096	1.07584	1.06644	1.05462		Cell40	1.04661	1.04687	1.06454	1.07353	1.07003	1.05801	1.05009		Cell40	1.05318	1.05148	1.06419
	Cell41	1.03653	1.05754	1.06997	1.07807	1.07685	1.08047	1.06561		Cell41	1.04485	1.05987	1.06841	1.08085	1.08144	1.07348	1.0637		Cell41	1.04832	1.05929	1.06542	1.07368	1.07272	1.06315	1.05605		Cell41	1.04199	1.04954	1.05485	1.0631	1.06085	1.05682	1.0489		Cell41	1.04048	1.04509	1.04729	1.05202	1.05248	1.04963	1.04965		Cell41	1.04534	1.0436	1.04514
	Cell42	1.00066	1.01815	1.04714	1.05798	1.06779	1.0662	1.05739		Cell42	1.0107	1.02305	1.04932	1.06293	1.07039	1.06685	1.05857		Cell42	1.0184	1.02789	1.04954	1.06147	1.0686	1.06344	1.05865		Cell42	1.02423	1.03017	1.04793	1.05986	1.06513	1.05884	1.05526		Cell42	1.02989	1.03099	1.04309	1.05356	1.05805	1.05582	1.05337		Cell42	1.0296	1.03137	1.04025
	Cell43	1.03145	1.03443	1.05366	1.05187	1.04968	1.0492	1.03973		Cell43	1.04097	1.04291	1.05217	1.0592	1.05856	1.06107	1.05037		Cell43	1.04474	1.04743	1.05316	1.05843	1.0606	1.05639	1.05363		Cell43	1.04331	1.04463	1.04947	1.05449	1.05778	1.05613	1.05187		Cell43	1.04521	1.04394	1.05138	1.05793	1.05791	1.06053	1.05355		Cell43	1.04668	1.04666	1.05253
	Cell44	1.06002	1.05759	1.06346	1.07024	1.07771	1.06968	1.07126		Cell44	1.07089	1.06387	1.06903	1.07349	1.0824	1.07683	1.0745		Cell44	1.07901	1.06977	1.07221	1.07908	1.0812	1.07928	1.07926		Cell44	1.08234	1.07299	1.07234	1.07835	1.08384	1.08358	1.08492		Cell44	1.08359	1.07092	1.06844	1.07268	1.0778	1.08188	1.08395		Cell44	1.08955	1.07511	1.06918
	Cell45	1.03169	1.04882	1.05447	1.06109	1.05971	1.04714	1.03365		Cell45	1.03703	1.04572	1.05603	1.06435	1.06044	1.05343	1.04407		Cell45	1.04925	1.05118	1.05955	1.06489	1.06533	1.06011	1.05333		Cell45	1.04876	1.0455	1.04926	1.05548	1.05139	1.04758	1.04599		Cell45	1.04748	1.0459	1.04618	1.05123	1.04741	1.04401	1.04388		Cell45	1.05977	1.05656	1.05684
	Cell46									Cell46									Cell46									Cell46									Cell46									Cell46
	Cell47	0.9915	1.01067	1.01409	1.01824	1.01812	1.0205	1.0116		Cell47	1.00734	1.01945	1.01796	1.03153	1.0317	1.02813	1.01942		Cell47	1.02157	1.02594	1.02746	1.04175	1.04598	1.04005	1.03442		Cell47	1.03115	1.0347	1.0354	1.04941	1.05174	1.05045	1.04593		Cell47	1.03762	1.03833	1.03691	1.04787	1.05311	1.05165	1.04791		Cell47	1.05752	1.05737	1.05052
	Cell48									Cell48									Cell48									Cell48									Cell48									Cell48
	Cell49	0.992393	1.0086	1.03911	1.04939	1.04634	1.04328	1.05398		Cell49	0.999145	1.01826	1.03668	1.04423	1.04774	1.04881	1.05095		Cell49	1.00663	1.01496	1.03001	1.04431	1.04698	1.04905	1.04983		Cell49	1.00541	1.00873	1.02321	1.03512	1.04114	1.04693	1.04836		Cell49	1.00321	1.00156	1.01102	1.02505	1.03105	1.03471	1.03926		Cell49	0.99914	0.996459	1.00393
	Cell50	1.02398	1.01656	1.04062	1.04508	1.03839	1.04138	1.03016		Cell50	1.02391	1.02315	1.03711	1.04946	1.04423	1.04624	1.03547		Cell50	1.02808	1.02844	1.03833	1.05152	1.0492	1.04717	1.04076		Cell50	1.02875	1.02907	1.03704	1.04692	1.04465	1.04283	1.03844		Cell50	1.02708	1.02856	1.03359	1.03989	1.03985	1.03637	1.03236		Cell50	1.02762	1.02924	1.03315
	Cell51	1.0353	1.04708	1.05351	1.07107	1.05992	1.06326	1.06071		Cell51	1.04183	1.05229	1.05794	1.07224	1.06597	1.07269	1.06657		Cell51	1.0554	1.05801	1.06399	1.07537	1.07503	1.07711	1.07283		Cell51	1.06498	1.06356	1.06404	1.07668	1.07751	1.08135	1.07872		Cell51	1.06431	1.0645	1.06707	1.07703	1.07664	1.0783	1.0749		Cell51	1.06385	1.0646	1.06456
	Cell52	1.09513	1.10108	1.10627	1.10093	1.099	1.08439	1.06946		Cell52	1.10317	1.10226	1.1054	1.11189	1.10549	1.097	1.0839		Cell52	1.10686	1.09906	1.1022	1.1113	1.10763	1.1012	1.09356		Cell52	1.10761	1.09901	1.09628	1.10267	1.10508	1.09636	1.09393		Cell52	1.09622	1.09163	1.09119	1.09549	1.09678	1.08869	1.08463		Cell52	1.0909	1.08342	1.08203
	Cell53	0.978265	0.985071	1.01762	1.01915	1.02533	1.00966	1.00017		Cell53	0.989362	0.99935	1.02156	1.02561	1.02793	1.01724	1.01063		Cell53	0.997182	1.00389	1.01641	1.02391	1.02432	1.01628	1.01262		Cell53	1.00225	1.00603	1.01009	1.01224	1.0163	1.01045	1.01049		Cell53	1.00082	1.00239	1.00714	1.00858	1.0113	1.00761	1.00662		Cell53	1.00122	1.00037	1.00836
	Cell54	1.03994	1.03894	1.05149	1.05997	1.06026	1.06458	1.06907		Cell54	1.04468	1.04408	1.05189	1.05795	1.06573	1.07064	1.07294		Cell54	1.05004	1.04837	1.05147	1.06052	1.06581	1.07125	1.07556		Cell54	1.05264	1.04552	1.05192	1.05602	1.05907	1.06341	1.06858		Cell54	1.05218	1.04348	1.04547	1.04772	1.05191	1.05458	1.05758		Cell54	1.05544	1.04779	1.04726
	Cell55	1.06665	1.07173	1.08128	1.09013	1.08076	1.08824	1.08122		Cell55	1.07579	1.07535	1.07497	1.09613	1.08797	1.09179	1.07892		Cell55	1.07547	1.07158	1.07474	1.09117	1.08498	1.09009	1.07471		Cell55	1.07095	1.06647	1.06686	1.07821	1.07648	1.07967	1.06456		Cell55	1.06934	1.06649	1.06155	1.07219	1.06873	1.07086	1.05763		Cell55	1.07105	1.07207	1.06322
	Cell56	0.974799	0.993069	1.00496	1.01915	1.00967	1.0218	1.01616		Cell56	0.984207	0.997703	1.01005	1.02186	1.01917	1.02016	1.01615		Cell56	0.997217	1.0011	1.01096	1.02053	1.02158	1.0162	1.01689		Cell56	0.996353	1.00185	1.00577	1.01309	1.0146	1.01373	1.01251		Cell56	0.994052	0.997795	1.00008	1.00975	1.00909	1.00915	1.00781		Cell56	0.995592	0.999811	1.00051
	Cell57	1.00921	1.02153	1.03989	1.05159	1.04918	1.04143	1.03352		Cell57	1.01722	1.02936	1.04925	1.06132	1.05798	1.05182	1.0423		Cell57	1.02687	1.03486	1.0556	1.06373	1.06168	1.05774	1.04856		Cell57	1.03593	1.03795	1.05454	1.05764	1.05366	1.05113	1.04678		Cell57	1.03737	1.04127	1.04712	1.05142	1.04681	1.04233	1.03977		Cell57	1.03553	1.03727	1.04636
	Cell58	1.02123	1.01843	1.02821	1.04072	1.03543	1.02798	1.0326		Cell58	1.03047	1.03125	1.04043	1.05328	1.05066	1.04515	1.04369		Cell58	1.03898	1.03777	1.04629	1.05729	1.0551	1.05227	1.04997		Cell58	1.04079	1.03791	1.04191	1.05669	1.05357	1.05338	1.05154		Cell58	1.04355	1.0395	1.04455	1.05288	1.0519	1.04995	1.04508		Cell58	1.04812	1.04479	1.04756
	Cell59	1.01672	1.02826	1.03953	1.04207	1.03563	1.03159	1.02665		Cell59	1.02552	1.03681	1.04345	1.04814	1.04438	1.03935	1.03005		Cell59	1.03329	1.0428	1.04355	1.04536	1.04566	1.04061	1.03342		Cell59	1.03608	1.04373	1.04054	1.04179	1.0407	1.03427	1.03138		Cell59	1.04867	1.05134	1.04602	1.04392	1.04155	1.03725	1.03414		Cell59	1.05868	1.05846	1.04935
	Cell60	0.985066	1.00958	1.03438	1.05104	1.05698	1.05861	1.0532		Cell60	0.990772	1.01466	1.04011	1.04947	1.05466	1.05634	1.0518		Cell60	0.998502	1.01783	1.03225	1.04285	1.04657	1.05243	1.04415		Cell60	1.00478	1.01654	1.02878	1.0379	1.0424	1.04292	1.03825		Cell60	1.00659	1.01843	1.02698	1.03347	1.03331	1.03567	1.03287		Cell60	1.00501	1.01698	1.02205
	Cell61									Cell61									Cell61									Cell61									Cell61									Cell61
	Cell62	1.01105	1.0141	1.05414	1.06175	1.07639	1.06335	1.06757		Cell62	1.01083	1.0188	1.03329	1.04553	1.04929	1.04745	1.05223		Cell62	1.02574	1.02634	1.0328	1.04917	1.05297	1.05194	1.05662		Cell62	1.02844	1.02404	1.03308	1.04112	1.04828	1.04177	1.04888		Cell62	1.02863	1.02518	1.02687	1.02922	1.03832	1.03207	1.039		Cell62	1.0226	1.02329	1.0208
	Cell63									Cell63									Cell63									Cell63									Cell63									Cell63
	Cell64	1.02452	1.02851	1.04357	1.0557	1.05402	1.04083	1.0408		Cell64	1.03446	1.04083	1.0536	1.05774	1.05479	1.04264	1.04496		Cell64	1.04869	1.04632	1.05706	1.05965	1.05369	1.04705	1.04916		Cell64	1.05243	1.04561	1.04919	1.05399	1.05007	1.048	1.04425		Cell64	1.0482	1.04446	1.04542	1.0515	1.04551	1.04183	1.03962		Cell64	1.04835	1.04338	1.04766
	Cell65	1.03312	1.04355	1.03959	1.05907	1.05256	1.04336	1.02549		Cell65	1.03918	1.04382	1.04353	1.05917	1.04846	1.03924	1.02858		Cell65	1.04351	1.04125	1.04447	1.05767	1.04806	1.04018	1.02748		Cell65	1.04297	1.0403	1.04083	1.05	1.04198	1.03507	1.0263		Cell65	1.04043	1.03814	1.03585	1.04214	1.03478	1.02907	1.02522		Cell65	1.03295	1.03402	1.03057
	Cell66	1.08988	1.09471	1.09248	1.09521	1.09697	1.09524	1.09324		Cell66	1.10062	1.09978	1.0969	1.10017	1.10104	1.0982	1.09855		Cell66	1.11126	1.10803	1.10459	1.10777	1.11232	1.1082	1.10862		Cell66	1.11538	1.11069	1.10741	1.10948	1.11373	1.11113	1.11035		Cell66	1.11602	1.11211	1.10882	1.1118	1.11407	1.11364	1.1096		Cell66	1.12463	1.11732	1.11407
	Cell67	1.0405	1.05512	1.05412	1.0633	1.06754	1.05921	1.05438		Cell67	1.0466	1.05274	1.05761	1.06794	1.06694	1.05792	1.05341		Cell67	1.05186	1.05146	1.05737	1.06703	1.06381	1.058	1.05282		Cell67	1.05177	1.05018	1.05124	1.06063	1.05838	1.05551	1.05292		Cell67	1.05203	1.04854	1.05026	1.05614	1.05296	1.05126	1.05189		Cell67	1.05536	1.05445	1.05439
	Cell68									Cell68									Cell68									Cell68									Cell68									Cell68
	Cell69	0.993533	1.01418	1.03374	1.05075	1.05159	1.06917	1.06732		Cell69	1.00983	1.02356	1.04088	1.05879	1.06629	1.07305	1.06476		Cell69	1.01265	1.02305	1.04173	1.05597	1.06133	1.06573	1.05982		Cell69	1.01397	1.01841	1.03182	1.04742	1.05067	1.05687	1.05416		Cell69	1.01349	1.01537	1.02582	1.03555	1.03776	1.04551	1.04265		Cell69	1.01367	1.01722	1.0213
	Cell70	1.07652	1.09022	1.09941	1.11136	1.10993	1.10734	1.11566		Cell70	1.07248	1.08876	1.09203	1.09908	1.09556	1.09367	1.10065		Cell70	1.05532	1.06659	1.06964	1.07818	1.07296	1.07414	1.07398		Cell70	1.04977	1.05305	1.05546	1.06295	1.05574	1.05949	1.05713		Cell70	1.04819	1.05106	1.0512	1.05679	1.05311	1.05381	1.05306		Cell70	1.05948	1.06242	1.06189
	Cell71	1.02892	1.04022	1.0559	1.06861	1.0859	1.07254	1.0739		Cell71	1.03974	1.04472	1.06329	1.07217	1.08304	1.07926	1.08159		Cell71	1.04976	1.05272	1.06736	1.07355	1.08372	1.08371	1.08483		Cell71	1.05191	1.05449	1.06601	1.07075	1.07872	1.07729	1.07761		Cell71	1.05632	1.0566	1.06663	1.06879	1.07438	1.07123	1.07119		Cell71	1.06265	1.0673	1.07128
	Cell72									Cell72									Cell72									Cell72									Cell72									Cell72
	Cell73	0.877571	0.898473	0.899034	0.906227	0.905921	0.902469	0.896761		Cell73	0.886503	0.894986	0.901999	0.90592	0.902622	0.905539	0.903864		Cell73	0.888623	0.892502	0.896644	0.901198	0.898886	0.902037	0.902785		Cell73	0.887363	0.889176	0.889951	0.897986	0.895742	0.897575	0.900861		Cell73	0.886269	0.884648	0.886194	0.891243	0.89436	0.893778	0.900069		Cell73	0.887648	0.886777	0.886688
	Cell74	0.942962	0.948277	0.955356	0.957155	0.95067	0.951596	0.956716		Cell74	0.946919	0.950721	0.953277	0.955939	0.95277	0.953733	0.95656		Cell74	0.950538	0.951744	0.952646	0.959243	0.959619	0.958633	0.959431		Cell74	0.958978	0.962358	0.958801	0.963842	0.967592	0.965212	0.967976		Cell74	0.964318	0.9639	0.961756	0.965073	0.967471	0.965956	0.96879		Cell74	0.961975	0.961668	0.959224
	Cell75	1.00033	1.02343	1.03137	1.02929	1.0305	1.01381	1.01741		Cell75	1.00575	1.02463	1.03321	1.0318	1.0383	1.027	1.02892		Cell75	1.01116	1.02556	1.03389	1.03299	1.03724	1.03144	1.03031		Cell75	1.01399	1.02576	1.03208	1.02844	1.03398	1.02579	1.02316		Cell75	1.01445	1.0217	1.0223	1.0243	1.02741	1.01971	1.01775		Cell75	1.01594	1.0209	1.02076
	Cell76	0.98511	1.00124	1.01439	1.0242	1.03039	1.05007	1.03163		Cell76	0.995656	0.999542	1.014	1.02871	1.03739	1.04665	1.0322		Cell76	1.00139	1.00117	1.01386	1.03032	1.03872	1.04261	1.03589		Cell76	1.00291	1.00345	1.01212	1.02693	1.03212	1.03461	1.02895		Cell76	1.00278	1.00276	1.00878	1.02093	1.02565	1.02851	1.02424		Cell76	1.00952	1.00785	1.00967
	Cell77	0.980522	0.995969	1.02611	1.03958	1.04721	1.04539	1.05459		Cell77	0.987104	1.01029	1.03134	1.03974	1.05582	1.05933	1.05646		Cell77	0.99588	1.01376	1.03605	1.0488	1.05447	1.06138	1.06154		Cell77	1.00132	1.0122	1.03382	1.04684	1.05111	1.05512	1.05327		Cell77	1.00103	1.00788	1.0271	1.04234	1.04518	1.04373	1.04114		Cell77	1.0022	1.00554	1.01628
	Cell78	0.995766	1.01503	1.03325	1.04809	1.04306	1.04535	1.04282		Cell78	1.00939	1.01753	1.03474	1.04596	1.04639	1.0502	1.04665		Cell78	1.02262	1.02228	1.03632	1.04405	1.04889	1.04893	1.04527		Cell78	1.02291	1.0264	1.03335	1.03923	1.04341	1.04221	1.03882		Cell78	1.02313	1.02667	1.02805	1.02902	1.033	1.03334	1.03305		Cell78	1.02376	1.02271	1.02324
	Cell79	0.966279	0.990035	1.00921	1.02327	1.02109	1.01763	1.00295		Cell79	0.977136	0.995702	1.01716	1.03278	1.02293	1.01747	1.00959		Cell79	0.986926	0.998335	1.01682	1.03035	1.02286	1.02138	1.01567		Cell79	0.992157	0.997859	1.01239	1.02229	1.01892	1.01617	1.01386		Cell79	0.989759	0.996734	1.00448	1.01017	1.00886	1.00671	1.00566		Cell79	0.992046	0.998107	1.00357
	Cell80	1.03777	1.05259	1.08957	1.10034	1.09385	1.08071	1.06512		Cell80	1.04296	1.05752	1.09082	1.10502	1.10254	1.08911	1.07104		Cell80	1.05308	1.06489	1.0872	1.1034	1.0958	1.08749	1.07355		Cell80	1.05604	1.06504	1.0803	1.09538	1.08981	1.07899	1.07041		Cell80	1.05621	1.05706	1.07102	1.08114	1.08061	1.06997	1.06615		Cell80	1.06297	1.06148	1.07142
	Cell81	1.05777	1.0613	1.06485	1.06779	1.05279	1.05427	1.04209		Cell81	1.06328	1.06277	1.0662	1.06759	1.0571	1.05337	1.04041		Cell81	1.06838	1.06543	1.07081	1.07011	1.06239	1.05642	1.0451		Cell81	1.06876	1.06506	1.06704	1.06804	1.06301	1.05772	1.04905		Cell81	1.06867	1.06159	1.06513	1.06414	1.0609	1.05792	1.0489		Cell81	1.07095	1.06398	1.06605
	Cell82	1.10948	1.12633	1.14058	1.14068	1.15189	1.14724	1.14497		Cell82	1.11889	1.12771	1.14693	1.15583	1.15861	1.16079	1.15372		Cell82	1.1295	1.14007	1.15754	1.16558	1.17196	1.17325	1.16607		Cell82	1.13671	1.13606	1.15879	1.16732	1.17474	1.17998	1.17054		Cell82	1.14309	1.13571	1.15522	1.16648	1.17055	1.17206	1.16361		Cell82	1.15919	1.15409	1.1658
	Cell83	1.00192	1.02118	1.05665	1.05923	1.05187	1.05375	1.04577		Cell83	1.00066	1.02179	1.05125	1.05742	1.05581	1.05357	1.04428		Cell83	1.01204	1.02781	1.04603	1.05601	1.05703	1.05382	1.0438		Cell83	1.02411	1.03151	1.04216	1.05102	1.05243	1.04982	1.04288		Cell83	1.03211	1.03435	1.04137	1.04435	1.04544	1.04191	1.03781		Cell83	1.02972	1.02977	1.03376
	Cell84	1.01808	1.03504	1.0705	1.077	1.06291	1.05037	1.04929		Cell84	1.0321	1.05072	1.07076	1.07464	1.06305	1.0568	1.05742		Cell84	1.04359	1.05146	1.06165	1.06244	1.05772	1.06266	1.05637		Cell84	1.04437	1.04873	1.05518	1.04914	1.05191	1.05235	1.0508		Cell84	1.04332	1.04472	1.04565	1.04462	1.04093	1.04166	1.04254		Cell84	1.04541	1.04413	1.04129
	Cell85	1.01888	1.0423	1.05301	1.06784	1.05533	1.05028	1.05172		Cell85	1.03895	1.05333	1.06227	1.07314	1.06667	1.06197	1.05782		Cell85	1.04833	1.05376	1.06227	1.07573	1.07634	1.07116	1.06111		Cell85	1.0516	1.05197	1.05314	1.0627	1.06436	1.05926	1.05567		Cell85	1.05238	1.04845	1.04495	1.05262	1.05208	1.04863	1.04883		Cell85	1.05477	1.05026	1.04366
	Cell86	1.06701	1.07342	1.08416	1.08111	1.10152	1.0882	1.08317		Cell86	1.06072	1.05797	1.06603	1.07432	1.07625	1.06446	1.06989		Cell86	1.04483	1.0368	1.04794	1.05965	1.05289	1.05283	1.05439		Cell86	1.03774	1.03223	1.04485	1.04896	1.04624	1.04669	1.04791		Cell86	1.04529	1.03984	1.04786	1.0485	1.04565	1.04705	1.0461		Cell86	1.04073	1.03649	1.03857
	Cell87	0.993999	1.02337	1.05241	1.06185	1.07516	1.0669	1.06517		Cell87	0.998528	1.01982	1.05055	1.0688	1.0789	1.07736	1.06943		Cell87	1.00959	1.02395	1.04971	1.06626	1.07152	1.07377	1.0655		Cell87	1.01392	1.02345	1.04524	1.05621	1.0658	1.06635	1.05702		Cell87	1.01299	1.01841	1.03897	1.04793	1.05403	1.0548	1.046		Cell87	1.01597	1.02037	1.03241
	Cell88	1.0115	1.01976	1.02246	1.03332	1.01649	1.01901	1.01174		Cell88	1.01225	1.02035	1.02304	1.03103	1.02419	1.02224	1.01374		Cell88	1.00882	1.01661	1.02083	1.03004	1.03047	1.02804	1.02464		Cell88	1.02125	1.02412	1.02385	1.03342	1.03245	1.03534	1.03223		Cell88	1.02935	1.02538	1.02455	1.03335	1.03439	1.03287	1.03141		Cell88	1.03494	1.03117	1.02652
	Cell89	1.0238	1.0319	1.04377	1.05049	1.04193	1.03265	1.01829		Cell89	1.02994	1.03231	1.04516	1.05582	1.04067	1.04096	1.03169		Cell89	1.03412	1.03225	1.03799	1.05253	1.04326	1.04601	1.04078		Cell89	1.04152	1.03061	1.03007	1.04275	1.04284	1.04663	1.04299		Cell89	1.0449	1.03037	1.02534	1.03619	1.03538	1.04316	1.0397		Cell89	1.04682	1.03353	1.02711
	Cell90	1.04223	1.0611	1.08048	1.10023	1.09244	1.07804	1.07929		Cell90	1.05241	1.06831	1.09191	1.09789	1.09103	1.07857	1.07675		Cell90	1.06409	1.0762	1.09664	1.09954	1.09218	1.08319	1.08203		Cell90	1.06818	1.07563	1.08486	1.09352	1.09185	1.08617	1.08649		Cell90	1.07324	1.07453	1.08111	1.08341	1.08136	1.08188	1.08608		Cell90	1.08076	1.07987	1.08732
	Cell91	1.00006	1.03055	1.04079	1.05333	1.04165	1.04991	1.04684		Cell91	1.00811	1.03731	1.05993	1.0741	1.0714	1.0764	1.07123		Cell91	1.02527	1.04557	1.07404	1.08605	1.07886	1.08338	1.07501		Cell91	1.03565	1.04909	1.06947	1.07936	1.07335	1.07742	1.0676		Cell91	1.0437	1.05101	1.06386	1.07314	1.06959	1.07217	1.06211		Cell91	1.04882	1.05386	1.05735
	Cell92	0.992405	1.00372	1.02629	1.0429	1.03134	1.04256	1.03683		Cell92	1.00453	1.01484	1.03362	1.04737	1.04481	1.04198	1.04107		Cell92	1.01442	1.02142	1.03846	1.0482	1.04344	1.04014	1.03952		Cell92	1.01702	1.01794	1.03169	1.03938	1.03795	1.03724	1.03817		Cell92	1.01545	1.01349	1.02144	1.02849	1.03221	1.03215	1.03054		Cell92	1.01751	1.01177	1.01499
	Cell93	1.03099	1.03943	1.05559	1.07239	1.08383	1.08257	1.07105		Cell93	1.03842	1.04755	1.06671	1.08224	1.08542	1.08792	1.08339		Cell93	1.04841	1.04945	1.06977	1.08345	1.0859	1.0856	1.08961		Cell93	1.05063	1.05131	1.06475	1.07904	1.08246	1.08408	1.08452		Cell93	1.04846	1.04776	1.05724	1.06971	1.0766	1.07644	1.07332		Cell93	1.05017	1.04581	1.05332
	Cell94	0.983832	1.00475	1.0165	1.03979	1.02363	1.02748	1.01131		Cell94	0.987491	1.00179	1.0251	1.03693	1.02981	1.01986	1.00508		Cell94	0.999369	1.00595	1.02568	1.03501	1.02823	1.02382	1.00698		Cell94	1.00957	1.00821	1.01675	1.0322	1.02299	1.01992	1.01312		Cell94	1.00855	1.0057	1.01316	1.02513	1.01612	1.016	1.01065		Cell94	1.00334	1.0124	1.01832
	Cell95	0.987619	0.998837	1.02254	1.03247	1.0328	1.04201	1.04627		Cell95	1.00136	1.01645	1.0333	1.04424	1.04229	1.05166	1.05355		Cell95	1.00944	1.02	1.03446	1.0431	1.04475	1.05447	1.05453		Cell95	1.02048	1.02475	1.03607	1.04597	1.05173	1.05875	1.0575		Cell95	1.02796	1.0318	1.04332	1.05006	1.05437	1.05943	1.05969		Cell95	1.03765	1.03924	1.04622
	Cell96	1.05275	1.05996	1.06787	1.07507	1.07137	1.06487	1.0749		Cell96	1.05544	1.06205	1.07296	1.07803	1.07501	1.07652	1.08133		Cell96	1.06323	1.06909	1.07607	1.0828	1.08097	1.07986	1.08315		Cell96	1.0688	1.07112	1.07445	1.07894	1.07842	1.07813	1.07685		Cell96	1.06593	1.06455	1.06921	1.07367	1.07455	1.07261	1.07414		Cell96	1.06479	1.06427	1.06897
	Cell97	1.06398	1.06593	1.06839	1.07057	1.07315	1.06196	1.06222		Cell97	1.06833	1.07068	1.07086	1.07489	1.07487	1.06844	1.06477		Cell97	1.07624	1.0767	1.07431	1.07749	1.07659	1.07213	1.06692		Cell97	1.08588	1.08069	1.07475	1.07762	1.07626	1.07112	1.06804		Cell97	1.08849	1.08158	1.07434	1.0773	1.07513	1.0705	1.06781		Cell97	1.09496	1.08617	1.07836
	Cell98	0.966072	0.998415	1.0146	1.0063	0.995515	0.981141	0.979553		Cell98	0.982278	1.00536	1.0115	1.00646	1.01096	0.989333	0.985979		Cell98	0.994974	1.00919	1.01763	1.00814	1.01464	1.00091	0.993909		Cell98	0.996601	1.00946	1.01086	1.01062	1.01178	1.00535	1.00046		Cell98	1.00076	1.00416	1.00452	1.00049	1.0054	1.00022	0.997827		Cell98	1.00814	1.00609	1.00619
	Cell99	1.04744	1.04923	1.06829	1.07579	1.08067	1.07467	1.07124		Cell99	1.05175	1.05127	1.07011	1.08586	1.08672	1.08983	1.07751		Cell99	1.06215	1.0596	1.07329	1.08896	1.09217	1.08994	1.08637		Cell99	1.06607	1.0612	1.07251	1.08774	1.09246	1.09354	1.09199		Cell99	1.0647	1.06339	1.07607	1.091	1.09214	1.09062	1.08628		Cell99	1.07488	1.07451	1.08278
	Cell100	1.01463	1.05062	1.04499	1.05761	1.04662	1.02935	1.04221		Cell100	1.01242	1.03812	1.04421	1.04801	1.04492	1.02785	1.03771		Cell100	1.0105	1.0236	1.03843	1.04327	1.03677	1.03015	1.03724		Cell100	1.0173	1.02453	1.0335	1.04674	1.03875	1.0365	1.03635		Cell100	1.02979	1.03166	1.0363	1.03925	1.04013	1.03918	1.0351		Cell100	1.0271	1.0249	1.02692
	Cell101	1.06499	1.07204	1.0798	1.08543	1.08254	1.07164	1.07447		Cell101	1.06557	1.0713	1.07478	1.08693	1.08174	1.07858	1.07659		Cell101	1.06723	1.0688	1.07193	1.08302	1.08014	1.07786	1.07636		Cell101	1.0664	1.06545	1.07043	1.07845	1.07842	1.07643	1.07315		Cell101	1.0636	1.05958	1.06564	1.07191	1.07405	1.07185	1.06777		Cell101	1.06322	1.05866	1.06255
	Cell102									Cell102									Cell102									Cell102									Cell102									Cell102
	Cell103	1.07029	1.07155	1.08379	1.07878	1.08063	1.07129	1.05555		Cell103	1.08044	1.08161	1.09215	1.0928	1.09238	1.08731	1.06747		Cell103	1.09669	1.09422	1.10012	1.10287	1.10283	1.09894	1.07986		Cell103	1.10237	1.08869	1.09428	1.10552	1.10483	1.10086	1.08575		Cell103	1.10047	1.08262	1.08804	1.09807	1.09835	1.0956	1.08212		Cell103	1.10846	1.09344	1.09358
	Cell104									Cell104									Cell104									Cell104									Cell104									Cell104
	Cell105	1.05107	1.07071	1.09237	1.11014	1.10694	1.08268	1.05892		Cell105	1.05995	1.07084	1.09686	1.10917	1.11371	1.09241	1.06934		Cell105	1.06384	1.06921	1.09415	1.10669	1.1079	1.09126	1.07327		Cell105	1.06263	1.07004	1.08549	1.09691	1.09858	1.08569	1.07269		Cell105	1.05966	1.06722	1.07661	1.08865	1.08652	1.07888	1.06792		Cell105	1.0583	1.06469	1.06953
	Cell106	0.998471	1.03377	1.0393	1.05251	1.06141	1.07617	1.06785		Cell106	1.00486	1.03071	1.04392	1.06343	1.07106	1.07339	1.06363		Cell106	1.01724	1.03576	1.05799	1.07184	1.0741	1.07415	1.06641		Cell106	1.02525	1.03996	1.06365	1.07822	1.07541	1.07488	1.06755		Cell106	1.03071	1.04013	1.05928	1.07311	1.07075	1.06838	1.06073		Cell106	1.03088	1.03853	1.05652
	Cell107	1.0244	1.04	1.03784	1.0462	1.04841	1.04327	1.04693		Cell107	1.04019	1.053	1.05885	1.06596	1.06276	1.05346	1.05313		Cell107	1.04495	1.04932	1.06718	1.07822	1.07569	1.06727	1.05921		Cell107	1.04815	1.04864	1.05679	1.06269	1.068	1.06516	1.06086		Cell107	1.04919	1.04332	1.0464	1.04747	1.05051	1.04809	1.04879		Cell107	1.03827	1.0393	1.04079
	Cell108	1.01092	1.0351	1.04623	1.05722	1.04883	1.03924	1.03152		Cell108	1.02569	1.03879	1.05336	1.06029	1.05567	1.04762	1.03693		Cell108	1.03591	1.04117	1.05668	1.06406	1.05948	1.05196	1.04359		Cell108	1.04178	1.04701	1.05675	1.06044	1.05812	1.05077	1.04382		Cell108	1.04368	1.04872	1.05067	1.05563	1.05234	1.04713	1.04204		Cell108	1.04662	1.04937	1.05155
	Cell109	0.992135	0.997968	1.01185	1.00649	1.0068	1.00676	1.01112		Cell109	1.00417	1.00369	1.01574	1.01503	1.02277	1.02583	1.02145		Cell109	1.01188	1.01371	1.01873	1.02049	1.02372	1.02488	1.02233		Cell109	1.01025	1.01415	1.01891	1.02244	1.02139	1.02259	1.01769		Cell109	1.01348	1.00795	1.01432	1.01646	1.02057	1.02021	1.01684		Cell109	1.0206	1.01555	1.01696
	Cell110	1.02477	1.01615	1.022	1.02745	1.02925	1.01815	1.00638		Cell110	1.03364	1.02934	1.03628	1.03141	1.03352	1.02459	1.01221		Cell110	1.04218	1.03782	1.04197	1.03839	1.03473	1.02821	1.02013		Cell110	1.04558	1.04261	1.03848	1.03489	1.03529	1.0296	1.02506		Cell110	1.03844	1.03977	1.03806	1.02931	1.0321	1.02812	1.02725		Cell110	1.04011	1.04327	1.0414
	Cell111	1.06351	1.06971	1.06451	1.06188	1.06786	1.06577	1.05771		Cell111	1.07846	1.07318	1.06964	1.07309	1.0746	1.06707	1.06171		Cell111	1.08745	1.07953	1.07949	1.08096	1.07983	1.0754	1.06996		Cell111	1.08417	1.07903	1.08093	1.07914	1.07894	1.07777	1.07273		Cell111	1.07561	1.07318	1.07449	1.0743	1.07411	1.07231	1.0672		Cell111	1.07253	1.06557	1.06994
	Cell112	1.05348	1.05441	1.06207	1.06125	1.06863	1.0624	1.06195		Cell112	1.05495	1.06086	1.06738	1.07133	1.0659	1.07399	1.06876		Cell112	1.06112	1.06133	1.06236	1.07377	1.07179	1.06879	1.07042		Cell112	1.06522	1.06288	1.063	1.07007	1.07077	1.06745	1.06473		Cell112	1.05643	1.05636	1.05817	1.06569	1.06592	1.06326	1.06247		Cell112	1.05885	1.05782	1.06032
	Cell113	1.08005	1.08641	1.10048	1.10045	1.10579	1.10052	1.10681		Cell113	1.09188	1.09293	1.10599	1.11066	1.11071	1.1019	1.0988		Cell113	1.09982	1.09769	1.10784	1.11106	1.10852	1.1039	1.09779		Cell113	1.1075	1.10584	1.10807	1.1131	1.10579	1.10707	1.10309		Cell113	1.1127	1.10723	1.11042	1.1148	1.10834	1.10587	1.10356		Cell113	1.11423	1.11483	1.11982
	Cell114	1.04708	1.06169	1.07422	1.08817	1.08794	1.09314	1.09796		Cell114	1.04781	1.05727	1.07646	1.08102	1.08258	1.08806	1.08162		Cell114	1.04055	1.04644	1.06317	1.07305	1.07629	1.07502	1.07007		Cell114	1.04122	1.04606	1.06511	1.07432	1.07506	1.07551	1.06765		Cell114	1.04111	1.04585	1.06422	1.07406	1.0751	1.07701	1.06504		Cell114	1.04392	1.04882	1.06713
	Cell115	1.03238	1.04018	1.04693	1.05636	1.04269	1.04312	1.0363		Cell115	1.03419	1.03813	1.04875	1.0529	1.05197	1.04639	1.03856		Cell115	1.03794	1.04149	1.05107	1.05427	1.0539	1.04592	1.03661		Cell115	1.04445	1.04386	1.05346	1.05657	1.05594	1.05266	1.04368		Cell115	1.0421	1.04221	1.04841	1.05439	1.05209	1.05429	1.04905		Cell115	1.04311	1.04384	1.04327
	Cell116	1.06651	1.07522	1.08495	1.08594	1.09297	1.10194	1.10057		Cell116	1.05043	1.0602	1.06764	1.07942	1.08468	1.08507	1.0822		Cell116	1.05186	1.05448	1.06126	1.07065	1.07841	1.08219	1.08277		Cell116	1.05835	1.05959	1.06755	1.08212	1.08817	1.09461	1.09484		Cell116	1.06622	1.06492	1.06755	1.07711	1.07797	1.07943	1.07693		Cell116	1.07371	1.07063	1.07051
	Cell117	1.03435	1.04159	1.0739	1.07283	1.08308	1.08236	1.07745		Cell117	1.03975	1.04056	1.06311	1.06791	1.08152	1.08668	1.07763		Cell117	1.0684	1.05769	1.07764	1.08193	1.09325	1.09477	1.08933		Cell117	1.07853	1.06882	1.08574	1.08308	1.09634	1.09829	1.09328		Cell117	1.0829	1.0735	1.08495	1.07572	1.09248	1.08941	1.08912		Cell117	1.09688	1.08314	1.09171
	Cell118	1.01888	1.03799	1.03543	1.03734	1.0373	1.04951	1.03935		Cell118	1.031	1.04774	1.04704	1.05023	1.04457	1.05204	1.04841		Cell118	1.04277	1.05368	1.05306	1.05515	1.04562	1.05326	1.04955		Cell118	1.04406	1.0499	1.04847	1.05234	1.04439	1.05031	1.04178		Cell118	1.03967	1.04531	1.04359	1.04635	1.04121	1.04241	1.03687		Cell118	1.03945	1.04314	1.04405
	Cell119	1.03673	1.03477	1.04935	1.05465	1.05389	1.04652	1.02529		Cell119	1.04545	1.03888	1.05719	1.06328	1.05686	1.0567	1.03905		Cell119	1.05306	1.04595	1.06425	1.06974	1.06479	1.0631	1.05138		Cell119	1.05599	1.04747	1.06424	1.06789	1.06708	1.06543	1.0557		Cell119	1.05558	1.0458	1.05699	1.06544	1.0657	1.06107	1.05593		Cell119	1.05769	1.04766	1.05733
	Cell120	1.04843	1.0528	1.06731	1.07744	1.07178	1.07193	1.07485		Cell120	1.05509	1.06268	1.07716	1.0862	1.08502	1.0807	1.07463		Cell120	1.05374	1.06038	1.07255	1.09039	1.08735	1.08681	1.08272		Cell120	1.0405	1.04452	1.05919	1.07088	1.07044	1.0716	1.0722		Cell120	1.03012	1.03384	1.04827	1.05913	1.05716	1.06095	1.05828		Cell120	1.03044	1.03316	1.04463
	Cell121	1.00035	1.00921	1.0396	1.04823	1.04723	1.04997	1.04639		Cell121	1.00697	1.01401	1.03868	1.04728	1.04672	1.049	1.04638		Cell121	1.01561	1.01942	1.03281	1.04356	1.04799	1.04918	1.04671		Cell121	1.01948	1.01992	1.02974	1.04153	1.04481	1.04457	1.04087		Cell121	1.01755	1.01619	1.02087	1.02869	1.03105	1.0326	1.03063		Cell121	1.0171	1.01546	1.0195
	Cell122	1.03694	1.04992	1.04516	1.06454	1.05573	1.04883	1.0405		Cell122	1.04348	1.05497	1.05209	1.06366	1.0568	1.05186	1.04802		Cell122	1.05295	1.06059	1.05683	1.06557	1.06287	1.06174	1.0658		Cell122	1.05808	1.06559	1.06638	1.07326	1.07668	1.0767	1.08086		Cell122	1.065	1.07239	1.07576	1.08591	1.08396	1.08293	1.08076		Cell122	1.07187	1.08716	1.09326
	Cell123	0.990779	1.01694	1.05153	1.06748	1.06719	1.06095	1.04798		Cell123	1.0061	1.02555	1.05615	1.06722	1.07078	1.06821	1.05943		Cell123	1.02235	1.02965	1.05293	1.06866	1.07382	1.06981	1.05925		Cell123	1.02608	1.02888	1.04098	1.05852	1.06179	1.0594	1.05362		Cell123	1.02267	1.02482	1.03336	1.04546	1.05019	1.05013	1.04966		Cell123	1.0274	1.0299	1.04103
	Cell124	1.02644	1.04496	1.04965	1.06856	1.06617	1.05925	1.04279		Cell124	1.03984	1.04407	1.05911	1.06981	1.06466	1.05924	1.04705		Cell124	1.04438	1.04703	1.06074	1.06907	1.06274	1.06001	1.048		Cell124	1.0475	1.04478	1.05698	1.06629	1.06071	1.0587	1.04993		Cell124	1.04712	1.04303	1.04894	1.05777	1.05518	1.05465	1.05033		Cell124	1.0484	1.04543	1.0507
	Cell125	1.08747	1.09765	1.10746	1.10015	1.09472	1.0751	1.06179		Cell125	1.08865	1.0919	1.08981	1.08942	1.08015	1.07144	1.05824		Cell125	1.0889	1.08708	1.08701	1.08887	1.08219	1.07602	1.06533		Cell125	1.08846	1.08773	1.08837	1.08583	1.08253	1.07575	1.06992		Cell125	1.08719	1.08555	1.08372	1.08134	1.07768	1.07633	1.07018		Cell125	1.0886	1.0864	1.08448
	Cell126	1.05143	1.05191	1.06733	1.07529	1.07365	1.07371	1.04128		Cell126	1.06523	1.0641	1.0829	1.09169	1.08409	1.0792	1.06195		Cell126	1.08203	1.07945	1.0918	1.1033	1.09379	1.08831	1.07777		Cell126	1.08339	1.07923	1.0862	1.09654	1.09198	1.08563	1.07491		Cell126	1.07317	1.0708	1.07911	1.08946	1.08729	1.08298	1.07299		Cell126	1.0733	1.07539	1.08229
	Cell127	1.0346	1.05995	1.07559	1.10626	1.09643	1.08232	1.05411		Cell127	1.04807	1.07123	1.08642	1.10073	1.09424	1.08408	1.06075		Cell127	1.05082	1.06952	1.09294	1.1	1.09871	1.08503	1.06996		Cell127	1.05191	1.06745	1.08735	1.09833	1.09556	1.08414	1.06713		Cell127	1.05606	1.06224	1.07899	1.08883	1.0877	1.07817	1.06269		Cell127	1.06184	1.06163	1.07263
	Cell128	1.03059	1.03168	1.06518	1.07359	1.08597	1.0817	1.0687		Cell128	1.04431	1.04386	1.07383	1.08459	1.08493	1.07887	1.07791		Cell128	1.05488	1.05451	1.07559	1.08169	1.08177	1.07908	1.07651		Cell128	1.05836	1.0537	1.06709	1.07449	1.0761	1.07928	1.07343		Cell128	1.05975	1.05541	1.06221	1.07022	1.07249	1.07402	1.06839		Cell128	1.06704	1.06007	1.06539
	Cell129	0.968997	0.982965	1.01539	1.03642	1.0346	1.033	1.01622		Cell129	0.976624	0.987588	1.02079	1.0425	1.04323	1.03784	1.02326		Cell129	0.99233	0.996773	1.02833	1.04882	1.0541	1.04997	1.03342		Cell129	0.999475	0.998226	1.01552	1.03377	1.04137	1.04137	1.0329		Cell129	0.998196	0.988196	0.994859	1.00804	1.01373	1.02209	1.02232		Cell129	1.00626	0.989695	0.991322
	Cell130	1.03115	1.03337	1.04191	1.0532	1.05193	1.0388	1.02549		Cell130	1.03864	1.0428	1.05176	1.06145	1.0559	1.045	1.03406		Cell130	1.05575	1.05796	1.06201	1.06733	1.06198	1.0595	1.05127		Cell130	1.06312	1.06606	1.067	1.0681	1.06507	1.06415	1.05622		Cell130	1.06036	1.05957	1.05732	1.06049	1.06032	1.06107	1.05332		Cell130	1.05678	1.05569	1.05143
	Cell131	1.03242	1.02873	1.0235	1.02416	1.03167	1.0314	1.02932		Cell131	1.0381	1.03783	1.03566	1.03797	1.0395	1.03748	1.03093		Cell131	1.05247	1.04567	1.04226	1.04369	1.04602	1.04066	1.03569		Cell131	1.05918	1.04916	1.04246	1.04689	1.048	1.04272	1.03843		Cell131	1.06352	1.05349	1.04212	1.04429	1.04493	1.04001	1.03436		Cell131	1.07448	1.0663	1.05477
	Cell132	1.01267	1.02685	1.03102	1.02736	1.02089	1.00385	1.00681		Cell132	1.01657	1.02106	1.03182	1.03389	1.02806	1.01642	1.01639		Cell132	1.02692	1.0261	1.04136	1.04209	1.03575	1.02953	1.02839		Cell132	1.03315	1.02977	1.04584	1.04672	1.0423	1.03395	1.03353		Cell132	1.03018	1.02789	1.04142	1.04472	1.03904	1.02964	1.02985		Cell132	1.03565	1.03314	1.04588
	Cell133	1.00971	1.00937	1.00717	1.00639	1.0067	1.00149	1.00061		Cell133	1.0183	1.02031	1.02264	1.0211	1.01941	1.01801	1.02158		Cell133	1.03153	1.02677	1.03605	1.03365	1.03231	1.03654	1.03817		Cell133	1.03442	1.02908	1.03922	1.03431	1.03727	1.04115	1.04329		Cell133	1.03301	1.02995	1.03524	1.03373	1.03582	1.03922	1.042		Cell133	1.04202	1.03596	1.03703
	Cell134	0.97629	0.993202	1.02255	1.03018	1.0209	1.02601	1.01597		Cell134	0.99218	1.00855	1.03025	1.03537	1.03215	1.03366	1.02151		Cell134	1.00054	1.01225	1.02809	1.03241	1.03132	1.03356	1.0243		Cell134	1.00334	1.01387	1.01946	1.02523	1.02747	1.02696	1.025		Cell134	1.00303	1.00899	1.01313	1.01729	1.02083	1.01922	1.01627		Cell134	1.00635	1.00876	1.01309
	Cell135	1.03996	1.03401	1.04513	1.05494	1.06229	1.06251	1.06748		Cell135	1.03746	1.04052	1.04818	1.05243	1.05891	1.05615	1.05852		Cell135	1.03972	1.04081	1.04938	1.05022	1.05294	1.05599	1.05494		Cell135	1.04642	1.04529	1.04823	1.05131	1.05177	1.05568	1.05416		Cell135	1.04726	1.04271	1.04517	1.04804	1.04959	1.05551	1.05209		Cell135	1.05555	1.05103	1.0498
	Cell136	0.982923	0.996936	0.996871	0.995074	0.995546	0.997282	1.00465		Cell136	0.991722	1.00323	1.00405	1.00835	1.00738	1.01015	1.01003		Cell136	0.99504	1.00053	1.00522	1.01208	1.00739	1.00896	1.00991		Cell136	0.993044	0.996369	1.00039	1.00617	1.00725	1.00533	1.00817		Cell136	0.992795	0.996035	0.99587	1.00134	1.00585	1.0036	1.00694		Cell136	0.997913	0.999713	0.99787
	Cell137	1.00593	1.02091	1.01021	1.01042	1.00329	1.00144	0.998528		Cell137	1.01636	1.02291	1.0152	1.01572	1.01221	1.0111	1.01091		Cell137	1.02507	1.02956	1.02123	1.02057	1.01844	1.01553	1.01768		Cell137	1.02891	1.03404	1.02376	1.02202	1.02057	1.019	1.02215		Cell137	1.02646	1.02797	1.01903	1.02053	1.01549	1.0134	1.01841		Cell137	1.03017	1.02956	1.02658
	Cell138	1.02319	1.02911	1.04374	1.04814	1.03676	1.0429	1.02584		Cell138	1.02859	1.03622	1.04411	1.05321	1.0459	1.05337	1.03228		Cell138	1.0343	1.03892	1.04807	1.06102	1.05786	1.06322	1.04275		Cell138	1.03844	1.03806	1.05123	1.06286	1.0624	1.06741	1.05428		Cell138	1.02889	1.02862	1.04063	1.05635	1.05503	1.05915	1.0511		Cell138	1.02269	1.02223	1.0329
	Cell139	0.993782	0.997311	1.00137	1.01499	1.0143	1.01327	1.0007		Cell139	1.00429	1.00953	1.0174	1.01984	1.0174	1.01538	1.00646		Cell139	1.01204	1.01716	1.01948	1.02251	1.01875	1.01657	1.01219		Cell139	1.01731	1.0191	1.02177	1.02404	1.02119	1.02251	1.01878		Cell139	1.02207	1.0176	1.02348	1.02781	1.02353	1.02575	1.01977		Cell139	1.01901	1.0152	1.01678
	Cell140	1.0187	1.02262	1.0313	1.0343	1.04022	1.03567	1.03887		Cell140	1.03018	1.03612	1.04472	1.04647	1.04757	1.05032	1.04399		Cell140	1.04267	1.04602	1.05378	1.05561	1.05748	1.05692	1.05715		Cell140	1.04778	1.05026	1.05415	1.0586	1.05848	1.0572	1.05847		Cell140	1.04629	1.04697	1.05068	1.05431	1.05635	1.05484	1.05542		Cell140	1.05103	1.04898	1.05076
	Cell141	1.01494	1.01717	1.01449	1.02443	1.03169	1.03196	1.03105		Cell141	1.02598	1.02761	1.02696	1.03584	1.04264	1.03722	1.03574		Cell141	1.03894	1.03868	1.03785	1.04538	1.04387	1.04302	1.04076		Cell141	1.04482	1.04326	1.03958	1.04404	1.04314	1.04132	1.04127		Cell141	1.04568	1.03969	1.03441	1.03679	1.03529	1.03383	1.0356		Cell141	1.04604	1.04248	1.03506
	Cell142	1.03564	1.05144	1.04568	1.05355	1.05584	1.05759	1.04446		Cell142	1.05081	1.05783	1.05213	1.05786	1.05692	1.05547	1.04668		Cell142	1.06099	1.06379	1.0605	1.06473	1.06452	1.06393	1.05782		Cell142	1.06897	1.06902	1.06111	1.06417	1.06726	1.0645	1.06311		Cell142	1.06953	1.06995	1.06184	1.06055	1.06392	1.06136	1.05994		Cell142	1.07365	1.07291	1.06762
	Cell143	1.05761	1.07684	1.09635	1.08696	1.10198	1.0913	1.09073		Cell143	1.06332	1.06399	1.0802	1.08638	1.09345	1.08404	1.08118		Cell143	1.06103	1.05492	1.06459	1.07663	1.08234	1.07435	1.07264		Cell143	1.05995	1.05473	1.06162	1.06766	1.07152	1.06895	1.06764		Cell143	1.05249	1.0483	1.05532	1.06007	1.06248	1.06336	1.06411		Cell143	1.05632	1.05295	1.05807
	Cell144	1.01443	1.02098	1.03148	1.032	1.03206	1.02437	1.03407		Cell144	1.02526	1.03824	1.04657	1.0417	1.04084	1.03693	1.03339		Cell144	1.04064	1.04763	1.04951	1.04573	1.04434	1.03907	1.03269		Cell144	1.04319	1.04297	1.03965	1.03664	1.037	1.03187	1.03177		Cell144	1.03896	1.03597	1.02969	1.02872	1.02282	1.02512	1.02134		Cell144	1.03599	1.03324	1.02744
	Cell145	0.989498	0.988508	0.987689	0.992112	0.986549	0.985036	0.980525		Cell145	1.00754	1.00668	1.00466	1.00472	1.00023	0.999532	0.994119		Cell145	1.02439	1.01968	1.01588	1.01778	1.01253	1.01225	1.01002		Cell145	1.02528	1.01724	1.01698	1.02122	1.01373	1.01508	1.01561		Cell145	1.02358	1.01635	1.01551	1.01884	1.01343	1.01466	1.0157		Cell145	1.02832	1.02051	1.01984
	Cell146	0.997467	0.988416	1.01244	1.01029	1.00922	1.00111	0.996711		Cell146	1.01031	1.00693	1.00996	1.01555	1.01099	1.00613	1.00714		Cell146	1.02137	1.01791	1.01883	1.01911	1.0185	1.01362	1.01323		Cell146	1.02579	1.02096	1.02189	1.02195	1.02152	1.01564	1.01427		Cell146	1.0257	1.02386	1.02332	1.02365	1.0244	1.02289	1.02053		Cell146	1.02949	1.03022	1.02866
	Cell147	1.013	1.01379	1.01934	1.03092	1.02801	1.0235	1.02689		Cell147	1.0307	1.0243	1.02641	1.04068	1.03841	1.03642	1.03476		Cell147	1.04501	1.03427	1.03435	1.04576	1.04547	1.04561	1.04331		Cell147	1.048	1.03719	1.0354	1.04372	1.04583	1.04731	1.04453		Cell147	1.04722	1.03998	1.03896	1.04552	1.04454	1.04481	1.04177		Cell147	1.05172	1.04903	1.05179
	Cell148	1.03139	1.0423	1.05802	1.06369	1.06838	1.07578	1.0748		Cell148	1.04268	1.05898	1.06992	1.069	1.07971	1.07392	1.0777		Cell148	1.05487	1.06398	1.07809	1.07371	1.08516	1.08215	1.08194		Cell148	1.05921	1.06098	1.07321	1.0695	1.08528	1.08528	1.08431		Cell148	1.06454	1.06245	1.07345	1.0578	1.0763	1.0797	1.07828		Cell148	1.06454	1.06373	1.06859
	Cell149	1.06288	1.05619	1.0504	1.06639	1.05596	1.05853	1.06446		Cell149	1.07292	1.05999	1.05672	1.06756	1.06471	1.06444	1.06707		Cell149	1.08414	1.06789	1.06576	1.08096	1.07608	1.07704	1.08179		Cell149	1.08822	1.0752	1.07419	1.08785	1.0808	1.07821	1.08351		Cell149	1.09074	1.07503	1.06858	1.07681	1.07258	1.07155	1.0774		Cell149	1.09251	1.07453	1.07132
	Cell150									Cell150									Cell150									Cell150									Cell150									Cell150
	Cell151	1.02624	1.02752	1.04791	1.06462	1.06233	1.02061	1.00633		Cell151	1.04284	1.03746	1.05762	1.06418	1.06458	1.0314	1.01432		Cell151	1.04756	1.04139	1.05694	1.06389	1.05951	1.03952	1.02537		Cell151	1.04635	1.03906	1.04648	1.05321	1.05054	1.04344	1.0352		Cell151	1.04117	1.02861	1.03143	1.03866	1.04403	1.04231	1.04062		Cell151	1.03504	1.02802	1.02494
	Cell152	0.956166	0.973319	0.977343	0.984326	0.983909	0.985031	0.989333		Cell152	0.965195	0.972752	0.977422	0.991744	0.989575	0.99213	0.992186		Cell152	0.974515	0.980598	0.981786	0.994388	0.992551	0.994242	0.999143		Cell152	0.981578	0.984925	0.984777	0.996189	0.995437	0.996971	1.00176		Cell152	0.984959	0.984503	0.983307	0.993801	0.995207	0.998053	1.00057		Cell152	0.989012	0.988326	0.986721
	Cell153	1.01515	1.00734	1.02104	1.0154	1.01625	1.01971	1.01709		Cell153	1.0257	1.02043	1.03036	1.03053	1.02951	1.03088	1.02493		Cell153	1.03678	1.03039	1.03869	1.03816	1.03712	1.03793	1.03263		Cell153	1.04084	1.03473	1.03868	1.03926	1.03832	1.03635	1.0334		Cell153	1.03873	1.03218	1.03326	1.0352	1.03456	1.03268	1.02955		Cell153	1.04585	1.04267	1.04307
	Cell154	0.96325	0.967586	0.99317	1.00323	1.00209	0.992805	0.976763		Cell154	0.973761	0.9777	0.994474	1.00896	1.00542	1.00078	0.988273		Cell154	0.980657	0.983919	0.998894	1.01035	1.00659	1.00144	0.990888		Cell154	0.987522	0.988472	0.997687	1.00792	1.00395	1.00426	0.99379		Cell154	0.984198	0.982334	0.990321	0.994963	0.994226	0.995006	0.985303		Cell154	0.980522	0.989555	0.995044
[truncated: 36 more columns]

## Sheet: Fig. 7h
	Plotted Data Fig. 7h
	Latrunculin A: 5-Stimulations
	Distance from Target (um)	Rel. Fret Ratio t= -0.4 sec	s.e.m. t= -0.4 sec	Rel. Fret Ratio t= 1.3 sec	s.e.m. t= 1.3 sec	Rel. Fret Ratio t= 2.9 sec	s.e.m. t= 2.9 sec	Rel. Fret Ratio t= 4.2 sec	s.e.m. t= 4.2 sec	Rel. Fret Ratio t= 5.2 sec	s.e.m. t= 5.2 sec	Rel. Fret Ratio t= 6.2 sec	s.e.m. t= 6.2 sec	Rel. Fret Ratio t= 7.2 sec	s.e.m. t= 7.2 sec
	0	1	0	1.01583	0.000989262	1.03675	0.00178918	1.04776	0.00206017	1.04877	0.00220934	1.04762	0.0022515	1.04291	0.0022565
	1	1	0	1.01189	0.000818713	1.03164	0.00165447	1.04322	0.00192848	1.04509	0.00204964	1.04383	0.00213227	1.03931	0.00213118
	2	1	0	1.00732	0.000745723	1.02398	0.00153544	1.03556	0.00183048	1.03881	0.00192713	1.03813	0.00206593	1.03456	0.00202496
	3	1	0	1.00377	0.000694943	1.01655	0.00134993	1.02717	0.00162532	1.03127	0.00178086	1.03142	0.00189764	1.02931	0.00189651
	4	1	0	1.00139	0.000628607	1.01043	0.00113134	1.01935	0.00138055	1.02331	0.00153609	1.02408	0.00163055	1.02328	0.00162595
	5	1	0	0.999985	0.000566305	1.00636	0.000966359	1.01354	0.00120943	1.01676	0.00133435	1.01793	0.00143527	1.01775	0.00145532
	6	1	0	0.999041	0.000579221	1.00379	0.000861443	1.01016	0.00108814	1.01289	0.00122119	1.01421	0.00134675	1.01451	0.00141879
	7	1	0	0.999117	0.000623531	1.00357	0.000893512	1.00942	0.00106452	1.01204	0.00120616	1.01342	0.00146352	1.01378	0.00153856
	8	1	0	0.999059	0.000767509	1.00318	0.001024	1.00861	0.00129182	1.01112	0.00151173	1.01268	0.00181398	1.013	0.00193614
	9	1	0	0.999289	0.00077775	1.00286	0.00136774	1.00734	0.00156318	1.00838	0.00184325	1.0089	0.00202045	1.00929	0.00201748
	Soure Data:
	The data reported below are the complete data sets that were used to generate the plotted data above. Each table below represents a specific distance from the stimulation site. The row values are the mean fret ratio from each cell for the specified distance bin. THe columns are each time point. To calculate the Relative FRET ratios in the plotted data set, first divide all timepoints from each ce…
	Distance From target =0um									Distance From target =1um									Distance From target =2um									Distance From target =3um									Distance From target =4um									Distance From target =5um
	cells	t= -0.4 sec	t= 1.3 sec	t= 2.9 sec	t= 4.2 sec	t= 5.2 sec	t= 6.2 sec	t= 7.2 sec		cells	t= -0.4 sec	t= 1.3 sec	t= 2.9 sec	t= 4.2 sec	t= 5.2 sec	t= 6.2 sec	t= 7.2 sec		cells	t= -0.4 sec	t= 1.3 sec	t= 2.9 sec	t= 4.2 sec	t= 5.2 sec	t= 6.2 sec	t= 7.2 sec		cells	t= -0.4 sec	t= 1.3 sec	t= 2.9 sec	t= 4.2 sec	t= 5.2 sec	t= 6.2 sec	t= 7.2 sec		cells	t= -0.4 sec	t= 1.3 sec	t= 2.9 sec	t= 4.2 sec	t= 5.2 sec	t= 6.2 sec	t= 7.2 sec		cells	t= -0.4 sec	t= 1.3 sec	t= 2.9 sec
	Cell1	0.970795	0.991338	1.0314	1.04825	1.05687	1.06296	1.05101		Cell1	0.97832	0.992404	1.03188	1.0494	1.0595	1.06485	1.05887		Cell1	0.980239	0.9936	1.02586	1.04336	1.05748	1.0633	1.06136		Cell1	0.987662	0.996838	1.02196	1.03673	1.04988	1.05751	1.05603		Cell1	0.99293	1.00097	1.01797	1.02648	1.03598	1.04242	1.03885		Cell1	0.99509	1.00145	1.01249
	Cell2	1.03298	1.04521	1.06383	1.07678	1.06798	1.07227	1.05305		Cell2	1.03699	1.04661	1.06553	1.07437	1.06976	1.06744	1.05283		Cell2	1.04529	1.05396	1.06418	1.07125	1.06611	1.06473	1.05351		Cell2	1.04956	1.05582	1.06122	1.06477	1.06177	1.0602	1.05145		Cell2	1.05717	1.05974	1.0621	1.06312	1.06217	1.05928	1.05288		Cell2	1.06416	1.06402	1.06593
	Cell3	1.00765	1.03189	1.05189	1.06221	1.05047	1.05367	1.03789		Cell3	1.01855	1.03787	1.05419	1.0671	1.0657	1.06233	1.05129		Cell3	1.02288	1.04171	1.05478	1.06708	1.07077	1.06472	1.06142		Cell3	1.02391	1.0393	1.049	1.06504	1.06838	1.06806	1.06196		Cell3	1.02125	1.03193	1.04035	1.05589	1.06187	1.05687	1.05299		Cell3	1.0229	1.02954	1.03637
	Cell4	0.955264	0.972686	1.00527	1.01282	1.02295	1.03317	1.02065		Cell4	0.970191	0.984403	1.00783	1.01729	1.03548	1.04051	1.03517		Cell4	0.981181	0.991836	1.01048	1.02114	1.03867	1.03929	1.03853		Cell4	0.988182	0.993217	1.00878	1.02272	1.03536	1.03745	1.03507		Cell4	0.987642	0.987828	0.999667	1.01089	1.02322	1.02686	1.02695		Cell4	0.992826	0.989411	0.995677
	Cell5									Cell5									Cell5									Cell5									Cell5									Cell5
	Cell6	1.06406	1.0714	1.0974	1.10386	1.10239	1.09709	1.09432		Cell6	1.07372	1.08287	1.09808	1.10574	1.10819	1.10569	1.0991		Cell6	1.08541	1.09338	1.10261	1.10841	1.1115	1.10667	1.10244		Cell6	1.08774	1.09544	1.10247	1.10782	1.11034	1.10496	1.10081		Cell6	1.08423	1.08879	1.09133	1.09811	1.09871	1.09314	1.08914		Cell6	1.0815	1.08166	1.08164
	Cell7	0.978402	0.991195	1.00266	1.01886	1.0167	1.03321	1.01502		Cell7	0.986233	0.993789	1.01111	1.02512	1.022	1.02297	1.01173		Cell7	0.996183	1.00179	1.02149	1.02993	1.02539	1.02306	1.01283		Cell7	1.00871	1.01008	1.02393	1.02795	1.02245	1.01755	1.01134		Cell7	1.00966	1.00426	1.0112	1.01033	1.00333	1.00883	1.00257		Cell7	1.00475	1.00135	1.00229
	Cell8	1.02033	1.03542	1.07702	1.09289	1.10429	1.0887	1.07852		Cell8	1.0235	1.03936	1.07194	1.09454	1.103	1.09343	1.08806		Cell8	1.03434	1.04049	1.07359	1.0922	1.10128	1.10072	1.10081		Cell8	1.03997	1.0433	1.07374	1.09481	1.10404	1.10457	1.09969		Cell8	1.04768	1.05251	1.07213	1.09071	1.09383	1.0936	1.09112		Cell8	1.05156	1.06213	1.07058
	Cell9	0.971779	0.995525	1.006	1.01319	1.0154	1.00879	0.995351		Cell9	0.977136	0.990107	1.0077	1.01607	1.01893	1.01079	0.998509		Cell9	0.983353	0.989248	1.00926	1.01803	1.01849	1.0101	1.00537		Cell9	0.989586	0.992779	1.00374	1.01426	1.01312	1.0086	1.00767		Cell9	0.987071	0.98806	0.994852	1.0011	1.00132	1.00033	1.00129		Cell9	0.981384	0.981549	0.989843
	Cell10	0.956111	0.975816	0.990899	1.01209	0.998719	0.999228	0.979343		Cell10	0.96379	0.980916	0.994759	1.0073	1.00577	1.00059	0.98466		Cell10	0.973381	0.982414	0.996874	1.0037	1.00667	1.00213	0.989852		Cell10	0.982601	0.986144	0.991905	1.00213	1.00304	0.999206	0.99198		Cell10	0.975424	0.977108	0.980802	0.986107	0.988645	0.98825	0.988497		Cell10	0.970887	0.970305	0.970364
	Cell11	0.994953	1.00912	1.03274	1.04519	1.04709	1.04276	1.04428		Cell11	0.995897	1.00966	1.02735	1.03779	1.04669	1.04078	1.03635		Cell11	1.0053	1.01382	1.03012	1.03817	1.04537	1.04459	1.03664		Cell11	1.02	1.02327	1.03796	1.04686	1.05406	1.05368	1.04648		Cell11	1.02867	1.03127	1.03907	1.04732	1.05386	1.05036	1.0475		Cell11	1.01429	1.01502	1.01649
	Cell12	0.982038	1.00495	1.02293	1.04442	1.0548	1.03878	1.02593		Cell12	0.978929	0.997009	1.01735	1.03742	1.04073	1.03847	1.03125		Cell12	0.979714	0.993521	1.01181	1.03532	1.03617	1.03809	1.02014		Cell12	0.984407	0.987448	1.00363	1.0233	1.0332	1.03407	1.02068		Cell12	0.983681	0.987644	0.997326	1.00799	1.0214	1.02438	1.01287		Cell12	0.98323	0.985126	0.991245
	Cell13	1.02355	1.01514	1.04394	1.07161	1.07917	1.07706	1.0756		Cell13	1.02804	1.02457	1.0514	1.06886	1.08714	1.08349	1.08555		Cell13	1.03179	1.02889	1.04976	1.06735	1.0828	1.08782	1.08492		Cell13	1.02719	1.02667	1.04041	1.05452	1.06459	1.07295	1.07359		Cell13	1.02397	1.02195	1.02783	1.03839	1.04293	1.0531	1.05826		Cell13	1.02519	1.02159	1.02323
	Cell14	1.04219	1.07332	1.08556	1.10054	1.10357	1.09778	1.0977		Cell14	1.05161	1.07258	1.09019	1.10896	1.10276	1.09933	1.09536		Cell14	1.05108	1.06504	1.08151	1.09803	1.09378	1.09303	1.0923		Cell14	1.04415	1.05438	1.06616	1.08268	1.08109	1.07798	1.07567		Cell14	1.03548	1.0372	1.04866	1.06179	1.06335	1.06005	1.05701		Cell14	1.0293	1.03026	1.03716
	Cell15	0.846879	0.865538	0.860622	0.865679	0.873588	0.867884	0.868142		Cell15	0.855332	0.864773	0.86573	0.872796	0.878111	0.876004	0.868871		Cell15	0.859162	0.866579	0.864741	0.86961	0.878326	0.874189	0.870171		Cell15	0.862442	0.86961	0.866633	0.869655	0.877891	0.876274	0.873553		Cell15	0.867804	0.870544	0.872561	0.874973	0.880749	0.881219	0.877533		Cell15	0.877031	0.88091	0.880234
	Cell16									Cell16									Cell16									Cell16									Cell16									Cell16
	Cell17	0.922619	0.933931	0.945585	0.949038	0.953689	0.94394	0.954675		Cell17	0.926781	0.935601	0.945107	0.949986	0.953652	0.946539	0.952151		Cell17	0.930243	0.932916	0.941977	0.949324	0.951689	0.948161	0.953995		Cell17	0.932629	0.933794	0.936768	0.944195	0.946885	0.945697	0.953584		Cell17	0.941452	0.938796	0.940684	0.94659	0.952181	0.949637	0.955565		Cell17	0.951592	0.949141	0.949788
	Cell18									Cell18									Cell18									Cell18									Cell18									Cell18
	Cell19	0.852215	0.852742	0.867734	0.868545	0.873856	0.874783	0.867042		Cell19	0.857164	0.857513	0.868743	0.874748	0.87273	0.879396	0.873089		Cell19	0.869195	0.862349	0.875673	0.88012	0.881579	0.885963	0.883615		Cell19	0.883854	0.872958	0.887431	0.890433	0.894301	0.896059	0.894626		Cell19	0.88807	0.874958	0.890138	0.892125	0.894304	0.896858	0.899381		Cell19	0.90908	0.895577	0.907475
	Cell20	1.04336	1.05735	1.06279	1.07689	1.0726	1.06363	1.04976		Cell20	1.04965	1.06165	1.06802	1.07685	1.0755	1.06968	1.05731		Cell20	1.05817	1.06558	1.07181	1.07797	1.07722	1.07204	1.06393		Cell20	1.05698	1.06327	1.06393	1.0701	1.06919	1.06449	1.05732		Cell20	1.0582	1.06122	1.05997	1.0659	1.06444	1.06314	1.05757		Cell20	1.06727	1.0646	1.06453
	Cell21									Cell21									Cell21									Cell21									Cell21									Cell21
	Cell22	1.04705	1.04755	1.06067	1.06607	1.05599	1.05801	1.0444		Cell22	1.04474	1.05153	1.05497	1.06639	1.06312	1.06386	1.04165		Cell22	1.04755	1.04801	1.05119	1.05807	1.05982	1.05968	1.04471		Cell22	1.04876	1.04187	1.04557	1.05116	1.05355	1.05474	1.04751		Cell22	1.04072	1.03096	1.03286	1.03577	1.03871	1.04096	1.0401		Cell22	1.03731	1.0293	1.0299
	Cell23	1.09326	1.11669	1.14696	1.15239	1.14541	1.14103	1.14364		Cell23	1.10374	1.11852	1.13807	1.14901	1.14432	1.14733	1.14636		Cell23	1.10716	1.11718	1.1378	1.15039	1.14976	1.15288	1.14994		Cell23	1.10595	1.11138	1.13023	1.14087	1.14554	1.14795	1.14641		Cell23	1.10419	1.10628	1.11809	1.12755	1.13234	1.13192	1.13406		Cell23	1.10723	1.10774	1.11636
	Cell24									Cell24									Cell24									Cell24									Cell24									Cell24
	Cell25	1.00317	1.00824	1.03116	1.03633	1.04153	1.04023	1.03982		Cell25	1.01739	1.01879	1.04017	1.05159	1.05517	1.05796	1.05123		Cell25	1.02055	1.01863	1.03336	1.0479	1.05381	1.05755	1.05384		Cell25	1.01691	1.01491	1.02675	1.03804	1.04344	1.04706	1.0466		Cell25	1.01525	1.01398	1.02182	1.03266	1.03758	1.03931	1.03916		Cell25	1.01795	1.016	1.02087
	Cell26	0.998014	1.00183	1.02145	1.03527	1.03549	1.03261	1.02677		Cell26	1.00096	1.00471	1.02294	1.03488	1.03527	1.03569	1.03688		Cell26	1.00322	1.00498	1.01365	1.02814	1.03736	1.03728	1.03954		Cell26	1.00822	1.01214	1.01561	1.02738	1.03563	1.03725	1.03839		Cell26	1.01047	1.01405	1.01493	1.02406	1.02844	1.03123	1.0329		Cell26	1.0106	1.01499	1.01528
	Cell27	0.885065	0.888726	0.890819	0.896292	0.89914	0.903009	0.895781		Cell27	0.882501	0.885322	0.89484	0.897126	0.894186	0.904115	0.898966		Cell27	0.882798	0.883584	0.88832	0.894763	0.896236	0.898497	0.898023		Cell27	0.886033	0.884726	0.885886	0.893166	0.89497	0.89587	0.89442		Cell27	0.88878	0.885644	0.883282	0.892054	0.89268	0.894679	0.891829		Cell27	0.889211	0.881771	0.88372
	Cell28									Cell28									Cell28									Cell28									Cell28									Cell28
	Cell29	0.99576	1.00135	1.00952	1.00991	1.00803	1.00957	1.0018		Cell29	0.994561	0.997574	1.0039	1.00921	1.0058	1.0033	0.99983		Cell29	1.00682	1.00715	1.01055	1.01411	1.00996	1.0103	1.0122		Cell29	1.00682	1.00772	1.0119	1.01355	1.01162	1.01176	1.01374		Cell29	1.00839	1.01143	1.0107	1.01648	1.01435	1.01115	1.01486		Cell29	1.01089	1.01338	1.01688
	Cell30	1.03104	1.05384	1.08807	1.11403	1.10876	1.11084	1.09147		Cell30	1.04079	1.05458	1.08917	1.11173	1.11535	1.11663	1.10748		Cell30	1.05135	1.05981	1.08665	1.11001	1.11556	1.11671	1.11326		Cell30	1.05466	1.06338	1.07992	1.10099	1.10712	1.11003	1.10378		Cell30	1.05466	1.06587	1.07397	1.09102	1.10016	1.10012	1.09787		Cell30	1.05765	1.06576	1.06768
	Cell31	1.01959	1.04779	1.06615	1.08556	1.09137	1.08468	1.07432		Cell31	1.02858	1.04696	1.06725	1.08921	1.09598	1.09161	1.07665		Cell31	1.04207	1.05134	1.07255	1.08826	1.09734	1.09197	1.07784		Cell31	1.04947	1.05391	1.06924	1.08135	1.09049	1.08559	1.07746		Cell31	1.04764	1.04964	1.0553	1.06596	1.07294	1.07374	1.06828		Cell31	1.04828	1.04713	1.04853
	Cell32	1.02728	1.04477	1.08145	1.1019	1.10179	1.10056	1.10777		Cell32	1.045	1.06199	1.09155	1.11066	1.11947	1.11099	1.11921		Cell32	1.0547	1.06796	1.08941	1.10381	1.11591	1.11044	1.11483		Cell32	1.05543	1.06556	1.08057	1.09375	1.10156	1.10189	1.10456		Cell32	1.05015	1.05799	1.06945	1.07908	1.08489	1.08613	1.09265		Cell32	1.0478	1.05399	1.06035
	Cell33	1.09979	1.11222	1.12488	1.12598	1.13116	1.13055	1.12058		Cell33	1.09772	1.10584	1.1202	1.12779	1.1261	1.12628	1.11529		Cell33	1.10079	1.1082	1.11636	1.12149	1.12364	1.12023	1.11559		Cell33	1.09834	1.10456	1.11087	1.11439	1.11586	1.11281	1.10903		Cell33	1.09439	1.09921	1.10353	1.1072	1.10609	1.10082	1.09682		Cell33	1.09256	1.09159	1.09129
	Cell34	1.05427	1.06799	1.0887	1.09592	1.09903	1.08937	1.07113		Cell34	1.05979	1.07332	1.09263	1.103	1.10568	1.09901	1.08342		Cell34	1.06565	1.07798	1.0921	1.10176	1.10605	1.10316	1.08752		Cell34	1.06295	1.07104	1.08096	1.08823	1.09554	1.09346	1.08311		Cell34	1.05724	1.06133	1.07091	1.07868	1.08505	1.08202	1.07768		Cell34	1.0578	1.06259	1.06927
	Cell35	1.02815	1.0489	1.04829	1.05	1.04716	1.0467	1.04168		Cell35	1.04071	1.05254	1.05282	1.05354	1.05564	1.05033	1.04378		Cell35	1.04712	1.05154	1.05463	1.06031	1.06244	1.05675	1.0493		Cell35	1.04596	1.04696	1.04559	1.05194	1.05517	1.05313	1.04614		Cell35	1.04277	1.03987	1.03449	1.03985	1.04374	1.04479	1.04069		Cell35	1.04466	1.03804	1.03174
	Cell36	0.939654	0.955412	0.986223	0.998405	1.00432	1.00647	1.01268		Cell36	0.945959	0.953701	0.983516	0.999961	1.01063	1.01565	1.01166		Cell36	0.957721	0.961223	0.983617	1.0023	1.01012	1.01672	1.01731		Cell36	0.964658	0.959714	0.967381	0.988414	1.00289	1.00304	1.00945		Cell36	0.96198	0.950104	0.955789	0.970543	0.984131	0.989075	0.997187		Cell36	0.959335	0.950241	0.953214
	Cell37	1.03041	1.0353	1.06952	1.07243	1.07736	1.08413	1.089		Cell37	1.03235	1.04143	1.06492	1.0735	1.08042	1.08764	1.09386		Cell37	1.04261	1.04721	1.06734	1.07936	1.08728	1.0896	1.09456		Cell37	1.04883	1.05083	1.06588	1.07859	1.08534	1.08693	1.09507		Cell37	1.0505	1.05069	1.06229	1.06947	1.07408	1.07733	1.08353		Cell37	1.05363	1.05422	1.06062
	Cell38	0.97868	0.98949	1.00611	1.03248	1.0306	1.02591	1.03527		Cell38	0.974272	0.983392	1.00983	1.0245	1.02821	1.03443	1.0298		Cell38	0.976711	0.980089	1.00274	1.02171	1.02681	1.03101	1.02818		Cell38	0.981121	0.981049	0.997319	1.01115	1.01983	1.02522	1.02392		Cell38	0.975786	0.976496	0.988525	1.00058	1.01377	1.01798	1.01381		Cell38	0.971872	0.973694	0.983291
	Cell39	1.00299	1.01759	1.04625	1.05232	1.05927	1.06333	1.05754		Cell39	1.00505	1.01873	1.04501	1.05431	1.05663	1.05459	1.05395		Cell39	1.01256	1.02277	1.04202	1.05152	1.05271	1.05515	1.0538		Cell39	1.01492	1.02298	1.03669	1.04551	1.04677	1.04875	1.04845		Cell39	1.01243	1.01686	1.02968	1.03625	1.03559	1.0341	1.03457		Cell39	1.01084	1.01319	1.02551
	Cell40	1.03012	1.02728	1.03308	1.05395	1.07037	1.07503	1.06491		Cell40	1.03518	1.03393	1.04276	1.05731	1.06742	1.08003	1.07756		Cell40	1.04378	1.04184	1.04798	1.05829	1.06904	1.08013	1.08205		Cell40	1.04471	1.03469	1.04269	1.05556	1.0637	1.07381	1.07754		Cell40	1.0417	1.03051	1.03479	1.0457	1.05113	1.06299	1.06445		Cell40	1.03935	1.03397	1.03484
	Cell41	1.09566	1.12056	1.13708	1.14155	1.14146	1.14207	1.13713		Cell41	1.10491	1.12413	1.14321	1.15077	1.157	1.15294	1.14209		Cell41	1.11182	1.12982	1.14564	1.15539	1.15812	1.15807	1.14795		Cell41	1.11168	1.1283	1.13604	1.14914	1.1562	1.15212	1.14905		Cell41	1.09961	1.1143	1.12009	1.13351	1.13882	1.13917	1.1377		Cell41	1.09514	1.10886	1.11423
	Cell42	0.979301	0.998591	1.03377	1.04888	1.04421	1.04785	1.04064		Cell42	0.989999	1.00525	1.03385	1.05289	1.05143	1.05045	1.04631		Cell42	1.00258	1.01505	1.03525	1.05271	1.05431	1.05449	1.04932		Cell42	1.01208	1.01766	1.03284	1.04644	1.04962	1.05404	1.05035		Cell42	1.01203	1.01636	1.02778	1.03812	1.04057	1.04504	1.0412		Cell42	1.00896	1.01538	1.02421
	Cell43	0.933893	0.937258	0.952264	0.959704	0.959774	0.958571	0.951436		Cell43	0.943205	0.94702	0.960019	0.966047	0.968057	0.968146	0.965396		Cell43	0.959545	0.958683	0.968844	0.97692	0.97864	0.984017	0.979957		Cell43	0.965792	0.963135	0.97215	0.979047	0.980987	0.985392	0.983524		Cell43	0.967297	0.963748	0.968231	0.975637	0.979718	0.98319	0.981643		Cell43	0.985186	0.982887	0.982942
	Cell44	1.0383	1.05606	1.08648	1.09894	1.09663	1.09526	1.09015		Cell44	1.05169	1.06737	1.09175	1.10225	1.09968	1.09877	1.09124		Cell44	1.07381	1.08058	1.09896	1.11006	1.11171	1.10945	1.10178		Cell44	1.07081	1.0749	1.08982	1.09929	1.10105	1.10189	1.09839		Cell44	1.07564	1.07807	1.08676	1.09448	1.09381	1.09718	1.09315		Cell44	1.08739	1.08879	1.0967
	Cell45									Cell45									Cell45									Cell45									Cell45									Cell45
	Cell46									Cell46									Cell46									Cell46									Cell46									Cell46
	Cell47									Cell47									Cell47									Cell47									Cell47									Cell47
	Cell48	0.929538	0.940587	0.948808	0.953631	0.956165	0.954654	0.950215		Cell48	0.937668	0.94336	0.948094	0.960516	0.956844	0.95351	0.955473		Cell48	0.934441	0.937104	0.941597	0.952713	0.951114	0.949235	0.948588		Cell48	0.938465	0.938623	0.940679	0.952994	0.949991	0.950071	0.949385		Cell48	0.944101	0.942121	0.944409	0.954738	0.953205	0.953315	0.95635		Cell48	0.951204	0.950355	0.953459
	Cell49	0.999571	1.01311	1.05977	1.07423	1.08274	1.0806	1.06812		Cell49	0.996907	1.00348	1.04834	1.06078	1.07525	1.07834	1.07383		Cell49	1.00197	1.00298	1.0415	1.06064	1.07372	1.07978	1.07826		Cell49	1.00881	1.00866	1.04164	1.06005	1.07026	1.08024	1.08099		Cell49	1.0092	1.00732	1.03431	1.04876	1.06354	1.07294	1.07444		Cell49	1.01049	1.01166	1.0318
	Cell50	1.01364	1.0248	1.04468	1.05625	1.05372	1.05542	1.04908		Cell50	1.02399	1.03462	1.04785	1.05468	1.05695	1.059	1.04942		Cell50	1.02082	1.02739	1.03885	1.0477	1.05019	1.05011	1.04793		Cell50	1.0131	1.01475	1.02275	1.0349	1.03422	1.03645	1.03616		Cell50	1.00671	1.00925	1.01345	1.02266	1.02332	1.02579	1.02325		Cell50	1.00312	1.00522	1.01106
	Cell51									Cell51									Cell51									Cell51									Cell51									Cell51
	Cell52	1.02841	1.02501	1.02885	1.02887	1.02584	1.02117	1.01996		Cell52	1.02922	1.02592	1.02693	1.02829	1.02802	1.02066	1.0252		Cell52	1.03468	1.02694	1.02622	1.02646	1.02991	1.0227	1.0269		Cell52	1.03751	1.02992	1.02569	1.02746	1.03115	1.0246	1.02894		Cell52	1.03468	1.02858	1.02905	1.02742	1.03016	1.02846	1.03098		Cell52	1.02821	1.02371	1.02471
	Cell53									Cell53									Cell53									Cell53									Cell53									Cell53
	Cell54	0.994258	1.00546	1.00633	1.01763	1.00511	1.00738	1.00854		Cell54	1.00605	1.00983	1.01274	1.01771	1.01345	1.01562	1.01526		Cell54	1.01524	1.01459	1.01359	1.01447	1.01464	1.01785	1.01916		Cell54	1.02118	1.01573	1.00944	1.01493	1.0138	1.01865	1.01767		Cell54	1.01406	1.00739	1.00506	1.00868	1.00717	1.01579	1.01712		Cell54	1.01316	1.0034	1.00886
	Cell55	1.05938	1.07282	1.07668	1.08569	1.08762	1.08891	1.09034		Cell55	1.06713	1.07568	1.07686	1.08977	1.09094	1.09133	1.0943		Cell55	1.07696	1.07706	1.07974	1.09323	1.09641	1.09486	1.09759		Cell55	1.08581	1.08426	1.08964	1.10002	1.10151	1.10136	1.10291		Cell55	1.09358	1.09356	1.09696	1.10304	1.10297	1.1016	1.10039		Cell55	1.09637	1.09738	1.09802
	Cell56	1.07132	1.08781	1.09736	1.10809	1.11133	1.10726	1.0936		Cell56	1.07449	1.08615	1.09327	1.10435	1.10741	1.10302	1.09543		Cell56	1.05576	1.06333	1.06694	1.07705	1.07955	1.07527	1.06977		Cell56	1.04506	1.04983	1.05094	1.05724	1.06068	1.05899	1.05251		Cell56	1.00886	1.01063	1.01219	1.01867	1.02464	1.02744	1.02281		Cell56	0.95047	0.944562	0.94722
	Cell57	0.966726	0.987683	1.00343	1.02159	1.03254	1.03072	1.03603		Cell57	0.986075	0.99882	1.01185	1.02382	1.03312	1.03871	1.04059		Cell57	0.996189	1.00217	1.01418	1.02805	1.03814	1.04539	1.04956		Cell57	0.993835	0.999179	1.0086	1.02088	1.03064	1.03894	1.04444		Cell57	0.990056	0.995677	1.00208	1.01223	1.02127	1.02973	1.03735		Cell57	0.991037	0.994928	0.999487
	Cell58	0.997153	1.00335	1.0307	1.04814	1.04588	1.03952	1.02267		Cell58	1.00423	1.01427	1.03949	1.05273	1.05105	1.04759	1.02595		Cell58	1.01661	1.02373	1.04501	1.05349	1.05281	1.04729	1.03456		Cell58	1.02598	1.02655	1.04199	1.04723	1.05129	1.04606	1.03958		Cell58	1.02124	1.02009	1.03026	1.03477	1.03852	1.03962	1.0318		Cell58	1.01938	1.01635	1.02405
	Cell59									Cell59									Cell59									Cell59									Cell59									Cell59
	Cell60	1.00871	1.01957	1.04069	1.05496	1.03537	1.04809	1.03403		Cell60	1.01919	1.02774	1.04483	1.05608	1.04602	1.05081	1.04427		Cell60	1.02761	1.03388	1.04944	1.05971	1.05417	1.05969	1.05189		Cell60	1.02956	1.02891	1.0446	1.05324	1.05157	1.06121	1.0515		Cell60	1.02279	1.0214	1.033	1.04346	1.03638	1.04378	1.04056		Cell60	1.02145	1.02727	1.03389
	Cell61									Cell61									Cell61									Cell61									Cell61									Cell61
	Cell62	1.02683	1.03168	1.07323	1.09922	1.09492	1.08949	1.09227		Cell62	1.04021	1.04193	1.07723	1.10575	1.10731	1.10169	1.10131		Cell62	1.04394	1.04244	1.07211	1.10126	1.10402	1.10161	1.10382		Cell62	1.04475	1.04487	1.06707	1.09143	1.09665	1.10049	1.10389		Cell62	1.05274	1.04932	1.06502	1.08119	1.0911	1.09459	1.10027		Cell62	1.04888	1.0473	1.05751
	Cell63	0.907461	0.906454	0.919469	0.913311	0.921051	0.923233	0.925354		Cell63	0.912336	0.911893	0.917823	0.924514	0.928067	0.926595	0.934406		Cell63	0.922815	0.918284	0.924303	0.92995	0.936332	0.934395	0.942044		Cell63	0.930864	0.926151	0.927623	0.933495	0.942381	0.938573	0.944853		Cell63	0.927494	0.923141	0.924586	0.927384	0.936681	0.934215	0.939336		Cell63	0.911204	0.911867	0.911968
	Cell64									Cell64									Cell64									Cell64									Cell64									Cell64
	Cell65	0.97476	0.990828	1.02599	1.04351	1.04085	1.03698	1.03873		Cell65	0.984374	0.999523	1.02644	1.04922	1.04216	1.04336	1.04697		Cell65	0.995038	1.00346	1.02637	1.0454	1.04599	1.05085	1.04831		Cell65	0.999788	1.00419	1.02157	1.03759	1.04087	1.04612	1.04451		Cell65	1.00155	1.00689	1.0157	1.02875	1.02792	1.03446	1.03229		Cell65	1.00839	1.01369	1.01189
	Cell66	0.982118	0.997142	1.03917	1.04057	1.04601	1.04547	1.03489		Cell66	0.987594	1.00662	1.04207	1.03739	1.04559	1.0455	1.04081		Cell66	0.992671	1.00804	1.03158	1.03756	1.04499	1.04639	1.0424		Cell66	0.994871	1.00595	1.0243	1.0303	1.0379	1.04054	1.03719		Cell66	0.993349	1.00184	1.01521	1.01531	1.02948	1.03274	1.02965		Cell66	0.998108	0.996416	1.00784
	Cell67	0.964275	0.985596	1.00644	1.01812	1.0237	1.02016	1.0073		Cell67	0.973936	0.992695	1.00848	1.02811	1.03401	1.02579	1.01569		Cell67	0.987286	0.989885	1.00538	1.02539	1.02824	1.02554	1.02187		Cell67	0.995924	0.989659	1.00045	1.02098	1.02134	1.0177	1.01549		Cell67	0.99118	0.987525	0.9941	1.01019	1.01038	1.00494	1.00651		Cell67	0.992948	0.987074	0.991683
	Cell68	0.976226	0.99635	1.02243	1.0382	1.05197	1.05185	1.04248		Cell68	0.986195	0.999698	1.02656	1.04286	1.04862	1.04288	1.03785		Cell68	0.988732	1.00213	1.03034	1.03837	1.04432	1.04172	1.03658		Cell68	0.995823	1.00846	1.02858	1.03907	1.04732	1.04777	1.04391		Cell68	1.00096	1.00785	1.0186	1.0309	1.03918	1.0386	1.03616		Cell68	1.00638	1.01268	1.01684
	Cell69	0.984024	1.00023	1.0298	1.03512	1.03828	1.0298	1.02779		Cell69	0.997581	1.00886	1.03856	1.04857	1.0499	1.04662	1.04493		Cell69	1.01624	1.01627	1.04279	1.05562	1.05812	1.05619	1.05693		Cell69	1.01154	1.01139	1.02648	1.04038	1.04458	1.04935	1.04867		Cell69	1.00287	1.00234	1.00911	1.02521	1.02992	1.03458	1.03721		Cell69	1.00195	1.00517	1.00917
	Cell70	0.929795	0.944786	0.986916	0.973389	0.980087	0.99186	0.987324		Cell70	0.939064	0.956188	0.988091	0.985881	0.991156	0.995456	0.988598		Cell70	0.94956	0.957034	0.983496	0.990022	0.998063	0.998674	0.992581		Cell70	0.954864	0.959514	0.983	0.991375	0.997235	1.00228	0.999899		Cell70	0.953981	0.958344	0.970477	0.985008	0.994831	0.998552	0.996002		Cell70	0.954651	0.950477	0.966356
	Cell71	1.00232	1.02675	1.06228	1.07829	1.07789	1.07453	1.08354		Cell71	1.01349	1.03167	1.06566	1.08041	1.08033	1.08245	1.08633		Cell71	1.02997	1.04069	1.07777	1.09066	1.09751	1.09675	1.09903		Cell71	1.04426	1.04457	1.07482	1.09209	1.1046	1.10325	1.10555		Cell71	1.0454	1.03716	1.05777	1.07596	1.08644	1.09184	1.0921		Cell71	1.04615	1.0375	1.05279
	Cell72	0.98556	1.00897	1.03542	1.046	1.04966	1.04692	1.03191		Cell72	1.00261	1.02281	1.0464	1.05734	1.05947	1.0549	1.03959		Cell72	1.01322	1.02773	1.05267	1.05907	1.06362	1.05936	1.04387		Cell72	1.01735	1.02812	1.05001	1.05512	1.05911	1.05673	1.04503		Cell72	1.02104	1.02549	1.04116	1.04676	1.05148	1.04779	1.04472		Cell72	1.01956	1.02271	1.03256
	Cell73									Cell73									Cell73									Cell73									Cell73									Cell73
	Cell74									Cell74									Cell74									Cell74									Cell74									Cell74
	Cell75	1.02897	1.05018	1.08296	1.10919	1.09036	1.09488	1.0865		Cell75	1.03205	1.04746	1.0861	1.10833	1.0948	1.09287	1.07735		Cell75	1.03511	1.0467	1.07597	1.09786	1.08946	1.08571	1.07184		Cell75	1.03637	1.04143	1.06268	1.08585	1.08171	1.07879	1.06893		Cell75	1.04023	1.0405	1.05853	1.07959	1.07654	1.07615	1.06882		Cell75	1.04147	1.04304	1.05386
	Cell76	0.967419	1.00701	1.03369	1.05128	1.05449	1.05928	1.05773		Cell76	0.980777	1.01343	1.04817	1.06275	1.05805	1.07079	1.06092		Cell76	0.993285	1.0233	1.05391	1.06483	1.0651	1.07554	1.06633		Cell76	0.991114	1.01872	1.04498	1.0526	1.05541	1.05768	1.05072		Cell76	0.994924	1.01719	1.04272	1.04933	1.0494	1.04608	1.03487		Cell76	0.999905	1.01984	1.04882
	Cell77	0.993452	1.02153	1.0601	1.06057	1.06763	1.06982	1.0641		Cell77	1.00583	1.0275	1.06107	1.06233	1.07372	1.07407	1.06717		Cell77	1.01868	1.03017	1.0591	1.06206	1.07806	1.07783	1.07109		Cell77	1.02573	1.02663	1.05091	1.05747	1.07415	1.07587	1.07079		Cell77	1.02577	1.01985	1.04047	1.04557	1.06209	1.06311	1.06267		Cell77	1.02889	1.02176	1.03316
	Cell78	0.975564	1.00141	1.02384	1.03788	1.0424	1.03643	1.03768		Cell78	0.986088	1.00349	1.03108	1.04344	1.04509	1.04347	1.04606		Cell78	0.998625	1.01113	1.03913	1.05349	1.05227	1.0538	1.05458		Cell78	1.00758	1.01359	1.03748	1.05265	1.0542	1.05697	1.05658		Cell78	1.0109	1.01365	1.03243	1.04566	1.04962	1.05107	1.05152		Cell78	1.01627	1.01623	1.03032
	Cell79	0.964475	0.976233	1.01851	1.02588	1.02722	1.00663	1.00412		Cell79	0.976769	0.992207	1.02229	1.03354	1.0351	1.02882	1.01876		Cell79	0.984468	0.995882	1.01809	1.03117	1.03193	1.02579	1.01826		Cell79	0.989799	0.990279	1.00722	1.01778	1.02374	1.0197	1.01608		Cell79	0.990157	0.989489	1.00172	1.01535	1.0159	1.01089	1.0113		Cell79	0.989683	0.985821	1.00298
	Cell80	0.926109	0.950063	0.953232	0.963299	0.967992	0.967857	0.960375		Cell80	0.929918	0.943939	0.952702	0.962064	0.965273	0.963387	0.96338		Cell80	0.935025	0.944313	0.952398	0.960064	0.964637	0.961919	0.966019		Cell80	0.937902	0.945353	0.953035	0.958229	0.963448	0.962545	0.965762		Cell80	0.935474	0.943721	0.947628	0.951754	0.95718	0.958645	0.959796		Cell80	0.935698	0.942645	0.94472
	Cell81	1.06141	1.05858	1.05456	1.06822	1.05772	1.05818	1.06307		Cell81	1.06881	1.06936	1.06679	1.0781	1.07095	1.07122	1.07767		Cell81	1.08094	1.08092	1.08253	1.08871	1.08345	1.08539	1.08966		Cell81	1.08184	1.08338	1.08663	1.08939	1.08238	1.08742	1.09053		Cell81	1.07406	1.07846	1.08094	1.08556	1.08004	1.08248	1.08578		Cell81	1.06379	1.06683	1.06873
	Cell82	0.984488	0.997686	1.02224	1.0328	1.04081	1.04756	1.0264		Cell82	0.984094	0.997099	1.02127	1.02656	1.03839	1.04124	1.02256		Cell82	0.997091	1.00635	1.03035	1.03739	1.04527	1.05017	1.03929		Cell82	1.00492	1.00968	1.02514	1.0404	1.04585	1.05005	1.04688		Cell82	0.995364	0.998983	1.01117	1.0252	1.03277	1.03892	1.03458		Cell82	0.989579	0.990542	1.00404
	Cell83	0.988658	1.00434	1.04179	1.0494	1.0648	1.05819	1.04271		Cell83	0.991105	1.0107	1.04874	1.0649	1.0679	1.06517	1.0553		Cell83	0.997729	1.01299	1.04742	1.06329	1.06558	1.06592	1.05622		Cell83	1.00088	1.01004	1.03854	1.05463	1.05994	1.05783	1.04776		Cell83	1.00024	1.00571	1.02984	1.0438	1.04883	1.04728	1.03876		Cell83	1.00622	1.00743	1.02468
	Cell84	1.02581	1.03915	1.07467	1.08228	1.08155	1.08195	1.08781		Cell84	1.03158	1.03964	1.07337	1.0844	1.08415	1.08605	1.08807		Cell84	1.03902	1.04398	1.06914	1.08394	1.08623	1.08846	1.09		Cell84	1.04084	1.04024	1.05533	1.06983	1.07546	1.07514	1.0783		Cell84	1.03997	1.03707	1.04539	1.05649	1.06479	1.0637	1.06506		Cell84	1.04963	1.04706	1.05229
	Cell85	0.982498	0.999672	1.0164	1.03691	1.04186	1.033	1.03477		Cell85	0.991865	1.00466	1.02326	1.04104	1.03997	1.03554	1.03771		Cell85	0.994804	1.00677	1.01855	1.03296	1.03195	1.03476	1.03255		Cell85	0.998161	1.00581	1.01706	1.02543	1.02438	1.02898	1.02646		Cell85	1.00286	1.00865	1.01402	1.02461	1.02154	1.01975	1.01905		Cell85	1.00863	1.01698	1.01738
	Cell86	1.04091	1.05562	1.08929	1.10852	1.10819	1.11006	1.10412		Cell86	1.04528	1.05597	1.0909	1.11194	1.10947	1.11249	1.11394		Cell86	1.05815	1.06503	1.09801	1.11947	1.1181	1.12116	1.12511		Cell86	1.06954	1.0722	1.10124	1.11849	1.1244	1.12567	1.12899		Cell86	1.07797	1.07898	1.09906	1.11293	1.11758	1.12019	1.12408		Cell86	1.10274	1.09457	1.11008
	Cell87	0.953333	0.974028	0.995707	1.01381	1.01111	1.0082	1.01945		Cell87	0.963581	0.980225	1.00281	1.01337	1.02012	1.00901	1.01872		Cell87	0.971048	0.984133	1.00237	1.01666	1.02112	1.01296	1.01849		Cell87	0.971077	0.980205	0.998895	1.00998	1.01668	1.0115	1.0141		Cell87	0.96868	0.976099	0.994841	1.00189	1.0105	1.00605	1.0086		Cell87	0.970802	0.976624	0.993275
	Cell88	0.986338	1.00781	1.02736	1.02694	1.02802	1.0364	1.01747		Cell88	0.995311	1.01263	1.02888	1.03833	1.03584	1.03877	1.02526		Cell88	1.00219	1.01228	1.0279	1.0391	1.0409	1.03959	1.03217		Cell88	1.00527	1.00872	1.02366	1.03493	1.03555	1.03353	1.02768		Cell88	1.00176	1.00137	1.01342	1.0212	1.02034	1.02198	1.01656		Cell88	1.00339	1.00239	1.01124
	Cell89	1.07103	1.11123	1.14378	1.15873	1.15159	1.15767	1.15486		Cell89	1.08031	1.11135	1.14415	1.15945	1.15754	1.14962	1.15369		Cell89	1.08502	1.11254	1.14354	1.15783	1.15979	1.15433	1.15409		Cell89	1.09076	1.11142	1.13984	1.154	1.15683	1.15376	1.15592		Cell89	1.09277	1.10484	1.13002	1.14296	1.14645	1.14726	1.14813		Cell89	1.09658	1.10261	1.122
	Cell90	1.02981	1.04056	1.06075	1.07254	1.07369	1.07787	1.0699		Cell90	1.03633	1.0456	1.07562	1.08626	1.08499	1.08875	1.08235		Cell90	1.04556	1.0537	1.07709	1.09333	1.09491	1.09684	1.09162		Cell90	1.05426	1.0587	1.075	1.09092	1.09407	1.09604	1.09141		Cell90	1.05579	1.05216	1.06708	1.08285	1.08421	1.08823	1.08703		Cell90	1.05723	1.05596	1.06991
	Cell91	1.05164	1.07617	1.07538	1.08204	1.0773	1.08166	1.07859		Cell91	1.05698	1.07223	1.07543	1.0844	1.07973	1.0793	1.07605		Cell91	1.06435	1.07052	1.07289	1.08337	1.08076	1.07757	1.07611		Cell91	1.06528	1.0707	1.07039	1.07815	1.07597	1.07345	1.0735		Cell91	1.06573	1.07002	1.06882	1.07285	1.07142	1.07112	1.07043		Cell91	1.06393	1.06751	1.06861
	Cell92	1.00319	1.01373	1.01789	1.02765	1.03043	1.02566	1.0248		Cell92	1.01841	1.01694	1.03019	1.0395	1.04749	1.04291	1.04119		Cell92	1.02786	1.02693	1.04087	1.04917	1.06142	1.05953	1.06		Cell92	1.03157	1.03103	1.04332	1.04968	1.05619	1.05723	1.05776		Cell92	1.02715	1.0277	1.037	1.04336	1.0505	1.05068	1.05003		Cell92	1.03093	1.03323	1.03957
	Cell93	0.994373	1.0092	1.0292	1.03762	1.04079	1.0314	1.03059		Cell93	1.01239	1.01938	1.03424	1.04139	1.04278	1.03638	1.03361		Cell93	1.01955	1.02187	1.02372	1.03969	1.03679	1.03799	1.03366		Cell93	1.01906	1.01412	1.01847	1.03015	1.03013	1.03032	1.02573		Cell93	1.01214	1.0079	1.00925	1.01217	1.01515	1.01509	1.01057		Cell93	1.01023	1.00627	1.00356
	Cell94	1.0151	1.04176	1.07293	1.07508	1.069	1.06221	1.06626		Cell94	1.02406	1.04427	1.06918	1.07644	1.07539	1.07147	1.06555		Cell94	1.0285	1.04302	1.06458	1.07256	1.07518	1.0748	1.06402		Cell94	1.03116	1.04228	1.05906	1.06741	1.07124	1.0751	1.06586		Cell94	1.03444	1.03491	1.05145	1.05979	1.06529	1.06586	1.06294		Cell94	1.03409	1.02855	1.04398
	Cell95	1.03209	1.05339	1.07273	1.08046	1.0807	1.08016	1.07665		Cell95	1.0384	1.05939	1.0792	1.09052	1.08828	1.08848	1.08278		Cell95	1.05419	1.06616	1.08147	1.0894	1.08931	1.08818	1.08347		Cell95	1.06056	1.06782	1.07696	1.08132	1.08419	1.08196	1.07627		Cell95	1.05792	1.06126	1.06989	1.07167	1.07211	1.07137	1.06484		Cell95	1.06205	1.06097	1.06511
	Cell96	1.04858	1.06341	1.07665	1.08728	1.08369	1.08126	1.06444		Cell96	1.05907	1.06956	1.07762	1.0856	1.08759	1.08287	1.07087		Cell96	1.07001	1.07692	1.08394	1.09298	1.09477	1.09238	1.08241		Cell96	1.07396	1.07781	1.08207	1.08918	1.09195	1.09102	1.08352		Cell96	1.07215	1.07124	1.07317	1.0816	1.08641	1.08748	1.08363		Cell96	1.07344	1.06646	1.06837
	Cell97	1.08111	1.10701	1.11955	1.13425	1.13894	1.13055	1.12764		Cell97	1.08864	1.10638	1.12106	1.13777	1.14067	1.1336	1.12978		Cell97	1.10082	1.11205	1.12926	1.14822	1.1545	1.14553	1.14126		Cell97	1.10881	1.11599	1.12946	1.14793	1.15768	1.15259	1.15035		Cell97	1.10887	1.1121	1.12103	1.13667	1.14327	1.14353	1.14331		Cell97	1.11414	1.11744	1.12384
	Cell98	0.980169	1.016	1.03927	1.0417	1.03874	1.03267	1.01716		Cell98	0.986982	1.01497	1.0436	1.04571	1.04346	1.04244	1.02542		Cell98	0.992996	1.01682	1.04648	1.05294	1.05366	1.05025	1.03158		Cell98	1.00115	1.01652	1.04458	1.05194	1.05442	1.0502	1.03768		Cell98	0.996508	1.00875	1.02581	1.03499	1.03429	1.03416	1.02946		Cell98	0.984813	0.990375	1.00302
	Cell99	0.954989	0.980791	1.0114	1.03519	1.02949	1.02959	1.02563		Cell99	0.968866	0.985525	1.01628	1.03634	1.0337	1.03468	1.02678		Cell99	0.972115	0.982684	1.00735	1.02558	1.02627	1.02232	1.01707		Cell99	0.975787	0.982081	1.00024	1.01659	1.01831	1.01377	1.00763		Cell99	0.974758	0.980447	0.994973	1.00348	1.00519	1.00265	0.999406		Cell99	0.98052	0.981304	0.993388
	Cell100	1.02558	1.05716	1.0826	1.08803	1.07441	1.08193	1.0716		Cell100	1.0323	1.06145	1.08696	1.09014	1.0897	1.09008	1.07474		Cell100	1.03816	1.06348	1.08787	1.09485	1.09485	1.09478	1.08491		Cell100	1.04081	1.05952	1.08318	1.09204	1.09341	1.09188	1.08348		Cell100	1.04358	1.05746	1.07992	1.08757	1.08848	1.08749	1.08295		Cell100	1.04732	1.06248	1.08007
	Cell101									Cell101									Cell101									Cell101									Cell101									Cell101
	Cell102	1.01799	1.04637	1.08118	1.08959	1.0878	1.0808	1.07916		Cell102	1.02606	1.05836	1.08941	1.10171	1.09772	1.09374	1.09412		Cell102	1.03745	1.06079	1.08824	1.1038	1.1005	1.10137	1.1017		Cell102	1.04694	1.06195	1.08684	1.10171	1.1052	1.10332	1.10605		Cell102	1.04391	1.05557	1.07646	1.08929	1.09714	1.09578	1.09617		Cell102	1.04439	1.05245	1.07174
	Cell103	0.965276	0.973918	0.989508	0.996094	1.00107	1.00715	0.999778		Cell103	0.974347	0.97561	0.986573	0.999599	1.00802	1.00886	1.00935		Cell103	0.981558	0.981663	0.987035	0.998315	1.00658	1.00859	1.00613		Cell103	0.98903	0.988761	0.993823	1.00096	1.00828	1.01116	1.00761		Cell103	0.989938	0.987382	0.990467	0.99955	1.00388	1.00767	1.00401		Cell103	0.988032	0.985545	0.98678
	Cell104	0.998718	1.00258	1.01675	1.01679	1.01656	1.02671	1.03129		Cell104	1.01411	1.01647	1.02327	1.02663	1.02717	1.03176	1.03844		Cell104	1.02976	1.02628	1.0306	1.03384	1.03679	1.04024	1.04685		Cell104	1.03211	1.0274	1.0331	1.03509	1.03978	1.04559	1.05076		Cell104	1.02778	1.01997	1.02328	1.02438	1.0326	1.03884	1.0446		Cell104	1.02825	1.01962	1.02172
	Cell105	0.999767	1.0109	1.04484	1.05257	1.04992	1.04647	1.05384		Cell105	1.00878	1.01554	1.04386	1.05829	1.06244	1.05276	1.04974		Cell105	1.02069	1.02449	1.04838	1.0627	1.06649	1.0582	1.056		Cell105	1.03273	1.03517	1.04435	1.05675	1.06222	1.05418	1.05349		Cell105	1.03664	1.03423	1.03202	1.04006	1.04673	1.04012	1.04023		Cell105	1.03418	1.0286	1.02987
	Cell106									Cell106									Cell106									Cell106									Cell106									Cell106
	Cell107	1.05918	1.07661	1.08748	1.09742	1.09577	1.09177	1.10098		Cell107	1.06695	1.07866	1.09129	1.09936	1.10285	1.09267	1.09819		Cell107	1.07961	1.0835	1.09382	1.09996	1.10589	1.09506	1.1001		Cell107	1.08031	1.08235	1.08765	1.09165	1.09886	1.09299	1.09587		Cell107	1.06818	1.06586	1.06872	1.07549	1.07944	1.07639	1.07969		Cell107	1.06205	1.06243	1.06066
	Cell108	1.0405	1.01745	1.0135	1.02184	1.01526	1.00928	1.01342		Cell108	1.05163	1.02788	1.02551	1.03212	1.02846	1.02155	1.01616		Cell108	1.0601	1.03933	1.02829	1.03396	1.03433	1.02409	1.02112		Cell108	1.05682	1.02631	1.01968	1.02278	1.02374	1.01772	1.01289		Cell108	1.04397	1.01788	1.0128	1.0135	1.01637	1.00705	1.00869		Cell108	1.04763	1.03011	1.01814
	Cell109	0.95473	0.984339	0.999078	1.00773	0.996482	1.01033	1.00937		Cell109	0.969576	0.985569	1.01042	1.02589	1.0179	1.02414	1.01963		Cell109	0.977088	0.989141	1.0167	1.03082	1.02679	1.02823	1.02049		Cell109	0.974303	0.986425	1.0116	1.02101	1.01964	1.02131	1.01912		Cell109	0.973909	0.977144	0.99722	1.00936	1.00808	1.01117	1.01079		Cell109	0.977552	0.971784	0.987115
	Cell110	1.01073	1.03018	1.06727	1.08216	1.08738	1.0934	1.09491		Cell110	1.02079	1.03397	1.07209	1.08955	1.09287	1.0954	1.09985		Cell110	1.03122	1.04296	1.07386	1.09149	1.09569	1.09869	1.10107		Cell110	1.03486	1.04532	1.07117	1.08564	1.09257	1.0964	1.09778		Cell110	1.0344	1.0415	1.0656	1.07639	1.08175	1.08625	1.09188		Cell110	1.04139	1.04231	1.06109
	Cell111	1.0316	1.03971	1.06123	1.07208	1.07137	1.07669	1.07274		Cell111	1.04622	1.05186	1.06652	1.0802	1.08844	1.09208	1.08839		Cell111	1.05556	1.05996	1.07506	1.09269	1.09718	1.09925	1.09702		Cell111	1.06561	1.06808	1.08195	1.09816	1.10251	1.10576	1.10919		Cell111	1.07362	1.07317	1.08356	1.09427	1.09611	1.10415	1.10489		Cell111	1.07504	1.0694	1.07724
	Cell112	1.02272	1.04185	1.05646	1.07578	1.09768	1.08507	1.08129		Cell112	1.02146	1.03672	1.05342	1.07667	1.08827	1.08237	1.07727		Cell112	1.02484	1.03666	1.05426	1.07377	1.08144	1.08123	1.07267		Cell112	1.02958	1.03305	1.05024	1.07085	1.07939	1.0789	1.07517		Cell112	1.03168	1.03623	1.04692	1.06859	1.07516	1.07495	1.07096		Cell112	1.03672	1.04316	1.04917
	Cell113	0.992643	1.01235	1.02247	1.03677	1.037	1.03584	1.02649		Cell113	1.00733	1.01484	1.02424	1.03586	1.02985	1.02702	1.0195		Cell113	1.01952	1.02358	1.02858	1.03977	1.03432	1.03345	1.02575		Cell113	1.0256	1.03131	1.03288	1.03749	1.03517	1.03315	1.03256		Cell113	1.02119	1.02982	1.02472	1.02657	1.02388	1.0226	1.02024		Cell113	1.01687	1.02071	1.01883
	Cell114	0.949303	0.961167	0.979311	0.9972	0.999019	0.987692	0.982973		Cell114	0.93021	0.941417	0.959243	0.976104	0.979298	0.970604	0.969381		Cell114	0.938054	0.944355	0.958245	0.975846	0.981773	0.977399	0.977042		Cell114	0.938625	0.942519	0.953311	0.965512	0.973523	0.971859	0.970913		Cell114	0.935912	0.935185	0.945227	0.956403	0.960957	0.958559	0.961552		Cell114	0.957875	0.954953	0.961444
	Cell115	1.01229	1.01876	1.03337	1.06037	1.05405	1.05095	1.05455		Cell115	1.02755	1.03123	1.04865	1.07058	1.07103	1.06525	1.06266		Cell115	1.03363	1.03114	1.05004	1.06573	1.06871	1.06251	1.05932		Cell115	1.03213	1.03163	1.04576	1.06004	1.06145	1.06069	1.05914		Cell115	1.03338	1.03071	1.03859	1.0536	1.05363	1.05227	1.05417		Cell115	1.03941	1.03306	1.03632
	Cell116	0.961291	0.990559	1.02992	1.04451	1.0512	1.0414	1.02222		Cell116	0.966816	0.996535	1.02957	1.04469	1.04725	1.04064	1.02629		Cell116	0.970035	0.995047	1.01898	1.03334	1.03995	1.03325	1.02138		Cell116	0.974135	0.989575	1.01259	1.0245	1.02929	1.02337	1.01626		Cell116	0.97377	0.983072	1.00244	1.00998	1.0172	1.00983	1.00822		Cell116	0.973105	0.96867	0.98387
	Cell117	0.966441	0.993015	1.02655	1.03754	1.04696	1.05268	1.06146		Cell117	0.982299	0.996816	1.02909	1.04179	1.04548	1.05304	1.05417		Cell117	0.989417	0.995155	1.03042	1.04568	1.04503	1.05522	1.0497		Cell117	0.989503	0.992877	1.02366	1.0364	1.04152	1.04617	1.04629		Cell117	0.99	0.989288	1.01353	1.02548	1.03176	1.03602	1.03917		Cell117	0.987003	0.984416	0.997857
	Cell118	1.01867	1.04528	1.05973	1.0814	1.0844	1.09121	1.08117		Cell118	1.02852	1.05044	1.07079	1.08621	1.08811	1.094	1.08381		Cell118	1.04004	1.05361	1.0765	1.09213	1.09307	1.09784	1.08659		Cell118	1.03981	1.04674	1.0664	1.08274	1.08259	1.0849	1.07788		Cell118	1.03558	1.04366	1.05275	1.06596	1.06927	1.07061	1.06291		Cell118	1.03795	1.04331	1.05161
	Cell119	0.91353	0.924688	0.929406	0.926984	0.92728	0.915675	0.936096		Cell119	0.920648	0.924295	0.932195	0.934768	0.935436	0.928273	0.938102		Cell119	0.926104	0.926759	0.931705	0.934323	0.939256	0.933746	0.939897		Cell119	0.927517	0.928947	0.930941	0.934784	0.938871	0.935185	0.94105		Cell119	0.929546	0.926761	0.930545	0.932887	0.937045	0.934337	0.938391		Cell119	0.93357	0.931022	0.931438
	Cell120	0.879506	0.89701	0.889789	0.894952	0.902188	0.892006	0.893416		Cell120	0.887723	0.898218	0.899254	0.901941	0.905661	0.897666	0.904461		Cell120	0.893584	0.899329	0.898757	0.905708	0.909731	0.902041	0.908022		Cell120	0.893764	0.896876	0.896805	0.904543	0.906224	0.89815	0.906443		Cell120	0.893599	0.893445	0.892632	0.901259	0.902077	0.89278	0.902514		Cell120	0.89395	0.894349	0.892478
[truncated: 36 more columns]
