# Supplementary material for: Optogenetic control of receptors reveals distinct roles for actin- and Cdc42-dependent negative signals in chemotactic signal processing
Source: Nat Commun. 2021 Nov 16;12:6148. doi: 10.1038/s41467-021-26371-z (PMC8595684; doi:10.1038/s41467-021-26371-z)
Supplement: Supplementary file 10 — Source Data [file 41467_2021_26371_MOESM10_ESM.zip › Source data/Source Data - Supplementary Fig1.xlsx]

## Sheet: SFig 1a
	No Stim																											Single Stimulation (Relative Light Intensity=1)											Single Stimulation (Relative Light Intensity=5)
	Time (s)	Mean FRET Ratio	S.E.M.	Well-1	Well-2	Well-3	Well-4	Well-5	Well-6	Well-7	Well-8	Well-9	Well-10	Well-11	Well-12	Well-13	Well-14	Well-15	Well-16	Well-17	Well-18	Well-19	Well-20	Well-21	Well-22	Well-23		Time (s)	Mean FRET Ratio	S.E.M.	Well-1	Well-2	Well-3	Well-4	Well-5	Well-6	Well-7		Time (s)	Mean FRET Ratio	S.E.M.	Well-1	Well-2	Well-3	Well-4	Well-5	Well-6	Well-7
	-13.5	0.999709	0.000137636	0.998412	1.00008	1.00079	0.999193	0.999907	0.998921	0.99969	0.99923	0.999323	0.998657	0.99994	1.00002	0.999538	0.999591	0.999008	0.999985	0.999756	0.999639	1.00015	1.00046	0.999785	1.00133	0.999907		-13.5	1.00028	0.000194028	1.00006	1.00021	0.999968	1.00038	1.00003	0.999909	1.00138		-13.5	1.00009	0.000136445	1.00056	0.999661	0.999701	0.999957	1	1.0002	1.00053
	-12	0.999925	7.49708e-05	0.999177	0.999654	1.00028	0.999982	0.999449	0.999932	0.999506	0.999281	1.0002	0.999911	1.00015	0.999761	0.999696	1.00006	0.999833	1.00006	1.00034	1.00052	1.00012	1.00036	1.00007	1.00032	0.999626		-12	1.00018	0.00011679	0.999652	1.00019	1.00035	1.00023	1.0002	0.999969	1.00065		-12	0.999752	0.000157952	1.00027	0.999152	0.999608	0.999455	1.00001	0.99956	1.00021
	-10.5	0.999925	0.000117575	0.999739	0.999978	1.00023	1.00011	0.999877	0.999951	0.999495	0.999666	0.999995	0.999254	0.999551	0.999866	1.0002	1.00021	0.999898	1.00059	1.00036	0.999176	1.00045	1.00091	0.998173	1.00044	1.00015		-10.5	0.999904	0.000171603	0.999842	1.00065	0.999831	1.00023	0.999462	0.999305	1.00001		-10.5	1.00012	0.000249556	0.999409	1.00068	1.00012	1.0005	0.999794	1.00105	0.999291
	-9	0.999955	7.76681e-05	0.999288	1.00003	1.00031	0.999222	0.99979	1.00017	1.00002	0.999865	1.00025	0.999939	0.999872	1.00003	1.00005	0.999215	0.999976	1.00039	1.00006	1.00059	0.99939	0.999927	0.999956	1.00043	1.00017		-9	0.999907	7.34654e-05	0.999903	0.999555	0.999816	1.0002	0.999965	0.999987	0.999924		-9	0.999855	0.000125357	0.999831	0.999973	0.999678	1.00049	0.999944	0.999499	0.999574
	-7.5	0.999935	9.37953e-05	1.00076	1.00001	0.99919	1.0003	0.9999	1.0001	1.00021	1.00035	1.00041	1.0002	1.00001	0.999053	1.00063	0.999715	0.999954	0.999459	1.00014	0.999691	0.999233	0.999787	1.00019	0.999814	0.999416		-7.5	1.00011	0.000130694	0.999839	1.00051	1.00013	0.999476	1.00019	1.00024	1.00035		-7.5	0.99988	0.000288255	0.999942	0.999873	1.00037	0.999479	0.998669	0.999687	1.00114
	-6	0.999911	9.23852e-05	0.999624	0.999942	0.999426	1.00101	0.999923	1.00021	1.00035	0.999627	1.0002	1.00073	0.999871	0.999937	0.999479	0.999755	0.999438	0.999209	1.00038	0.999813	0.999904	0.999648	1.00036	0.999537	0.99959		-6	0.999866	0.000162556	0.999913	0.999639	1.0004	0.999635	0.99971	1.00047	0.999293		-6	1.00007	0.000124516	1.00038	0.999925	1.00039	0.99992	1.00045	0.999696	0.999713
	-4.5	1.00006	9.02546e-05	0.999869	0.999759	1.00087	1.00025	1.00022	1.00015	0.999501	1.00024	0.999226	1.00058	1.00003	1.0005	1.00064	1.00037	1.00027	0.99978	0.999922	0.999924	0.999966	0.999777	1.00037	0.999069	1.00001		-4.5	0.999782	0.000161928	1.00008	0.999628	0.999401	0.999679	0.999927	1.00051	0.999251		-4.5	0.999993	0.000136697	0.999591	0.999998	1.00062	0.99998	1.00029	0.999792	0.999676
	-3	1.00002	9.04875e-05	1.00097	0.999915	0.999352	0.999862	1.0001	1.00008	1.0006	1.00042	0.999314	1.00042	0.999786	1.00015	0.999888	1.00042	1.00028	0.999246	1.00018	0.999682	1.00001	0.999584	1.0005	0.999701	0.999914		-3	0.999906	0.000144326	1.00002	0.999528	0.999764	1.00061	1.00012	0.999772	0.999534		-3	1.00003	8.75421e-05	0.999984	1.00015	0.999881	1.00009	1.00045	0.999907	0.999731
	-1.5	1.00033	8.17383e-05	1.00104	1.00049	0.99966	1.00013	1.0006	1.00028	1.0006	1.00051	1.00048	1.00036	1.00041	1.00027	0.999938	1.00021	1.00059	1.00079	1.00018	1.00002	1.00041	0.999634	1.00116	0.999774	1.00003		-1.5	0.999921	7.84764e-05	1.00007	0.99996	0.999956	0.999774	1.00026	0.999779	0.999646		-1.5	1.00026	0.000189988	0.999607	1.00027	0.999733	1.00051	1.00106	1.00055	1.0001
	0	1.00024	0.000118902	1.00112	1.00014	0.999899	0.999938	1.00023	1.00022	1.00002	1.00081	1.0006	0.999945	1.00039	1.00041	0.999935	1.00045	1.00076	1.00049	0.998675	1.00095	1.00036	0.99992	0.99944	0.999579	1.00118		0	1.00016	0.000104191	1.00062	1.00014	1.00039	0.999791	1.00013	1.00006	0.999959		0	0.999957	0.000145274	1.00044	1.00031	0.999896	0.999618	0.999331	1.00007	1.00003
	2.69	1.00105	0.000479961	1.01104	1.00071	0.999875	1.00155	1.00044	1.00036	1.00098	1.00093	1.00066	1.0029	1.00097	0.999542	1.00121	1.00003	1.00081	1.00001	0.999486	1.00138	1.00058	1.0001	0.999929	1.00008	1.00055		2.8	1.00182	0.000348261	1.00328	1.00154	1.001	1.00264	1.00205	1.00158	1.00063		2.8	1.00851	0.000173828	1.00795	1.00882	1.00822	1.00851	1.00891	1.00912	1.00801
	4.19	1.00142	0.000772475	1.01754	1.00101	1.00012	1.00059	1.0005	1.00031	0.999708	1.00114	1.00067	1.00562	1.00092	1.00009	0.999916	1.0007	1.00098	1.0002	0.999572	1.00136	1.0008	1.00049	0.999866	1.00008	1.0004		4.3	1.00373	0.000365279	1.00463	1.00388	1.0022	1.0051	1.00338	1.00382	1.00309		4.3	1.01729	0.00132526	1.01614	1.01692	1.01511	1.01667	1.0166	1.025	1.01458
	5.69	1.00188	0.00106019	1.02402	1.00063	1.00017	1.0006	1.0008	1.00076	1.00082	1.0013	1.00074	1.00795	1.00107	1.0001	1.00005	1.00096	1.00093	1	0.999693	1.00068	1.00084	1.00023	0.999976	1.00033	1.00055		5.8	1.00571	0.000606815	1.0078	1.00583	1.00347	1.00775	1.00488	1.00564	1.0046		5.8	1.02258	0.000658872	1.02357	1.025	1.02089	1.02265	1.02352	1.02264	1.01982
	7.19	1.00199	0.00105755	1.0234	1.00016	1.0005	1.00068	1.0009	1.00108	1.0004	1.00123	1.0009	1.00986	1.00079	0.999888	1	1.00074	1.00133	1.00045	0.999727	1.00137	1.00113	1.00043	1.00014	1.00023	1.0004		7.3	1.00572	0.000689979	1.00802	1.00587	1.00402	1.00801	1.00508	1.00581	1.00325		7.3	1.02171	0.00102771	1.02374	1.02521	1.02053	1.02268	1.02319	1.01861	1.018
	8.69	1.00186	0.000920278	1.02053	1.0016	1.00047	1.00049	1.00114	1.0006	1.00135	1.00137	1.00084	1.00832	1.00097	1.00015	1.00108	1.00074	1.00107	1.00007	0.999699	1.00137	1.00043	1.0008	1	0.99908	1.0005		8.8	1.00489	0.000545649	1.00644	1.00535	1.00353	1.0067	1.00449	1.00497	1.00275		8.8	1.01859	0.000866746	1.02072	1.02093	1.01854	1.01901	1.01994	1.01574	1.01521
	10.19	1.0016	0.000743949	1.01673	1.00081	1.00053	1.00064	1.00094	1.00105	1.00061	1.00131	1.0009	1.00671	1.00131	1.00047	1.00015	1.0003	1.00153	1.00046	0.999796	1.00133	1.00044	1.00078	1.00003	0.999467	1.00047		10.3	1.00419	0.000550665	1.00589	1.00469	1.00263	1.00593	1.00353	1.00441	1.00228		10.3	1.01527	0.000580719	1.01703	1.017	1.01443	1.0158	1.01577	1.01341	1.01343
	11.69	1.00174	0.000614747	1.01406	1.00157	1.00095	1.00083	1.00117	1.00143	1.00172	1.00135	1.00097	1.00605	1.00078	1.00083	1.00164	1.00032	1.00173	1.00046	1.00005	1.00163	1.0016	1.0006	1.00086	0.999681	0.999814		11.8	1.00341	0.00042443	1.00445	1.00401	1.00186	1.00503	1.00262	1.00308	1.00279		11.8	1.01263	0.000460273	1.01349	1.01458	1.01249	1.01294	1.01253	1.01121	1.01115
	13.19	1.00162	0.000473553	1.01103	1.00209	1.00093	1.00074	1.00033	1.00116	1.00124	1.00238	1.00095	1.00465	1.00127	1.00079	1.0016	1	1.00174	1.00048	1.00009	1.00157	1.00158	1.00066	1.00106	1.00017	1.00077		13.3	1.00361	0.000242226	1.004	1.00368	1.00345	1.00448	1.0027	1.00403	1.00289		13.3	1.01102	0.000248767	1.01134	1.01153	1.01165	1.01161	1.01051	1.01035	1.01013
	14.69	1.00151	0.000431889	1.00966	1.0021	1.00106	1.00074	1.00093	1.0017	1.00079	1.00158	1.00121	1.00539	1.00022	1.0009	1.00102	1.00024	1.00125	1.00082	1.00057	1.00198	1.00063	1.00076	1.00058	1.00051	1.00007		14.8	1.00334	0.000408001	1.00492	1.00344	1.00166	1.00435	1.0028	1.0035	1.00275		14.8	1.00913	0.000211171	1.00929	1.01033	1.00879	1.00879	1.00897	1.0088	1.00891
	16.19	1.00155	0.00038179	1.00897	1.00215	1.00103	1.00097	1.00034	1.00136	1.00071	1.00177	0.999855	1.00426	1.00112	1.00109	1.001	1.00064	1.00162	1.00091	1.00015	1.00196	1.0015	1.00076	1.00115	1.00097	1.0013		16.3	1.00313	0.000302496	1.00354	1.00323	1.0024	1.00428	1.00248	1.0038	1.00217		16.3	1.00785	0.000214074	1.00822	1.00884	1.0074	1.00754	1.00728	1.00752	1.00814
	17.69	1.00168	0.000302492	1.00674	1.00117	1.0011	1.00086	1.00173	1.00193	1.00142	1.00163	1.00139	1.00438	1.00058	1.00219	1.00214	1.00029	1.00176	1.001	1.0006	1.00197	1.00192	1.00128	0.999797	1.0025	1.00021		17.8	1.00319	0.000238588	1.00418	1.00316	1.00232	1.00345	1.00271	1.00366	1.00284		17.8	1.00666	0.000352047	1.00659	1.00713	1.00812	1.00547	1.00583	1.00615	1.00734
	19.19	1.00177	0.000273705	1.00672	1.00267	1.00176	1.00121	1.00178	1.0013	1.00184	1.00163	1.00129	1.00393	1.00112	1.00147	1.0012	1.0009	1.00172	1.00102	1.00096	1.00209	1.00215	1.00136	0.999872	1.0013	1.00141		19.3	1.0029	0.000127157	1.0027	1.00307	1.00328	1.00321	1.0023	1.0028	1.00297		19.3	1.00547	0.000292126	1.0049	1.00605	1.0066	1.00486	1.00494	1.00479	1.00619
	20.69	1.0018	0.00022484	1.00531	1.00143	1.00177	1.00111	1.00239	1.00184	1.00169	1.00202	1.00143	1.00423	1.00147	1.00151	1.00152	1.00094	1.00087	1.00113	1.00114	1.00255	1.00165	1.00141	1.00034	1.0023	1.00122		20.8	1.00263	0.000208642	1.00341	1.00253	1.00219	1.00279	1.00173	1.00305	1.00271		20.8	1.00437	0.000381889	1.00359	1.00461	1.00588	1.00332	1.00342	1.00433	1.00545
	22.19	1.00186	0.000231205	1.00515	1.00196	1.00205	1.00104	1.00194	1.00194	1.00195	1.00188	1.00164	1.00486	1.0015	1.00166	1.0012	1.00081	1.00089	1.00119	1.0013	1.00227	1.0016	1.00146	1.0005	1.00262	1.00143		22.3	1.00248	0.000231203	1.0014	1.0026	1.00285	1.00237	1.00209	1.00332	1.00272		22.3	1.00345	0.000388531	1.00259	1.00348	1.0049	1.00284	1.00235	1.00317	1.0048
	23.69	1.002	0.000211465	1.00434	1.00165	1.00148	1.00121	1.00208	1.00221	1.00208	1.00207	1.00142	1.00497	1.00161	1.00219	1.00275	1.00123	1.00185	1.00168	1.00073	1.00264	1.00177	1.00147	1.00046	1.0026	1.00141		23.8	1.00228	0.000162859	1.00271	1.00235	1.00213	1.002	1.00201	1.00297	1.00176		23.8	1.00269	0.000463777	1.00139	1.00252	1.00463	1.0019	1.00163	1.00275	1.00404
	25.19	1.00197	0.000182262	1.0038	1.00176	1.00164	1.00136	1.00201	1.00166	1.00184	1.00217	1.00144	1.00449	1.00092	1.00235	1.0023	1.00053	1.00206	1.00185	1.00153	1.00291	1.0018	1.00135	1.00123	1.00271	1.00166		25.3	1.002	9.96405e-05	1.0019	1.00222	1.00203	1.00159	1.00186	1.00241	1.00197		25.3	1.0021	0.000485585	1.00086	1.00183	1.00391	1.00109	1.00094	1.0024	1.0037
	26.69	1.00188	0.000180956	1.00329	1.00257	1.00147	1.00159	1.00176	1.00175	1.0019	1.00201	1.00185	1.00355	1.00118	1.00248	1.00228	1.00107	1.00238	1.00198	1.00144	1.00185	1.00208	1.00027	0.999554	1.0028	1.00203		26.8	1.00204	9.55764e-05	1.00237	1.00204	1.00219	1.00155	1.00195	1.00207	1.00211		26.8	1.00158	0.000547763	1.0002	1.00132	1.00342	1.00022	1.00037	1.00206	1.0035
	28.19	1.00195	0.000151402	1.0026	1.00295	1.00173	1.00162	1.0021	1.00143	1.00231	1.00283	1.00125	1.00344	1.00072	1.00245	1.00113	1.00118	1.00171	1.00218	1.00152	1.00274	1.00184	1.00158	1.00078	1.00276	1.0021		28.3	1.00232	0.000327347	1.00226	1.00186	1.00213	1.00103	1.00234	1.00279	1.00385		28.3	1.00107	0.000606661	0.999529	1.00176	1.00252	0.998777	1.00012	1.00176	1.00303
	29.69	1.00202	0.000148966	1.00271	1.0024	1.00173	1.00134	1.00192	1.00163	1.00188	1.00307	1.00128	1.00313	1.00069	1.00262	1.00233	1.00136	1.00162	1.00187	1.0016	1.00307	1.00235	1.00157	1.00082	1.00283	1.00273		29.8	1.00209	0.000320181	1.00117	1.00173	1.00226	1.00127	1.00192	1.0027	1.00358		29.8	1.00094	0.000596379	0.999212	1.00085	1.00245	0.999223	0.99983	1.00195	1.00305
	31.19	1.00212	0.000178617	1.00245	1.0026	1.00148	1.00279	1.00286	1.00152	1.0012	1.00301	1.00133	1.00446	1.00089	1.00229	1.00251	1.00183	1.00147	1.0021	1.00147	1.00262	1.00231	1.00177	1.00061	1.0031	1.00204		31.3	1.00207	0.00033021	1.001	1.00225	1.00202	1.00128	1.00174	1.00258	1.00363		31.3	1.00049	0.00066822	0.998771	1.00138	1.00234	0.998054	0.999375	1.00098	1.00253
	32.61	1.00214	0.000197955										1.00427	1.00178	1.00262	1.00144	1.00176	1.00182	1.00219	1.00056	1.00326	1.00239	1.00219	1.00085	1.00287	1.0019		32.8	1.00197	0.000309481	1.00202	1.00208	1.0017	1.00075	1.00162	1.00215	1.00348		32.8	1.00018	0.000775861	0.998345	0.999395	1.00222	0.997855	0.999126	1.00099	1.00334
	34.11	1.00226	0.000220524										1.0045	1.00137	1.00289	1.00134	1.0013	1.00243	1.00192	1.00175	1.00327	1.00256	1.00123	1.00085	1.0036	1.00269		34.3	1.00234	0.000414119	1.00103	1.00213	1.0026	1.00128	1.00185	1.00351	1.00396		34.3	1.00006	0.000630925	0.998744	0.999842	1.00189	0.997737	0.999162	1.00078	1.00227
	35.61	1.00237	0.000185718										1.00408	1.00205	1.00295	1.00157	1.00137	1.00298	1.00253	1.00172	1.00301	1.00145	1.00235	1.00091	1.00331	1.00285		35.8	1.0021	0.00037162	1.00094	1.00214	1.00272	1.00113	1.0014	1.0028	1.00357		35.8	1.00026	0.000676302	0.998382	0.99921	1.00289	0.998717	0.99926	1.00125	1.00207
	37.11	1.00234	0.000136763										1.0033	1.0016	1.00319	1.00237	1.00206	1.00199	1.00259	1.00195	1.00288	1.00251	1.0023	1.00081	1.00236	1.00289		37.3	1.0024	0.000397185	1.00216	1.00193	1.00219	1.00104	1.00185	1.00372	1.00395		37.3	1.00041	0.000731898	0.99814	1.0005	1.00239	0.998679	0.999145	1.00064	1.00337
	38.61	1.0026	0.00016413										1.00483	1.00191	1.00319	1.00173	1.00191	1.00214	1.00205	1.0024	1.00309	1.00272	1.00222	1.00267	1.00278	1.00281		38.8	1.00229	0.000408057	1.00113	1.00213	1.00261	1.00118	1.00194	1.00278	1.00427		38.8	1.00022	0.000776191	0.997998	0.999271	1.00296	0.998402	0.999202	1.00079	1.00292
	40.11	1.00267	0.000123367										1.00334	1.00149	1.00326	1.002	1.00195	1.00332	1.00266	1.00252	1.00318	1.00262	1.00242	1.00261	1.00256	1.00344		40.3	1.0022	0.000425033	1.00095	1.00191	1.00282	1.00106	1.00182	1.00261	1.00419		40.3	1.00005	0.000709134	0.998038	0.999135	1.00226	0.998372	0.999139	1.00061	1.00277
	41.61	1.00278	0.000220681										1.00356	1.00227	1.0033	1.00339	1.00216	1.0033	1.00254	1.0008	1.00318	1.00265	1.00267	1.00102	1.00313	1.00502		41.8	1.00258	0.000414229	1.00211	1.002	1.00288	1.00134	1.0019	1.00323	1.00461		41.8	0.999993	0.000708742	0.998113	0.999383	1.00212	0.997823	0.999129	1.00084	1.00254
	43.11	1.00291	0.000167366										1.00465	1.00259	1.00342	1.00252	1.00212	1.00316	1.00255	1.0028	1.00341	1.00259	1.00246	1.00133	1.00329	1.00381		43.3	1.00243	0.000356338	1.00231	1.00192	1.00273	1.00107	1.00195	1.00299	1.00403		43.3	1.00007	0.000609601	0.998167	0.999331	1.00156	0.998838	0.999478	1.00039	1.00276
	44.61	1.00272	0.000177139										1.00404	1.0016	1.00298	1.00315	1.00216	1.00221	1.00167	1.00221	1.00337	1.00258	1.00309	1.00155	1.00354	1.00397		44.8	1.0025	0.000427356	1.00202	1.00202	1.00278	1.00109	1.00186	1.00319	1.00456		44.8	1.00021	0.00062812	0.998189	0.999422	1.00203	0.998868	0.999445	1.00089	1.00259
	46.11	1.00289	0.000207507										1.00526	1.00262	1.00323	1.00264	1.00206	1.00288	1.00166	1.00283	1.00386	1.00282	1.00251	1.00115	1.00351	1.00344		46.3	1.0024	0.000512619	1.00081	1.00207	1.00252	1.0013	1.00197	1.00326	1.0049		46.3	1.00013	0.000594357	0.998415	0.999844	1.00105	0.998575	0.999296	1.00096	1.00281
	47.61	1.00275	0.000176669										1.00422	1.003	1.00331	1.00269	1.00177	1.00312	1.00171	1.00244	1.0035	1.00273	1.00165	1.00143	1.00358	1.00331		47.8	1.00257	0.000439218	1.00232	1.00214	1.0026	1.00114	1.00196	1.00294	1.00487		47.8	1.00014	0.000681698	0.998395	0.999214	1.00129	0.998283	0.999403	1.00126	1.00315
	49.11	1.00283	0.000150775										1.00382	1.00279	1.00325	1.00284	1.00172	1.00317	1.00298	1.00296	1.00358	1.00261	1.0016	1.00156	1.00328	1.00338		49.3	1.00258	0.00052668	1.00087	1.00221	1.00235	1.00119	1.00296	1.00349	1.00496		49.3	1.00021	0.000633065	0.997719	0.9998	1.00107	0.999107	0.999667	1.00116	1.00291
	50.61	1.00317	0.000201982										1.00507	1.00258	1.00312	1.00283	1.0019	1.00232	1.00357	1.00298	1.00361	1.00288	1.00303	1.00172	1.00465	1.00418		50.8	1.00255	0.000444919	1.00196	1.00214	1.00236	1.00125	1.00193	1.00345	1.00476		50.8	1.00022	0.000595705	0.99836	0.999745	1.00105	0.998772	0.999751	1.00088	1.00301
	52.11	1.00287	0.000162453										1.00384	1.00255	1.00308	1.00268	1.0018	1.00249	1.0032	1.00241	1.00334	1.00225	1.003	1.00158	1.0044	1.0036		52.3	1.00227	0.000447653	1.0015	1.00201	1.00243	1.00123	1.00159	1.0024	1.00475		52.3	1.00025	0.000613294	0.999053	0.999801	1.00089	0.998058	0.99975	1.00115	1.00306
	53.61	1.00283	0.000173026										1.00416	1.00256	1.00319	1.00153	1.00203	1.00222	1.00303	1.00288	1.0036	1.00255	1.00288	1.00151	1.00367	1.00389		53.8	1.00279	0.000417139	1.00226	1.00252	1.00238	1.0012	1.00324	1.00315	1.00477		53.8	1.00034	0.000610736	0.999049	0.999911	1.00119	0.998098	0.999958	1.00117	1.00303
	55.11	1.00296	0.000211848										1.00436	1.0023	1.00307	1.00288	1.00172	1.00232	1.00326	1.00304	1.00367	1.00211	1.00282	1.00123	1.00366	1.00502		55.3	1.00244	0.000498786	1.0023	1.00084	1.00296	1.00084	1.0026	1.00292	1.00463		55.3	1.00027	0.000556508	0.999244	1.00006	1.00067	0.998404	0.999855	1.00052	1.0031
	56.61	1.00325	0.000204706										1.00553	1.0027	1.00336	1.00343	1.00189	1.00246	1.00317	1.00326	1.00356	1.00188	1.00295	1.00299	1.00478	1.0035		56.8	1.00291	0.00043438	1.00267	1.0025	1.00313	1.00116	1.00259	1.00336	1.00498		56.8	1.00033	0.000666621	0.999037	1.00037	1.00063	0.998041	0.999851	1.00072	1.00369
	58.11	1.00323	0.000235924										1.00502	1.00217	1.00451	1.00295	1.00161	1.00289	1.00215	1.00167	1.00379	1.00361	1.00308	1.00269	1.0043	1.00477		58.3	1.00238	0.00049321	1.00147	1.0026	1.00124	1.00108	1.00248	1.00295	1.00484		58.3	1.00045	0.000631191	0.999315	1.00048	1.0006	0.998041	1.00022	1.00102	1.00349
	59.61	1.00332	0.000258749										1.00546	1.00293	1.0048	1.00296	1.00171	1.0034	1.00197	1.00339	1.00365	1.00325	1.00241	1.00129	1.00457	1.00471		59.8	1.00262	0.000441893	1.00266	1.00245	1.00255	1.00125	1.00181	1.00261	1.005		59.8	1.00072	0.00068508	0.999334	1.00073	1.0024	0.998347	1.00012	1.00039	1.0037
	61.11	1.00335	0.000225618										1.00431	1.00212	1.00351	1.00302	1.00186	1.00355	1.00296	1.00257	1.00346	1.00351	1.00225	1.00298	1.00528	1.00547		61.3	1.00257	0.000441155	1.00272	1.00145	1.00196	1.0016	1.00251	1.00283	1.00492		61.3	1.00066	0.000572699	1.0001	1.00078	1.0004	0.998532	1.00019	1.00106	1.00357
	62.61	1.00346	0.000196561										1.00445	1.0031	1.00459	1.00308	1.00272	1.00326	1.00307	1.00318	1.00354	1.00355	1.00245	1.00168	1.00469	1.00504		62.8	1.00269	0.000521364	1.00279	1.00234	1.00238	1.00152	1.00156	1.00265	1.00561		62.8	1.00083	0.000636	0.999561	1.00063	1.00146	0.998748	1.00028	1.00113	1.00402
	64.11	1.00304	0.000236588										1.00475	1.00187	1.00348	1.00368	1.00202	1.00315	1.00194	1.00163	1.00353	1.0019	1.00314	1.00222	1.00415	1.00508		64.3	1.00295	0.000427345	1.00285	1.00259	1.00269	1.00197	1.00251	1.0026	1.00543		64.3	1.00052	0.00066693	0.999656	0.999811	1.00027	0.998298	1.00036	1.00133	1.00395
	65.61	1.0032	0.000246545										1.00506	1.00202	1.00363	1.00308	1.00197	1.00288	1.00207	1.00173	1.00413	1.00328	1.00297	1.00209	1.00473	1.0051		65.8	1.00252	0.0004971	1.00282	1.00155	1.00222	1.00197	1.00143	1.00239	1.0053		65.8	1.00083	0.00058698	0.999842	1.00091	1.00041	0.999165	1.00046	1.00096	1.00405
	67.11	1.00337	0.000258918										1.00547	1.00205	1.00484	1.00309	1.0021	1.00316	1.00316	1.00185	1.00466	1.00312	1.00294	1.00168	1.00418	1.00485		67.3	1.00257	0.000523666	1.0026	1.00139	1.00291	1.00104	1.00233	1.00241	1.00532		67.3	1.0013	0.000711327	1.00019	1.00098	1.0015	0.999308	1.00089	1.00096	1.00525
	68.61	1.00317	0.000241294										1.00446	1.00218	1.00397	1.00336	1.00166	1.00313	1.00323	1.00152	1.00462	1.00306	1.0026	1.0015	1.00427	1.00481		68.8	1.00302	0.000573958	1.00253	1.00258	1.00259	1.00142	1.00229	1.0036	1.00615		68.8	1.0014	0.000693648	1.0001	1.00113	1.00205	0.999688	1.00072	1.0009	1.00519
	70.11	1.00353	0.000217165										1.00485	1.0031	1.0049	1.00366	1.00266	1.00309	1.00321	1.00267	1.00412	1.0032	1.00246	1.00172	1.00468	1.00504		70.3	1.00287	0.000550451	1.00272	1.00248	1.0027	1.00144	1.00239	1.00232	1.00603		70.3	1.0011	0.000784287	0.99917	1.00121	1.0015	0.998709	1.001	1.00101	1.00513
	71.61	1.00324	0.00023451										1.00459	1.00309	1.00385	1.00348	1.0016	1.00286	1.00325	1.00128	1.00454	1.00337	1.00252	1.00187	1.00459	1.00449		71.8	1.00285	0.000548554	1.00272	1.00228	1.00238	1.0023	1.00211	1.00207	1.00611		71.8	1.00123	0.000686509	0.999734	1.00132	1.00137	0.999438	1.00064	1.00112	1.00497
	73.11	1.00372	0.00026196										1.00473	1.00284	1.0051	1.00403	1.0026	1.00331	1.00327	1.0028	1.00482	1.0027	1.00254	1.00202	1.00559	1.00578		73.3	1.00277	0.000497395	1.00278	1.00264	1.00197	1.00195	1.00174	1.00273	1.0056		73.3	1.00143	0.000684292	1.0003	1.00096	1.00148	0.999728	1.00097	1.00125	1.00531
	74.61	1.00351	0.000262829										1.00455	1.00285	1.00502	1.0031	1.00252	1.00352	1.00289	1.00235	1.0041	1.00259	1.00257	1.00187	1.00611	1.00509		74.8	1.00279	0.000686773	1.00288	1.00232	1.00151	1.00208	1.00167	1.00227	1.00678		74.8	1.0016	0.000878474	0.999972	1.00084	1.00161	0.999776	1.00127	1.00111	1.00665
[truncated: 35 more columns]

## Sheet: SFig. 1b
Control - No Stim - Extended Duration															Control 1 Stimulation (Stim Intensity=100) Extended Duration
Time (s)	Mean FRET Ratio	S.E.M.	Well-1	Well-2	Well-3	Well-4	Well-5	Well-6	Well-7	Well-8	Well-9	Well-10	Well-11		Time (s)	Mean FRET Ratio	S.E.M.	Well-1	Well-2	Well-3	Well-4	Well-5	Well-6	Well-7	Well-8	Well-9	Well-10	Well-11
-13.43	0.999271	0.00013623	1.0004	0.999191	0.998825	0.999084	0.999591	0.998788	0.999327	0.998892	0.99925	0.999439	0.999188		-13.52	0.999608	0.000179945	0.999346	0.999758	0.999175	0.999304	1.00107	0.999373	0.999904	0.999686	0.998892	0.999149	1.00002
-12.01	0.999549	9.93915e-05	1.00007	0.999854	0.999944	0.999172	0.99918	0.99969	0.99949	0.999691	0.999249	0.999544	0.999157		-12.02	0.999566	0.000101807	0.999884	0.999217	0.999548	0.999366	0.999859	0.999259	0.99953	0.999312	0.999733	0.999247	1.00027
-10.52	0.999679	8.93446e-05	1.00026	0.999366	0.999591	0.999404	0.999516	1.00001	0.999427	0.999791	0.999949	0.99975	0.999411		-10.53	0.999481	0.000100091	0.999441	0.99989	0.999345	0.999036	1.00014	0.999513	0.999737	0.999181	0.999302	0.999172	0.999534
-9.01	0.999823	7.81896e-05	1.00008	0.999824	0.999695	1.00026	0.99991	0.999616	0.999545	0.999768	0.999789	1.00015	0.999418		-9.01	0.999764	6.9009e-05	1.00031	0.999642	0.999509	0.999809	0.999715	0.999706	0.999979	0.999581	0.999658	0.999595	0.999903
-7.51	0.999856	5.75798e-05	0.999889	0.99981	0.999404	0.999924	0.999767	0.999817	1.00003	1	0.999909	1.00013	0.999732		-7.52	0.999986	7.90566e-05	0.999832	0.999888	0.999664	1.0003	0.999883	0.999847	1.00037	1.00018	1.00036	0.999749	0.999774
-6.02	1.00019	7.89677e-05	0.999945	1.0004	1.00058	1.00022	1.00012	1.00019	1.0002	1.00032	1.00018	0.99959	1.00041		-6.02	1.00009	9.37144e-05	1.00003	1.00039	1.0001	0.999913	0.999373	1.00016	0.999769	1.00025	1.00025	1.00023	1.00047
-4.51	1.00017	6.9859e-05	0.999756	1.00054	1.00001	0.9999	1.0002	1.00041	1.00017	1.00034	1.0002	1	1.00028		-4.51	1.0002	8.29865e-05	1.00017	1.00009	1.00048	1.00025	1.00011	1.00016	0.999693	1.00053	1.00026	1.00061	0.999852
-3	1.00025	0.00011064	0.999455	1.00041	1.00067	1.00058	0.999942	1.00003	1.00044	1.00013	1.00027	1.00013	1.0007		-3.01	1.00036	8.90669e-05	1.00038	1.00068	1.00067	1.00053	0.999808	1.00043	0.999996	1.00042	1.00044	1.00059	0.999983
-1.51	1.00053	0.000101934	0.999974	0.999848	1.00039	1.00073	1.00077	1.00068	1.00071	1.00053	1.0007	1.0005	1.00094		-1.51	1.00039	9.75664e-05	1.00049	1.00026	1.00064	1.00073	0.999788	1.0006	1.00038	1.00035	1.00037	1.0008	0.999877
0	1.00069	6.69585e-05	1.00017	1.00076	1.00089	1.00072	1.001	1.00076	1.00067	1.00054	1.0005	1.00077	1.00078		0	1.00056	9.13885e-05	1.00011	1.00018	1.00088	1.00077	1.00025	1.00094	1.00064	1.00051	1.00073	1.00085	1.00031
1.51	1.00064	0.000126549	0.999596	1.00067	1.00106	1.00017	1.00089	1.00062	1.00076	1.0007	1.00097	1.00092	1.00064		3.94	1.02059	0.000659596	1.01967	1.02202	1.02349	1.02306	1.02159	1.02217	1.02094	1.01957	1.01865	1.0192	1.01611
6.51	1.00077	5.65678e-05	1.00067	1.00071	1.00114	1.00061	1.00083	1.00064	1.00071	1.00068	1.00083	1.00107	1.00055		4.8	1.02962	0.000637919	1.02799	1.03026	1.03249	1.03225	1.031	1.03114	1.02979	1.02871	1.02818	1.02869	1.02532
11.53	1.00073	7.05872e-05	1.00055	1.00046	1.00093	1.00039	1.00111	1.00086	1.00063	1.001	1.00073	1.00055	1.00081		9.65	1.04403	0.00143457	1.04795	1.0486	1.04907	1.04827	1.04676	1.04501	1.04403	1.04204	1.03862	1.03877	1.03524
16.51	1.00071	0.000137733	0.9995	1.00085	1.00094	1.00122	1.00109	1.00069	1.00057	1.0009	1.00083	1.00043	1.00076		14.71	1.02362	0.000732394	1.02581	1.02533	1.0269	1.02589	1.02457	1.02421	1.02337	1.02264	1.02065	1.02095	1.01948
21.52	1.00084	0.000127861	1.00018	1.00057	1.00118	1.00074	1.0011	1.00114	1.00101	1.00151	1.00107	1.00034	1.00037		19.74	1.01135	0.000469018	1.01352	1.01177	1.01322	1.01307	1.01138	1.01165	1.01124	1.01095	1.0094	1.00995	1.00873
26.53	1.00099	0.000136499	0.999856	1.00119	1.00099	1.00123	1.00106	1.00121	1.00075	1.00167	1.00112	1.00072	1.00105		24.66	1.00307	0.000512355	1.00689	1.00399	1.0047	1.00401	1.00232	1.00292	1.00202	1.00252	1.00125	1.00155	1.00156
31.54	1.00094	0.00014807	0.999759	1.00122	1.00126	1.00129	1.00118	1.00161	1.00082	1.00098	1.00087	1.00051	1.00089		29.67	0.99808	0.000459629	1.00128	0.99947	0.999573	0.998909	0.997383	0.99787	0.996976	0.997345	0.996732	0.996434	0.996914
36.53	1.00098	0.000168645	0.999991	1.00099	1.0014	1.00086	1.0011	1.00181	1.00093	1.00186	1.00061	1.00043	1.00079		34.66	0.995182	0.000498077	0.998789	0.996128	0.996676	0.996223	0.99334	0.995339	0.993609	0.994225	0.994442	0.993649	0.994577
41.53	1.00097	0.000190725	0.999806	1.00124	1.00197	1.00085	1.00116	1.00142	1.00122	1.00158	1.00043	1.00021	1.00081		39.66	0.993605	0.000416555	0.996209	0.994432	0.995304	0.994579	0.993073	0.993497	0.991853	0.992138	0.992926	0.99228	0.993369
46.54	1.001	0.00021756	0.999498	1.00137	1.00147	1.00119	1.00163	1.00162	1.00142	1.00162	1.00047	1.00024	1.00041		44.67	0.993114	0.000406169	0.99528	0.993653	0.994892	0.994642	0.991592	0.993211	0.991844	0.992066	0.992707	0.991579	0.992786
51.54	1.00094	0.000211266	0.999263	1.00088	1.00143	1.00144	1.00143	1.00171	1.00104	1.00147	1.0007	1.00042	1.00055		49.67	0.993179	0.000362037	0.995158	0.993689	0.994608	0.994239	0.991469	0.993822	0.991831	0.992442	0.992666	0.992166	0.99288
56.55	1.00101	0.000212056	0.999744	1.00142	1.00158	1.00132	1.00177	1.00133	1.00162	1.00133	1.00001	1.00061	1.00035		54.69	0.993405	0.000328182	0.994454	0.993771	0.995082	0.994527	0.991703	0.994347	0.992356	0.992754	0.992795	0.992508	0.993157
61.55	1.00113	0.000261614	0.999005	1.00144	1.00168	1.00137	1.00181	1.00135	1.00167	1.002	1.00053	1.0012	1.00034		59.68	0.993872	0.000317943	0.99482	0.993761	0.995379	0.994961	0.992363	0.994736	0.992994	0.992644	0.993665	0.992829	0.994436
66.56	1.00101	0.000239865	0.998883	1.00116	1.00143	1.00122	1.00182	1.00141	1.00141	1.00155	1.00057	1.00087	1.00074		64.68	0.994544	0.000296274	0.994243	0.994845	0.996124	0.995661	0.993429	0.995583	0.993411	0.99388	0.993951	0.993621	0.995235
71.56	1.00101	0.00021896	0.999244	1.00118	1.00154	1.00134	1.00155	1.00109	1.00162	1.00172	1.00062	1.00085	1.0004		69.69	0.995225	0.000227709	0.995322	0.995034	0.996391	0.996237	0.994306	0.995825	0.995039	0.994542	0.994819	0.994181	0.995785
76.56	1.00089	0.000283054	0.998486	1.00102	1.00112	1.00111	1.00196	1.00129	1.00138	1.00183	1.00056	1.00031	1.00069		74.74	0.995945	0.000271289	0.995083	0.99549	0.997178	0.997044	0.995259	0.997061	0.994921	0.995487	0.995821	0.995183	0.996864
81.57	1.00093	0.000300554	0.998591	1.00096	1.00155	1.00178	1.00206	1.0015	1.00152	1.00123	1.00077	1.00004	1.00022		79.75	0.996654	0.000284366	0.995312	0.99592	0.997117	0.997783	0.995876	0.998215	0.995946	0.997223	0.996658	0.995802	0.997343
86.57	1.00093	0.000273344	0.99897	1.00061	1.00158	1.0019	1.00181	1.00179	1.00102	1.00141	1.0007	1.00042	1		84.71	0.997264	0.000264092	0.996087	0.996372	0.997784	0.99865	0.996347	0.998548	0.996918	0.99768	0.997351	0.996612	0.997556
91.6	1.00079	0.00035465	0.998066	1.00081	1.00152	1.00169	1.00233	1.0016	1.00148	1.00087	1.00036	1.00025	0.999758		89.7	0.997969	0.000274662	0.996866	0.996476	0.998367	0.999088	0.997433	0.999571	0.998047	0.998205	0.998258	0.997308	0.998046
96.58	1.00089	0.000373333	0.998	1.00133	1.00159	1.00144	1.00208	1.00255	1.00146	1.00058	1.00027	1.00062	0.999912		94.72	0.998686	0.000268185	0.997591	0.997852	0.998992	0.999775	0.997566	1.00024	0.998849	0.999116	0.999049	0.99784	0.998676
101.58	1.0008	0.000338575	0.99812	1.00089	1.00115	1.00162	1.00175	1.00197	1.00166	1.00113	1.00028	1.00048	0.999745		99.74	0.9994	0.000331846	0.9975	0.997995	0.999771	1.0007	0.999066	1.00111	0.999708	0.99958	0.999839	0.99832	0.999804
106.58	1.00084	0.000356394	0.99824	1.00111	1.00117	1.00196	1.00205	1.00191	1.00115	1.00171	1.00006	0.999976	0.999882		104.73	0.999872	0.000396704	0.997352	0.998632	1.00033	1.0007	0.999172	1.00202	1.00051	1.00037	1.00081	0.998531	1.00017
111.59	1.00083	0.000343417	0.998672	1.00084	1.00056	1.00143	1.00252	1.00189	1.00166	1.00139	1.00079	0.999974	0.999357		109.72	1.0003	0.000389282	0.998018	0.99915	1.0005	1.00153	0.999804	1.00222	1.0008	1.00009	1.00175	0.998836	1.00061
116.59	1.0009	0.000349786	0.998258	1.00108	1.00115	1.00148	1.00217	1.00204	1.00129	1.00168	1.00102	1.00016	0.999555		114.72	1.00088	0.000411917	0.998042	0.999275	1.00093	1.00164	1.00058	1.00278	1.00155	1.00122	1.00185	0.99984	1.00196
121.6	1.00092	0.000389775	0.997763	1.00111	1.00085	1.00155	1.00239	1.00157	1.00129	1.00218	1.00133	1.0005	0.999627		119.73	1.00138	0.00039872	0.998598	0.999746	1.00171	1.00168	1.00193	1.00331	1.00204	1.00161	1.00219	1.00027	1.00206
126.6	1.00088	0.000294315	0.998723	1.00136	1.00079	1.00102	1.00215	1.00177	1.00075	1.00177	1.00093	1.00076	0.999708		124.72	1.00157	0.000410354	0.998582	1.00031	1.00143	1.00202	1.00258	1.00362	1.00184	1.00156	1.00243	1.00053	1.00239
131.6	1.00107	0.000322369	0.998836	1.00151	1.00112	1.00115	1.00251	1.00204	1.00131	1.00212	1.00063	1.0008	0.99973		129.73	1.00186	0.000413038	0.998753	1.00121	1.00223	1.00223	1.002	1.00375	1.00289	1.00141	1.00313	1.00055	1.00234
136.61	1.00095	0.000382539	0.998224	1.00144	1.00072	1.00084	1.00276	1.00203	1.00113	1.00236	1.00081	1.00053	0.999643		134.74	1.00231	0.000462777	0.998736	1.00093	1.00297	1.00309	1.00308	1.00402	1.00312	1.00205	1.00375	1.00111	1.00261
141.61	1.00108	0.000322186	0.998747	1.00108	1.00139	1.00125	1.00266	1.00206	1.00126	1.0017	1.00105	1.00097	0.999678		139.83	1.00242	0.000417053	0.999746	1.00079	1.00231	1.00323	1.00237	1.00445	1.00348	1.0022	1.00356	1.00126	1.00325
146.61	1.00097	0.000348021	0.998599	1.0011	1.00071	1.00127	1.00238	1.00177	1.00152	1.00221	1.00065	1.00115	0.999262		144.73	1.00268	0.000367379	1.0002	1.00137	1.00256	1.00355	1.00331	1.00422	1.00334	1.00244	1.00385	1.0015	1.00312
151.62	1.00111	0.000393522	0.998325	1.00114	1.00118	1.00119	1.00297	1.00215	1.0019	1.00202	1.00109	1.0009	0.999313		149.74	1.0028	0.00035906	1.00034	1.00141	1.00295	1.00318	1.00346	1.00424	1.0035	1.00347	1.00393	1.00165	1.00271
156.64	1.00109	0.000401483	0.998065	1.00138	1.00076	1.00155	1.00265	1.00153	1.00175	1.00237	1.00137	1.00134	0.999261		154.74	1.00296	0.000309202	1.00086	1.00223	1.00282	1.0035	1.0034	1.00426	1.00385	1.00333	1.00399	1.00191	1.00242
161.63	1.00098	0.000381896	0.998347	1.00075	1.00068	1.00171	1.00283	1.00219	1.0014	1.00186	1.00076	1.00089	0.999387		159.87	1.00304	0.000335348	1.00054	1.00186	1.00273	1.00428	1.00362	1.00404	1.00353	1.00321	1.00417	1.00271	1.00279
166.64	1.00101	0.00036086	0.998416	1.0007	1.00098	1.00126	1.00286	1.00194	1.00144	1.00161	1.00111	1.00132	0.999429		164.74	1.0032	0.000308724	1.00071	1.00253	1.00343	1.00409	1.0037	1.0043	1.0038	1.00315	1.00405	1.00265	1.00281
171.64	1.00113	0.000338259	0.99893	1.00108	1.00079	1.00137	1.00327	1.00231	1.00115	1.00136	1.00143	1.00067	1.00002		169.75	1.00321	0.000312067	1.00081	1.00229	1.00302	1.00441	1.00378	1.00433	1.00403	1.00353	1.00335	1.00284	1.00287
176.64	1.00084	0.000337054	0.998146	1.00146	1.00075	1.00051	1.00255	1.00159	1.00147	1.00097	1.00095	1.0009	0.999938		174.76	1.00312	0.00030815	1.00085	1.00228	1.00318	1.0045	1.00331	1.00421	1.00385	1.00297	1.00368	1.00307	1.00237
181.65	1.00085	0.000420341	0.997652	1.00142	1.00147	1.0004	1.00293	1.00205	1.00118	1.0013	1.00096	1.00056	0.999385		179.76	1.00323	0.000298007	1.00108	1.00259	1.00367	1.0046	1.0032	1.00425	1.00385	1.00296	1.00389	1.00313	1.00236
186.66	1.00088	0.000346962	0.99816	1.00177	1.00088	1.00126	1.0026	1.00147	1.00093	1.00115	1.00113	1.00068	0.999694		184.76	1.00326	0.00026595	1.00124	1.00286	1.00347	1.00446	1.0041	1.00406	1.0036	1.00334	1.00317	1.00311	1.0025
191.66	1.00071	0.000376375	0.997687	1.00133	1.00087	1.00081	1.00271	1.00151	1.00089	1.00105	1.00105	1.00016	0.99979		189.76	1.00317	0.000262871	1.00198	1.00268	1.00364	1.00459	1.00312	1.0042	1.00377	1.00236	1.00346	1.00318	1.00193
196.67	1.00074	0.000430666	0.997194	1.00093	1.00125	1.00098	1.00289	1.00164	1.00092	1.00137	1.00109	1.0003	0.999608		194.76	1.00321	0.000288221	1.00105	1.00253	1.00363	1.00443	1.00365	1.0042	1.00386	1.0027	1.00313	1.00353	1.00259
201.68	1.00067	0.000455505	0.997019	1.00093	1.0013	1.00095	1.00303	1.00176	1.00078	1.00052	1.00108	1.00073	0.999265		199.77	1.00318	0.000204446	1.00164	1.00283	1.00369	1.00403	1.00297	1.00389	1.00334	1.00262	1.00366	1.00322	1.00306
206.68	1.00074	0.00045279	0.997109	1.00109	1.00108	1.00144	1.00293	1.00185	1.00108	1.00055	1.00111	1.00072	0.999217		204.76	1.0032	0.000286698	1.00105	1.00248	1.00392	1.00449	1.00326	1.0042	1.00363	1.0026	1.00352	1.00298	1.00303
211.68	1.00064	0.000438655	0.997118	1.00062	1.00119	1.00088	1.00288	1.00163	1.00125	1.00109	1.00078	1.00028	0.999343		209.77	1.00322	0.000259998	1.00126	1.00274	1.00427	1.00419	1.00378	1.00389	1.00337	1.00276	1.00337	1.0027	1.00306
216.69	1.00064	0.000475816	0.996561	1.00157	1.00069	1.00066	1.00284	1.00158	1.00062	1.00135	1.00109	1.0004	0.99969		214.77	1.00322	0.000260851	1.00159	1.0028	1.00372	1.0042	1.00285	1.00446	1.00391	1.00239	1.00346	1.00255	1.00351
221.68	1.00069	0.000459448	0.996832	1.00185	1.00069	1.0008	1.00282	1.00138	1.0008	1.0015	1.00095	1.00035	0.999644		219.77	1.00314	0.000254639	1.00139	1.00234	1.00368	1.00402	1.00308	1.00418	1.00379	1.00254	1.00362	1.00264	1.00327
226.69	1.00071	0.000544995	0.995805	1.00166	1.00081	1.00126	1.00281	1.00127	1.00086	1.00196	1.00124	0.999953	1.00022		224.78	1.00323	0.000266893	1.00172	1.00256	1.00372	1.00455	1.00345	1.0042	1.00405	1.00284	1.00351	1.00223	1.00273
231.7	1.00071	0.000543672	0.995871	1.0018	1.00129	1.00132	1.00278	1.00166	1.0006	1.00152	1.00109	0.999895	0.999966		229.78	1.00314	0.000256967	1.00119	1.00274	1.00349	1.00454	1.00344	1.00382	1.00324	1.00276	1.0033	1.00257	1.00351
236.7	1.00086	0.000533288	0.996038	1.00198	1.00136	1.00108	1.00289	1.0018	1.00088	1.00147	1.00145	1.00036	1.00016		234.79	1.00313	0.000237362	1.00162	1.00292	1.00401	1.00436	1.00303	1.00407	1.00335	1.0027	1.00302	1.00264	1.00266
241.7	1.00071	0.000555902	0.995721	1.0017	1.00157	1.00118	1.00292	1.00162	1.0008	1.00075	1.00137	1.0005	0.999729		239.79	1.00307	0.000245998	1.00196	1.00315	1.00347	1.00433	1.003	1.00385	1.0038	1.00159	1.00323	1.00257	1.00282
246.7	1.00074	0.000514759	0.996161	1.00181	1.00123	1.00125	1.00287	1.00152	1.0011	1.00091	1.00122	1.00012	0.999971		244.84	1.00305	0.000279509	1.00176	1.00261	1.00361	1.00491	1.00347	1.00337	1.00394	1.00184	1.00286	1.00266	1.00256
251.71	1.00058	0.00060583	0.995101	1.00141	1.00082	1.00049	1.00318	1.00203	1.00114	1.00104	1.00069	1.00037	1.00014		249.8	1.00291	0.000278811	1.00142	1.00289	1.00351	1.00446	1.00334	1.0034	1.0032	1.00128	1.00308	1.00231	1.00312
256.71	1.00068	0.000626822	0.994953	1.00137	1.00096	1.00127	1.00342	1.00174	1.00102	1.00132	1.00086	1.00014	1.00047		254.8	1.00296	0.000262684	1.00185	1.00258	1.00275	1.00494	1.00368	1.00361	1.00284	1.00209	1.00281	1.00225	1.00313
261.71	1.00067	0.000620757	0.995157	1.00153	1.00119	1.00081	1.00339	1.00201	1.0012	1.0013	1.00088	0.999875	1.00003		259.94	1.00303	0.000239375	1.00235	1.00276	1.0035	1.00431	1.00357	1.00372	1.00303	1.00159	1.00309	1.00208	1.00338
266.72	1.00055	0.000553768	0.995691	1.00095	1.00087	1.00116	1.00299	1.00178	1.00114	1.00133	1.00055	0.999846	0.99978		264.8	1.00294	0.000253997	1.00216	1.00322	1.00337	1.00437	1.00393	1.00332	1.00258	1.00202	1.00284	1.0015	1.00309
271.72	1.00062	0.000602915	0.995244	1.00099	1.00072	1.00119	1.00331	1.00203	1.00138	1.00078	1.00105	1.00011	1.00004		269.81	1.00292	0.000302444	1.00156	1.00272	1.00398	1.00443	1.00413	1.00293	1.00295	1.0021	1.00264	1.00136	1.00328
276.72	1.00053	0.000656866	0.994715	1.00141	1.00068	1.00108	1.00357	1.00178	1.0011	1.00102	1.00085	0.999678	0.999945		274.81	1.00283	0.000272402	1.00237	1.00193	1.00376	1.00379	1.00429	1.00299	1.0023	1.00203	1.0027	1.00149	1.00351
281.73	1.00056	0.000562995	0.995635	1.00101	1.00079	1.00063	1.0032	1.00171	1.00099	1.00161	1.00071	1.00001	0.999869		279.86	1.00274	0.000293211	1.00178	1.00258	1.00395	1.00376	1.00431	1.00331	1.00263	1.00175	1.00221	1.00135	1.00255
286.72	1.00042	0.000680247	0.994331	1.00003	1.00074	1.00123	1.00332	1.00177	1.00095	1.00167	1.00088	0.999858	0.999851		284.93	1.00273	0.000262699	1.00179	1.00293	1.00404	1.00376	1.00289	1.00346	1.0026	1.00177	1.0026	1.00121	1.00298
291.73	1.00041	0.000670424	0.994385	1.00083	1.00047	1.00092	1.00355	1.00157	1.00101	1.00125	1.00054	0.999872	1.00009		289.83	1.00261	0.000297892	1.00133	1.00202	1.0038	1.00364	1.00376	1.00335	1.00221	1.00174	1.00281	1.00108	1.00298
296.74	1.00043	0.000580724	0.995432	1.00039	1.00049	1.0007	1.00363	1.00136	1.0009	1.00085	1.00085	0.999845	1.00028		294.82	1.00276	0.000319915	1.00148	1.00224	1.00374	1.00393	1.00376	1.00377	1.00245	1.00206	1.00323	1.00073	1.00301
301.74	1.00051	0.000596387	0.995141	1.00076	1.00085	1.00094	1.00346	1.00118	1.00089	1.00064	1.0012	1.00043	1.00016		299.84	1.00269	0.000310099	1.00132	1.00284	1.00412	1.00385	1.00304	1.00324	1.00215	1.00247	1.0027	1.00064	1.00326
306.76	1.00042	0.00064824	0.994736	1.00072	1.00095	1.00126	1.00359	1.00152	1.00078	1.00055	1.00111	0.99968	0.999763		304.85	1.00258	0.00036419	1.00105	1.00284	1.0041	1.00444	1.00256	1.00333	1.00255	1.002	1.00167	1.00053	1.00327
311.76	1.00035	0.000663313	0.994386	1.0007	1.00049	1.00062	1.00367	1.00133	1.00099	1.0005	1.00071	1.00013	1.00028		309.85	1.00265	0.000295276	1.00141	1.00269	1.00371	1.00428	1.00322	1.00328	1.00275	1.00242	1.00207	1.00088	1.00247
316.75	1.00031	0.000629657	0.994692	1.00029	1.00049	1.00067	1.00338	1.00126	1.00132	1.0004	1.0009	0.999951	1.00003		314.85	1.00258	0.000336205	1.00167	1.00264	1.00394	1.00406	1.00284	1.0037	1.00205	1.00219	1.00189	1.00033	1.00312
321.75	1.00049	0.000651595	0.994808	1.00106	1.00042	1.00075	1.00392	1.00137	1.00151	1.0001	1.00091	1.00041	1.00012		319.85	1.00258	0.000297553	1.00175	1.00302	1.00387	1.00412	1.00253	1.00307	1.00268	1.00215	1.00213	1.00053	1.0025
326.76	1.00052	0.000685089	0.994546	1.0009	1.00093	1.0011	1.00412	1.00154	1.00118	1.00069	1.00082	0.999837	1.00001		324.85	1.00247	0.000294378	1.0017	1.00291	1.00361	1.00408	1.0021	1.00265	1.00255	1.00241	1.0018	1.00046	1.00291
331.77	1.00041	0.000686049	0.994372	1.00077	1.00091	1.0012	1.00374	1.00156	1.00074	1.00059	1.00111	0.999298	1.00026		329.86	1.0027	0.00029128	1.0012	1.00295	1.00384	1.00365	1.0037	1.00323	1.00255	1.00263	1.00208	1.00095	1.00297
336.77	1.00039	0.00068844	0.994063	1.00059	1.0008	1.00131	1.00304	1.00187	1.00078	1.00139	1.00028	0.999594	1.00062		334.86	1.00243	0.000312496	1.00116	1.00207	1.00377	1.00391	1.00302	1.00315	1.00234	1.00178	1.00211	1.00056	1.00279
341.77	1.0006	0.000602655	0.995407	1.0003	1.00054	1.00103	1.00389	1.00174	1.00108	1.0007	1.00113	1.00042	1.00039		339.87	1.00238	0.00031692	1.00147	1.00217	1.0032	1.00416	1.00254	1.0031	1.00244	1.00174	1.00206	1.00021	1.00313
346.77	1.00043	0.000659605	0.994472	1.00057	0.99993	1.00052	1.00338	1.00172	1.00135	1.00097	1.00108	1.00011	1.00057		344.88	1.00237	0.000272042	1.0016	1.00232	1.00335	1.00399	1.00211	1.00313	1.00236	1.00176	1.00206	1.00071	1.00271
351.77	1.00032	0.000634481	0.99465	1.00018	0.99976	1.00073	1.00329	1.00154	1.00091	1.00095	1.00105	1.00029	1.0002		349.88	1.00238	0.000305833	1.00111	1.00207	1.00341	1.00387	1.00273	1.00311	1.00236	1.00249	1.00196	1.00031	1.00278
356.83	1.00031	0.000651915	0.994663	1.0009	0.999837	1.00137	1.00353	1.00162	1.00094	1.00056	1.00051	0.999753	0.999778		354.89	1.00228	0.00033805	1.00045	1.00221	1.00323	1.00381	1.00312	1.00306	1.0024	1.00213	1.00181	1.00021	1.00265
361.78	1.00026	0.0006964	0.994154	1.00044	0.99979	1.00112	1.00373	1.00129	1.00107	1.00096	1.00069	1.00017	0.999481		360.02	1.00223	0.000325968	1.00071	1.00188	1.00362	1.00377	1.00255	1.00284	1.00227	1.00191	1.00178	1.0003	1.00291
366.78	1.00045	0.000637891	0.995006	1.00087	1.00019	1.00143	1.00366	1.00128	1.00163	1.00089	1.00042	1.00023	0.999308		364.9	1.00229	0.00030478	1.00116	1.00183	1.00342	1.00382	1.00328	1.00301	1.00211	1.00222	1.00194	1.00047	1.00194
371.79	1.00019	0.00068347	0.994439	1.00034	1.00008	1.00114	1.00381	1.00111	1.00137	1.00104	0.999829	0.999761	0.999194		369.89	1.00231	0.0003116	1.0008	1.00182	1.0035	1.00352	1.00307	1.00313	1.00252	1.00196	1.00236	1.00035	1.00234
376.79	1.0002	0.00069486	0.994106	1.00057	0.999767	1.00093	1.00353	1.00158	1.00137	1.00068	1.00023	0.999879	0.999544		374.98	1.00214	0.000333204	1.00145	1.00175	1.00361	1.00349	1.00318	1.00287	1.00211	1.00165	1.00163	0.999803	1.00196
381.79	1.00028	0.000673284	0.994482	1.00027	0.999831	1.0005	1.0036	1.00192	1.00136	1.00092	1.00056	1.00022	0.999474		379.91	1.00236	0.000307378	1.00134	1.0023	1.00371	1.00325	1.00339	1.00357	1.00184	1.00184	1.00218	1.00047	1.00209
386.8	1.0003	0.000661006	0.994925	1.00043	0.999831	1.00075	1.00409	1.00161	1.00131	1.00086	1.0004	0.999767	0.999287		384.9	1.00242	0.000299839	1.00143	1.00242	1.00389	1.00328	1.00275	1.00366	1.00209	1.00178	1.00226	1.00048	1.00262
391.8	1.00035	0.000657929	0.994697	1.00082	0.999782	1.00084	1.00373	1.00172	1.00135	1.00076	1.00027	0.99977	1.00011		389.9	1.00251	0.000328797	1.00137	1.00223	1.00413	1.00389	1.00329	1.0031	1.00204	1.00227	1.00224	1.00036	1.0027
396.8	1.00038	0.000575983	0.995529	1.00113	1.00025	1.00043	1.00358	1.00152	1.00079	1.00092	1.0002	0.99999	0.999888		394.91	1.00245	0.000281458	1.00123	1.00246	1.00377	1.00385	1.00282	1.00321	1.00238	1.00213	1.00202	1.0009	1.00214
401.81	1.00022	0.000701542	0.994062	1.00048	0.999878	1.00101	1.00319	1.00183	1.00133	1.00147	1.00024	0.999601	0.999317		399.91	1.00228	0.000292753	1.00133	1.00168	1.00358	1.00386	1.00244	1.00308	1.00236	1.00199	1.00223	1.00052	1.00194
406.81	1.00019	0.000701222	0.993953	1.00027	0.999799	1.00122	1.00316	1.00175	1.00106	1.00137	1.00021	0.999586	0.999737		404.92	1.00237	0.000284048	1.00156	1.0025	1.00388	1.00345	1.00212	1.00329	1.00249	1.00197	1.0021	1.00047	1.00229
411.83	1.00033	0.000719277	0.993918	1.00025	1.00001	1.00125	1.00311	1.0021	1.00106	1.0019	1.00065	0.999561	0.999805		409.93	1.00224	0.00030847	1.00122	1.00154	1.00379	1.00368	1.00241	1.00333	1.00221	1.00188	1.00209	1.00049	1.00202
416.81	1.00027	0.000732407	0.993765	1.00005	1.0003	1.0006	1.00321	1.0024	1.0009	1.00184	1.00031	0.999723	0.99985		414.93	1.00227	0.00031656	1.00085	1.0015	1.00344	1.00379	1.00291	1.00319	1.0015	1.00203	1.0023	1.00067	1.0028
421.82	1.00025	0.000739123	0.993852	0.999909	0.999794	1.00135	1.00352	1.00229	1.00082	1.00145	0.99993	0.999341	1.00052		419.93	1.00242	0.000313035	1.00138	1.00163	1.00368	1.0039	1.00263	1.00354	1.00214	1.00182	1.00231	1.00063	1.00301
426.96	1.00026	0.000679893	0.99435	1.0002	0.999849	1.00094	1.00291	1.0025	1.00102	1.0015	0.999969	0.999234	1.0004		424.94	1.00232	0.000272433	1.00145	1.0016	1.00373	1.00362	1.00197	1.00302	1.0025	1.00195	1.00258	1.00078	1.00232
431.82	1.00015	0.000792207	0.993314	1.00024	1.00029	1.00094	1.00386	1.00227	1.00045	1.0016	0.999817	0.999231	0.99964		429.93	1.00217	0.000303645	1.0012	1.00153	1.00303	1.00383	1.00188	1.0033	1.00236	1.00131	1.00229	1.00045	1.00264
436.83	1.00023	0.000775179	0.993703	0.999605	0.999851	1.00171	1.00351	1.00255	1.0007	1.00199	0.999856	0.999232	0.999779		434.94	1.00217	0.000319436	1.00101	1.00175	1.00342	1.00392	1.00144	1.00297	1.00251	1.00161	1.00205	1.00041	1.00276
441.83	1.00031	0.000850658	0.992854	0.999971	1.00061	1.00198	1.00358	1.00262	1.00087	1.00207	0.999854	0.999415	0.999553		439.94	1.00217	0.000314544	1.00098	1.00228	1.00305	1.00397	1.00182	1.00311	1.00215	1.00152	1.00219	1.00022	1.00261
446.83	1.00026	0.000776113	0.993622	0.999993	1.00049	1.00129	1.00361	1.00258	1.00081	1.00176	1.00012	0.999472	0.999163		444.95	1.00226	0.000335597	1.00068	1.00237	1.00361	1.00365	1.00197	1.00329	1.00261	1.00177	1.00209	1.00016	1.00265
451.83	1.00028	0.000804459	0.993321	0.999374	1.00029	1.00209	1.00339	1.00247	1.00124	1.00163	0.999891	1.00027	0.99912		449.96	1.00206	0.000319065	1.00056	1.00208	1.00339	1.0036	1.00206	1.00287	1.00216	1.00152	1.00202	1.00011	1.00225
456.84	1.0003	0.000847616	0.992631	1.00018	1.00058	1.0021	1.00348	1.00224	1.00105	1.00155	1.00009	1.00002	0.999409		454.96	1.00223	0.000315443	1.00103	1.00238	1.0033	1.00384	1.00227	1.00295	1.00238	1.00169	1.00207	1.00006	1.00262
461.84	1.00027	0.000785605	0.993269	0.999994	1.0003	1.00192	1.00324	1.00218	1.00133	1.00146	1.00017	0.999522	0.999557		459.96	1.00212	0.000336259	1.00094	1.00161	1.00323	1.00382	1.00296	1.00288	1.00227	1.00113	1.00215	1.00003	1.0023
466.84	1.00029	0.000769465	0.993605	0.999433	1.00038	1.00162	1.00381	1.00153	1.00129	1.00178	1.00007	1.00024	0.999442		464.96	1.00232	0.000350058	1.00109	1.00176	1.00323	1.00422	1.00285	1.00283	1.00363	1.00196	1.00182	1.00021	1.00193
471.86	1.00033	0.000748773	0.993994	0.999864	1.00027	1.00151	1.00373	1.00204	1.00138	1.00199	0.999772	0.999461	0.999597		469.97	1.00234	0.000343029	1.00176	1.00197	1.00333	1.00381	1.00339	1.00311	1.00289	1.00155	1.00192	0.999789	1.00225
															474.98	1.00238	0.000359544	1.00165	1.00145	1.00339	1.00431	1.00258	1.00321	1.00327	1.00149	1.00194	1.00006	1.00286

## Sheet: SFig. 1c
FRET Ratio Fold Change (Contrl Window 1/Control Window 2) No Stimulation									FRET Ratio Fold Change (Contrl Window 1/Control Window 2) (Relative Light Intensity=20)									FRET Ratio Fold Change (Contrl Window 1/Control Window 2) (Relative Light Intensity=100)
Stim Power	FRET Ratio Fold Change (C1/C2)	Fraction of cells (Plotted Data)	S.E.M.	Frac of Cells Biological Rep-1	Frac of Cells Biological Rep-2	Frac of Cells Biological Rep-3	Frac of Cells Biological Rep-4		Stim Power	FRET Ratio Fold Change (C1/C2)	Fraction of cells (Plotted Data)	S.E.M.	Frac of Cells Biological Rep-1	Frac of Cells Biological Rep-2	Frac of Cells Biological Rep-3	Frac of Cells Biological Rep-4		Stim Power	FRET Ratio Fold Change (C1/C2)	Fraction of cells (Plotted Data)	S.E.M.	Frac of Cells Biological Rep-1	Frac of Cells Biological Rep-2	Frac of Cells Biological Rep-3	Frac of Cells Biological Rep-4
0	0.95	0.000466853	0.000466853	0	0	0.00186741	0		20	0.95	0.000645995	0.000645995	0.00258398	0	0	0		100	0.95	0	0	0	0	0	0
	0.955	0	0	0	0	0	0			0.955	0	0	0	0	0	0			0.955	0	0	0	0	0	0
	0.96	0	0	0	0	0	0			0.96	0	0	0	0	0	0			0.96	0.000603865	0.000603865	0.00241546	0	0	0
	0.965	0	0	0	0	0	0			0.965	0	0	0	0	0	0			0.965	0.000234962	0.000234962	0	0	0.00093985	0
	0.97	0.000398334	0.000236685	0	0	0.000933707	0.000659631			0.97	0	0	0	0	0	0			0.97	0.00149896	0.000522215	0.00241546	0	0.0018797	0.00170068
	0.975	0.00318664	0.00206928	0	0.00917431	0.000933707	0.00263852			0.975	0.00142831	0.000849067	0	0	0.00335196	0.00236128			0.975	0.00192413	0.000714602	0.00241546	0	0.0018797	0.00340136
	0.98	0.00321632	0.0011828	0.00291971	0	0.00466853	0.00527704			0.98	0.00390093	0.00150706	0.00516796	0	0.00335196	0.00708383			0.98	0.00720197	0.00363806	0.00241546	0.0169492	0.00093985	0.0085034
	0.985	0.0183806	0.00343057	0.0131387	0.0275229	0.0130719	0.0197889			0.985	0.00787207	0.00101043	0.00516796	0.008	0.0100559	0.00826446			0.985	0.0178892	0.00274882	0.0169082	0.0254237	0.012218	0.0170068
	0.99	0.0623633	0.003585	0.0656934	0.0688073	0.0522876	0.0626649			0.99	0.0649346	0.00578195	0.0801034	0.064	0.0636872	0.0519481			0.99	0.0709374	0.00767969	0.0676329	0.0932203	0.0582707	0.0646259
	0.995	0.233725	0.0142273	0.239416	0.270642	0.220355	0.204485			0.995	0.239701	0.0245716	0.21447	0.312	0.204469	0.227863			0.995	0.182333	0.0119023	0.18599	0.152542	0.210526	0.180272
	1	0.375718	0.0153257	0.391241	0.33945	0.363212	0.408971			1	0.358036	0.045457	0.426357	0.224	0.392179	0.38961			1	0.388253	0.0157357	0.422705	0.347458	0.398496	0.384354
	1.005	0.219107	0.0152502	0.205839	0.197248	0.264239	0.209103			1.005	0.228684	0.0210957	0.180879	0.28	0.241341	0.212515			1.005	0.228814	0.00715071	0.207729	0.237288	0.232143	0.238095
	1.01	0.0610369	0.00357119	0.0540146	0.0688073	0.0560224	0.0653034			1.01	0.0710112	0.0028432	0.0775194	0.072	0.0636872	0.0708383			1.01	0.0742828	0.00645487	0.0676329	0.0932203	0.0648496	0.0714286
	1.015	0.0164944	0.000849253	0.0175182	0.0183486	0.0149393	0.0151715			1.015	0.020252	0.00746719	0.00516796	0.04	0.0134078	0.0224321			1.015	0.0156695	0.00216226	0.0193237	0.0169492	0.0093985	0.0170068
	1.02	0.00292165	0.00107212	0.00437956	0	0.00466853	0.00263852			1.02	0.0018108	0.000782862	0.00258398	0	0.00111732	0.00354191			1.02	0.00541931	0.00201523	0	0.00847458	0.00469925	0.0085034
	1.025	0.00122465	0.000732669	0.00291971	0	0	0.00197889			1.025	0.000837989	0.000837989	0	0	0.00335196	0			1.025	0.00168917	0.00075685	0.00241546	0	0.00093985	0.00340136
	1.03	0.000796669	0.000473371	0	0	0.00186741	0.00131926			1.03	0.000590319	0.000590319	0	0	0	0.00236128			1.03	0.000234962	0.000234962	0	0	0.00093985	0
	1.035	0.000233427	0.000233427	0	0	0.000933707	0			1.035	0.000295159	0.000295159	0	0	0	0.00118064			1.035	0	0	0	0	0	0
	1.04	0.000364964	0.000364964	0.00145985	0	0	0			1.04	0	0	0	0	0	0			1.04	0	0	0	0	0	0
	1.045	0	0	0	0	0	0			1.045	0	0	0	0	0	0			1.045	0	0	0	0	0	0
	1.05	0.000364964	0.000364964	0.00145985	0	0	0			1.05	0	0	0	0	0	0			1.05	0.000234962	0.000234962	0	0	0.00093985	0
	1.055	0	0	0	0	0	0			1.055	0	0	0	0	0	0			1.055	0	0	0	0	0	0
	1.06	0	0	0	0	0	0			1.06	0	0	0	0	0	0			1.06	0	0	0	0	0	0
	1.065	0	0	0	0	0	0			1.065	0	0	0	0	0	0			1.065	0	0	0	0	0	0
	1.07	0	0	0	0	0	0			1.07	0	0	0	0	0	0			1.07	0	0	0	0	0	0
	1.075	0	0	0	0	0	0			1.075	0	0	0	0	0	0			1.075	0.00211864	0.00211864	0	0.00847458	0	0
	1.08	0	0	0	0	0	0			1.08	0	0	0	0	0	0			1.08	0	0	0	0	0	0
	1.085	0	0	0	0	0	0			1.085	0	0	0	0	0	0			1.085	0.000234962	0.000234962	0	0	0.00093985	0
	1.09	0	0	0	0	0	0			1.09	0	0	0	0	0	0			1.09	0.00042517	0.00042517	0	0	0	0.00170068
	1.095	0	0	0	0	0	0			1.095	0	0	0	0	0	0			1.095	0	0	0	0	0	0
	1.1	0	0	0	0	0	0			1.1	0	0	0	0	0	0			1.1	0	0	0	0	0	0
	1.105	0	0	0	0	0	0			1.105	0	0	0	0	0	0			1.105	0	0	0	0	0	0
	1.11	0	0	0	0	0	0			1.11	0	0	0	0	0	0			1.11	0	0	0	0	0	0
	1.115	0	0	0	0	0	0			1.115	0	0	0	0	0	0			1.115	0	0	0	0	0	0
	1.12	0	0	0	0	0	0			1.12	0	0	0	0	0	0			1.12	0	0	0	0	0	0
	1.125	0	0	0	0	0	0			1.125	0	0	0	0	0	0			1.125	0	0	0	0	0	0
	1.13	0	0	0	0	0	0			1.13	0	0	0	0	0	0			1.13	0	0	0	0	0	0
	1.135	0	0	0	0	0	0			1.135	0	0	0	0	0	0			1.135	0	0	0	0	0	0
	1.14	0	0	0	0	0	0			1.14	0	0	0	0	0	0			1.14	0	0	0	0	0	0
	1.145	0	0	0	0	0	0			1.145	0	0	0	0	0	0			1.145	0	0	0	0	0	0
	1.15	0	0	0	0	0	0			1.15	0	0	0	0	0	0			1.15	0	0	0	0	0	0
