# Supplementary material for: Optogenetic control of receptors reveals distinct roles for actin- and Cdc42-dependent negative signals in chemotactic signal processing
Source: Nat Commun. 2021 Nov 16;12:6148. doi: 10.1038/s41467-021-26371-z (PMC8595684; doi:10.1038/s41467-021-26371-z)
Supplement: Supplementary file 10 — Source Data [file 41467_2021_26371_MOESM10_ESM.zip › Source data/Source Data - Supplementary Fig2.xlsx]

## Sheet: SFig. 2a
Time Delay Between Two Stimulations = 7 s (Relative Light Intensity=2.5)										Time Delay Between Two Stimulations = 7 s (Relative Light Intensity=5)										Time Delay Between Two Stimulations = 7 s (Relative Light Intensity=7.5)										Time Delay Between Two Stimulations = 7 s (Relative Light Intensity=10)
Time (s)	Mean FRET Ratio	S.E.M.	Well-1	Well-2	Well-3	Well-4	Well-5	Well-6		Time (s)	Mean FRET Ratio	S.E.M.	Well-1	Well-2	Well-3	Well-4	Well-5	Well-6		Time (s)	Mean FRET Ratio	S.E.M.	Well-1	Well-2	Well-3	Well-4	Well-5	Well-6		Time (s)	Mean FRET Ratio	S.E.M.	Well-1	Well-2	Well-3	Well-4	Well-5	Well-6	Well-7	Well-8	Well-9	Well-10	Well-11	Well-12	Well-13	Well-14	Well-15	Well-16	Well-17
-13.5	0.999483	0.000209755	0.998601	1.00013	0.999612	0.999691	0.999604	0.999259		-13.5	1.00004	0.000426353	0.998418	1.00127	1.00081	0.999462	0.999717	1.00059		-13.5	0.999945	0.000216368	1.00021	0.999377	0.999812	1.00084	0.999904	0.999519		-13.5	1.00006	0.0001491	0.999132	1.0005	1.00051	1.00022	0.999378	1.00091	1.00002	1.00107	1.00043	1.0004	0.999064	0.999495	1.00017	1.00011	1.00057	0.9994	1.00037
-12	0.999826	0.000160992	0.999065	1.00002	0.999957	1.00014	0.999748	1.00003		-12	1.00013	0.000270399	0.999859	1.00099	1.00021	0.999015	1.00048	1.00021		-12	1.00012	0.000135883	0.999951	1.00023	1.00069	0.999839	1.00019	0.999803		-12	0.999769	8.62576e-05	0.99969	1.00023	1.00049	0.999857	0.999321	0.999634	0.999675	0.99976	1.00058	0.99938	0.999089	1.00038	0.999493	0.999307	0.999348	0.998929	0.999394
-10.5	0.999809	0.000199184	0.999283	0.999858	1.00061	0.999369	0.999683	1.00005		-10.5	0.999909	0.000194335	1.00025	1.00036	1.00021	0.999408	0.999226	1.00001		-10.5	1.00019	0.000239167	1.00118	1.00064	0.999836	0.999738	0.999914	0.999821		-10.5	0.999884	9.1573e-05	0.999436	0.999604	0.99929	0.999955	0.999513	1.00042	0.999932	1.00052	1.00006	0.999823	0.999491	0.999861	1.00068	1.00055	0.999322	0.999884	0.999689
-9	1.00004	9.29189e-05	0.99998	1.00047	0.999934	1.00002	0.999789	1.00005		-9	1.0001	0.000141623	0.9995	1.00042	1.00028	1.00018	0.999871	1.00032		-9	1.00008	0.000189236	1.00089	0.999696	1.00023	0.999583	1.00007	0.99999		-9	0.999838	7.57202e-05	0.999827	0.999523	1.0002	0.999627	1.00003	1.00033	1.00036	0.99902	1.00087	0.999774	1.00002	0.999841	0.999802	0.999387	0.99992	0.999525	0.999835
-7.5	0.999937	0.000106406	0.999906	0.999724	0.999826	1.00022	0.999657	1.00029		-7.5	0.999978	0.00010192	0.999755	0.999865	0.999705	1.00003	1.00035	1.00017		-7.5	0.999954	0.000136794	0.999906	1.00046	1.00004	0.99965	0.999539	1.00013		-7.5	0.999918	7.46503e-05	0.999715	0.999879	0.999942	0.99976	0.999858	0.99983	0.999535	1.00028	0.999613	0.999583	0.99946	0.999791	1.00034	0.999357	1.00081	1.00049	0.999994
-6	0.999939	8.62812e-05	1.00009	0.999769	0.999697	0.999793	1.00021	1.00007		-6	0.999886	0.000115888	1.00003	1.00018	0.999763	1.00004	0.999929	0.999379		-6	0.999925	9.25282e-05	0.999708	0.999728	0.999726	1.0001	1.00018	1.00011		-6	1.00001	6.28184e-05	1.0003	0.999874	0.999769	1.00044	0.999812	0.999776	0.999972	0.99979	0.999931	0.99986	1.00046	0.999568	0.999436	0.999602	1.00063	0.999927	1.00013
-4.5	1.00005	0.000102663	1.00032	1.0001	0.999724	0.999821	1.00034	1.00003		-4.5	0.999838	0.000176365	1.00014	0.999314	1.00001	1.00038	0.999843	0.999343		-4.5	0.999858	0.000182025	0.999064	0.999647	1.00002	1.00007	1.00002	1.00033		-4.5	0.999962	9.51082e-05	1.00039	0.999781	0.999954	0.999721	0.999739	0.999684	0.999852	1.00021	0.999327	1.00021	1.00071	0.999938	1.00012	0.999643	0.999285	1.00036	1.00069
-3	1.00021	0.000152127	1.00084	0.999914	1.00014	1.00042	1.00018	0.999804		-3	1.00002	0.000164192	1.00022	0.999309	0.999782	1.00019	1.00027	1.00037		-3	0.999725	0.00015458	0.999317	0.999842	0.999918	1.00005	1.00004	0.999183		-3	1.00005	9.01e-05	0.999995	0.999746	1.00006	0.999884	1.00063	0.999853	1.00034	1.00018	0.99875	1.00037	1.00032	1.00011	0.999891	1.00016	1.00101	1.00005	1.00059
-1.5	1.00039	0.000155613	1.00102	1.00002	0.999982	1.00046	1.00033	1.00051		-1.5	1.00005	0.000253235	1.00107	0.999498	0.999597	1.00055	0.999828	0.999777		-1.5	1.00012	9.30184e-05	1.00002	1.0001	0.999813	1.00014	1.00013	1.00051		-1.5	1.00023	0.000105159	1.00051	1.00023	0.999879	1.0004	1.00105	0.999364	1.00031	0.999068	1.00025	1.00027	1.00064	1.00033	1.00045	1.00079	0.999871	1.0007	0.999758
0	1.00031	0.000154053	1.0009	1.00001	1.00052	1.00007	1.00046	0.999922		0	1.00005	0.000313328	1.00076	0.998807	0.999642	1.00075	1.00049	0.999842		0	1.00009	0.000123049	0.999759	1.00028	0.999909	0.999987	1.00001	1.0006		0	1.00028	0.000127858	1.001	1.00063	0.999913	1.00013	1.00067	1.0002	1.00001	1.00009	1.00019	1.00034	1.00074	1.00068	0.999624	1.00109	0.99924	1.00073	0.999549
2.8	1.00526	0.000522836	1.00694	1.00622	1.00545	1.0034	1.00428	1.00528		2.8	1.00792	0.000919002	1.00981	1.0043	1.01076	1.0072	1.00761	1.00782		2.8	1.01015	0.000786636	1.01059	1.01181	1.01178	1.00657	1.00978	1.01038		2.8	1.01427	0.000435279	1.01534	1.01495	1.01795	1.01708	1.01693	1.01451	1.016	1.01212	1.01168	1.01404	1.01473	1.01512	1.01671	1.01705	1.01565	1.01634	1.01807
4.3	1.01036	0.000974711	1.01297	1.01302	1.01104	1.00717	1.0087	1.00926		4.3	1.01492	0.00153335	1.01976	1.00918	1.01825	1.01339	1.01409	1.01485		4.3	1.01838	0.00111304	1.02061	1.0197	1.02115	1.01376	1.01749	1.01755		4.3	1.02551	0.000776217	1.02866	1.02942	1.02949	1.02952	1.02789	1.02609	1.02655	1.02246	1.02002	1.02396	1.02669	1.0296	1.02993	1.03052	1.02943	1.02788	1.02995
5.8	1.01586	0.00133277	1.01973	1.01992	1.01586	1.01242	1.0138	1.01346		5.8	1.02192	0.00221233	1.0289	1.01316	1.02619	1.02182	1.02043	1.02101		5.8	1.02721	0.00157448	1.03167	1.02919	1.02971	1.02086	1.02646	1.02536		5.8	1.03582	0.00115593	1.04252	1.04237	1.04199	1.04149	1.03863	1.03432	1.03458	1.02851	1.02596	1.02959	1.04096	1.04165	1.04243	1.04234	1.04053	1.03864	1.03948
8.6	1.01844	0.00145923	1.02355	1.02188	1.01831	1.01439	1.01647	1.01605		8.6	1.02606	0.00272502	1.03557	1.01537	1.02988	1.02607	1.0247	1.02478		8.6	1.03249	0.0017861	1.03894	1.0342	1.03419	1.02599	1.03124	1.0304		8.6	1.04178	0.0013736	1.04976	1.0491	1.04859	1.0457	1.04258	1.03844	1.03837	1.03118	1.0291	1.03201	1.04954	1.05009	1.05004	1.05009	1.0483	1.04459	1.04494
10.1	1.02115	0.00175051	1.0274	1.02484	1.02142	1.01614	1.01892	1.01815		10.1	1.02939	0.00298168	1.03906	1.0173	1.03435	1.02902	1.0281	1.02854		10.1	1.03628	0.00193259	1.04255	1.03798	1.03965	1.02926	1.03411	1.03412		10.1	1.04702	0.00147487	1.05569	1.05537	1.05369	1.05237	1.0479	1.04389	1.04505	1.03734	1.03458	1.03861	1.05537	1.05603	1.05583	1.05541	1.05236	1.0502	1.05083
11.6	1.02419	0.00204843	1.03208	1.02798	1.02396	1.01888	1.02209	1.02012		11.6	1.0328	0.0033314	1.04331	1.01904	1.03824	1.03315	1.03113	1.03195		11.6	1.0404	0.0020143	1.04743	1.04181	1.04305	1.03303	1.03957	1.03753		11.6	1.05136	0.00168762	1.06219	1.06092	1.05904	1.05722	1.0524	1.04707	1.04785	1.03956	1.03637	1.04001	1.06124	1.06159	1.06156	1.05994	1.05689	1.0555	1.05567
13.1	1.02338	0.00197814	1.03146	1.02654	1.02258	1.01852	1.02166	1.01951		13.1	1.03189	0.00342825	1.04285	1.01742	1.03608	1.03355	1.03061	1.03084		13.1	1.03861	0.00176835	1.04557	1.03978	1.03989	1.03262	1.03749	1.0363		13.1	1.04782	0.00176079	1.05988	1.05763	1.05487	1.05108	1.04691	1.04071	1.04112	1.03388	1.03125	1.03404	1.06004	1.05918	1.05907	1.05818	1.05463	1.0507	1.05066
14.6	1.02025	0.00158123	1.02637	1.02317	1.02011	1.01612	1.0183	1.0174		14.6	1.02701	0.00295458	1.03614	1.01419	1.03018	1.02883	1.0263	1.02644		14.6	1.03308	0.0015237	1.03893	1.03348	1.03467	1.02765	1.03228	1.03147		14.6	1.03956	0.00153122	1.05012	1.04723	1.04508	1.04246	1.03824	1.03304	1.03346	1.0272	1.02404	1.026	1.05114	1.04942	1.04921	1.04772	1.04475	1.04185	1.04046
16.1	1.01671	0.00118237	1.02187	1.01818	1.01618	1.01452	1.01516	1.01434		16.1	1.02225	0.00258544	1.03084	1.01132	1.02454	1.02332	1.02213	1.02136		16.1	1.02751	0.00117989	1.03198	1.02814	1.02855	1.02321	1.02691	1.0263		16.1	1.03181	0.00128301	1.04122	1.03858	1.03558	1.03361	1.03004	1.02537	1.02608	1.02122	1.01846	1.01982	1.04077	1.03985	1.03988	1.03821	1.03445	1.03366	1.03152
17.6	1.01403	0.000940947	1.01811	1.01524	1.01341	1.01215	1.01323	1.01205		17.6	1.01823	0.00217473	1.02458	1.00837	1.01978	1.01954	1.01854	1.01856		17.6	1.02232	0.000963558	1.02513	1.02301	1.02348	1.01808	1.0222	1.02199		17.6	1.0254	0.00107384	1.03319	1.03074	1.02841	1.02679	1.024	1.01966	1.02013	1.0153	1.01498	1.01522	1.03246	1.03093	1.03126	1.02961	1.02853	1.02654	1.02589
19.1	1.0119	0.000924188	1.01554	1.01346	1.01164	1.00958	1.01131	1.00986		19.1	1.01514	0.00191	1.02027	1.00645	1.01593	1.01778	1.01522	1.01522		19.1	1.01864	0.000659136	1.02074	1.01908	1.01889	1.01575	1.01876	1.0186		19.1	1.02028	0.000867357	1.02699	1.02438	1.02222	1.0205	1.01962	1.01562	1.01648	1.01234	1.01063	1.01133	1.02581	1.02531	1.02402	1.02351	1.02134	1.02045	1.01942
20.6	1.01081	0.000755591	1.01343	1.01249	1.01071	1.00936	1.01027	1.00857		20.6	1.01257	0.00177531	1.01676	1.00429	1.01269	1.01532	1.0135	1.01284		20.6	1.01527	0.00048138	1.01628	1.01551	1.0156	1.01295	1.01585	1.01544		20.6	1.01607	0.000750401	1.0218	1.01911	1.01794	1.01731	1.01433	1.01177	1.01118	1.00926	1.00796	1.0076	1.02023	1.01986	1.01965	1.0182	1.01644	1.01668	1.01491
22.1	1.00892	0.000855514	1.01182	1.01092	1.00925	1.00713	1.0076	1.0068		22.1	1.01036	0.00156743	1.01385	1.00299	1.01084	1.01294	1.01078	1.01076		22.1	1.01245	0.000544106	1.01403	1.01269	1.01244	1.00999	1.01298	1.01257		22.1	1.01254	0.00067824	1.01869	1.01572	1.01389	1.01246	1.01163	1.00884	1.00911	1.00627	1.00471	1.00666	1.01662	1.01553	1.01542	1.01471	1.0122	1.01248	1.01041
23.6	1.00776	0.000697096	1.01058	1.00883	1.00736	1.00653	1.00746	1.00582		23.6	1.00825	0.00153633	1.01099	1.00111	1.00846	1.01155	1.00939	1.008		23.6	1.00992	0.000384894	1.01008	1.01074	1.00941	1.00835	1.01093	1.00999		23.6	1.00955	0.000609388	1.01374	1.01175	1.01004	1.00929	1.00827	1.00643	1.00678	1.00374	1.00219	1.00238	1.01293	1.01224	1.01207	1.01111	1.01013	1.00902	1.00672
25.1	1.0066	0.000538568	1.00855	1.00726	1.0065	1.00651	1.00626	1.00452		25.1	1.0063	0.00149754	1.0095	0.999593	1.00584	1.00968	1.00693	1.00622		25.1	1.00777	0.000388568	1.00795	1.00848	1.00766	1.00597	1.00863	1.00792		25.1	1.00666	0.00058644	1.01041	1.00783	1.00651	1.00595	1.00497	1.00372	1.00252	1.00071	1.00096	1.00002	1.01054	1.00848	1.00831	1.00832	1.005	1.006	1.00341
26.6	1.00526	0.000638923	1.00814	1.00538	1.00497	1.00453	1.00508	1.00345		26.6	1.00458	0.00136445	1.00702	0.998782	1.00323	1.00817	1.00584	1.00442		26.6	1.0057	0.000366393	1.0055	1.00597	1.00482	1.00463	1.00633	1.00696		26.6	1.00402	0.000568085	1.00827	1.00591	1.00414	1.00315	1.00226	1.00037	1.00034	0.998172	0.999319	0.997755	1.00713	1.00596	1.00646	1.00475	1.00331	1.00309	1.00101
28.1	1.00426	0.000513729	1.00629	1.00434	1.00383	1.00467	1.00396	1.00244		28.1	1.00296	0.00131921	1.00519	0.997524	1.00143	1.00669	1.00415	1.00278		28.1	1.00344	0.000453503	1.00217	1.00433	1.00243	1.0028	1.00481	1.00411		28.1	1.00185	0.000520344	1.00548	1.0031	1.00155	1.00174	0.999753	0.999223	0.998395	0.997426	0.996169	0.997114	1.00453	1.00339	1.00338	1.00281	1.00096	1.00058	0.998653
29.6	1.00335	0.000505073	1.0055	1.00374	1.00281	1.00326	1.00306	1.00177		29.6	1.00152	0.00130236	1.0036	0.996299	0.999777	1.00539	1.00263	1.00144		29.6	1.00183	0.000463947	1.00052	1.0024	1.00066	1.00136	1.00289	1.00313		29.6	0.999795	0.000499456	1.00365	1.00093	0.999532	0.999676	0.997811	0.996644	0.997077	0.995576	0.99553	0.994845	1.00274	1.00087	1.00109	0.998771	0.998847	0.998725	0.996362
31.1	1.00248	0.000504761	1.00456	1.00189	1.00197	1.00338	1.00181	1.00128		31.1	1.00024	0.00129019	1.00183	0.995446	0.997824	1.00423	1.00187	1.00024		31.1	1.00006	0.000503302	0.99821	1.0008	0.998987	1.00034	1.00155	1.00049		31.1	0.998448	0.000442384	1.00156	0.99794	0.998505	0.997964	0.997692	0.995405	0.995532	0.995544	0.994613	0.995004	1.00146	0.999639	0.998593	0.998763	0.997814	0.997215	0.994793
32.6	1.00225	0.000529238	1.00388	1.00216	1.00223	1.00337	1.00163	1.00023		32.6	0.999225	0.00119427	1.00058	0.994738	0.997359	1.00317	1.00052	0.998978		32.6	0.998929	0.000440247	0.997833	0.999242	0.997538	0.998994	1.0004	0.999565		32.6	0.997195	0.000409618	1.00018	0.997491	0.99699	0.996099	0.995655	0.995349	0.995156	0.994318	0.994122	0.994368	1.00127	0.997882	0.997121	0.997273	0.996164	0.996171	0.993765
34.1	1.00153	0.000490688	1.00288	1.0014	1.00158	1.00271	1.00101	0.999607		34.1	0.998421	0.00124403	0.999558	0.994098	0.995864	1.00224	1.00071	0.998062		34.1	0.997717	0.000496116	0.996274	0.99793	0.996379	0.997752	0.999344	0.998623		34.1	0.995853	0.00041452	0.998935	0.996087	0.99519	0.994624	0.994692	0.994177	0.993433	0.993697	0.993701	0.992963	0.997904	0.99644	0.995377	0.995925	0.994581	0.994565	0.992608
35.6	1.0007	0.000523358	1.00208	1.00035	1.0004	1.00226	1.00031	0.998828		35.6	0.997509	0.00117807	0.998428	0.993221	0.995635	1.00161	0.998913	0.997245		35.6	0.996551	0.000552804	0.994468	0.996808	0.99543	0.997055	0.998137	0.99741		35.6	0.994985	0.000356343	0.998005	0.994921	0.994526	0.993697	0.993531	0.993645	0.993174	0.993561	0.993031	0.993771	0.996926	0.995454	0.995507	0.994893	0.993819	0.992927	0.991803
37.1	1.00028	0.000495393	1.00188	0.999933	1.00103	1.00081	0.999562	0.998454		37.1	0.996873	0.00119909	0.997982	0.992339	0.994918	1.00087	0.998092	0.99703		37.1	0.995528	0.00069416	0.993118	0.996028	0.993804	0.996241	0.997557	0.996422		37.1	0.994404	0.000350944	0.997145	0.994	0.99362	0.992977	0.992742	0.993202	0.993753	0.993267	0.992389	0.993461	0.998094	0.995323	0.994516	0.994027	0.992487	0.993071	0.990677
38.6	1.00024	0.000561057	1.00133	0.999702	1.00061	1.002	0.999653	0.998146		38.6	0.996189	0.00115852	0.997119	0.992239	0.993828	1.00023	0.99757	0.996151		38.6	0.994919	0.000770321	0.991835	0.995334	0.993498	0.995707	0.996693	0.996445		38.6	0.99374	0.000338666	0.996419	0.993766	0.992865	0.992529	0.992803	0.99275	0.992494	0.992832	0.992623	0.993121	0.996009	0.994089	0.994185	0.993873	0.99176	0.992184	0.990118
40.1	0.999693	0.000542529	1.00077	0.999129	0.999431	1.00167	0.999243	0.997913		40.1	0.99584	0.00127107	0.996817	0.991613	0.992941	1.00018	0.997372	0.996117		40.1	0.994325	0.000707715	0.991902	0.994665	0.992593	0.994726	0.996205	0.995856		40.1	0.993252	0.000369731	0.995846	0.992282	0.992521	0.991714	0.992289	0.992511	0.992249	0.993285	0.992653	0.992039	0.995383	0.993934	0.993493	0.992801	0.991215	0.991733	0.989569
41.6	0.99979	0.000642692	1.00112	0.998923	1.00066	1.00163	0.998771	0.99763		41.6	0.995192	0.00121782	0.996038	0.991241	0.992269	0.999324	0.996752	0.995526		41.6	0.993913	0.000652471	0.991531	0.993899	0.992736	0.99415	0.995786	0.995378		41.6	0.992774	0.000326994	0.995363	0.992028	0.991966	0.991312	0.992075	0.991833	0.992082	0.992854	0.992488	0.991902	0.996556	0.993393	0.992919	0.992551	0.99082	0.991029	0.989588
43.1	0.999534	0.000465887	0.999884	0.998774	1.00015	1.0013	0.998989	0.99811		43.1	0.994902	0.00113794	0.995242	0.990943	0.992759	0.998873	0.996536	0.995058		43.1	0.993371	0.000658339	0.990832	0.993106	0.99235	0.994131	0.995192	0.994617		43.1	0.992304	0.000304866	0.995271	0.991383	0.991817	0.991187	0.991864	0.992077	0.99196	0.991823	0.991942	0.992011	0.994328	0.992158	0.992937	0.99095	0.990435	0.991351	0.989107
44.6	0.999124	0.000619654	0.999909	0.99833	1	1.00131	0.997781	0.997414		44.6	0.994617	0.00119817	0.995685	0.990192	0.992501	0.998594	0.996049	0.994683		44.6	0.992919	0.000626017	0.990697	0.992649	0.991782	0.993479	0.994917	0.99399		44.6	0.992236	0.000327438	0.994242	0.991777	0.991671	0.992099	0.992362	0.991947	0.992918	0.992705	0.991915	0.992152	0.994376	0.991969	0.99159	0.991068	0.989753	0.991165	0.988552
46.1	0.998918	0.000486026	0.999827	0.998338	0.9996	1.00043	0.997751	0.997568		46.1	0.994466	0.00119095	0.995026	0.990075	0.992344	0.998222	0.996548	0.994581		46.1	0.992465	0.000819011	0.989325	0.992634	0.990965	0.993187	0.994803	0.993878		46.1	0.991859	0.000282663	0.994718	0.991067	0.991088	0.991058	0.992611	0.991826	0.99154	0.991751	0.991981	0.993191	0.994103	0.992403	0.990906	0.990792	0.990469	0.991136	0.988757
47.6	0.998937	0.000561477	0.999443	0.998116	0.999422	1.00109	0.998465	0.997086		47.6	0.994259	0.0011915	0.994591	0.989705	0.992484	0.998065	0.996279	0.994429		47.6	0.992211	0.000845338	0.98917	0.992011	0.990545	0.993105	0.994734	0.993698		47.6	0.991929	0.000323795	0.994587	0.990504	0.991544	0.990825	0.99196	0.992166	0.992089	0.991731	0.992278	0.992999	0.993618	0.99221	0.991485	0.990828	0.990415	0.990664	0.988463
49.1	0.998629	0.00054534	0.999457	0.99791	0.999325	1.00022	0.998379	0.996477		49.1	0.99409	0.00137398	0.994426	0.989373	0.991857	0.999336	0.995418	0.994129		49.1	0.991931	0.000778248	0.988818	0.992874	0.990528	0.992817	0.994056	0.992494		49.1	0.99167	0.000310275	0.994298	0.990465	0.991164	0.990996	0.991329	0.991584	0.992518	0.991863	0.99334	0.993289	0.99358	0.992083	0.990338	0.990958	0.989833	0.990701	0.987883
50.6	0.998773	0.000602387	0.999392	0.998048	0.999524	1.00068	0.998619	0.996375		50.6	0.993645	0.00123466	0.994235	0.989581	0.990965	0.997688	0.995949	0.993451		50.6	0.991641	0.000881589	0.987876	0.992428	0.990485	0.992566	0.994012	0.992482		50.6	0.991597	0.00032892	0.994299	0.990559	0.991099	0.990965	0.991257	0.991585	0.992224	0.992816	0.992466	0.992961	0.993193	0.991851	0.990796	0.9905	0.990067	0.990289	0.988384
52.1	0.998726	0.000605134	0.999465	0.997368	0.999071	1.00106	0.998377	0.997017		52.1	0.993956	0.0013297	0.994057	0.989313	0.991722	0.998733	0.995868	0.994047		52.1	0.991762	0.000843229	0.988414	0.992136	0.990279	0.992557	0.994061	0.993127		52.1	0.9915	0.000350218	0.99398	0.99038	0.990913	0.990607	0.991204	0.991379	0.992392	0.992383	0.993026	0.993506	0.994451	0.991723	0.990669	0.990427	0.989061	0.990732	0.987875
53.6	0.998293	0.000436065	0.998258	0.997368	0.999035	0.999889	0.998235	0.996971		53.6	0.993691	0.0013861	0.993793	0.988419	0.991845	0.998307	0.99595	0.993829		53.6	0.991451	0.00077537	0.988357	0.991945	0.990217	0.992227	0.993821	0.99214		53.6	0.991487	0.000351826	0.993807	0.990327	0.99061	0.990101	0.991232	0.991682	0.992714	0.992066	0.992289	0.993555	0.994301	0.991605	0.99009	0.990506	0.990366	0.99071	0.987745
55.1	0.998612	0.000447316	0.998972	0.99839	0.999203	1.00003	0.998289	0.996783		55.1	0.993305	0.00129604	0.993432	0.988332	0.991238	0.997302	0.995518	0.994011		55.1	0.991218	0.000878375	0.987688	0.992149	0.98986	0.991856	0.993893	0.991864		55.1	0.991423	0.000314722	0.993573	0.991099	0.990519	0.990664	0.992002	0.992525	0.992535	0.992585	0.993353	0.993071	0.994356	0.991513	0.991067	0.989904	0.99027	0.990297	0.988988
56.6	0.998657	0.000471432	0.99902	0.998702	0.998874	1.00021	0.998496	0.996644		56.6	0.993269	0.00128788	0.99382	0.988404	0.99095	0.997142	0.995545	0.993754		56.6	0.991189	0.000870714	0.987881	0.991621	0.989703	0.992115	0.994058	0.991756		56.6	0.991368	0.000324977	0.993837	0.990029	0.990393	0.990426	0.991774	0.991873	0.992231	0.992187	0.992184	0.993896	0.994138	0.991226	0.991316	0.990994	0.990329	0.99032	0.988139
58.1	0.998319	0.000646367	0.999275	0.997447	0.999105	1.00014	0.998265	0.995686		58.1	0.993221	0.00135434	0.993672	0.987869	0.99102	0.996942	0.995855	0.993965		58.1	0.991158	0.000768041	0.988206	0.991849	0.989941	0.991882	0.993697	0.991375		58.1	0.99123	0.000291599	0.993782	0.990635	0.990915	0.99032	0.991772	0.991486	0.992534	0.992914	0.992366	0.993419	0.992861	0.991323	0.990811	0.989687	0.990692	0.990446	0.988274
59.6	0.998164	0.000512909	0.998341	0.997504	0.998445	1.00025	0.998003	0.99644		59.6	0.993402	0.0013932	0.993843	0.988128	0.991158	0.997898	0.995598	0.99379		59.6	0.991127	0.000854551	0.987864	0.991805	0.989702	0.991766	0.99397	0.991653		59.6	0.991272	0.000311473	0.993608	0.990046	0.99086	0.990709	0.99177	0.992344	0.992447	0.993236	0.992801	0.992581	0.992755	0.991137	0.989775	0.99096	0.99061	0.991123	0.988325
61.1	0.998753	0.000674663	0.999237	0.997812	0.998942	1.00162	0.998127	0.996783		61.1	0.993241	0.00131117	0.993259	0.987966	0.991376	0.997	0.99542	0.994423		61.1	0.990979	0.000809599	0.98767	0.991303	0.989887	0.991494	0.993397	0.992122		61.1	0.991382	0.000338785	0.993681	0.990804	0.990784	0.990713	0.991909	0.992487	0.992805	0.993635	0.993152	0.993811	0.994195	0.991115	0.98999	0.991033	0.989412	0.990677	0.988351
62.6	0.998819	0.000513827	0.999346	0.998529	0.999331	1.00058	0.99829	0.996838		62.6	0.993227	0.00143905	0.993731	0.987663	0.991384	0.997893	0.995619	0.993069		62.6	0.990761	0.000871291	0.987169	0.991413	0.989608	0.991131	0.993347	0.9919		62.6	0.991536	0.000325663	0.993784	0.990887	0.990917	0.990883	0.991814	0.991753	0.992859	0.993479	0.993651	0.994475	0.993071	0.990745	0.991008	0.99121	0.99017	0.990505	0.989466
64.1	0.998147	0.000564942	0.998223	0.997144	0.998576	1.00056	0.997784	0.996593		64.1	0.993352	0.00144017	0.993599	0.987565	0.991424	0.997763	0.995522	0.994237		64.1	0.991114	0.000868589	0.987428	0.991817	0.990006	0.991556	0.99342	0.99246		64.1	0.991465	0.000342499	0.993773	0.990526	0.990645	0.990758	0.991609	0.992682	0.992815	0.992686	0.993837	0.994184	0.992953	0.990686	0.990977	0.991355	0.990727	0.990123	0.988655
65.6	0.998448	0.000493056	0.998617	0.997872	0.998664	1.00042	0.998391	0.99672		65.6	0.993373	0.00146633	0.993141	0.987445	0.99179	0.997541	0.996392	0.993932		65.6	0.990864	0.000972847	0.98661	0.992038	0.989889	0.991509	0.993501	0.991633		65.6	0.991525	0.000333435	0.993726	0.990568	0.990784	0.990902	0.991643	0.992793	0.993409	0.993581	0.993556	0.994381	0.993036	0.990763	0.990433	0.991611	0.99019	0.990582	0.989259
67.1	0.998864	0.000416148	0.99874	0.998292	0.99941	1.00016	0.99934	0.99724		67.1	0.99334	0.00142652	0.993364	0.987238	0.992271	0.997356	0.99581	0.994002		67.1	0.991251	0.00096269	0.986824	0.99193	0.991031	0.991509	0.993721	0.992488		67.1	0.991634	0.000345694	0.99369	0.990537	0.990768	0.990843	0.992071	0.992228	0.99369	0.993657	0.99364	0.994858	0.993024	0.990664	0.99101	0.99144	0.990424	0.990614	0.989002
68.6	0.9985	0.000448555	0.998651	0.998025	0.999237	0.999972	0.998366	0.996751		68.6	0.99355	0.00146222	0.993337	0.987376	0.992343	0.997235	0.99679	0.994217		68.6	0.991058	0.00102534	0.98649	0.992196	0.990203	0.991564	0.993738	0.992158		68.6	0.991702	0.000337924	0.993916	0.990487	0.991217	0.990854	0.992225	0.992542	0.993402	0.992904	0.994202	0.993807	0.993115	0.991318	0.991249	0.991664	0.990206	0.990831	0.988955
70.1	0.998586	0.000576537	0.999163	0.997761	0.999406	1.00057	0.998048	0.996569		70.1	0.993476	0.00153904	0.99338	0.987192	0.991588	0.997467	0.996826	0.994402		70.1	0.990955	0.000945621	0.986786	0.991365	0.991074	0.991051	0.993946	0.991512		70.1	0.99168	0.000343553	0.994005	0.990653	0.990927	0.990937	0.992198	0.992604	0.993436	0.993597	0.99438	0.995337	0.993237	0.99016	0.99129	0.990898	0.990324	0.991418	0.989581
71.6	0.998714	0.000635286	0.998686	0.997664	0.999749	1.00107	0.998475	0.996637		71.6	0.993786	0.00151764	0.993878	0.987312	0.992601	0.997623	0.997081	0.994221		71.6	0.991017	0.0011298	0.985892	0.992015	0.991179	0.990806	0.994162	0.992051		71.6	0.991995	0.000381161	0.994052	0.990455	0.991449	0.990928	0.992755	0.993059	0.993788	0.993107	0.994073	0.994972	0.994768	0.991281	0.991036	0.990845	0.99082	0.991437	0.989852
73.1	0.998798	0.000680486	0.998588	0.997258	0.999444	1.00132	0.999456	0.996729		73.1	0.993365	0.00148681	0.99361	0.986809	0.992518	0.997468	0.995619	0.994164		73.1	0.991315	0.00106859	0.986473	0.992164	0.991242	0.991985	0.994404	0.991622		73.1	0.992049	0.000360067	0.9941	0.991064	0.991908	0.991919	0.993121	0.993563	0.992943	0.993338	0.994748	0.994069	0.994617	0.990008	0.991137	0.991782	0.990378	0.991049	0.99034
74.6	0.998884	0.000517396	0.998845	0.998617	1.00005	1.00047	0.998388	0.996929		74.6	0.993626	0.00147158	0.9935	0.987133	0.992866	0.997555	0.995994	0.994706		74.6	0.991224	0.00112376	0.9862	0.991834	0.991353	0.990912	0.994414	0.992631		74.6	0.992074	0.000319792	0.994096	0.991316	0.992181	0.992198	0.993002	0.993036	0.993196	0.994514	0.994276	0.995674	0.993498	0.990322	0.991372	0.991608	0.99149	0.991812	0.989766
76.1	0.999009	0.000582901	0.998856	0.998257	0.999879	1.00112	0.999018	0.996917		76.1	0.993486	0.00152782	0.993473	0.986946	0.992139	0.997414	0.996502	0.994442		76.1	0.99136	0.00104919	0.986853	0.992253	0.991226	0.990639	0.994429	0.99276		76.1	0.992242	0.000349295	0.994368	0.990532	0.991528	0.991999	0.993008	0.993817	0.994142	0.993272	0.994434	0.995717	0.99381	0.991035	0.991099	0.991932	0.991358	0.991693	0.990318
77.6	0.998753	0.000591948	0.998786	0.997782	0.999716	1.00066	0.999038	0.996535		77.6	0.993345	0.00146639	0.993165	0.987249	0.992028	0.997411	0.996298	0.993917		77.6	0.99141	0.0011495	0.98604	0.992311	0.991114	0.991903	0.994067	0.993022		77.6	0.992279	0.000330439	0.99441	0.990751	0.991858	0.992621	0.993014	0.992898	0.993841	0.993654	0.994661	0.995502	0.995135	0.990651	0.992243	0.991477	0.991485	0.991315	0.991596
79.1	0.998878	0.000565782	0.99884	0.997749	0.999932	1.00063	0.99924	0.996876		79.1	0.993703	0.00167076	0.993447	0.986334	0.992826	0.997747	0.997009	0.994855		79.1	0.991246	0.00114378	0.986102	0.992155	0.991484	0.99059	0.99414	0.993007		79.1	0.992499	0.000323429	0.994173	0.991166	0.99267	0.992458	0.992804	0.994043	0.994387	0.994415	0.99549	0.995596	0.995247	0.991304	0.991757	0.991839	0.991139	0.992134	0.990276
80.6	0.998856	0.000479397	0.999079	0.997497	0.999545	1.00049	0.999023	0.997502		80.6	0.993956	0.00160568	0.993439	0.987226	0.99266	0.998189	0.997316	0.994905		80.6	0.991594	0.00128578	0.985541	0.992063	0.992149	0.991927	0.994747	0.993136		80.6	0.992702	0.000372305	0.99419	0.99194	0.992573	0.992556	0.993648	0.993712	0.994702	0.993676	0.995548	0.996612	0.995253	0.991065	0.991139	0.991725	0.990844	0.992165	0.991514
82.1	0.998661	0.000473872	0.998699	0.997784	0.999568	1.00017	0.998778	0.99697		82.1	0.993866	0.00172037	0.993171	0.986286	0.993473	0.99784	0.997608	0.994816		82.1	0.991772	0.00136055	0.985201	0.99322	0.992349	0.992028	0.994493	0.993341		82.1	0.99278	0.000365736	0.994752	0.992098	0.992434	0.992359	0.993663	0.994443	0.994765	0.994384	0.995314	0.996286	0.995221	0.990671	0.992219	0.991466	0.991884	0.992578	0.990732
[truncated: 13 more columns]

## Sheet: SFig. 2b
Time Delay Between Two Stimulations=13 s (Relative Light Intensity=2.5)											Time Delay Between Two Stimulations=13 s (Relative Light Intensity=5)										Time Delay Between Two Stimulations=13 s (Relative Light Intensity=7.5)										Time Delay Between Two Stimulations=13 s (Relative Light Intensity=10)
Time (s)	Mean FRET Ratio	S.E.M.	Well-1	Well-2	Well-3	Well-4	Well-5	Well-6	Well-7		Time (s)	Mean FRET Ratio	S.E.M.	Well-1	Well-2	Well-3	Well-4	Well-5	Well-6		Time (s)	Mean FRET Ratio	S.E.M.	Well-1	Well-2	Well-3	Well-4	Well-5	Well-6		Time (s)	Mean FRET Ratio	S.E.M.	Well-1	Well-2	Well-3	Well-4	Well-5	Well-6
-13.5	0.999545	0.000419131	1.00088	0.998854	0.998068	0.998381	0.999799	1.00042	1.00042		-13.5	1.0001	0.000347693	1.00104	0.99927	1.00116	1.00015	0.999182	0.999792		-13.5	0.999813	0.000389399	1.00137	1.00025	0.998992	0.999919	0.999642	0.998704		-13.5	0.999822	0.000205742	1	0.999552	1.00035	0.999875	0.998959	1.00019
-12	0.999749	0.000144373	1.00016	0.99935	0.999616	0.999814	0.999372	0.999588	1.00035		-12	0.999959	0.000110963	0.999534	1.00032	0.99998	1.00001	0.999787	1.00013		-12	1.00023	0.000271567	1.00142	1.00024	1.00012	0.999671	1.0004	0.999562		-12	0.999985	0.000131562	1.0005	0.999987	0.999936	0.999853	0.99952	1.00011
-10.5	0.999818	0.00015884	0.99928	1.00046	1.00004	0.999968	0.9998	0.999888	0.999291		-10.5	0.999874	7.63908e-05	0.999516	0.999829	0.999988	0.999976	1.00001	0.999928		-10.5	0.999868	0.000164317	1.0005	0.999663	1.00025	0.999509	0.99965	0.999643		-10.5	0.999679	0.000218551	0.999598	1.00045	0.999789	0.998922	1.00001	0.999307
-9	0.999984	0.000183713	0.999292	0.999481	1.00043	0.999977	0.999819	1.00031	1.00057		-9	0.999935	0.000118657	0.999727	0.999877	1.00003	1.0001	0.999526	1.00035		-9	0.999872	0.00014396	1.00044	0.999425	0.999637	1.00007	0.999871	0.999791		-9	1.00002	0.000129642	0.999546	1.00032	1.00017	1.00028	1.00011	0.999715
-7.5	1.00009	0.000168256	1.00007	1.00071	0.999912	1.00031	1.00047	0.999807	0.999383		-7.5	0.999973	0.0001779	1.00015	1.00027	1.00009	0.999111	1.00025	0.999975		-7.5	1.00027	0.00014174	0.999963	1.00062	1.00014	1.00022	1.00076	0.99991		-7.5	0.999789	0.000184624	0.999842	0.99901	1.00035	0.99992	1.00001	0.999606
-6	0.999943	0.000142647	0.99992	0.99981	1.00039	1.00046	0.999885	0.999765	0.999367		-6	0.999861	8.39211e-05	0.999577	1.00002	0.999971	1.00011	0.999746	0.999738		-6	0.999957	0.000120954	0.999616	1.00045	0.999939	0.999948	0.999705	1.00008		-6	0.999882	0.000188303	1.0001	0.999386	0.99964	1.00016	1.00055	0.999452
-4.5	1.00007	9.22072e-05	1.00001	1.00027	1.0003	1.00023	1.00008	1	0.99959		-4.5	1.00016	0.000135055	0.9998	1.00051	0.999946	1.00051	0.999846	1.00033		-4.5	0.999951	0.000166789	0.999563	0.999666	1.00009	1.00045	0.999559	1.00037		-4.5	1.00022	0.000166572	0.999787	1.00077	1.00003	1.00011	1.00068	0.999946
-3	1.0002	7.15134e-05	0.999919	1.0002	1.00024	1.00016	1.0001	1.00025	1.00055		-3	1.00007	0.000218246	1.00073	0.999454	0.999613	0.999728	1.0005	1.00038		-3	0.999739	0.000120927	0.999316	0.999566	1.00015	0.999636	0.999813	0.999948		-3	1.00009	0.000173144	0.999831	0.99998	0.999573	0.99995	1.00061	1.0006
-1.5	1.00019	0.000137186	1.00017	1.00038	1.00027	1.00029	1.00059	0.999431	1.00022		-1.5	1.00001	0.000182771	0.999886	1.00039	0.999384	1.00014	1.00059	0.999697		-1.5	1.00014	0.00029579	0.998945	0.999916	1.00016	1.00007	1.00071	1.00104		-1.5	1.00017	0.000176381	1.00051	0.999746	0.999825	1.00035	0.999819	1.00077
0	1.0004	7.96702e-05	1.0003	1.00048	1.00074	1.00041	1.00008	1.00054	1.00027		0	1.00006	0.000123265	1.00004	1.00007	0.999838	1.00016	1.00056	0.999684		0	1.00016	0.000293943	0.998876	1.00021	1.00052	1.00051	0.999892	1.00095		0	1.00034	0.000145384	1.00028	1.0008	1.00033	1.00058	0.999739	1.00029
2.8	1.00518	0.000429898	1.00518	1.00625	1.00659	1.00603	1.00401	1.00376	1.00446		2.8	1.00851	0.000650439	1.00986	1.00904	1.01024	1.0062	1.00871	1.00702		2.8	1.00944	0.00126376	1.0043	1.01373	1.01078	1.00848	1.01003	1.00932		2.8	1.01222	0.000646239	1.01428	1.01304	1.01309	1.0098	1.01134	1.01174
4.3	1.01021	0.000762097	1.01043	1.01259	1.01274	1.01051	1.00716	1.00888	1.00916		4.3	1.01572	0.00105736	1.01971	1.01651	1.01704	1.01286	1.01506	1.01314		4.3	1.01759	0.00175186	1.01031	1.0233	1.01992	1.01664	1.01783	1.01751		4.3	1.02177	0.00107966	1.02572	1.02249	1.02316	1.01799	1.02056	1.02071
5.8	1.01579	0.00108855	1.01682	1.02001	1.01843	1.01565	1.01177	1.01456	1.01329		5.8	1.02364	0.00145379	1.02982	1.02433	1.02443	1.02025	1.02283	1.02019		5.8	1.02546	0.00222252	1.01565	1.03185	1.02841	1.02479	1.02684	1.02521		5.8	1.03084	0.00128498	1.03563	1.03176	1.03213	1.02652	1.03044	1.02854
7.3	1.01728	0.00115313	1.0182	1.02235	1.01987	1.01628	1.01372	1.01586	1.01465		7.3	1.02566	0.00154625	1.03238	1.02627	1.0259	1.0222	1.02525	1.02192		7.3	1.02791	0.00229107	1.01763	1.0343	1.03091	1.02749	1.02922	1.02794		7.3	1.03376	0.00144109	1.03979	1.0343	1.03415	1.02977	1.03389	1.03066
8.8	1.01507	0.0008954	1.01532	1.01921	1.01708	1.01434	1.01231	1.01379	1.01345		8.8	1.02344	0.0013382	1.02942	1.02381	1.02343	1.02066	1.02306	1.02027		8.8	1.0258	0.00214121	1.0162	1.03182	1.02849	1.02529	1.02709	1.0259		8.8	1.03185	0.00143053	1.03789	1.03231	1.03293	1.02825	1.03106	1.02868
10.3	1.01271	0.000675531	1.01282	1.0157	1.0142	1.01199	1.01023	1.01238	1.01161		10.3	1.01988	0.0011171	1.02494	1.02017	1.01965	1.01755	1.01955	1.01741		10.3	1.02194	0.0018784	1.01301	1.02582	1.02421	1.02211	1.02436	1.02213		10.3	1.02706	0.00128662	1.03239	1.02767	1.0273	1.02328	1.02719	1.02451
11.8	1.01045	0.000596706	1.01064	1.01301	1.01193	1.00965	1.00832	1.00954	1.01006		11.8	1.01656	0.000910058	1.02073	1.01696	1.016	1.01474	1.01622	1.01468		11.8	1.01834	0.00180713	1.00961	1.0222	1.01994	1.01907	1.02013	1.01908		11.8	1.02261	0.000926162	1.02683	1.02258	1.02308	1.02056	1.02158	1.02105
14.6	1.0136	0.000834725	1.01363	1.01699	1.01567	1.01366	1.01045	1.01296	1.01182		14.6	1.0208	0.0013332	1.02624	1.02213	1.02111	1.01798	1.02027	1.0171		14.6	1.02259	0.00223756	1.0125	1.02849	1.02595	1.02202	1.02395	1.02265		14.6	1.02738	0.0012265	1.03209	1.02899	1.02775	1.0234	1.02658	1.02545
16.1	1.01823	0.00110886	1.01883	1.0226	1.02128	1.01817	1.01454	1.01645	1.01576		16.1	1.02755	0.00160341	1.03433	1.02804	1.02866	1.02479	1.02654	1.02296		16.1	1.02922	0.00264157	1.01694	1.03581	1.03248	1.02957	1.0313	1.02925		16.1	1.03496	0.00138653	1.04106	1.03538	1.03552	1.03166	1.03404	1.0321
17.6	1.02291	0.00136007	1.02518	1.02834	1.02583	1.02167	1.01832	1.02085	1.02014		17.6	1.03344	0.00196103	1.04218	1.03341	1.03337	1.03106	1.03291	1.0277		17.6	1.03511	0.00305383	1.02086	1.04246	1.03871	1.03568	1.03813	1.0348		17.6	1.0415	0.00152796	1.04813	1.04242	1.04149	1.03795	1.04107	1.03797
19.1	1.02292	0.00134375	1.02496	1.02879	1.02537	1.0214	1.01895	1.02132	1.01967		19.1	1.03303	0.00198938	1.04181	1.03272	1.03299	1.03046	1.03305	1.02712		19.1	1.03484	0.00297251	1.0205	1.04082	1.03777	1.03751	1.03767	1.03477		19.1	1.04177	0.00159002	1.04921	1.04175	1.04073	1.03969	1.04136	1.0379
20.6	1.01962	0.00106358	1.02133	1.0244	1.0214	1.01752	1.01675	1.01839	1.01751		20.6	1.0289	0.00175643	1.03689	1.02847	1.02798	1.02678	1.02921	1.02409		20.6	1.03037	0.00254302	1.01805	1.03521	1.03241	1.03272	1.0334	1.03041		20.6	1.03672	0.0015149	1.04376	1.03615	1.03658	1.03472	1.03621	1.0329
22.1	1.016	0.000858973	1.01689	1.01989	1.01757	1.01414	1.01351	1.01566	1.01431		22.1	1.02412	0.00130994	1.03013	1.02373	1.02305	1.02345	1.02393	1.02044		22.1	1.02505	0.00228062	1.01382	1.02865	1.02726	1.02749	1.02746	1.02563		22.1	1.03023	0.00117747	1.03584	1.02986	1.02914	1.02863	1.03014	1.02775
23.6	1.01355	0.000599632	1.01365	1.01648	1.01469	1.0124	1.01208	1.01331	1.01226		23.6	1.01993	0.00110289	1.02504	1.01995	1.01889	1.0189	1.01978	1.01706		23.6	1.02071	0.00214268	1.01012	1.02348	1.02221	1.02339	1.02349	1.02158		23.6	1.02519	0.000997395	1.02997	1.02481	1.02457	1.02408	1.02478	1.02293
25.1	1.01171	0.000653976	1.0117	1.01424	1.01404	1.01035	1.01033	1.0109	1.0104		25.1	1.01688	0.000820977	1.02044	1.01669	1.01624	1.01705	1.0166	1.01423		25.1	1.01729	0.00195944	1.00768	1.02005	1.01858	1.01976	1.01999	1.01768		25.1	1.02085	0.000782975	1.02448	1.02124	1.01924	1.02009	1.02056	1.01951
26.6	1.01045	0.000542555	1.01075	1.01303	1.01141	1.00873	1.00991	1.01002	1.00933		26.6	1.01477	0.000636658	1.01719	1.01523	1.01322	1.01497	1.01514	1.0129		26.6	1.01441	0.00183188	1.00541	1.01666	1.01543	1.01735	1.01653	1.01506		26.6	1.01729	0.000641632	1.02018	1.01757	1.01612	1.01715	1.017	1.01572
28.1	1.00914	0.000427259	1.00944	1.01064	1.01007	1.00751	1.00883	1.00958	1.0079		28.1	1.01271	0.000597118	1.01467	1.01276	1.012	1.0133	1.01322	1.01031		28.1	1.01223	0.00176127	1.00351	1.01393	1.01372	1.01484	1.01431	1.01306		28.1	1.01437	0.000550805	1.01643	1.01461	1.01289	1.01455	1.01491	1.01286
29.6	1.00791	0.000399192	1.00822	1.00953	1.00857	1.00631	1.00799	1.0078	1.00693		29.6	1.0104	0.00054469	1.01183	1.01066	1.00984	1.01183	1.00985	1.00837		29.6	1.00987	0.00168653	1.0016	1.01113	1.0107	1.01298	1.01178	1.01103		29.6	1.01195	0.000587834	1.01341	1.01165	1.00965	1.01332	1.01253	1.01113
31.1	1.00685	0.000355176	1.0076	1.00806	1.00728	1.00555	1.00718	1.00649	1.00578		31.1	1.00853	0.000551056	1.00966	1.00976	1.00739	1.00977	1.00774	1.00684		31.1	1.00802	0.00170307	0.999875	1.00933	1.00881	1.01206	1.00912	1.00892		31.1	1.00936	0.000599126	1.01161	1.00893	1.0075	1.01053	1.00868	1.00891
32.6	1.00586	0.000368827	1.0064	1.007	1.00602	1.00459	1.00656	1.00596	1.00446		32.6	1.00698	0.000379318	1.00769	1.00676	1.00595	1.00842	1.00684	1.0062		32.6	1.00582	0.00150321	0.998617	1.00718	1.00661	1.00921	1.00715	1.00617		32.6	1.00685	0.000521505	1.00775	1.00651	1.00506	1.00878	1.00671	1.00631
34.1	1.00482	0.000375334	1.00534	1.00574	1.00466	1.00317	1.00595	1.00493	1.00396		34.1	1.00565	0.000475188	1.00673	1.00591	1.00375	1.00688	1.00559	1.00501		34.1	1.00411	0.00141382	0.997388	1.00473	1.00482	1.00758	1.00513	1.00499		34.1	1.00479	0.000739823	1.007	1.00421	1.00196	1.00652	1.00432	1.00471
35.6	1.00383	0.000436774	1.00492	1.00466	1.00379	1.00158	1.00442	1.00431	1.00313		35.6	1.00406	0.000427432	1.00456	1.00432	1.0025	1.00559	1.00393	1.00346		35.6	1.00254	0.0012661	0.99654	1.00323	1.00289	1.00565	1.00365	1.0033		35.6	1.003	0.000700961	1.00422	1.0024	0.999983	1.00483	1.00365	1.0029
37.1	1.00313	0.000471017	1.00333	1.00375	1.00335	1.00082	1.00442	1.00409	1.00218		37.1	1.00305	0.000488969	1.00332	1.00274	1.00123	1.00495	1.00285	1.00318		37.1	1.00107	0.00130188	0.995326	1.00123	1.00106	1.00512	1.0022	1.00146		37.1	1.00167	0.0007457	1.00247	1.00071	0.998893	1.00439	1.00173	1.00183
38.6	1.00238	0.000378799	1.00281	1.00296	1.00214	1.00035	1.00339	1.00288	1.00212		38.6	1.00206	0.000520817	1.00127	1.00233	1.00023	1.00407	1.00229	1.0022		38.6	1.00011	0.00134007	0.994187	1.00049	1.00009	1.0043	1.00107	1.00055		38.6	0.999983	0.000640706	1.00085	0.999408	0.997172	1.00172	1.00034	1.00041
40.1	1.0021	0.000471436	1.00286	1.00305	1.00119	1.00003	1.00355	1.00258	1.00146		40.1	1.0012	0.000531326	1.00074	1.00121	0.999262	1.0033	1.00118	1.0015		40.1	0.99903	0.00131699	0.99317	0.999239	0.99891	1.00302	1.00018	0.999656		40.1	0.999042	0.000736854	0.999947	0.997945	0.996387	1.00173	0.999108	0.999137
41.6	1.00144	0.000406291	1.00199	1.00187	1.00046	0.99967	1.00277	1.00216	1.00119		41.6	1.00021	0.000476934	1.00046	0.999842	0.998407	1.00201	1.00054	1.00001		41.6	0.998247	0.00133515	0.992351	0.998124	0.998143	1.00224	0.998838	0.999782		41.6	0.997767	0.000677437	0.998289	0.997563	0.994811	0.999879	0.99779	0.998271
43.1	1.00135	0.000446243	1.00242	1.00158	1.00013	0.999607	1.00289	1.00178	1.00105		43.1	0.999758	0.000573501	0.999577	0.999724	0.997617	1.00197	0.999412	1.00025		43.1	0.997291	0.00127219	0.991695	0.997141	0.997204	1.00121	0.998203	0.998292		43.1	0.997061	0.000710485	0.997213	0.99647	0.994034	0.99913	0.997342	0.998177
44.6	1.00109	0.000570121	1.00286	1.00119	0.999546	0.9988	1.00259	1.00182	1.00082		44.6	0.999145	0.000485398	0.998971	0.998232	0.99772	1.00115	0.999273	0.999528		44.6	0.996728	0.001234	0.991341	0.99629	0.996818	1.00054	0.997487	0.997893		44.6	0.996319	0.000801693	0.996647	0.995677	0.993115	0.999196	0.996725	0.996552
46.1	1.00081	0.000533525	1.00217	1.00076	0.999716	0.998455	1.00242	1.00164	1.0005		46.1	0.998763	0.000459551	0.99838	0.998627	0.997484	1.00088	0.998591	0.998615		46.1	0.995952	0.00119325	0.99079	0.996321	0.99586	0.999869	0.996682	0.996192		46.1	0.995531	0.000813128	0.995781	0.994939	0.992302	0.998451	0.995498	0.996213
47.6	1.00066	0.000526167	1.00217	1.00146	0.999808	0.99835	1.0022	1.00046	1.0002		47.6	0.998092	0.000492918	0.997675	0.997995	0.99704	1.00016	0.996946	0.998739		47.6	0.995647	0.0012152	0.990422	0.995229	0.995309	0.999427	0.99679	0.996703		47.6	0.994907	0.000756487	0.995384	0.994424	0.991561	0.99707	0.995247	0.995754
49.1	1.0005	0.000550132	1.00162	1.0017	0.999488	0.997858	1.00172	1.00108	1.00006		49.1	0.997865	0.000569564	0.99796	0.997229	0.996689	1.00032	0.99659	0.998405		49.1	0.995155	0.00123977	0.989833	0.994688	0.995051	0.999116	0.9961	0.996141		49.1	0.994504	0.000823043	0.994616	0.993761	0.991276	0.997464	0.994659	0.995247
50.6	1.00028	0.000500925	1.00172	1.00066	0.999432	0.998016	1.0017	1.0007	0.999749		50.6	0.997683	0.000563429	0.99761	0.996891	0.996167	1.00012	0.99708	0.998231		50.6	0.995034	0.0012051	0.989698	0.994521	0.995496	0.998643	0.995981	0.995866		50.6	0.993758	0.000876248	0.993885	0.992415	0.990716	0.997101	0.993784	0.994647
52.1	0.999879	0.000543479	1.00111	0.999654	0.999312	0.99729	1.00168	1.00055	0.999551		52.1	0.99738	0.000507329	0.997011	0.997244	0.995621	0.999442	0.997165	0.997796		52.1	0.994581	0.00118321	0.98947	0.993899	0.994714	0.998226	0.995381	0.995794		52.1	0.993605	0.000823096	0.993338	0.992804	0.990472	0.996604	0.994002	0.99441
53.6	1	0.000519673	1.00117	1.00062	0.99906	0.99753	1.00151	1.00047	0.999647		53.6	0.996903	0.000448647	0.996679	0.996552	0.995519	0.998739	0.99643	0.997499		53.6	0.99415	0.00119155	0.988997	0.993368	0.994417	0.9978	0.995149	0.995171		53.6	0.993289	0.000798646	0.993953	0.992259	0.99014	0.9959	0.993247	0.994237
55.1	1.00004	0.000625322	1.00169	1.00056	0.998292	0.997162	1.00112	1.00084	1.00058		55.1	0.996746	0.000616829	0.996697	0.996206	0.995186	0.99927	0.9955	0.997621		55.1	0.993985	0.00120553	0.98861	0.993601	0.994225	0.997331	0.995759	0.994386		55.1	0.992981	0.000872709	0.992777	0.992065	0.989803	0.996181	0.992813	0.994247
56.6	0.999786	0.000532875	1.00132	0.999591	0.998836	0.997478	1.0013	1.00067	0.999307		56.6	0.996695	0.000381065	0.996261	0.996421	0.99592	0.998205	0.995903	0.99746		56.6	0.993735	0.00114785	0.988963	0.992457	0.994121	0.997182	0.995404	0.994286		56.6	0.992775	0.000784954	0.992884	0.991978	0.989569	0.995273	0.993054	0.99389
58.1	0.999425	0.00048975	1.0009	0.999563	0.998543	0.997127	1.0002	1.00049	0.999151		58.1	0.996438	0.000499952	0.996258	0.995937	0.995647	0.998879	0.995671	0.996239		58.1	0.993707	0.00132973	0.987887	0.993285	0.994337	0.997882	0.994684	0.994167		58.1	0.992718	0.000780892	0.99345	0.991664	0.989715	0.99523	0.992419	0.993828
59.6	0.999565	0.000473114	1.00046	0.999121	0.998341	0.997814	1.00123	1.00059	0.999399		59.6	0.996277	0.000487525	0.996031	0.995932	0.995345	0.998643	0.995602	0.996108		59.6	0.993533	0.00119841	0.988158	0.993117	0.993783	0.996958	0.994563	0.994617		59.6	0.992629	0.000824819	0.993206	0.991399	0.989334	0.995138	0.992909	0.993785
61.1	0.999468	0.000504252	1.00103	0.999088	0.998928	0.997349	1.00121	0.999681	0.998988		61.1	0.996182	0.000335741	0.996053	0.995777	0.995759	0.997774	0.995487	0.996244		61.1	0.993319	0.00123472	0.98783	0.993125	0.993549	0.997062	0.994323	0.994027		61.1	0.992323	0.000786264	0.992359	0.991189	0.989391	0.995018	0.992489	0.993494
62.6	0.999535	0.000522882	1.00068	0.999835	0.998675	0.997097	1.00102	1.00047	0.998969		62.6	0.996287	0.000333754	0.996311	0.99651	0.99552	0.997742	0.995546	0.996093		62.6	0.993142	0.00134162	0.986969	0.992795	0.993782	0.99669	0.994485	0.994129		62.6	0.992336	0.000863698	0.992162	0.99132	0.989131	0.995273	0.992242	0.993889
64.1	0.999615	0.000461211	1.00071	0.999708	0.998412	0.998261	1.00156	0.999841	0.998819		64.1	0.996331	0.000338354	0.996165	0.995875	0.995752	0.997947	0.995834	0.996412		64.1	0.99315	0.00132874	0.98702	0.99279	0.993778	0.996505	0.994888	0.993922		64.1	0.992328	0.000809727	0.99251	0.991242	0.989118	0.994772	0.992533	0.993791
65.6	0.999418	0.000388126	1.00065	0.99972	0.998321	0.998051	1.00024	1.00017	0.99878		65.6	0.996469	0.000405758	0.996514	0.996153	0.995777	0.99838	0.995637	0.996351		65.6	0.993444	0.00132146	0.987624	0.992841	0.993518	0.997327	0.994812	0.99454		65.6	0.991952	0.000918563	0.991427	0.991067	0.988338	0.994835	0.992477	0.993566
67.1	0.99952	0.000457273	1.00073	0.999684	0.998552	0.997685	1.00089	1.00029	0.998805		67.1	0.99651	0.000523891	0.995941	0.995894	0.995729	0.998977	0.995663	0.996854		67.1	0.993027	0.00133898	0.986778	0.992657	0.994103	0.996306	0.993901	0.994415		67.1	0.991959	0.000928964	0.992342	0.990299	0.988408	0.994661	0.992384	0.993662
68.6	0.999505	0.000552161	1.00123	0.999483	0.998041	0.997328	1.00019	1.00105	0.99921		68.6	0.996287	0.00045518	0.996105	0.995231	0.996051	0.998469	0.995893	0.995975		68.6	0.993028	0.00138275	0.986891	0.992486	0.993759	0.997178	0.994039	0.993815		68.6	0.992023	0.000850567	0.992306	0.99107	0.988627	0.994696	0.991987	0.99345
70.1	0.999716	0.000519941	1.00151	1.00017	0.998248	0.998177	1.00048	1.0009	0.998529		70.1	0.996368	0.000473125	0.99604	0.995437	0.995679	0.998406	0.995579	0.997067		70.1	0.99312	0.00134435	0.986843	0.992701	0.994111	0.996347	0.994054	0.994661		70.1	0.992238	0.000739852	0.992173	0.991122	0.989547	0.994708	0.992291	0.993589
71.6	0.999626	0.000392697	1.00123	0.999899	0.998961	0.998315	1.00047	0.999835	0.99867		71.6	0.996196	0.000368606	0.996136	0.996301	0.995767	0.997718	0.994951	0.996302		71.6	0.992818	0.00131442	0.986675	0.992681	0.994221	0.996112	0.993632	0.993588		71.6	0.992287	0.000837057	0.992216	0.991304	0.98922	0.995326	0.992185	0.993469
73.1	0.999308	0.000668128	1.00128	0.998638	0.99772	0.997042	1.0009	1.00116	0.998418		73.1	0.996276	0.000434017	0.996623	0.995756	0.995698	0.998159	0.995102	0.996321		73.1	0.992846	0.00135858	0.986607	0.992472	0.994265	0.996442	0.993847	0.993444		73.1	0.992178	0.000798079	0.991719	0.99111	0.989272	0.994728	0.992396	0.993841
74.6	0.999599	0.000597251	1.00138	0.998794	0.998937	0.997293	1.00105	1.00112	0.998615		74.6	0.996176	0.000430144	0.996618	0.995286	0.995298	0.997732	0.995243	0.996882		74.6	0.993044	0.00144887	0.986355	0.992188	0.994132	0.996466	0.994626	0.994495		74.6	0.992251	0.000885157	0.991544	0.991268	0.989377	0.995653	0.991959	0.993706
76.1	0.999569	0.000584735	1.0013	0.999507	0.999043	0.996875	1.00049	1.00106	0.998702		76.1	0.996108	0.000416756	0.996113	0.995396	0.995569	0.997819	0.995047	0.996706		76.1	0.993031	0.00135747	0.986691	0.992739	0.994221	0.996399	0.994286	0.993849		76.1	0.992141	0.000920518	0.991725	0.990352	0.989256	0.995156	0.992066	0.994293
77.6	0.999854	0.000537808	1.00167	0.999896	0.998728	0.998018	1.0011	1.00093	0.998633		77.6	0.995973	0.000457775	0.995763	0.995028	0.995281	0.997916	0.995185	0.996662		77.6	0.992761	0.0015013	0.985888	0.992103	0.994244	0.99656	0.994514	0.993256		77.6	0.992293	0.000771575	0.991703	0.991068	0.989809	0.995101	0.992391	0.993687
79.1	0.999621	0.000449028	1.00117	0.999789	0.99876	0.997743	1.00027	1.00061	0.999003		79.1	0.996066	0.000374317	0.995745	0.995678	0.99541	0.997585	0.995213	0.996762		79.1	0.992561	0.00147155	0.985819	0.992317	0.993923	0.996604	0.99333	0.993371		79.1	0.99203	0.000786293	0.991736	0.991271	0.98892	0.994188	0.992151	0.993912
80.6	0.999728	0.000471506	1.00136	0.999605	0.998944	0.998064	1.00019	1.00118	0.998752		80.6	0.996198	0.000492278	0.995777	0.995824	0.995302	0.998442	0.995226	0.996614		80.6	0.992659	0.00152772	0.985605	0.992439	0.993977	0.996724	0.993884	0.993323		80.6	0.992128	0.000857441	0.991647	0.990881	0.989289	0.995164	0.991939	0.993847
82.1	0.99961	0.000552778	1.00136	0.999538	0.998754	0.997437	1.00106	1.0006	0.998511		82.1	0.996445	0.000538633	0.996924	0.99569	0.995008	0.998335	0.995297	0.997419		82.1	0.993023	0.00154554	0.98621	0.992633	0.993826	0.99777	0.994375	0.993323		82.1	0.992183	0.00088723	0.991233	0.991124	0.98932	0.995311	0.992032	0.994077
83.6	0.999568	0.000581573	1.0017	0.999178	0.998165	0.997696	1.00112	1.00046	0.998658		83.6	0.996247	0.000612984	0.995834	0.995684	0.995084	0.998717	0.994801	0.997362		83.6	0.993092	0.00161444	0.985767	0.993151	0.993849	0.997822	0.994044	0.993917		83.6	0.992215	0.000812455	0.991323	0.991215	0.989584	0.995012	0.992134	0.994019
85.1	0.999737	0.000578955	1.00182	0.99946	0.998386	0.997259	1.00082	1.0004	1.00002		85.1	0.996583	0.000548218	0.996074	0.995518	0.995266	0.998854	0.996373	0.997413		85.1	0.99293	0.0017796	0.984728	0.993024	0.993758	0.997857	0.994152	0.99406		85.1	0.992394	0.000796749	0.991909	0.990944	0.99003	0.995061	0.992057	0.994366
86.6	0.999631	0.000499649	1.00153	0.999454	0.998348	0.998136	1.00081	1.00046	0.998685		86.6	0.996494	0.000534954	0.9954	0.99565	0.99575	0.99869	0.99597	0.997506		86.6	0.993138	0.00166692	0.985408	0.992706	0.994568	0.99736	0.994841	0.993946		86.6	0.992211	0.000798724	0.991592	0.990647	0.989904	0.994821	0.992056	0.994247
88.1	0.999597	0.000545423	1.00164	0.999392	0.99845	0.99773	1.00053	1.00085	0.998585		88.1	0.996566	0.000411188	0.996261	0.995792	0.995717	0.998271	0.996073	0.997279		88.1	0.992969	0.00174907	0.984668	0.993401	0.994415	0.997107	0.99477	0.993449		88.1	0.992674	0.000866106	0.991513	0.99116	0.990556	0.995759	0.992222	0.994831

## Sheet: SFig. 2c
Time Delay Between Two Stimulations=18 s (Relative Light Intensity=2.5)																																		Time Delay Between Two Stimulations=18 s (Relative Light Intensity=5)											Time Delay Between Two Stimulations=18 s (Relative Light Intensity=7.5)
Time (s)	Mean FRET Ratio	S.E.M.	Well-1	Well-2	Well-3	Well-4	Well-5	Well-6	Well-7	Well-8	Well-9	Well-10	Well-11	Well-12	Well-13	Well-14	Well-15	Well-16	Well-17	Well-18	Well-19	Well-20	Well-21	Well-22	Well-23	Well-24	Well-25	Well-26	Well-27	Well-28	Well-29	Well-30		Time (s)	Mean FRET Ratio	S.E.M.	Well-1	Well-2	Well-3	Well-4	Well-5	Well-6	Well-7		Time (s)	Mean FRET Ratio	S.E.M.	Well-1	Well-2
-13.5	0.99988	0.000140986	1.00002	0.997996	0.999638	1.00067	0.998939	1.0005	1.00105	1.00138	0.999694	0.999043	0.999623	0.999481	0.999429	0.999983	1.00033	1.00081	1.00017	0.998963	1.00028	0.999624	1.00027	0.998917	1.00086	1.00012	1.00005	1.00008	0.998397	1.00039	1.00007	0.999607		-13.5	0.99998	0.000450258	1.00108	0.997888	0.998937	1.00091	0.999736	1.00063	1.00068		-13.5	0.999667	0.000416274	0.997836	1.00078
-12	1.00012	0.000153166	1.00031	1.00004	0.999219	0.999314	0.999903	1.00038	1.00046	1.00018	1.00019	0.999624	0.99959	1.00029	1.00057	0.999504	0.999727	0.99994	0.999855	1.00055	1.00209	0.999253	0.999688	0.999621	1.00068	1.00335	0.999992	0.999494	1.00041	0.999393	1.00038	0.999694		-12	0.999988	0.000207891	0.999364	0.999751	0.99981	0.999999	0.999651	1.00028	1.00105		-12	0.999936	0.000158112	1.00006	0.999563
-10.5	0.999958	0.000124091	0.999273	1.00004	1.00035	0.999451	1.00016	0.999253	1.00002	0.99991	0.999969	0.999337	0.999982	1.0001	0.99957	0.999969	0.999927	0.999291	1.00011	1.00049	0.999383	1.00014	0.999303	0.999974	1.00097	1.0028	0.999978	0.999153	1.00008	0.999782	1.00015	0.999826		-10.5	1.00018	9.28992e-05	0.999829	1.00019	1.00052	1.00023	1.00022	1.00037	0.999895		-10.5	1	0.000177566	0.999913	1.00046
-9	1.00013	0.00011733	1.00026	1.00028	1.00058	0.999876	1.00019	0.99997	0.999454	0.999888	1.0005	0.999791	0.999689	1.00008	0.99992	0.999736	0.999672	1.0005	0.999777	0.998974	1.0008	1.0005	0.999587	1.00051	1.00036	1.00273	0.99953	0.999634	1.00011	1.00054	1.0004	1.0001		-9	1.0001	0.000132988	1.00002	1.00046	1.00024	1.00008	0.999371	1.00027	1.00027		-9	0.999987	0.000155305	0.999422	1.00045
-7.5	1.00001	9.48097e-05	1.00019	1.00015	1.00007	1.00038	0.999928	1.00013	0.999742	0.99987	1.00065	0.999556	1.00046	0.999749	1.00056	0.998938	0.999912	0.999468	0.999676	1.00011	1.00005	1.00026	1.00001	0.999351	0.999256	1.0018	1.00006	0.999938	0.999852	1.00051	0.999568	1.00006		-7.5	0.999875	0.000110819	0.999655	1.00023	0.999728	1.00011	1.00021	0.999561	0.999639		-7.5	0.999792	0.000180952	1.00052	0.999702
-6	0.999898	9.60762e-05	0.999687	1.00003	0.999961	0.999548	0.99994	1.00052	0.999633	0.998965	0.999632	1.00046	1.00064	1.00009	0.999941	1	1.00045	0.999633	0.999812	0.999515	1.00028	1.00019	0.999966	1.00047	0.999786	0.997894	0.999521	0.999937	1.00025	1.00021	0.999876	1.00011		-6	0.999918	0.000112706	0.999774	1.0002	0.999843	0.999896	1.00037	0.999441	0.999907		-6	1.00007	0.000157046	1.00031	0.999434
-4.5	0.999815	0.000144027	1.00002	0.99969	0.999837	1.00048	0.999984	0.999873	0.999572	0.999554	0.999936	1.00051	0.999281	1.00065	1	1.00071	0.999283	1.00023	0.999939	1.00038	0.998426	0.999795	1.00023	0.999724	0.999065	0.996737	1.00035	1.00078	1.00009	0.999057	0.999935	1.00035		-4.5	0.999993	0.000123052	1.00018	1.00018	1.00033	0.999526	1.00027	0.999831	0.999632		-4.5	1.00017	0.000126259	1.00029	0.999978
-3	0.99994	0.000103228	1.00012	1.00075	1.00013	1.00013	1.00026	0.999567	0.999765	1.00008	0.999825	1.00064	0.999263	0.999776	1.00021	1.00013	1.00005	0.999922	1.00024	1.00079	0.998675	0.999411	0.999865	1.00061	0.99975	0.998344	1.00059	0.999776	1.00035	0.999122	0.999823	1.00023		-3	1.00001	8.96072e-05	1.00015	1.00016	1.00004	0.99976	0.999779	1.00038	0.999807		-3	1.00003	9.06132e-05	1.00017	0.999966
-1.5	1.00015	6.79122e-05	0.999722	1.00053	1.00003	1.00019	1.00025	1.00025	1.00023	1.00006	0.999744	1.00041	1.00047	0.999888	0.999777	1.00089	1.00023	0.999795	1.00017	1.00077	0.999676	1.00007	1.00029	1.00071	0.99943	0.999889	0.999593	1.00081	1.00012	1.00028	0.999827	1.00025		-1.5	0.999817	9.75824e-05	0.999588	1.00013	0.99987	0.999833	1.00016	0.999557	0.999577		-1.5	1.00036	0.000168307	1.00094	1.00007
0	1.0001	0.000145356	1.0004	1.0005	1.00018	0.999959	1.00045	0.99956	1.00008	1.0001	0.999872	1.00062	1.001	0.999913	1.00002	1.00014	1.00041	1.00042	1.00025	0.999465	1.00034	1.00076	1.00079	1.00012	0.999831	0.996338	1.00034	1.0004	1.00034	1.00071	0.999974	0.999783		0	1.00014	0.000195073	1.00036	1.00081	1.00068	0.999656	1.00023	0.999689	0.999537		0	0.999979	0.000215808	1.00053	0.999608
2.8	1.00529	0.000364485	1.00536	1.0063	1.0055	1.00622	1.00533	1.00547	1.00461	1.00838	1.00318	1.00417	1.00646	1.00703	1.00653	1.0071	1.00651	1.00639	1.00649	1.00035	1.00192	1.00536	1.00554	1.0065	1.00486	0.999251	1.00717	1.00735	1.00579	1.00389	1.00463	1.00493		2.8	1.00879	0.000726977	1.0101	1.01066	1.01062	1.00969	1.00598	1.0075	1.00698		2.8	1.01039	0.000725365	1.01315	1.01114
4.3	1.01013	0.000558738	1.01177	1.01155	1.01115	1.01148	1.01071	1.00956	1.00769	1.01029	1.00517	1.0108	1.01274	1.01248	1.01229	1.01338	1.01243	1.01114	1.01115	1.00447	1.00732	1.01024	1.01113	1.01171	1.01018	0.99937	1.01327	1.01286	1.01209	1.00606	1.00958	1.00973		4.3	1.0166	0.00118646	1.02004	1.01977	1.01809	1.01818	1.01246	1.01402	1.01366		4.3	1.01905	0.00117734	1.02288	1.02136
5.8	1.01517	0.000862352	1.01853	1.01889	1.01723	1.01742	1.01594	1.01393	1.01163	1.00666	1.00755	1.01656	1.01972	1.01817	1.01892	1.01972	1.01752	1.01686	1.01576	1.01047	1.01393	1.01678	1.01735	1.01799	1.01505	0.997961	1.01987	1.01904	1.0167	1.01148	1.01417	1.01341		5.8	1.02451	0.00182127	1.03177	1.02883	1.02636	1.02477	1.019	1.02098	1.01987		5.8	1.02787	0.00134802	1.03254	1.03041
7.3	1.01574	0.000914644	1.01996	1.01987	1.0174	1.0173	1.01502	1.01303	1.01058	1.00542	1.00645	1.01832	1.02053	1.0206	1.02	1.01989	1.01822	1.0164	1.0152	1.01391	1.01691	1.01772	1.01839	1.01853	1.01513	0.99871	1.02076	1.01874	1.01694	1.01211	1.01583	1.01429		7.3	1.02665	0.0018529	1.0331	1.03252	1.02854	1.026	1.02187	1.0235	1.02105		7.3	1.0304	0.00143268	1.03622	1.03207
8.8	1.01338	0.00090445	1.01736	1.0159	1.01355	1.01374	1.01259	1.01031	1.00837	1.00522	1.00605	1.01568	1.01823	1.01693	1.01785	1.01681	1.01508	1.01311	1.01283	1.01236	1.01493	1.01686	1.01584	1.01588	1.01305	0.993812	1.0184	1.01668	1.01545	1.01103	1.01419	1.0132		8.8	1.02418	0.00151645	1.02863	1.02947	1.02575	1.02425	1.01997	1.02184	1.01938		8.8	1.02792	0.00139213	1.03374	1.02936
10.3	1.01098	0.000730478	1.01426	1.01292	1.01165	1.01122	1.00984	1.00842	1.00636	1.00408	1.00378	1.01276	1.01421	1.01375	1.01532	1.01372	1.01138	1.01006	1.00954	1.01089	1.01152	1.0134	1.01274	1.01347	1.01109	0.99658	1.01624	1.01434	1.01319	1.00953	1.01196	1.01123		10.3	1.02019	0.00125594	1.02349	1.0246	1.02168	1.01991	1.01593	1.01934	1.01636		10.3	1.02378	0.00112372	1.02861	1.02481
11.8	1.00883	0.000787075	1.01179	1.01158	1.00963	1.00946	1.00854	1.00681	1.00542	1.00306	1.00246	1.01053	1.01157	1.01106	1.01141	1.0111	1.01002	1.00905	1.00762	1.00698	1.00966	1.01109	1.01085	1.0116	1.00892	0.990255	1.01278	1.01189	1.01157	1.00808	1.01021	1.00977		11.8	1.01689	0.000971044	1.01892	1.02041	1.01842	1.01698	1.01383	1.01601	1.01363		11.8	1.01976	0.00086335	1.0238	1.01952
13.3	1.00759	0.000703625	1.01034	1.01	1.00838	1.00916	1.00773	1.00608	1.00476	1.00251	1.00302	1.00791	1.01027	1.00918	1.00993	1.00894	1.00875	1.00637	1.00598	1.00592	1.00742	1.00939	1.00881	1.00986	1.00786	0.990796	1.01181	1.01046	1.01028	1.00695	1.00947	1.00925		13.3	1.01442	0.000723483	1.01576	1.01728	1.01491	1.01464	1.0124	1.0143	1.01166		13.3	1.01672	0.00066974	1.01978	1.01709
14.8	1.00667	0.000704527	1.00982	1.00891	1.00766	1.00716	1.00706	1.00622	1.00426	1.00173	1.00282	1.00791	1.00959	1.00846	1.00867	1.00786	1.00829	1.00577	1.00482	1.00395	1.00631	1.00869	1.009	1.0085	1.00721	0.989497	1.01068	1.00905	1.00889	1.006	1.0079	1.00744		14.8	1.01271	0.000654312	1.0143	1.01484	1.01346	1.01246	1.0112	1.01284	1.00988		14.8	1.01454	0.000685923	1.0178	1.01446
16.3	1.00582	0.000725887	1.00904	1.00752	1.0063	1.00633	1.00607	1.00504	1.00345	1.00111	1.00243	1.00637	1.00828	1.0077	1.00815	1.00731	1.00605	1.00512	1.0042	1.0045	1.00652	1.00869	1.00824	1.00807	1.00613	0.987442	1.00959	1.00775	1.00741	1.00561	1.00773	1.0066		16.3	1.01116	0.000525443	1.01235	1.0126	1.01208	1.01064	1.01016	1.01156	1.00875		16.3	1.01239	0.000531695	1.01487	1.01187
19.1	1.0094	0.000849091	1.01243	1.01165	1.00989	1.01113	1.0094	1.00859	1.00719	1.00501	1.00471	1.01067	1.01315	1.01196	1.01214	1.01164	1.01155	1.00921	1.00855	1.00813	1.01014	1.01168	1.0108	1.01188	1.00963	0.987623	1.0132	1.01232	1.01141	1.00702	1.00992	1.00926		19.1	1.01679	0.000994365	1.01921	1.01956	1.01858	1.01766	1.01362	1.01565	1.01323		19.1	1.0192	0.000858818	1.02246	1.0206
20.6	1.01455	0.00108867	1.01927	1.01779	1.01611	1.01637	1.01414	1.01371	1.01058	1.00892	1.00687	1.01619	1.01852	1.01807	1.01838	1.01854	1.01808	1.01569	1.01363	1.01199	1.01494	1.01698	1.01729	1.01688	1.01454	0.98761	1.02044	1.01777	1.01688	1.01198	1.01476	1.01367		20.6	1.02486	0.00155761	1.02964	1.02984	1.02616	1.02581	1.02006	1.02239	1.02012		20.6	1.02789	0.00121813	1.03291	1.02961
22.1	1.01981	0.00120384	1.02471	1.02382	1.02154	1.02224	1.01955	1.01718	1.01371	1.01069	1.00986	1.02304	1.02544	1.02522	1.02428	1.02435	1.02312	1.01943	1.0177	1.01984	1.02144	1.02313	1.02301	1.0235	1.01956	0.992563	1.02642	1.02355	1.02139	1.01617	1.02013	1.01772		22.1	1.03197	0.00215482	1.03987	1.03878	1.03325	1.03112	1.02589	1.02913	1.02574		22.1	1.03543	0.00143403	1.04109	1.03784
23.6	1.01949	0.00129459	1.02567	1.02356	1.02082	1.02086	1.01837	1.01624	1.01223	1.00933	1.00704	1.02367	1.02586	1.02545	1.0248	1.02349	1.02231	1.0183	1.01687	1.02095	1.02203	1.02412	1.02368	1.02349	1.01891	0.991347	1.0262	1.02261	1.02084	1.01705	1.02069	1.01779		23.6	1.03212	0.00215009	1.04051	1.03893	1.03284	1.03052	1.02687	1.02933	1.02588		23.6	1.03601	0.00151786	1.04282	1.03716
25.1	1.01663	0.00107975	1.02189	1.02013	1.01702	1.01777	1.0137	1.01284	1.00966	1.00837	1.00684	1.01962	1.02233	1.02134	1.02173	1.02106	1.01862	1.0144	1.01387	1.01828	1.01921	1.02057	1.01993	1.02025	1.01683	0.994078	1.02285	1.01921	1.01811	1.01473	1.01807	1.0157		25.1	1.02804	0.00179884	1.03415	1.03457	1.02875	1.02647	1.02355	1.02616	1.02263		25.1	1.03178	0.00131761	1.03774	1.03306
26.6	1.01324	0.000987365	1.01736	1.01602	1.01351	1.01337	1.01073	1.01017	1.00736	1.00703	1.00467	1.01657	1.01855	1.01742	1.01665	1.01621	1.01482	1.01114	1.01084	1.01469	1.01562	1.01665	1.01621	1.01676	1.0139	0.991159	1.01899	1.01534	1.01502	1.01258	1.01446	1.0135		26.6	1.02337	0.00132713	1.0277	1.02788	1.02433	1.0229	1.01951	1.02205	1.01923		26.6	1.02662	0.00109209	1.03164	1.02707
28.1	1.0109	0.000848545	1.0142	1.01337	1.01094	1.0118	1.00978	1.00836	1.00609	1.00537	1.00447	1.01247	1.01419	1.01409	1.01326	1.01304	1.01131	1.00858	1.00776	1.01128	1.01256	1.01405	1.01423	1.0144	1.0112	0.991607	1.01658	1.01352	1.01294	1.01077	1.01297	1.01167		28.1	1.0194	0.000947944	1.02229	1.02273	1.02022	1.01881	1.01715	1.01859	1.016		28.1	1.02202	0.000836092	1.02602	1.02189
29.6	1.00908	0.000829977	1.01319	1.01107	1.0094	1.01026	1.00692	1.00707	1.00639	1.00513	1.00402	1.01091	1.0122	1.0117	1.01083	1.01089	1.0097	1.00711	1.0064	1.00856	1.01014	1.01217	1.01168	1.01186	1.00957	0.988513	1.01331	1.01181	1.01081	1.0096	1.01107	1.00998		29.6	1.01643	0.00080112	1.01856	1.0196	1.01705	1.0158	1.01485	1.01565	1.01352		29.6	1.01831	0.000643034	1.02139	1.01814
31.1	1.00811	0.000709184	1.01095	1.01	1.0078	1.00906	1.00611	1.00699	1.00581	1.00459	1.00338	1.00958	1.01046	1.01015	1.01021	1.00951	1.00922	1.00649	1.00569	1.00579	1.00871	1.01138	1.01118	1.01007	1.00853	0.991096	1.01255	1.01021	1.01008	1.00916	1.00973	1.00891		31.1	1.01406	0.000780029	1.01614	1.01713	1.01471	1.01301	1.01262	1.01359	1.01123		31.1	1.01542	0.00052855	1.018	1.01498
32.6	1.00714	0.000694201	1.01094	1.00884	1.00701	1.00772	1.0047	1.006	1.00366	1.00424	1.00271	1.0088	1.00954	1.00911	1.00948	1.00807	1.00862	1.00542	1.00395	1.00518	1.00896	1.01017	1.00995	1.0086	1.00757	0.990842	1.01114	1.00938	1.00862	1.00815	1.00888	1.00795		32.6	1.01236	0.000673339	1.01385	1.01487	1.01308	1.01158	1.01141	1.01228	1.00944		32.6	1.01332	0.00040606	1.01493	1.01339
34.1	1.00609	0.000604677	1.00903	1.00744	1.00618	1.00663	1.00356	1.00509	1.00434	1.00217	1.00233	1.00845	1.00836	1.00774	1.0078	1.00688	1.00715	1.00465	1.00415	1.00307	1.00646	1.00918	1.0088	1.00823	1.00713	0.992105	1.00882	1.00757	1.00693	1.00733	1.00784	1.00713		34.1	1.01032	0.000514787	1.01193	1.01224	1.01026	1.00972	1.01009	1.00973	1.0083		34.1	1.01095	0.000431337	1.01285	1.00977
35.6	1.00535	0.000489635	1.0077	1.00701	1.00542	1.00566	1.00235	1.00309	1.00363	1.0017	1.00228	1.00742	1.00726	1.00682	1.00666	1.00632	1.00602	1.00357	1.00168	1.00293	1.00652	1.00783	1.0073	1.00785	1.00629	0.995942	1.0086	1.00665	1.00675	1.00635	1.00674	1.0062		35.6	1.00856	0.000556437	1.01036	1.01032	1.00812	1.00788	1.00908	1.00788	1.00627		35.6	1.00873	0.000280815	1.01008	1.00827
37.1	1.0043	0.000501341	1.00628	1.00602	1.0041	1.00448	1.00173	1.00288	1.00287	1.00234	1.00115	1.00619	1.00643	1.00559	1.00504	1.00497	1.00542	1.00262	1.00195	1.00214	1.00592	1.00705	1.00621	1.006	1.00542	0.992754	1.00651	1.00518	1.00517	1.00545	1.00576	1.00531		37.1	1.00725	0.000504505	1.00881	1.00873	1.00733	1.00583	1.00742	1.00741	1.00525		37.1	1.00708	0.000461649	1.00838	1.00577
38.6	1.00345	0.000508605	1.0061	1.00447	1.00297	1.00384	1.00094	1.00229	1.00135	1.00156	1.00073	1.00559	1.00583	1.00426	1.00487	1.00352	1.00398	1.00265	1.00068	1.00208	1.00502	1.00607	1.00532	1.00519	1.00364	0.99156	1.00567	1.00414	1.00471	1.00504	1.00496	1.00456		38.6	1.00555	0.000386729	1.00652	1.00658	1.00526	1.0047	1.00622	1.00574	1.00382		38.6	1.00494	0.000385943	1.0065	1.00388
40.1	1.00276	0.000433327	1.0048	1.00325	1.00225	1.00226	1.00126	1.00135	1.00194	1.00133	1.00087	1.00423	1.00442	1.00355	1.00427	1.00273	1.00368	1.002	1.00015	1.00055	1.00363	1.00508	1.00463	1.00422	1.00368	0.992558	1.004	1.00339	1.0038	1.0046	1.00424	1.00407		40.1	1.00431	0.000375778	1.00439	1.00556	1.00323	1.00358	1.0055	1.00464	1.00325		40.1	1.00356	0.000556753	1.00469	1.00164
41.6	1.0021	0.000467074	1.00425	1.00414	1.00167	1.00171	1.00004	1.00088	1.00043	1.00033	1.00042	1.00372	1.00383	1.00332	1.0037	1.00239	1.00242	1.00103	1.00017	0.999392	1.00371	1.00436	1.00359	1.00415	1.00329	0.991202	1.00378	1.00175	1.00283	1.00374	1.00364	1.00322		41.6	1.00324	0.000373417	1.00381	1.00427	1.0025	1.00227	1.00452	1.00322	1.00209		41.6	1.00216	0.000490505	1.00381	1.00063
43.1	1.00151	0.000450298	1.00341	1.00232	1.001	1.00136	1.00017	1.00089	0.999911	1.00004	0.999925	1.00308	1.00338	1.0026	1.00257	1.00118	1.00243	1.00098	1.00028	0.999049	1.00249	1.00421	1.003	1.0027	1.00277	0.990462	1.00253	1.00106	1.00221	1.00347	1.00311	1.00282		43.1	1.00231	0.000454291	1.00266	1.00387	1.00078	1.00129	1.00373	1.00237	1.00147		43.1	1.00107	0.000376533	1.00209	0.999728
44.6	1.00121	0.000359285	1.00267	1.00196	1.00062	1.00011	0.999981	1.00065	0.999778	0.99987	1.0001	1.00339	1.00215	1.00186	1.00203	1.00083	1.00187	0.999642	0.998951	1.00013	1.00241	1.00357	1.00301	1.00232	1.00169	0.993308	1.00196	1.00063	1.00195	1.00337	1.00317	1.00222		44.6	1.00138	0.000380074	1.00128	1.00298	1.00089	1.00028	1.0024	1.00142	1.00037		44.6	1.00004	0.000526842	1.00087	0.998578
46.1	1.00086	0.000395886	1.00251	1.00209	1.00109	1.00003	0.999885	1.00016	1.0005	0.999763	0.999834	1.00191	1.00235	1.00155	1.00185	1.00031	1.00157	1.00035	0.998656	0.999079	1.00309	1.00287	1.00224	1.00212	1.00228	0.99127	1.00095	1.00027	1.0006	1.00308	1.00191	1.00173		46.1	1.00065	0.000362563	1.00142	1.0012	0.999506	0.999851	1.00214	1.00046	0.999982		46.1	0.999015	0.000573162	0.999932	0.997201
47.6	1.00045	0.000426765	1.00138	1.00083	0.999837	0.999427	0.99957	1.00024	0.999127	0.998632	0.999841	1.00123	1.00248	1.00129	1.00147	1.00074	1.00155	0.998586	0.998884	1.00017	1.00185	1.00264	1.00192	1.00215	1.00104	0.989865	1.00104	0.999833	1.00104	1.00252	1.00276	1.0015		47.6	1.00012	0.000477986	1.00028	1.00076	0.999285	0.998682	1.00251	0.999971	0.99932		47.6	0.998422	0.000511897	0.998867	0.996645
49.1	1.00036	0.000478185	1.00129	1.00142	1.00075	0.999106	0.999896	1.00048	0.999903	0.999605	0.999848	1.00195	1.00202	1.00093	1.00121	1.00099	1.00124	0.998465	0.99884	0.999222	1.00227	1.00232	1.00185	1.00144	1.0008	0.987721	1.00138	0.999752	1.00086	1.0026	1.00151	1.00102		49.1	0.999404	0.000477266	0.999702	0.999404	0.998562	0.998499	1.00205	0.99914	0.998471		49.1	0.997714	0.000578968	0.998775	0.995443
50.6	0.999967	0.00057851	1.0009	1.0012	0.999643	0.99994	0.999427	1.00039	0.998882	1.00008	0.999684	1.00166	1.00165	1.00131	1.0012	1.00025	1.00132	0.999438	0.998547	0.999924	1.00114	1.00193	1.00149	1.00143	1.00063	0.983861	1.00021	0.999324	1.00076	1.00094	1.00129	1.00055		50.6	0.998939	0.000521321	0.999182	0.999526	0.997307	0.99783	1.00152	0.998968	0.998247		50.6	0.997141	0.000620101	0.998123	0.995118
52.1	1.00007	0.000464899	1.0016	1.0009	0.999671	0.999419	0.999824	1.00018	1.00058	0.999491	0.999949	1.00116	1.00137	1.00014	1.0009	0.999582	1.0018	0.999697	0.998803	0.999647	1.00069	1.00209	1.00153	1.00136	1.00079	0.987492	0.999835	0.999207	0.999835	1.00215	1.00148	1.00101		52.1	0.998661	0.000437087	0.999473	0.998825	0.997856	0.99737	1.00075	0.998463	0.997886		52.1	0.996457	0.000505018	0.997987	0.994471
53.6	0.999909	0.000418033	1.00059	1.00087	0.999402	0.998676	0.999584	1.00019	0.999152	0.999778	0.999476	1.00073	1.00138	0.99968	1.00095	0.999618	1.00142	0.998459	0.998647	1.00061	1.00057	1.00241	1.00137	1.00081	1.00086	0.988976	1.00027	0.99893	1.00036	1.00197	1.00117	1.00039		53.6	0.998227	0.000424173	0.999129	0.998448	0.997258	0.996986	1.00011	0.998249	0.997408		53.6	0.996331	0.000568545	0.997396	0.993985
55.1	1.00002	0.000482017	1.00117	1.0012	1.00011	0.9991	0.99949	0.999696	0.999199	0.999871	0.999895	1.00114	1.00071	1.00074	1.00129	1.00022	1.00106	0.998396	0.998298	1.0003	1.00164	1.00276	1.00125	1.00105	1.00071	0.987175	1.00112	0.998669	1.00036	1.00197	1.00103	1.00085		55.1	0.998085	0.000509009	0.999387	0.998155	0.9969	0.996712	1.00038	0.997617	0.997445		55.1	0.995971	0.000623653	0.997081	0.993427
56.6	0.999947	0.000382755	1.00101	1.00032	0.999409	0.999319	0.999944	1.0001	0.999734	0.999526	1	1.00092	1.00134	0.999912	1.0011	1.00002	1.00231	0.998479	0.998078	0.999429	1.00143	1.00198	1.00085	1.0015	1.00045	0.990086	0.999917	0.999072	1.0004	1.00021	1.00093	1.00064		56.6	0.997692	0.000466932	0.998469	0.997915	0.99701	0.996062	0.999918	0.997301	0.997166		56.6	0.995481	0.000595442	0.995942	0.993143
58.1	0.999729	0.00043496	1.00075	1.00041	1.00022	0.997886	0.9999	0.999754	0.998655	0.999456	0.999922	1.00055	1.00105	1.00003	1.00009	1.00014	1.00174	0.998887	0.997928	0.999873	1.0001	1.00157	1.00133	1.00115	1.00042	0.98826	1.00021	0.998332	1.00067	1.0011	1.00108	1.0004		58.1	0.997802	0.000468032	0.998923	0.997415	0.99635	0.997095	1.00001	0.997299	0.997527		58.1	0.995492	0.000666397	0.997032	0.992854
59.6	0.999839	0.00037887	1.00198	1.00066	0.999969	0.998837	1.00009	0.999379	0.999067	0.999403	0.999415	1.00113	1.0021	0.99971	1.00087	0.999596	1.00192	0.998852	0.998231	1.00018	1.00015	1.00178	1.00073	1.00059	1.00007	0.990252	1.00028	0.998332	1.00055	0.999861	1.00086	1.00033		59.6	0.997434	0.000528952	0.998805	0.997457	0.996154	0.996329	0.999857	0.996477	0.996958		59.6	0.994938	0.000625299	0.995461	0.992499
61.1	0.999628	0.000504542	1.00065	1.00027	0.999167	0.998625	0.99959	0.999757	0.998885	0.999261	0.999181	1.00197	1.00108	1.00015	1.00119	0.999508	1.00184	0.998171	0.997807	1.00039	0.999998	1.00213	1.00062	1.0008	1.00001	0.986159	0.99992	0.998669	1.00041	1.00078	1.00093	1.00091		61.1	0.997307	0.000488648	0.998123	0.99747	0.995879	0.995572	0.999375	0.997316	0.997417		61.1	0.994687	0.000534379	0.995599	0.992549
62.6	0.999534	0.000487517	1.00071	1.00057	0.998878	0.998479	0.999512	0.99945	0.999194	0.999594	0.998665	1.00071	1.00126	1.00004	1.00107	0.998844	1.00173	0.999067	0.998326	1.0001	0.999613	1.00189	1.00117	1.00015	1.00087	0.986433	0.999776	0.998322	1.00053	0.999545	1.00064	1.00091		62.6	0.997006	0.000459877	0.998502	0.996879	0.995558	0.996023	0.998759	0.996302	0.997021		62.6	0.994675	0.00066885	0.995475	0.991849
64.1	0.999822	0.000424522	1.00058	1.00109	1.00001	0.999066	0.999718	0.999718	0.998444	0.999962	0.999103	1.0016	1.00126	0.999354	1.00032	1.00029	1.00131	0.999624	0.997918	1.00073	1.00038	1.00172	1.00124	1.00083	1.00016	0.98862	0.999811	0.998404	1.0007	1.00064	1.00111	1.00094		64.1	0.996968	0.000472218	0.99829	0.996308	0.995408	0.995832	0.998795	0.997296	0.996845		64.1	0.994581	0.000692586	0.995463	0.991713
65.6	0.999758	0.000371745	1.00126	1.0002	0.999109	0.998331	0.999805	0.999123	0.998619	0.999191	0.999532	1.00062	1.00121	0.999569	1.00064	0.998775	1.00129	0.997921	0.998737	1.00226	1.00034	1.00185	1.00106	1.00057	1.00014	0.990763	1.00043	0.998229	1.00032	1.00089	1.00122	1.00074		65.6	0.99673	0.000497357	0.998315	0.996579	0.995241	0.995877	0.998705	0.995728	0.996664		65.6	0.994444	0.000669604	0.995093	0.991912
67.1	0.999785	0.000390076	1.00057	1.00015	0.999229	0.998204	1	1.00021	0.99905	0.999937	0.999601	1.00075	1.00189	0.998939	1.00015	0.999432	1.00099	0.99905	0.998074	1.00156	1.0001	1.00228	1.001	1.00137	0.999747	0.989966	1.00153	0.998298	1.00028	1.00026	1.00077	1.00014		67.1	0.996898	0.000496372	0.998559	0.996341	0.995259	0.995659	0.998622	0.997126	0.996724		67.1	0.994649	0.000758988	0.99595	0.991593
68.6	0.999836	0.000357146	1.0007	1.00015	0.999193	0.998514	0.999599	1.0001	0.999216	0.999406	1.00005	1.00066	1.00194	1.00007	1.00048	0.999723	1.00057	0.99844	0.998389	1.00237	0.999337	1.00192	1.00024	1.00162	1.00041	0.991144	1.00033	0.997952	1.001	1.00014	1.00049	1.00092		68.6	0.996961	0.000483739	0.998408	0.996933	0.99566	0.995389	0.998757	0.997168	0.996411		68.6	0.994365	0.000655689	0.995093	0.991423
70.1	0.999873	0.000398042	1.00068	1.00077	0.99909	0.998252	1.00079	0.999207	1.00003	0.999138	0.999772	1.00166	1.00102	1.00074	1.00026	0.999888	1.0011	0.997954	0.998917	1.00261	0.99987	1.00233	1.00056	1.00157	0.999752	0.990092	1.00022	0.997819	1.00027	1.0004	1.00143	0.999991		70.1	0.996738	0.000443931	0.997862	0.996768	0.995567	0.995422	0.998664	0.996548	0.996333		70.1	0.994145	0.000613541	0.99477	0.9914
71.6	0.999867	0.000403668	1.00145	1.00074	0.999239	0.999282	0.999655	0.999461	0.998733	0.998696	1.00029	1.00145	1.00137	0.999475	1.00106	0.999895	1.00105	0.999252	0.997763	1.0036	0.999516	1.00238	1.00051	1.00144	1.00011	0.990207	0.999782	0.997851	1.00018	1.00028	1.00056	1.00072		71.6	0.996786	0.000476137	0.998003	0.996746	0.995346	0.995402	0.998768	0.996794	0.996441		71.6	0.994242	0.000721123	0.994868	0.991079
73.1	0.999597	0.000433818	1.00063	0.999984	0.999083	0.999107	0.999606	0.99999	0.998363	0.999162	0.999617	1.00141	1.00208	0.999847	1.00007	0.999517	1.00117	0.998876	0.998371	1.00307	1.00017	1.00153	1.00064	1.00109	0.999863	0.98863	0.999602	0.997522	1.00024	0.998876	1.00049	0.999299		73.1	0.996776	0.000495106	0.998157	0.996702	0.995155	0.995266	0.998623	0.996944	0.996587		73.1	0.994043	0.000704204	0.994681	0.99094
74.6	0.999594	0.000481922	1.00053	1.00058	0.999287	0.998552	1.00045	0.999915	0.998974	0.999334	0.999852	1.00089	1.00117	0.999887	1.00022	0.999652	1.00049	0.998387	0.997929	1.00423	0.999633	1.00091	1.00095	1.00112	0.999303	0.98719	1.0006	0.997821	1.00005	0.998876	1.00068	1.00034		74.6	0.996538	0.00050686	0.997798	0.996429	0.994882	0.995182	0.998623	0.99677	0.996082		74.6	0.994179	0.000719144	0.994321	0.991083
76.1	0.999632	0.000476864	1.00067	0.999906	0.999514	0.999192	0.99951	1.00039	1.00013	0.999737	0.999426	1.00014	1.0012	0.999489	1.00004	1.00025	1.00104	0.998503	0.997938	1.0034	0.999764	1.00131	1.00057	1.00103	1.00013	0.986852	0.999911	0.998398	1.00006	0.999934	1.00043	1.0001		76.1	0.996661	0.000523357	0.997872	0.996636	0.994228	0.996021	0.998532	0.996992	0.996349		76.1	0.994135	0.00067367	0.994187	0.99122
77.6	0.999782	0.000478449	1.00022	0.999941	0.999477	0.999918	1.00014	1.00055	0.998817	0.998767	1.00004	1.00069	1.00276	1.00048	1.00003	1.00061	1.00067	0.998599	0.9976	1.00394	1.00057	1.00142	1.00057	1.00089	1.00002	0.987451	0.999418	0.998375	1.0007	1.00014	1.00022	1.00044		77.6	0.996418	0.000571457	0.997799	0.995714	0.994058	0.996186	0.998716	0.996635	0.995819		77.6	0.994021	0.00078366	0.994248	0.990656
79.1	0.999755	0.000519424	1.00072	0.999617	0.999218	0.999986	1.00064	0.999753	1.00019	0.999973	0.99917	1.00079	1.00123	0.999354	1.00124	1.00005	1.00157	0.998989	0.998247	1.00333	1.00014	1.00065	1.00141	1.0023	1.00057	0.985994	0.99913	0.997391	1.00068	1.00009	1.00013	1.00008		79.1	0.9965	0.00054168	0.997961	0.996534	0.994674	0.995175	0.998639	0.996704	0.995809		79.1	0.99434	0.000788194	0.994224	0.990759
80.6	0.999638	0.000399725	1.00063	1.00019	0.999293	0.999074	1.00025	0.999738	0.998841	0.999384	1.00018	1.00062	1.00096	0.999774	1.00085	0.999835	1.00157	0.999065	0.99893	1.0028	0.999315	1.0002	0.999943	1.00174	0.999656	0.989405	1.00014	0.997561	1.00088	0.998599	1.00011	0.999595		80.6	0.996547	0.000587764	0.998645	0.996533	0.994773	0.995018	0.998535	0.996592	0.99573		80.6	0.994028	0.000668114	0.994139	0.990988
82.1	0.999584	0.000364929	1.00065	0.999571	0.999259	0.999931	0.999741	0.999547	0.999542	0.999624	0.999055	1.0004	1.00141	0.999409	1.00039	0.999562	1.0004	0.998832	0.999188	1.00103	0.999628	1.00056	1.00012	1.0017	0.999703	0.989786	0.999731	0.998061	1.0008	1.00005	0.999992	0.999844		82.1	0.996395	0.000560359	0.99844	0.996131	0.994649	0.994945	0.998264	0.996474	0.995862		82.1	0.994416	0.000730937	0.994269	0.991362
83.6	0.999676	0.000276264	1.00114	0.999621	0.999629	0.9991	0.999791	0.999993	1.00033	0.998808	1.00015	0.999964	1.00106	0.999187	1.00088	0.9996	1.00035	0.999511	0.99769	1.00114	0.99958	0.999928	1.00009	1.00147	1.00041	0.993316	1.00038	0.997834	1.00054	0.998237	1.00065	0.999897		83.6	0.996456	0.000493449	0.99774	0.996045	0.994856	0.995378	0.998398	0.997062	0.995715		83.6	0.994286	0.000652318	0.99409	0.991316
85.1	0.999725	0.000380155	1.00049	0.999472	0.999399	0.99918	0.999966	1.00051	1.0001	0.999817	1.00025	1.00028	1.00145	1.00039	1.00031	1.00064	1.00087	0.999426	0.998784	1.00029	0.999467	1.00031	1.00036	1.00132	0.999403	0.98944	1.00004	0.997805	1.00086	0.999973	1.00091	1.00023		85.1	0.99641	0.000519792	0.997766	0.995992	0.994699	0.995494	0.998627	0.996656	0.995638		85.1	0.99432	0.000730739	0.994907	0.99096
86.6	0.999672	0.000337471	1.00115	1	0.99961	0.999912	0.999779	1.00021	1.00006	0.999759	1.00008	1.00024	1.00049	0.999928	0.999919	0.999668	1.00104	0.999477	0.99893	0.999964	0.998437	1.00072	0.999602	1.0021	0.999671	0.990826	0.999455	0.997978	1.00067	0.999526	1.00095	1.00001		86.6	0.996769	0.000512472	0.997637	0.996665	0.995162	0.995944	0.999256	0.996847	0.995869		86.6	0.994273	0.000488036	0.993851	0.992153
88.1	0.999718	0.000254566	1.00095	0.999677	0.998897	0.999568	1.00009	1.00013	1.00006	0.999529	1.00034	0.999934	1.00164	0.999612	0.999867	1.00069	1.00057	0.999323	0.998585	1.00057	0.998549	1.00061	0.999344	1.00181	0.999918	0.994126	0.999304	0.997323	1.00028	0.999494	1.00091	0.999826		88.1	0.996621	0.000439583	0.997607	0.996414	0.995586	0.995606	0.998638	0.996821	0.995676		88.1	0.9944	0.000682395	0.994317	0.99114
89.6	0.999916	0.000210554	1.00056	0.999965	0.999475	1.0002	0.999714	1.00056	0.999578	0.998972	1.00107	1.00003	1.0018	1.00016	1.00076	1.00034	1.00083	0.998931	0.999028	1.00056	0.998809	1.00083	0.999355	1.0019	1.00022	0.996453	0.998779	0.997371	1.00066	0.999908	1.00083	0.99982		89.6	0.996622	0.000429353	0.997722	0.996459	0.995531	0.996009	0.998419	0.996873	0.995339		89.6	0.994351	0.000780986	0.994646	0.990745
91.1	0.999851	0.000223158	1.00079	1.00003	0.998886	0.999791	1.00047	0.999211	1.00002	1.00001	1.00061	1.00081	1.00111	0.999618	1.00052	1.00095	1.00104	0.998714	0.999147	0.99952	0.998577	1.00129	0.99975	1.00114	0.999579	0.994975	0.999597	0.998356	1.00046	1.00002	1.00061	0.999896		91.1	0.996519	0.000425215	0.997285	0.995829	0.995078	0.995837	0.998355	0.997169	0.996076		91.1	0.994536	0.000698643	0.994637	0.99152
92.6	0.999951	0.000216314	1.00077	1.00029	0.999074	1.00009	1.0004	1.00032	0.999986	0.999515	1.00186	1.00053	1.00072	1.00039	1.0006	1.00086	1.00122	0.999403	0.998816	0.999913	0.999095	1.00043	0.999065	1.00188	0.999577	0.995215	0.999219	0.999102	0.999904	1.00015	1.00025	0.999909		92.6	0.996709	0.000459297	0.997483	0.996053	0.995757	0.995468	0.998985	0.99691	0.996303		92.6	0.994289	0.000706558	0.994306	0.991287
[truncated: 13 more columns]

## Sheet: SFig. 2d
Time Delay Between Two Stimulations=22 s (Relative Light Intensity=2.5)										Time Delay Between Two Stimulations=22 s (Relative Light Intensity=5)																																		Time Delay Between Two Stimulations=22 s (Relative Light Intensity=7.5)
Time (s)	Mean FRET Ratio	S.E.M.	Well-1	Well-2	Well-3	Well-4	Well-5	Well-6		Time (s)	Mean FRET Ratio	S.E.M.	Well-1	Well-2	Well-3	Well-4	Well-5	Well-6	Well-7	Well-8	Well-9	Well-10	Well-11	Well-12	Well-13	Well-14	Well-15	Well-16	Well-17	Well-18	Well-19	Well-20	Well-21	Well-22	Well-23	Well-24	Well-25	Well-26	Well-27	Well-28	Well-29	Well-30		Time (s)	Mean FRET Ratio	S.E.M.	Well-1	Well-2	Well-3
-13.5	0.999814	0.00019195	0.99901	1.00015	1.00026	1.00001	0.999506	0.999953		-13.5	1.00025	0.00014138	1.00042	0.999773	0.99876	0.999597	1.00099	1.00034	1.00083	1.00087	1.00085	0.999781	0.999225	1.00029	1.00096	0.999397	1.0009	1.00053	1.00047	0.999901	0.999997	0.999896	1.00273	0.999558	0.999985	1.00033	1.00053	0.99889	1.00063	0.99967	1.00086	1.0004		-13.5	0.999637	0.000296626	0.99987	0.998806	1.00073
-12	1.00017	0.000119072	1.00019	1.00036	1.00023	0.999782	1.00058	0.999909		-12	1.00003	8.11117e-05	1.00005	1.00007	0.999932	0.999992	0.999874	1.00068	1.00023	1.00062	0.999672	0.999715	0.998933	0.999782	0.99989	0.999515	1.00016	0.999922	1.00029	1.00057	0.999532	0.999913	1.00081	1.00057	1.0003	0.999631	0.999342	1.00043	1.00052	0.999536	1.00048	1		-12	1.00003	0.000171301	0.999763	0.999596	1.00074
-10.5	0.999819	0.00018391	0.999438	0.99936	1.00021	1.00049	0.999848	0.999575		-10.5	0.999984	0.00010542	0.999547	1.00018	0.999701	1.00022	0.999289	0.99982	1.00003	1.00098	1.00011	0.999885	0.99984	0.999943	0.999771	0.999544	1.00014	0.999527	1.00024	0.999887	0.999166	1.0001	1.00172	0.999453	0.999144	1.00089	0.999243	1.00006	0.999829	1.00048	1.0009	0.999866		-10.5	0.99993	7.26726e-05	0.999948	0.999953	0.999635
-9	0.999883	0.000129526	1.00027	0.999893	0.999305	0.999981	0.999872	0.999975		-9	0.999708	7.21319e-05	0.999521	0.999712	0.999972	0.99971	1.00049	1.00022	0.998903	0.999661	0.999622	0.999413	0.999475	1.00016	1.00005	1.00009	0.999054	0.99985	0.999457	0.999736	0.999509	0.999079	0.999342	1.00008	1.0001	0.998983	0.999658	0.99962	0.999815	1.00026	0.999962	0.999759		-9	0.999978	0.000159407	1.0003	1.00066	0.999729
-7.5	0.999924	0.000167701	1.00029	0.999182	0.999988	1.00025	0.999764	1.00006		-7.5	0.999877	9.65092e-05	0.999831	1.00022	0.999328	1.00004	0.999392	1.00084	0.999891	1.00004	0.999583	0.999917	0.999502	1.00001	0.999614	0.999886	0.999308	0.99997	0.999503	0.999631	0.999603	0.999735	0.9988	0.999822	1.0001	1.0016	0.999906	0.999613	1.00081	1.00044	0.999639	0.999723		-7.5	0.999938	0.000136648	0.999491	0.999628	0.999974
-6	1.00013	0.000138372	1.00063	0.999976	0.999782	0.999798	1.00022	1.00037		-6	1	8.99889e-05	1.00041	0.999696	1.00064	1.00085	0.999335	1.00029	0.999745	1.00011	1.00002	1.00014	1.00004	0.999059	1.00052	1.00019	0.999902	0.999594	0.999604	0.999403	0.9997	1.00108	1.00106	1.00005	0.999367	0.999894	1.00012	1.0001	0.999661	0.999717	0.999659	1.00005		-6	1.00008	8.09937e-05	1.00025	1.00019	1.00013
-4.5	0.999909	0.000182245	0.999806	1.00013	0.999764	0.999144	1.0004	1.00022		-4.5	1.00009	6.97956e-05	0.999563	0.999856	1.00028	1.00028	1.00018	0.999703	0.999869	0.999966	0.99973	1.00044	1.00068	1.00036	1.00058	1.00037	1.0006	0.999988	0.99988	0.999753	1.00057	1.00006	1.00049	1.00011	1.00019	0.998996	1.0003	1.00041	1.00022	0.99976	0.999518	1.00007		-4.5	1.00009	8.00072e-05	1.00011	1.00011	1.00006
-3	1.00016	0.000120245	0.99976	1.00029	1.0006	1.00018	0.999917	1.00021		-3	0.999969	8.51061e-05	1.00023	0.99979	1.00054	0.999686	0.999704	0.999635	0.999917	0.99992	1.0001	0.999343	1.00042	1.00007	1.00007	1.0003	1.00031	1.00042	1.00002	1.00007	1.00089	1.00081	0.99891	0.999738	0.999898	0.998772	1.00014	0.999907	1.00002	0.99989	0.999428	1.00013		-3	1.0002	0.000114427	1.00041	1.00039	0.999986
-1.5	0.999954	8.66816e-05	0.999602	1.00023	0.999931	1.0001	0.999944	0.999916		-1.5	1	0.000119453	1.00008	1.00006	1.00015	0.999779	1.00012	0.99874	1.00007	0.998632	1.00015	1.00062	1.00118	0.999847	0.998782	1.00022	0.999535	1.00053	1.0002	1.00047	1.0006	0.999865	0.998669	1.00026	1.00095	1.0009	1.00005	1.00031	0.999287	1.00034	0.999705	0.999969		-1.5	1.00007	0.000121088	0.999647	1.00002	0.999914
0	1.00023	0.000179775	1.001	1.00044	0.999937	1.00026	0.999954	0.999814		0	1.00009	0.000121959	1.00036	1.00064	1.00068	0.999844	1.00063	0.999738	1.00052	0.9992	1.00016	1.00074	1.0007	1.00049	0.999764	1.0005	1.00009	0.999669	1.00034	1.00058	1.00043	0.999457	0.997473	1.00037	0.999972	0.999998	1.00072	1.00066	0.999215	0.999908	0.999846	1.00004		0	1.00004	0.000233708	1.00022	1.00064	0.999103
2.8	1.0051	0.000655106	1.00695	1.00598	1.00634	1.00267	1.00456	1.00411		2.8	1.00977	0.000574011	1.01018	1.01011	1.01091	1.01135	1.01039	1.00943	1.00873	1.00806	1.00686	1.00837	1.01064	1.01173	1.01188	1.01129	1.01158	1.01138	1.00901	1.00736	1.00909	1.00829	1.02294	1.00892	1.0102	1.00326	1.01068	1.00922	1.01031	1.00663	1.00729	1.0071		2.8	1.0111	0.000781801	1.01337	1.01304	1.01184
4.3	1.0101	0.00102267	1.01331	1.01194	1.01146	1.00697	1.00901	1.0079		4.3	1.01819	0.000793821	1.02014	1.01995	1.02017	1.02828	1.01987	1.01825	1.01508	1.01387	1.01248	1.01797	1.02034	1.02217	1.02158	1.01925	1.02057	1.02088	1.01567	1.01543	1.01885	1.0179	1.0273	1.01781	1.01819	1.00532	1.02069	1.01763	1.01818	1.01303	1.01369	1.01515		4.3	1.02033	0.00134678	1.02515	1.02386	1.02147
5.8	1.01524	0.00125785	1.0199	1.01709	1.0164	1.01191	1.01357	1.01259		5.8	1.02531	0.00106321	1.03127	1.03013	1.02958	1.02839	1.02723	1.02377	1.01983	1.01864	1.01617	1.02864	1.03209	1.03161	1.03206	1.02857	1.02932	1.02837	1.02206	1.02723	1.02968	1.02574	1.01237	1.02713	1.02661	1.00897	1.03015	1.02565	1.0253	1.02097	1.02094	1.02087		5.8	1.02971	0.00197786	1.03814	1.03453	1.02968
7.3	1.01676	0.00133793	1.02182	1.01912	1.01637	1.01365	1.01637	1.01321		7.3	1.02604	0.00123002	1.03328	1.03158	1.02963	1.02366	1.02593	1.02331	1.01962	1.01722	1.01433	1.03121	1.03421	1.03486	1.03342	1.02898	1.02972	1.02673	1.02116	1.03218	1.03239	1.02853	1.01087	1.02821	1.02789	1.00946	1.03262	1.02689	1.02554	1.02357	1.02273	1.02152		7.3	1.03245	0.00205668	1.04041	1.03843	1.0331
8.8	1.01528	0.00117208	1.01997	1.01712	1.01483	1.0122	1.01473	1.01285		8.8	1.02279	0.00118122	1.02934	1.02833	1.02598	1.01781	1.02147	1.01917	1.01607	1.01388	1.01213	1.02758	1.02996	1.03173	1.02865	1.0255	1.0252	1.02197	1.01854	1.0311	1.02808	1.02603	1.008	1.0241	1.02501	1.00749	1.02976	1.02459	1.02338	1.02216	1.02019	1.02046		8.8	1.02955	0.0017849	1.03579	1.03583	1.0294
10.3	1.01307	0.00101031	1.01668	1.01526	1.01243	1.01093	1.01286	1.01028		10.3	1.01822	0.00110658	1.02427	1.02275	1.02019	1.0114	1.01703	1.01573	1.01128	1.01106	1.00881	1.02213	1.0247	1.02445	1.02316	1.01997	1.01973	1.01725	1.01392	1.02829	1.02324	1.02055	1.00255	1.02	1.01916	1.00546	1.02567	1.02164	1.01988	1.01803	1.01701	1.01725		10.3	1.02484	0.00136184	1.02944	1.02965	1.02467
11.8	1.01114	0.000837297	1.01405	1.01308	1.01017	1.00906	1.0112	1.00927		11.8	1.015	0.000895583	1.01971	1.01907	1.01702	1.00983	1.01425	1.01273	1.01035	1.00894	1.00807	1.01773	1.01936	1.02116	1.01893	1.01656	1.01561	1.01443	1.0111	1.02337	1.01861	1.01668	1.00164	1.01678	1.01681	1.0043	1.01988	1.01721	1.01617	1.01539	1.01486	1.01348		11.8	1.02087	0.000990489	1.02367	1.02447	1.02113
13.3	1.00957	0.0006569	1.01204	1.01066	1.00951	1.00826	1.00937	1.00759		13.3	1.01255	0.0007836	1.01675	1.01593	1.01458	1.00623	1.01244	1.01103	1.00797	1.00802	1.00663	1.01429	1.01624	1.01704	1.01477	1.01378	1.01395	1.01176	1.00989	1.01962	1.01642	1.01409	0.999565	1.01354	1.01301	1.0051	1.01797	1.0146	1.01388	1.01341	1.01185	1.01218		13.3	1.0174	0.000797757	1.01951	1.02013	1.01768
14.8	1.00856	0.000530177	1.01073	1.00931	1.00778	1.00759	1.00864	1.0073		14.8	1.01084	0.000730218	1.01465	1.01347	1.01272	1.00439	1.01005	1.00914	1.00772	1.00704	1.00567	1.01239	1.01362	1.01472	1.01356	1.01135	1.01083	1.01071	1.00883	1.01779	1.01424	1.01268	0.998757	1.01182	1.01258	1.0027	1.01509	1.01311	1.01175	1.01238	1.01092	1.01061		14.8	1.01462	0.000702394	1.01668	1.01715	1.01458
16.3	1.00765	0.000457987	1.00942	1.00813	1.00717	1.00687	1.00805	1.00627		16.3	1.0091	0.000698741	1.01307	1.01165	1.01081	1.00286	1.00818	1.00775	1.00659	1.0056	1.0042	1.01153	1.01197	1.01268	1.01156	1.00971	1.00839	1.00836	1.00808	1.01562	1.01176	1.01064	0.996625	1.01036	1.01019	1.00233	1.01254	1.0115	1.00985	1.01136	1.00864	1.00853		16.3	1.0125	0.000585	1.01451	1.01416	1.01269
17.8	1.0066	0.000633986	1.00905	1.00749	1.00619	1.00518	1.00685	1.00486		17.8	1.00783	0.000689063	1.01131	1.01086	1.00989	1.0013	1.00708	1.00636	1.00466	1.00364	1.00367	1.01018	1.0115	1.01086	1.00872	1.00949	1.00816	1.00724	1.00592	1.01433	1.01173	1.0083	0.996254	1.00908	1.00867	1.00119	1.01158	1.00984	1.00818	1.00999	1.00767	1.00714		17.8	1.01023	0.000565181	1.01231	1.01184	1.00882
19.3	1.00587	0.000430173	1.00777	1.00609	1.00499	1.00522	1.0061	1.00508		19.3	1.00639	0.000632826	1.01066	1.00881	1.00653	1.00078	1.00532	1.00526	1.00347	1.00241	1.00237	1.0084	1.00961	1.01023	1.00769	1.00695	1.00632	1.00459	1.00527	1.01279	1.00939	1.00787	0.995924	1.00697	1.00746	1.00122	1.01002	1.00857	1.00646	1.00878	1.00603	1.00568		19.3	1.00868	0.000331049	1.00992	1.00971	1.00827
20.8	1.00533	0.00051235	1.00756	1.00546	1.00454	1.00533	1.00526	1.00382		20.8	1.00498	0.000551248	1.00781	1.00785	1.00573	1.00103	1.00372	1.00309	1.00225	1.0026	1.0023	1.00734	1.00869	1.00809	1.00553	1.00509	1.00338	1.0031	1.00338	1.01136	1.00782	1.0059	0.995563	1.00519	1.00539	1.0016	1.00732	1.00692	1.00453	1.00789	1.00482	1.00422		20.8	1.00673	0.000529747	1.00847	1.00858	1.00552
23.6	1.00861	0.000692621	1.0111	1.01009	1.0085	1.00675	1.00817	1.00708		23.6	1.01267	0.000555584	1.01509	1.01587	1.01435	1.01167	1.01316	1.0108	1.00971	1.00843	1.00755	1.01482	1.01581	1.01696	1.01493	1.01454	1.01361	1.01425	1.01133	1.01636	1.01387	1.01245	1.00568	1.01395	1.01369	1.00637	1.01691	1.0133	1.01288	1.01263	1.01005	1.00898		23.6	1.01543	0.00094991	1.01858	1.01904	1.0147
25.1	1.01368	0.00114996	1.01843	1.01502	1.01419	1.01116	1.01207	1.01121		25.1	1.02187	0.000793285	1.0262	1.0264	1.02498	1.0218	1.02258	1.02017	1.01738	1.01618	1.01401	1.02463	1.02692	1.02819	1.02651	1.02446	1.02324	1.02378	1.01832	1.02515	1.02475	1.02205	1.01506	1.02481	1.02352	1.01109	1.02635	1.02183	1.02144	1.01996	1.01761	1.01673		25.1	1.02563	0.00144428	1.03183	1.02953	1.02532
26.6	1.01901	0.00152288	1.02528	1.02117	1.01897	1.01573	1.0174	1.01552		26.6	1.03056	0.00116943	1.0387	1.03679	1.03431	1.03254	1.02958	1.0272	1.02319	1.02006	1.01753	1.03413	1.03792	1.03911	1.03739	1.03332	1.033	1.03183	1.02517	1.03627	1.0358	1.03243	1.0278	1.03405	1.03269	1.01519	1.03772	1.03018	1.02852	1.02686	1.02463	1.02276		26.6	1.03505	0.00222673	1.04406	1.04183	1.03478
28.1	1.01965	0.00153345	1.02642	1.02128	1.01872	1.01704	1.0184	1.01607		28.1	1.03009	0.0015236	1.03997	1.03664	1.03389	1.02683	1.02841	1.02483	1.0205	1.01783	1.01522	1.03731	1.03914	1.04107	1.03777	1.03389	1.0335	1.03016	1.02377	1.041	1.03799	1.0335	1.01055	1.03454	1.0325	1.0147	1.03905	1.0316	1.02815	1.02827	1.02588	1.0241		28.1	1.03644	0.00241231	1.04705	1.04302	1.03532
29.6	1.01767	0.0014728	1.02427	1.0187	1.01606	1.01523	1.01753	1.01422		29.6	1.02561	0.00140401	1.03405	1.03161	1.02863	1.01618	1.02309	1.02152	1.01614	1.0142	1.01259	1.03255	1.03409	1.03552	1.03346	1.02857	1.02791	1.02329	1.01868	1.03822	1.0325	1.02979	1.00925	1.02935	1.0281	1.01419	1.03441	1.02651	1.02491	1.02517	1.02289	1.02093		29.6	1.03216	0.00205819	1.04024	1.03912	1.0307
31.1	1.01489	0.00109725	1.01986	1.01517	1.01414	1.01267	1.01502	1.01247		31.1	1.02082	0.00119329	1.0277	1.02511	1.02311	1.0105	1.01829	1.0163	1.01303	1.01113	1.01013	1.02624	1.02748	1.02859	1.02653	1.02284	1.02169	1.01894	1.01653	1.0335	1.02713	1.0252	1.00817	1.02361	1.02299	1.0109	1.0289	1.0219	1.02013	1.02145	1.01936	1.01731		31.1	1.02679	0.0016122	1.03312	1.03209	1.02528
32.6	1.01282	0.00102337	1.01768	1.01309	1.01223	1.01078	1.01184	1.01132		32.6	1.01727	0.000980887	1.02305	1.02131	1.01896	1.0099	1.01445	1.01359	1.01091	1.00906	1.00849	1.02082	1.0229	1.02318	1.02155	1.01951	1.01815	1.016	1.01299	1.02763	1.02247	1.01988	1.00574	1.01923	1.01963	1.00975	1.02383	1.01998	1.01677	1.0179	1.01611	1.01443		32.6	1.02224	0.00114025	1.02627	1.02634	1.02146
34.1	1.01118	0.000885337	1.01534	1.01149	1.01052	1.00999	1.01057	1.0092		34.1	1.01438	0.000814603	1.01941	1.01751	1.01579	1.00515	1.01329	1.0117	1.01012	1.00919	1.0075	1.01726	1.01765	1.01866	1.01677	1.01636	1.01504	1.01378	1.01156	1.02374	1.01886	1.01619	1.00402	1.0162	1.01597	1.00842	1.01986	1.01591	1.01395	1.01572	1.01351	1.01237		34.1	1.01852	0.000883032	1.02194	1.02139	1.0176
35.6	1.01002	0.000781865	1.01348	1.01041	1.00948	1.00858	1.01013	1.00805		35.6	1.01255	0.000765099	1.01741	1.01608	1.01403	1.00395	1.01043	1.01041	1.00834	1.00618	1.00605	1.01515	1.01555	1.01697	1.01564	1.0143	1.01252	1.01198	1.01019	1.02059	1.01686	1.01463	1.00341	1.01394	1.01431	1.00748	1.01709	1.01425	1.01171	1.01441	1.0119	1.01061		35.6	1.01574	0.000824132	1.01941	1.01795	1.01496
37.1	1.00916	0.000745599	1.01283	1.00883	1.00866	1.00833	1.00849	1.00785		37.1	1.01077	0.000736381	1.01552	1.01427	1.01215	1.00266	1.00951	1.0084	1.00703	1.00638	1.00536	1.01316	1.01412	1.01428	1.01269	1.01232	1.01052	1.00958	1.00918	1.01928	1.01483	1.01255	1.00102	1.0125	1.01131	1.00463	1.01543	1.01192	1.00986	1.01308	1.01046	1.00911		37.1	1.01351	0.000642596	1.01609	1.01555	1.0125
38.6	1.00788	0.000669516	1.01073	1.00776	1.0076	1.00672	1.00848	1.006		38.6	1.00933	0.000656729	1.01354	1.01154	1.01098	1.00238	1.00763	1.00637	1.00554	1.00477	1.00366	1.01186	1.01308	1.01283	1.01078	1.01097	1.00846	1.00893	1.00713	1.01792	1.0126	1.01103	1.00151	1.01021	1.00965	1.00716	1.01323	1.00995	1.00793	1.01156	1.00897	1.00774		38.6	1.01107	0.000675999	1.01382	1.01296	1.01001
40.1	1.00686	0.00069281	1.00993	1.00669	1.00663	1.00581	1.00716	1.00493		40.1	1.00764	0.000678785	1.01172	1.01086	1.00906	1.00057	1.00657	1.00486	1.00424	1.00336	1.00291	1.01034	1.01036	1.01083	1.00823	1.00892	1.00655	1.00632	1.00597	1.01682	1.01135	1.00924	0.997999	1.00953	1.00865	1.00441	1.0107	1.00838	1.00638	1.01006	1.00777	1.00618		40.1	1.00903	0.000507022	1.01071	1.01054	1.00772
41.6	1.00587	0.000635019	1.00854	1.00591	1.00527	1.00484	1.00655	1.00411		41.6	1.006	0.000646672	1.00952	1.00869	1.0071	0.999459	1.00423	1.00347	1.00265	1.00246	1.00156	1.00873	1.00853	1.00928	1.00615	1.00699	1.00451	1.00421	1.00429	1.01582	1.00878	1.00737	0.997158	1.0077	1.00586	1.00393	1.00927	1.00682	1.00552	1.00905	1.00595	1.00507		41.6	1.00724	0.000555703	1.00963	1.00813	1.00597
43.1	1.00512	0.000727153	1.00826	1.0039	1.00432	1.00587	1.00507	1.00331		43.1	1.00471	0.000563743	1.00761	1.00674	1.00544	0.998522	1.00215	1.00184	1.00189	1.00039	1.00108	1.0069	1.00782	1.0071	1.00443	1.00546	1.00305	1.0033	1.0039	1.01305	1.00772	1.00663	0.998096	1.00621	1.00518	1.00333	1.00657	1.00582	1.00421	1.00769	1.00479	1.00449		43.1	1.00545	0.00053854	1.00741	1.00629	1.00368
44.6	1.00414	0.000493378	1.00636	1.00374	1.0036	1.00406	1.00431	1.00277		44.6	1.00366	0.000520566	1.00659	1.00579	1.00298	0.998922	1.00216	1.00052	1.00138	1.00118	1.00051	1.00571	1.00631	1.00535	1.00389	1.0049	1.00264	1.00213	1.00256	1.01164	1.0068	1.00434	0.995983	1.00444	1.00374	1.00373	1.00537	1.00346	1.00274	1.00661	1.00376	1.00353		44.6	1.00382	0.000462866	1.00492	1.00433	1.00225
46.1	1.00392	0.000504007	1.00617	1.00307	1.00355	1.00335	1.00447	1.00289		46.1	1.00238	0.000467363	1.00535	1.00428	1.00188	0.998177	1.00029	1.00018	1.00061	0.999311	1.00016	1.00429	1.00444	1.00378	1.00305	1.0025	1.00032	1.00103	1.00165	1.00946	1.00521	1.00389	0.996407	1.00407	1.00228	1.00044	1.0039	1.00231	1.00135	1.00552	1.0025	1.00274		46.1	1.00257	0.000479025	1.00376	1.00237	1.00082
47.6	1.00363	0.000548862	1.00521	1.00278	1.00245	1.00503	1.00415	1.00214		47.6	1.00157	0.000441202	1.00389	1.00375	1.00094	0.998072	1.00038	0.999409	0.999946	1	1.00004	1.00341	1.00359	1.00298	1.00194	1.00211	0.999895	0.999715	1.00026	1.00808	1.00422	1.00287	0.995596	1.00268	1.00185	0.998025	1.00272	1.00167	1.00045	1.00484	1.00262	1.0011		47.6	1.00123	0.000577153	1.00222	1.00191	0.998991
49.1	1.00292	0.000546617	1.00478	1.00206	1.00251	1.00375	1.00341	1.001		49.1	1.00095	0.00040584	1.00322	1.00235	1.00123	0.998217	1.00006	0.998565	0.998553	0.998894	0.999645	1.0027	1.00296	1.00207	1.00063	1.00127	0.999149	0.999314	0.999544	1.00623	1.00303	1.00245	0.994522	1.00207	0.999991	1.00288	1.00174	1.00123	0.9998	1.00404	1.00163	1.00039		49.1	1.00028	0.000566838	1.00061	1.0003	0.99819
50.6	1.00241	0.000611448	1.00416	1.00097	1.00209	1.00324	1.00357	1.00043		50.6	1.00041	0.000357263	1.003	1.0019	1.0001	0.998531	0.999012	0.998912	0.999765	0.99849	0.999082	1.00205	1.00197	1.00102	0.999446	1.00079	0.998534	0.998914	0.998991	1.00521	1.00225	1.00134	0.994653	1.00144	1.00096	1.0014	1.0012	1.00013	0.998972	1.00328	1.00089	1.00018		50.6	0.999228	0.000617429	1.00019	0.999811	0.99703
52.1	1.00175	0.000499813	1.0037	1.00058	1.00171	1.00237	1.00177	1.00036		52.1	1.00009	0.00027725	1.00186	1.00188	1.00026	0.99835	0.998967	0.998325	0.999405	0.999781	0.998828	1.00181	1.0003	0.999584	0.999105	1.00014	0.9986	0.999217	0.998653	1.00378	1.00199	1.00013	0.996824	1.00139	0.999719	1.00205	1.00006	0.999768	0.998613	1.00233	1.00096	0.999925		52.1	0.998831	0.000545073	0.999072	0.998574	0.996594
53.6	1.00134	0.000582591	1.00304	0.999587	1.00069	1.00231	1.0024	1.00002		53.6	0.999519	0.000294811	1.00159	1.00094	0.999324	0.998236	0.998615	0.997152	0.998894	0.998157	0.998761	1.00127	0.999787	0.99906	0.998293	0.999506	0.998066	0.999416	0.99825	1.00276	1.00136	0.999587	0.995163	1.00076	0.999729	1.00204	0.999768	0.998975	0.998282	1.00205	1.00034	0.999428		53.6	0.998101	0.000574369	0.99924	0.997288	0.996252
55.1	1.00105	0.000673318	1.0031	0.999225	0.99992	1.00206	1.00237	0.999631		55.1	0.999308	0.000265669	1.00123	0.999869	0.998925	0.998733	0.999228	0.99767	0.998779	0.998469	0.998298	1.00118	0.999832	0.998558	0.998451	0.999332	0.997723	0.998933	0.998337	1.00232	1.00117	0.998833	0.996717	1.00028	0.999314	1.00319	0.99909	0.998417	0.997339	1.00106	0.998985	0.998959		55.1	0.997473	0.000692593	0.998767	0.996581	0.994995
56.6	1.00079	0.000500277	1.00261	0.999566	1.00039	1.00182	1.00078	0.999574		56.6	0.999084	0.000247866	1.00057	0.999763	0.998598	0.99876	0.997249	0.997885	0.99879	0.99872	0.998902	1.00066	0.999948	0.999551	0.997681	0.998678	0.997504	0.998884	0.998078	1.00222	1.00034	0.998091	0.998058	1.00029	0.998208	1.00238	0.998502	0.998293	0.996915	1.001	0.99944	0.998566		56.6	0.997197	0.000496194	0.997922	0.996577	0.995614
58.1	1.00066	0.000553277	1.00186	0.998461	1.00098	1.00147	1.00164	0.999571		58.1	0.998873	0.000246741	1.00046	0.999329	0.99835	0.997799	0.997754	0.997881	0.9986	0.998818	0.99869	1.0006	1.00008	0.999003	0.997403	0.998683	0.997297	0.998016	0.998172	1.00177	1.00114	0.998798	0.9972	0.998977	0.998686	1.00252	0.998501	0.997921	0.996886	0.999817	0.998863	0.99816		58.1	0.996851	0.00051156	0.997296	0.99713	0.99508
59.6	1.00023	0.000428541	1.00114	0.999021	0.999794	1.00112	1.0012	0.999098		59.6	0.998693	0.000274061	1.00033	0.99956	0.99817	0.998955	0.997766	0.99703	0.998644	0.998951	0.998351	1.00022	0.998996	0.9985	0.997692	0.998744	0.996574	0.997548	0.997374	1.00147	1.0004	0.998606	0.997554	0.999619	0.998074	1.00364	0.998173	0.997599	0.99647	0.99991	0.998133	0.997737		59.6	0.99658	0.000597609	0.99747	0.995503	0.994675
61.1	1.00005	0.000608723	1.00142	0.997664	0.999646	1.00121	1.00117	0.999171		61.1	0.998544	0.000257703	0.999921	0.999309	0.99864	0.999012	0.998548	0.997149	0.998651	0.997774	0.998469	0.99988	0.999549	0.998652	0.997018	0.998617	0.996918	0.998861	0.998411	1.00187	1.00028	0.997157	0.996791	0.999692	0.998244	1.00178	0.996398	0.996808	0.996471	0.999322	0.998648	0.99749		61.1	0.99627	0.00073743	0.99837	0.9955	0.993319
62.6	1.00019	0.000523205	1.00154	0.998565	0.999902	1.00107	1.00121	0.99883		62.6	0.998377	0.000291719	0.999796	1.00002	0.998037	0.999233	0.997189	0.996951	0.998556	0.997169	0.998804	0.999923	0.999483	0.998151	0.997009	0.998564	0.996465	0.999028	0.997163	1.00086	1.00003	0.997485	0.99612	0.999233	0.999111	1.00321	0.996872	0.996507	0.996277	0.99922	0.997622	0.997221		62.6	0.996014	0.000567826	0.997165	0.99505	0.99399
64.1	1.00008	0.000480214	1.00134	0.998625	1.0001	1.00107	1.00066	0.998704		64.1	0.998193	0.000256473	0.999594	0.999091	0.998444	0.999204	0.997201	0.996734	0.998632	0.998763	0.998677	0.999774	0.998893	0.997786	0.997631	0.998642	0.996376	0.997951	0.997157	1.00118	0.999787	0.997332	0.996251	0.998566	0.998154	1.00172	0.997029	0.995931	0.996123	0.998616	0.99758	0.996955		64.1	0.995534	0.000622338	0.996661	0.994534	0.99369
65.6	0.99963	0.000641009	1.00159	0.997612	0.999031	1.00013	1.00108	0.998328		65.6	0.99828	0.000248607	0.999623	0.998513	0.997857	0.999404	0.997267	0.996436	0.9984	0.998747	0.999007	0.99958	0.999317	0.998122	0.997761	0.99824	0.997675	0.999212	0.997024	1.00137	1.00015	0.997501	0.997303	0.997852	0.998523	1.00135	0.996807	0.996182	0.996094	0.998982	0.997392	0.996696		65.6	0.995742	0.000680534	0.997323	0.994768	0.992656
67.1	0.99974	0.000522922	1.00053	0.99754	0.999909	1.00056	1.00094	0.998965		67.1	0.998367	0.000284429	1.00011	0.998388	0.99737	0.999218	0.997313	0.996812	0.998923	0.998483	0.999145	0.999539	0.99904	0.998138	0.997221	0.998326	0.997791	0.99924	0.997749	1.00204	1.00042	0.997023	0.997797	0.998216	0.998013	1.003	0.99644	0.996144	0.99673	0.998366	0.99713	0.996892		67.1	0.995696	0.000632718	0.99654	0.995107	0.992925
68.6	0.999778	0.000551946	1.00125	0.998534	0.999477	1.00065	1.00083	0.99792		68.6	0.998266	0.000276144	1.00034	0.99835	0.99724	0.999638	0.997376	0.996884	0.997916	0.998525	0.998778	0.999415	0.998737	0.998228	0.996395	0.998265	0.997811	0.999093	0.99784	1.00136	0.999817	0.997423	0.997547	0.998364	0.998392	1.00294	0.996289	0.995933	0.996595	0.998252	0.996996	0.997249		68.6	0.995719	0.00055464	0.996563	0.994591	0.993646
70.1	0.999555	0.000525769	1.00042	0.997414	0.999077	1.0007	1.00064	0.999074		70.1	0.998243	0.000297997	0.999274	0.999008	0.997583	0.999543	0.997935	0.99656	0.998891	0.998513	0.999007	0.999608	0.999506	0.997624	0.997423	0.998312	0.997233	0.997512	0.996648	1.00132	0.999555	0.997706	0.99711	0.998177	0.998301	1.00362	0.995865	0.996148	0.996065	0.999086	0.997766	0.996382		70.1	0.995043	0.0006984	0.996018	0.994381	0.992007
71.6	0.999532	0.000606587	1.00146	0.997681	0.998597	1.0003	1.00068	0.998477		71.6	0.998253	0.00030606	0.999501	0.999157	0.997622	0.999274	0.997753	0.997553	0.998449	0.999533	0.998843	0.999365	0.999264	0.99753	0.99639	0.998279	0.997409	0.997823	0.997372	1.00129	0.999192	0.996433	0.998172	0.998248	0.99741	1.0042	0.995645	0.996145	0.995883	0.998098	0.998291	0.997469		71.6	0.995399	0.000655824	0.996107	0.994553	0.992828
73.1	0.99925	0.000556941	1.00049	0.997172	0.998473	1.00019	1.00052	0.998657		73.1	0.998231	0.000340303	0.999242	0.998627	0.998137	0.999751	0.998076	0.996498	0.999683	0.997996	0.998961	0.999384	0.999014	0.997153	0.996979	0.998274	0.997304	0.998223	0.997886	1.00116	0.999529	0.996526	0.998742	0.998739	0.997609	1.00507	0.995446	0.995288	0.996032	0.997814	0.996809	0.996972		73.1	0.995255	0.000685557	0.996329	0.994093	0.992501
74.6	0.999381	0.000495455	1.00046	0.998118	0.999347	1.00004	1.00059	0.997734		74.6	0.998042	0.000308652	0.99875	0.999011	0.997065	0.998628	0.997969	0.99686	0.998505	0.998195	0.999147	0.999463	0.999016	0.99686	0.996492	0.998356	0.997294	0.998205	0.997394	1.00123	0.999274	0.996197	0.999698	0.997613	0.997414	1.00365	0.995884	0.995473	0.995563	0.998002	0.996934	0.997106		74.6	0.995182	0.000689062	0.996115	0.993745	0.992414
76.1	0.999141	0.000546187	0.999914	0.996768	0.999243	0.999895	1.00048	0.998547		76.1	0.998241	0.000378931	0.999448	0.998324	0.997457	0.99881	0.9974	0.996293	0.9988	0.998328	0.99892	0.99874	0.99852	0.997734	0.996545	0.998578	0.997466	0.998077	0.997463	1.00189	0.999253	0.996535	1.00229	0.99742	0.997799	1.00554	0.995487	0.995439	0.995368	0.998028	0.997919	0.997351		76.1	0.994883	0.000777504	0.995989	0.993764	0.991452
77.6	0.999196	0.000431011	1.00002	0.998028	0.999052	1.00012	1.0001	0.997846		77.6	0.998402	0.000465535	0.999003	0.99884	0.997586	0.999477	0.998375	0.997219	0.998667	0.998824	0.998899	0.999239	0.998349	0.997755	0.996347	0.998382	0.996907	0.998203	0.997269	1.00129	0.998784	0.996706	1.00529	0.997627	0.997739	1.00756	0.995153	0.995961	0.995351	0.997688	0.996644	0.996924		77.6	0.99512	0.000790046	0.995921	0.994703	0.991523
79.1	0.999228	0.000551866	1.00092	0.998033	0.998769	0.999691	1.00045	0.99751		79.1	0.998404	0.000457034	0.999408	0.99863	0.997811	0.999224	0.99738	0.995975	0.999748	0.998636	0.998973	0.999264	0.999176	0.996636	0.996749	0.998348	0.996693	0.99832	0.997202	1.00206	0.999043	0.99632	1.00488	0.997766	0.997389	1.00697	0.996025	0.996027	0.995648	0.998257	0.996663	0.996919		79.1	0.995216	0.000725143	0.995934	0.994558	0.991795
80.6	0.999398	0.000538215	1.0007	0.997374	0.999154	0.999605	1.0009	0.998659		80.6	0.998523	0.000471193	0.999181	0.998769	0.998406	0.999156	0.998387	0.996662	0.99886	0.999379	0.999417	0.998816	0.998218	0.997407	0.99788	0.997911	0.997534	0.999313	0.997539	1.00189	0.999023	0.995861	1.00533	0.997869	0.996842	1.00752	0.995882	0.995461	0.995178	0.998313	0.996735	0.996966		80.6	0.995231	0.000746057	0.996433	0.993728	0.992056
82.1	0.999336	0.000685501	1.00094	0.99735	0.998793	0.999621	1.00153	0.997784		82.1	0.998475	0.000475916	0.998759	0.998056	0.997708	0.999133	0.997728	0.997036	0.998584	0.998542	0.999008	0.998389	0.998575	0.997279	0.996789	0.99861	0.997672	0.999298	0.997325	1.00159	0.998864	0.996221	1.00713	0.998667	0.997223	1.00646	0.995457	0.995056	0.995882	0.998721	0.997526	0.996975		82.1	0.995139	0.000740045	0.996206	0.993752	0.991679
83.6	0.999203	0.000527542	1.00058	0.997165	0.998712	0.999949	1.00025	0.998565		83.6	0.998602	0.000472873	0.999034	0.998574	0.997936	0.999271	0.998054	0.997166	0.99842	0.999606	0.999019	0.998986	0.999139	0.997524	0.996912	0.997819	0.997251	0.998767	0.997064	1.00226	0.998406	0.997237	1.00824	0.998412	0.997465	1.00529	0.996098	0.995974	0.995764	0.998395	0.996913	0.997072		83.6	0.995094	0.000743947	0.995799	0.993202	0.992033
85.1	0.998961	0.000575046	1.0001	0.996769	0.998868	0.999887	1.00028	0.997861		85.1	0.9987	0.000543227	0.998956	0.99828	0.99743	0.99934	0.998263	0.997042	0.998988	0.999219	0.999424	0.998375	0.999227	0.997489	0.997161	0.997849	0.997166	0.999529	0.996757	1.00249	0.999417	0.997529	1.00991	0.99793	0.997016	1.00651	0.995284	0.995829	0.99598	0.998419	0.996927	0.997275		85.1	0.995125	0.000828202	0.995905	0.993124	0.991606
86.6	0.999206	0.000418115	0.999917	0.997993	0.998908	0.99986	1.00045	0.998109		86.6	0.9988	0.000553733	0.998624	0.99815	0.997325	0.999436	0.998147	0.996748	0.999232	0.999265	0.999272	0.998794	0.998636	0.997309	0.997416	0.99837	0.99779	0.998312	0.998372	1.00182	0.998715	0.996885	1.00957	0.999026	0.997775	1.0084	0.995309	0.995847	0.996417	0.998039	0.997854	0.997149		86.6	0.99513	0.000831424	0.996112	0.992959	0.991873
88.1	0.999324	0.000391675	1.0001	0.997804	0.999414	0.999315	1.00051	0.998799		88.1	0.998596	0.000509781	0.998786	0.998154	0.99793	0.99925	0.998134	0.997228	0.999395	0.999284	0.998633	0.998756	0.99874	0.997184	0.996691	0.997985	0.998362	0.997906	0.997962	1.00254	0.998336	0.996274	1.00853	0.998258	0.997256	1.00645	0.994875	0.995795	0.996099	0.998469	0.997646	0.996967		88.1	0.995145	0.000752534	0.995703	0.993259	0.992143
89.6	0.999211	0.000442173	0.999533	0.997961	0.999008	0.99957	1.00096	0.998234		89.6	0.998748	0.000511815	0.998124	0.999099	0.997498	0.999374	0.998419	0.998165	0.998946	0.999024	0.99972	0.998365	0.998373	0.99685	0.998138	0.99756	0.998343	0.999149	0.997769	1.00177	0.998907	0.996671	1.00932	0.998185	0.99766	1.00649	0.995607	0.995497	0.996186	0.997973	0.997923	0.997327		89.6	0.995394	0.000732865	0.995956	0.993399	0.992799
91.1	0.999347	0.00045587	0.999675	0.99816	0.999351	0.99948	1.0012	0.998217		91.1	0.998788	0.000576959	0.998828	0.998653	0.997927	0.999563	0.998005	0.997485	0.999025	0.998604	0.998726	0.998923	0.998767	0.997783	0.997907	0.997615	0.99763	0.998647	0.998012	1.00243	0.998885	0.997156	1.00979	0.997424	0.997136	1.00895	0.995117	0.995479	0.996219	0.997941	0.998077	0.996919		91.1	0.995265	0.000689171	0.996512	0.993621	0.992343
92.6	0.998985	0.000427443	0.999481	0.997642	0.998929	0.999201	1.00058	0.998075		92.6	0.998914	0.000635356	0.998339	0.999052	0.997629	1.00027	0.997514	0.997475	0.998428	0.998585	0.999387	0.998611	0.998312	0.997058	0.997602	0.998523	0.997006	0.999022	0.998604	1.00139	0.998142	0.997568	1.01079	0.998112	0.998175	1.01101	0.995497	0.99508	0.996216	0.998112	0.998005	0.997913		92.6	0.995363	0.000663222	0.996336	0.993586	0.992762
94.1	0.999065	0.000625709	1.00034	0.996882	0.998573	0.999532	1.00103	0.998039		94.1	0.998951	0.000620699	0.998891	0.998345	0.998129	0.99968	0.997608	0.997184	0.998586	0.999314	0.999447	0.998725	0.998362	0.997448	0.997575	0.997893	0.998256	0.99948	0.997105	1.00117	0.998388	0.997079	1.00979	0.997665	0.99821	1.01168	0.995823	0.995703	0.996649	0.998291	0.997914	0.998145		94.1	0.995425	0.000673249	0.996103	0.993828	0.992649
95.6	0.999261	0.000630564	1.00014	0.996967	0.999026	1.0004	1.001	0.99803		95.6	0.998949	0.00062632	0.998044	0.99917	0.998133	0.999382	0.997845	0.997338	0.99867	0.99927	0.998191	0.997814	0.999432	0.998063	0.997646	0.997504	0.99735	0.998814	0.998587	1.00241	0.998286	0.998088	1.01144	0.997697	0.998383	1.00993	0.995188	0.995556	0.996895	0.998236	0.997796	0.997315		95.6	0.995583	0.000738442	0.996091	0.994369	0.992334
97.1	0.999206	0.000666604	1.00014	0.997153	0.99845	1.00003	1.00152	0.997935		97.1	0.999039	0.000594354	0.998932	0.999165	0.998748	0.998947	0.998684	0.997066	0.999252	1.00021	0.999212	0.997997	0.99915	0.997662	0.997394	0.997626	0.997994	0.999122	0.998345	1.00113	0.997745	0.998237	1.01177	0.998233	0.999208	1.00831	0.995843	0.995266	0.996163	0.998212	0.9982	0.997347		97.1	0.995624	0.000829386	0.996938	0.993861	0.992209
[truncated: 13 more columns]

## Sheet: SFig. 2e
Time Delay Between Two Stimulations=28 s (Relative Light Intensity=2.5)										Time Delay Between Two Stimulations=28 s (Relative Light Intensity=5)										Time Delay Between Two Stimulations=28 s (Relative Light Intensity=7.5)
Time (s)	Mean FRET Ratio	S.E.M.	Well-1	Well-2	Well-3	Well-4	Well-5	Well-6		Time (s)	Mean FRET Ratio	S.E.M.	Well-1	Well-2	Well-3	Well-4	Well-5	Well-6		Time (s)	Mean FRET Ratio	S.E.M.	Well-1	Well-2	Well-3	Well-4	Well-5	Well-6	Well-7	Well-8	Well-9	Well-10	Well-11	Well-12	Well-13	Well-14	Well-15	Well-16	Well-17	Well-18	Well-19	Well-20	Well-21	Well-22	Well-23	Well-24	Well-25	Well-26	Well-27
-13.5	0.9997	0.000287304	0.998743	1.00045	0.999284	0.999305	0.99993	1.00049		-13.5	0.99998	0.000238026	1.00023	0.999154	1.00084	0.999875	1.0002	0.999583		-13.5	0.999661	0.000231382	1.00053	0.999383	1.00102	0.999344	1.0008	1.00058	1.00042	1.00008	1.00069	1.00007	0.999306	1.00035	0.999411	0.999099	1.00004	0.999813	1.00122	0.999977	0.998967	0.999322	0.999451	0.999898	0.999694	0.994388	0.997277	1.00064	0.999155
-12	0.999927	0.000219723	1.00036	1.0007	0.999752	0.999204	0.999596	0.999951		-12	1.00009	0.000185761	0.999265	1.00052	1.00039	1.00031	0.999914	1.00012		-12	0.999854	9.43758e-05	0.999849	0.999836	0.999857	0.99977	0.999319	1.00054	1.00051	0.999575	1.00044	0.999225	0.999824	0.999659	0.99996	1.00002	0.999641	0.999595	1.00108	1.00001	1.00064	1.00024	0.999717	0.999178	0.999505	0.99874	0.999297	0.999254	1.00039
-10.5	1.00001	0.000138752	1.00004	0.999592	1.00002	1.00012	1.00057	0.999729		-10.5	0.99992	0.000176599	0.999733	1.00038	1.00055	0.999616	0.999504	0.99974		-10.5	1.00002	9.1992e-05	0.999581	0.999891	0.999527	0.999819	1.0005	0.999778	0.999285	0.999904	1.00039	0.999864	0.999912	0.999964	1.00053	0.999485	0.999474	1.0004	0.999959	0.999785	0.999527	1.00013	0.999961	0.999737	0.999787	1.0017	1.00071	0.999774	1.00082
-9	1.00028	0.000201773	1.00104	1.00006	1.0001	0.999715	1.00072	1.00006		-9	1.00002	0.000111442	1	0.999869	0.999946	0.999848	0.999898	1.00057		-9	0.999892	6.69928e-05	1.00005	1.00023	1.00009	0.999791	0.99981	0.999464	1.00013	0.999839	0.999844	0.999993	0.999767	0.999823	0.999405	0.999917	1.00034	0.99965	1.00051	1.00011	1.00002	0.999539	0.999591	1.00036	1.00008	0.998876	0.999898	0.9998	1.0008
-7.5	1.00008	7.83879e-05	1.00037	0.999936	0.999939	0.999964	1.00001	1.00029		-7.5	0.999793	0.000147252	1.00014	1.00014	0.999426	1.00001	0.999717	0.999325		-7.5	0.999947	0.000100169	0.999616	0.999653	0.999793	0.999425	1.00012	0.999837	1.00029	1.00005	0.999431	0.999491	0.999581	0.999395	0.999687	0.999245	1.00069	1.00015	0.999203	1.00029	1.00028	0.999997	0.999871	1.00018	1.00048	1.00197	1.00068	0.999724	0.999817
-6	0.999889	8.79286e-05	0.999507	0.999752	1.00002	1.00001	1.00002	1.00003		-6	0.999934	0.000109304	0.999508	0.999872	1.00027	1.00016	0.999824	0.999979		-6	1.00006	7.44964e-05	0.999508	1.0005	0.999928	0.999894	1.00015	0.999706	1.00078	0.999913	1.00032	1.00023	1.00038	0.999553	1	1.00033	1.00029	1.00021	0.999424	0.998959	1.00059	0.999935	1.00003	1.00012	1.00036	0.999536	1.00063	1.00014	1.00001
-4.5	1.00004	0.000199922	1.00039	1.00031	1.00017	1.0003	0.999986	0.999086		-4.5	1.00015	0.000145353	0.999867	1.00033	0.999664	1.00049	1	1.00053		-4.5	1.00011	7.36953e-05	0.999908	1.00034	1.0003	1.00045	0.999413	0.999775	0.999689	1.00023	0.999567	0.999817	1.00058	1.00024	1.00026	1.00112	0.999561	1.00038	0.999484	1.00086	0.999887	1.00027	1.00011	1.00015	1.00034	1.00026	1.0001	0.999744	0.999779
-3	0.999937	9.6911e-05	0.999988	0.999581	1.00021	1.00011	0.999729	1.00001		-3	0.999983	0.000173095	1.00007	0.999758	0.999481	0.999661	1.00036	1.00057		-3	1.00006	8.40603e-05	0.999954	0.999894	0.999303	1.0006	0.999467	0.999754	0.999846	1.00054	0.999543	1.0006	1.00021	1.00067	1.00059	0.99992	0.999823	1.00041	0.999651	1.00112	1.00008	1.00016	1.0006	0.999874	0.999673	0.999447	1.00029	1.00061	0.99949
-1.5	0.999966	0.000130089	0.999593	0.999861	1.00028	1.0004	0.999707	0.999954		-1.5	1.00003	0.000158317	1.00065	1.00006	0.999707	0.999924	1.00025	0.999583		-1.5	1.00021	8.97349e-05	1.00044	1.00033	1.00036	1.00064	0.999839	1.00024	0.999463	0.999774	1.00048	1.00096	1.00068	1.00085	1.00019	0.999995	1.00001	0.999754	0.999542	0.999468	1.00024	0.999807	1.00026	1.00023	0.999838	1.0018	1.00058	1.00011	0.999881
0	1.00016	0.000176689	0.999974	0.999759	1.00022	1.00086	0.999738	1.00041		0	1.0001	0.000118422	1.00054	0.999911	0.999736	1.00011	1.00033	1		0	1.00018	0.000129012	1.00056	0.999938	0.999813	1.00026	1.00057	1.00032	0.999585	1.00011	0.999304	0.99974	0.999758	0.999495	0.999962	1.00087	1.00013	0.999641	0.999929	0.999422	0.999772	1.0006	1.00041	1.00028	1.00024	1.00327	1.00053	1.0002	0.999851
2.8	1.00479	0.000321296	1.00522	1.00573	1.00535	1.00442	1.00443	1.00358		2.8	1.00834	0.000709833	1.01011	1.01085	1.00802	1.00678	1.00748	1.00678		2.8	1.01191	0.000617948	1.01382	1.01414	1.01405	1.0146	1.01391	1.01314	1.0117	1.01156	1.01093	1.01248	1.01286	1.014	1.01427	1.01553	1.01193	1.01055	1.01334	1.01194	1.01117	1.01269	1.01101	1.01268	1.01274	0.996068	1.01193	1.01335	1.01278
4.3	1.01005	0.000740383	1.01228	1.01204	1.01033	1.00844	1.00915	1.00804		4.3	1.01594	0.00120944	1.02001	1.01834	1.01684	1.01337	1.01468	1.0124		4.3	1.02202	0.00110686	1.02649	1.02632	1.02591	1.02628	1.02378	1.02372	1.02111	1.02032	1.01959	1.02483	1.02503	1.02443	1.02708	1.02689	1.02195	1.01906	1.02428	1.02209	1.02149	1.02332	1.03119	1.02277	1.02204	0.99496	1.02156	1.02134	1.02154
5.8	1.01494	0.000935964	1.01816	1.01749	1.01404	1.01334	1.01384	1.01275		5.8	1.02321	0.00164423	1.02905	1.02648	1.02355	1.0199	1.02198	1.01834		5.8	1.03114	0.00158369	1.03948	1.03825	1.03685	1.0365	1.03255	1.03119	1.02748	1.02459	1.02349	1.03761	1.03897	1.03668	1.03813	1.03739	1.0301	1.02648	1.03274	1.0357	1.03395	1.03543	1.03429	1.03393	1.0327	0.993153	1.03264	1.02983	1.02949
7.3	1.01579	0.000758337	1.01847	1.0176	1.01518	1.01476	1.01515	1.01356		7.3	1.02504	0.00173367	1.03172	1.02792	1.02455	1.02217	1.02413	1.01975		7.3	1.03235	0.00165188	1.0432	1.03973	1.03786	1.0373	1.03248	1.02979	1.02568	1.02273	1.02132	1.04184	1.0415	1.03899	1.03903	1.03991	1.03058	1.02705	1.03254	1.03985	1.03719	1.03903	1.02754	1.03562	1.03347	0.99671	1.03555	1.03179	1.03119
8.8	1.01423	0.000733656	1.0171	1.01551	1.01383	1.01364	1.01329	1.01202		8.8	1.02303	0.00161183	1.0293	1.02485	1.02378	1.02031	1.02203	1.0179		8.8	1.02823	0.00153959	1.03847	1.03537	1.03203	1.03208	1.02749	1.02447	1.02111	1.01904	1.0167	1.03636	1.03663	1.03459	1.03487	1.03398	1.02663	1.02185	1.02528	1.0377	1.03384	1.03407	1.02264	1.03124	1.02967	0.996064	1.03339	1.02787	1.02752
10.3	1.01225	0.000582171	1.01452	1.01271	1.01132	1.0128	1.01168	1.01043		10.3	1.01951	0.00146762	1.02558	1.02092	1.01945	1.01719	1.01887	1.01504		10.3	1.02318	0.00128349	1.03168	1.02889	1.02608	1.02652	1.02194	1.01945	1.01615	1.01525	1.01415	1.03003	1.03133	1.02822	1.02775	1.02726	1.0216	1.01681	1.01996	1.03149	1.02753	1.02918	1.01748	1.02623	1.02422	0.997339	1.02784	1.02368	1.02312
11.8	1.01028	0.000499338	1.01239	1.01061	1.00964	1.01053	1.00964	1.00885		11.8	1.01645	0.0011776	1.02112	1.01766	1.01663	1.01495	1.01584	1.01249		11.8	1.01901	0.00102288	1.02602	1.02312	1.02162	1.0223	1.01831	1.01681	1.01308	1.01295	1.01158	1.0234	1.02501	1.0236	1.02195	1.02109	1.01751	1.01406	1.01547	1.02565	1.02215	1.0234	1.01546	1.02179	1.02006	0.997661	1.02216	1.01934	1.02019
13.3	1.00919	0.0004223	1.01055	1.01	1.0092	1.00925	1.00847	1.00766		13.3	1.01412	0.000978277	1.01819	1.01517	1.01385	1.01246	1.01376	1.01127		13.3	1.016	0.000772545	1.02215	1.0199	1.01814	1.01838	1.01539	1.0133	1.0119	1.01121	1.00921	1.01991	1.02024	1.01825	1.01945	1.0177	1.01446	1.01187	1.01214	1.02121	1.01833	1.02005	1.01176	1.01848	1.01611	1.00241	1.01919	1.01624	1.01586
14.8	1.00803	0.000395314	1.00956	1.00779	1.00794	1.00835	1.008	1.00655		14.8	1.01223	0.000812504	1.01536	1.01334	1.01199	1.01099	1.01214	1.00955		14.8	1.01368	0.000618191	1.0185	1.01743	1.01542	1.01541	1.01214	1.01191	1.00894	1.00952	1.00777	1.01722	1.01686	1.01614	1.01579	1.01483	1.01193	1.01132	1.00961	1.01844	1.01523	1.01745	1.00964	1.01505	1.01424	1.00478	1.016	1.01372	1.01404
16.3	1.00746	0.000346123	1.00824	1.0079	1.00702	1.00787	1.0078	1.00594		16.3	1.01073	0.000824777	1.01363	1.01245	1.0096	1.0099	1.01075	1.00807		16.3	1.01157	0.000531491	1.01608	1.01525	1.01275	1.01344	1.01099	1.01008	1.00751	1.0076	1.00502	1.01389	1.01457	1.01387	1.01337	1.01196	1.01165	1.00966	1.00764	1.01558	1.0133	1.01447	1.00718	1.01304	1.01196	1.00604	1.01318	1.01126	1.01156
17.8	1.00642	0.00028045	1.00695	1.00688	1.00588	1.00704	1.00643	1.00533		17.8	1.00926	0.000669041	1.01125	1.0105	1.00828	1.00977	1.0091	1.00668		17.8	1.00977	0.000475878	1.01428	1.01178	1.01121	1.01067	1.00883	1.00803	1.00535	1.00618	1.00352	1.01287	1.01181	1.01218	1.01098	1.00995	1.00962	1.00695	1.00556	1.01318	1.01136	1.01267	1.0058	1.01103	1.0101	1.01156	1.01075	1.00902	1.00935
19.3	1.00553	0.000341063	1.00663	1.00506	1.00436	1.00634	1.00541	1.0054		19.3	1.00781	0.00049673	1.009	1.00885	1.00649	1.00843	1.00796	1.00616		19.3	1.00786	0.0004569	1.01205	1.01045	1.00884	1.00802	1.00649	1.00465	1.00354	1.0042	1.00242	1.01114	1.01005	1.00939	1.00909	1.0075	1.00763	1.00643	1.00465	1.01077	1.00963	1.00995	1.00434	1.00929	1.00817	1.01114	1.00856	1.00646	1.00718
20.8	1.00467	0.000333321	1.00493	1.00389	1.00462	1.00616	1.00423	1.0042		20.8	1.00626	0.000641428	1.00843	1.00728	1.00495	1.00631	1.0065	1.00406		20.8	1.00605	0.000482524	1.00957	1.00817	1.00701	1.00491	1.00453	1.00385	1.00223	1.00186	1.00095	1.00824	1.00804	1.00787	1.00672	1.00532	1.00644	1.00435	1.00242	1.00884	1.00717	1.00845	1.00297	1.00747	1.00559	1.01351	1.00648	1.00472	1.00547
22.3	1.00412	0.000392681	1.00499	1.00359	1.00348	1.00566	1.0034	1.00358		22.3	1.00506	0.000413227	1.00569	1.00594	1.00361	1.00548	1.00571	1.00394		22.3	1.00447	0.000416596	1.00727	1.00658	1.00504	1.00314	1.00276	1.00243	1.00085	1.00221	0.999921	1.00692	1.00554	1.00638	1.00468	1.00401	1.00445	1.00425	1.00111	1.00682	1.00647	1.00731	1.00174	1.00505	1.00349	1.00974	1.00465	1.00248	1.00345
23.8	1.00351	0.000320384	1.004	1.00269	1.00309	1.00476	1.00369	1.00287		23.8	1.00416	0.000436747	1.00491	1.00488	1.00302	1.00518	1.00435	1.00265		23.8	1.00328	0.0005099	1.00618	1.00517	1.00373	1.00169	1.00154	1.00128	0.99925	1.0007	0.999142	1.0045	1.0043	1.00436	1.00284	1.00273	1.00364	1.00214	0.99984	1.00652	1.00488	1.00512	1.00101	1.00391	1.00304	1.01401	1.00314	1.00197	1.0015
25.3	1.00288	0.000422014	1.0041	1.00191	1.00249	1.00425	1.00256	1.00198		25.3	1.00323	0.00053077	1.00367	1.00321	1.00186	1.00507	1.00394	1.00165		25.3	1.00217	0.000601248	1.00399	1.00375	1.00245	1.00007	0.999568	1.00014	0.999014	0.999566	0.997941	1.0032	1.00303	1.00302	1.00125	1.00075	1.00265	1.00161	0.998754	1.00437	1.00364	1.00403	1.0002	1.00217	1.00244	1.01664	1.00158	1.00017	1.00058
26.8	1.00248	0.000432657	1.00357	1.00124	1.00181	1.00397	1.00207	1.00226		26.8	1.00232	0.000516994	1.00269	1.00253	1.00071	1.00405	1.00296	1.00096		26.8	1.00145	0.000636947	1.00319	1.00201	1.00112	0.999581	0.999075	0.999154	0.998287	0.999315	0.997882	1.00256	1.00106	1.00229	1.0003	0.999965	1.00224	1.00037	0.997972	1.0036	1.00309	1.00368	0.999598	1.00148	1.00179	1.01734	1.00131	0.999372	0.999693
29.6	1.00644	0.000346873	1.00738	1.00595	1.00589	1.0076	1.00627	1.00554		29.6	1.00986	0.000692109	1.01099	1.0119	1.01012	1.00984	1.00935	1.00692		29.6	1.01335	0.000954344	1.0152	1.016	1.01461	1.01442	1.01254	1.01267	1.01081	1.01046	1.00802	1.01353	1.01425	1.01414	1.01391	1.01504	1.01316	1.01107	1.01216	1.01192	1.01209	1.01317	1.01054	1.01321	1.01357	1.03908	1.01299	1.01007	1.01146
31.1	1.01165	0.000720865	1.01495	1.01213	1.01106	1.01131	1.01021	1.01027		31.1	1.01784	0.00112971	1.02134	1.02025	1.01832	1.01606	1.01729	1.01378		31.1	1.02517	0.000871942	1.02975	1.02976	1.02809	1.02706	1.02438	1.02332	1.02166	1.01904	1.01928	1.02807	1.02779	1.02723	1.02801	1.02833	1.02333	1.02036	1.02427	1.0244	1.02417	1.02731	1.03046	1.02599	1.02529	1.04186	1.02407	1.02123	1.02328
32.6	1.01736	0.000973819	1.02143	1.0189	1.01596	1.01683	1.01603	1.015		32.6	1.02586	0.00176308	1.03226	1.02893	1.02561	1.02408	1.02457	1.0197		32.6	1.03522	0.00111462	1.04329	1.04266	1.03973	1.03796	1.03503	1.03177	1.02683	1.02517	1.02424	1.0416	1.04181	1.0401	1.03968	1.04046	1.03317	1.02858	1.03324	1.03991	1.0377	1.04118	1.03507	1.03745	1.03543	1.04553	1.03585	1.0307	1.03076
34.1	1.01793	0.00094858	1.0221	1.01839	1.01627	1.01816	1.01723	1.01547		34.1	1.02703	0.00171992	1.03339	1.02962	1.02644	1.0256	1.02627	1.02082		34.1	1.03624	0.00136076	1.04583	1.04453	1.04021	1.03883	1.03377	1.02992	1.02616	1.02277	1.02158	1.04598	1.04614	1.04281	1.04217	1.04208	1.03335	1.02787	1.03255	1.04561	1.04101	1.04297	1.03272	1.03845	1.03533	1.04567	1.03855	1.03154	1.03164
35.6	1.01592	0.000826331	1.01945	1.01574	1.01448	1.01694	1.01506	1.01388		35.6	1.02415	0.00150846	1.02989	1.02605	1.02353	1.02294	1.0238	1.0187		35.6	1.03144	0.00135874	1.04059	1.03831	1.03441	1.02891	1.02814	1.02473	1.02051	1.01975	1.01712	1.04142	1.0403	1.0372	1.03535	1.0351	1.02725	1.02352	1.02753	1.04241	1.03614	1.03804	1.02748	1.03384	1.03049	1.0475	1.03403	1.02759	1.02799
37.1	1.01336	0.000509737	1.01527	1.01346	1.01226	1.01421	1.01306	1.0119		37.1	1.02061	0.00124851	1.02479	1.02178	1.02097	1.01924	1.02134	1.01557		37.1	1.02604	0.00118148	1.03371	1.03123	1.02794	1.02458	1.02232	1.01963	1.01675	1.01497	1.01407	1.03356	1.03287	1.03145	1.02915	1.02774	1.0232	1.01894	1.02168	1.03628	1.03041	1.03257	1.02283	1.0269	1.02492	1.04158	1.02843	1.02338	1.02381
38.6	1.01161	0.000453716	1.01313	1.01112	1.01114	1.01282	1.0112	1.01028		38.6	1.01754	0.00105792	1.02152	1.01865	1.01751	1.01641	1.01753	1.01364		38.6	1.0215	0.00108339	1.02765	1.02565	1.02352	1.01836	1.01746	1.01612	1.014	1.01318	1.01149	1.02673	1.02607	1.02537	1.02354	1.02304	1.01854	1.01499	1.01655	1.02949	1.02446	1.02621	1.01927	1.02285	1.02076	1.04124	1.02338	1.0185	1.01987
40.1	1.0103	0.000317777	1.01118	1.01005	1.00994	1.01126	1.01014	1.00924		40.1	1.01517	0.000858951	1.018	1.01687	1.0141	1.01407	1.01572	1.01224		40.1	1.01852	0.00111567	1.0229	1.02246	1.01935	1.01561	1.01583	1.01452	1.01137	1.01206	1.00938	1.0219	1.0212	1.02045	1.01987	1.0185	1.0171	1.01324	1.01362	1.0242	1.02022	1.02228	1.01744	1.01963	1.01736	1.04438	1.02003	1.0161	1.01626
41.6	1.00915	0.000542862	1.01122	1.00762	1.00843	1.0102	1.00905	1.0084		41.6	1.01339	0.000863632	1.01636	1.01371	1.01354	1.01272	1.01414	1.00987		41.6	1.01595	0.00119167	1.01998	1.01883	1.01692	1.01298	1.01342	1.0123	1.00972	1.00962	1.00774	1.01895	1.0183	1.0179	1.016	1.01617	1.01387	1.01087	1.01114	1.02063	1.01744	1.01872	1.01514	1.01638	1.01557	1.04579	1.01652	1.01234	1.01389
43.1	1.00867	0.000390246	1.00997	1.00781	1.00831	1.00979	1.00816	1.00796		43.1	1.01177	0.000655028	1.01341	1.01264	1.01194	1.01138	1.01244	1.00881		43.1	1.01399	0.00133083	1.01728	1.01668	1.01439	1.01032	1.01118	1.01057	1.00747	1.00818	1.00543	1.01672	1.01541	1.01553	1.01398	1.01296	1.01324	1.01048	1.00913	1.01775	1.0149	1.01615	1.01236	1.01446	1.01335	1.04911	1.01381	1.01103	1.01234
44.6	1.00753	0.000393204	1.00873	1.00669	1.00679	1.00878	1.00713	1.00706		44.6	1.01021	0.00070117	1.01209	1.01091	1.00968	1.01021	1.01124	1.00715		44.6	1.01207	0.00149431	1.01544	1.01354	1.0131	1.00797	1.00897	1.00825	1.00637	1.00642	1.00339	1.01506	1.01308	1.01311	1.01144	1.0101	1.01093	1.0088	1.00831	1.01566	1.01353	1.01449	1.00855	1.01251	1.01069	1.05252	1.01082	1.00866	1.00956
46.1	1.00652	0.000411426	1.00786	1.00546	1.00574	1.00767	1.00635	1.00607		46.1	1.00857	0.000513344	1.00924	1.00871	1.00834	1.00917	1.00977	1.00621		46.1	1.01032	0.00173391	1.01282	1.01164	1.00973	1.00585	1.00677	1.00622	1.00412	1.00524	1.003	1.01208	1.01142	1.01039	1.00866	1.00784	1.00949	1.00709	1.00577	1.01534	1.01076	1.01212	1.0052	1.01048	1.00886	1.05836	1.00938	1.00691	1.00804
47.6	1.00566	0.000359533	1.00633	1.00456	1.00512	1.00702	1.00546	1.0055		47.6	1.00707	0.0003958	1.00814	1.00732	1.00629	1.00768	1.00747	1.00554		47.6	1.00845	0.00180576	1.0104	1.00852	1.00751	1.0044	1.0051	1.00429	1.00246	1.00371	1.00165	1.0109	1.00906	1.00885	1.0073	1.00671	1.00754	1.00554	1.00258	1.01133	1.00883	1.00982	1.00423	1.00809	1.00686	1.05905	1.00678	1.00439	1.00597
49.1	1.00477	0.000449094	1.00488	1.00338	1.00419	1.00616	1.00407	1.00594		49.1	1.00584	0.00042689	1.00656	1.00562	1.00546	1.00687	1.00651	1.00404		49.1	1.00674	0.00183132	1.00836	1.0074	1.00624	1.00265	1.00319	1.00201	1.00136	1.00232	0.999906	1.00841	1.00766	1.00676	1.0052	1.00461	1.00599	1.0041	1.0003	1.00988	1.00757	1.007	1.00256	1.00564	1.00567	1.05814	1.00482	1.00268	1.00437
50.6	1.00412	0.000433746	1.00434	1.00255	1.00357	1.00563	1.00382	1.00479		50.6	1.0045	0.000430674	1.00461	1.00459	1.00369	1.00587	1.00526	1.00294		50.6	1.00532	0.00195064	1.0062	1.00523	1.00407	1.00023	1.00199	1.0014	1.00002	1.00224	0.999017	1.00616	1.00459	1.00476	1.00334	1.00283	1.00354	1.00307	1.00055	1.0075	1.00574	1.00516	1.0018	1.00504	1.00325	1.06082	1.0032	1.00149	1.00285
52.1	1.00371	0.000418775	1.0043	1.00206	1.0034	1.00513	1.0035	1.00389		52.1	1.00346	0.000493738	1.00351	1.0031	1.00268	1.00507	1.00457	1.00181		52.1	1.00396	0.00196961	1.00491	1.0041	1.00247	0.998599	1.00021	0.999581	0.999039	1.00037	0.998116	1.00497	1.00337	1.00344	1.00227	1.00087	1.00248	1.00248	0.998447	1.00608	1.0043	1.00453	1.00036	1.00301	1.00186	1.0599	1.00178	0.999828	1.00139
53.6	1.00299	0.000441216	1.00371	1.00141	1.00208	1.00436	1.00305	1.00333		53.6	1.00235	0.00050653	1.00171	1.00217	1.00185	1.00425	1.00333	1.00079		53.6	1.00298	0.00203356	1.00364	1.00275	1.00134	0.997705	0.999597	0.999002	0.999521	1	0.997496	1.00343	1.00183	1.00218	1.0007	0.999933	1.00148	1.00154	0.997556	1.00505	1.00288	1.00335	0.999866	1.00205	1.00103	1.06105	0.999877	0.998625	1.0004
55.1	1.00278	0.000578135	1.00263	1.00114	1.00147	1.00491	1.00273	1.00383		55.1	1.00154	0.000546598	1.00012	1.00162	1.00041	1.00355	1.00265	1.0009		55.1	1.00222	0.00204917	1.0026	1.00155	1.00038	0.99797	0.99895	0.998087	0.997721	1.00005	0.996977	1.00189	1.00196	1.00121	0.998953	0.9998	1.00083	1.00052	0.997712	1.00375	1.00183	1.00267	0.999298	1.00072	0.99996	1.06087	0.999203	0.99765	0.999486
56.6	1.00184	0.000377567	1.00217	1.00038	1.00154	1.00298	1.00142	1.00253		56.6	1.00079	0.00052436	0.999458	1.00064	0.999733	1.0029	1.00163	1.00037		56.6	1.00155	0.00200806	1.00129	1.00086	0.999736	0.997426	0.998229	0.998569	0.997311	1.00012	0.997805	1.0009	1.00016	1.0001	0.999709	0.998005	1.00098	0.999499	0.997349	1.00266	1.00117	1.00163	0.998424	1.0007	0.999619	1.05916	0.998471	0.996746	0.998145
58.1	1.00176	0.000466954	1.00218	0.999956	1.00145	1.0033	1.00129	1.00241		58.1	1.00044	0.000474169	0.999848	1.00014	0.999163	1.00218	1.00155	0.999779		58.1	1.00103	0.00206606	1.0006	1.00091	0.999055	0.99692	0.997464	0.997342	0.998198	0.999664	0.997385	1.00127	0.99943	1.00068	0.998504	0.997975	0.999474	0.998726	0.996228	1.00137	1.00082	0.999871	0.999054	0.99946	0.999884	1.0604	0.997293	0.996194	0.997506
59.6	1.00136	0.00043737	1.00117	1.00001	1.00045	1.00294	1.00148	1.0021		59.6	0.999744	0.000643371	0.997568	0.99888	0.999094	1.00184	1.00119	0.999885		59.6	1.00047	0.00199804	1.00011	1.00022	0.998229	0.996311	0.997637	0.997396	0.99793	0.999502	0.997181	0.999163	0.999757	0.999972	0.997424	0.997837	0.999834	0.999519	0.995906	1.00094	0.999805	0.999851	0.998671	0.999002	0.997781	1.05783	0.996771	0.994765	0.997369
61.1	1.00123	0.000508518	1.00091	0.999474	1.0004	1.00298	1.00152	1.00209		61.1	0.999192	0.000591165	0.998185	0.99875	0.997718	1.00118	1.00083	0.998495		61.1	0.999841	0.00196345	0.999471	0.998497	0.997649	0.996224	0.996759	0.996525	0.996621	0.999014	0.996008	0.999175	0.998736	0.997826	0.998024	0.99764	0.998789	0.997976	0.996456	1.00035	0.999039	0.999566	0.997692	0.998819	0.997962	1.05631	0.996244	0.995157	0.996875
62.6	1.00104	0.000496633	1.0005	0.999327	1.00043	1.00279	1.00133	1.00185		62.6	0.999129	0.000567279	0.997395	0.998111	0.998517	1.00104	1.00037	0.999341		62.6	0.999532	0.00202248	0.998944	0.998734	0.997713	0.995885	0.996339	0.996021	0.996853	0.997979	0.996213	0.998756	0.997869	0.997848	0.997058	0.997282	0.999124	0.997512	0.996631	0.999817	0.998719	0.999257	0.997826	0.998013	0.996859	1.05774	0.995524	0.994597	0.996197
64.1	1.00058	0.000352936	1.00015	0.999338	1.00023	1.00182	1.00109	1.00088		64.1	0.998642	0.00054253	0.997738	0.997698	0.998053	1.00061	1.00005	0.997696		64.1	0.999345	0.00200561	0.99814	0.998181	0.997791	0.99566	0.996267	0.996934	0.997674	0.998933	0.996565	0.998347	0.9984	0.997048	0.996349	0.99656	0.998881	0.997666	0.99583	1.00001	0.997645	0.998899	0.997635	0.997986	0.996528	1.05702	0.994615	0.994005	0.995894
65.6	1.00064	0.000419697	1.00016	0.999175	1.00002	1.0019	1.00111	1.00149		65.6	0.998364	0.000541185	0.997178	0.997619	0.997	0.999828	1.00004	0.998521		65.6	0.998813	0.00179873	0.998898	0.998678	0.997139	0.995178	0.995663	0.995807	0.996492	0.998568	0.99599	0.997613	0.996994	0.997294	0.99639	0.99645	0.998571	0.997409	0.996717	0.999076	0.997428	0.998041	0.997936	0.997721	0.997166	1.05044	0.994223	0.993795	0.995282
67.1	1.00033	0.00047043	0.999322	0.998909	0.999805	1.00183	1.00091	1.00119		67.1	0.998035	0.00065988	0.996058	0.997375	0.997036	1.00006	0.999916	0.997764		67.1	0.998702	0.00185617	0.997702	0.998363	0.996998	0.994008	0.995527	0.997206	0.996778	0.998905	0.995169	0.997568	0.996798	0.996877	0.996807	0.996695	0.997952	0.997258	0.996388	0.998815	0.997207	0.997906	0.998503	0.997147	0.99688	1.05201	0.994785	0.993508	0.995114
68.6	1.00028	0.000436683	1.00003	0.998539	0.999759	1.00155	1.00094	1.00084		68.6	0.997963	0.000652751	0.995878	0.997049	0.997126	0.999788	0.999848	0.998088		68.6	0.99845	0.00186341	0.997512	0.997094	0.99687	0.994939	0.99646	0.995621	0.996474	0.998553	0.995463	0.997173	0.996615	0.996706	0.996508	0.996321	0.997894	0.996525	0.996055	0.998616	0.997743	0.997579	0.997815	0.99647	0.996137	1.05202	0.993497	0.993272	0.99623
70.1	1.00012	0.000470833	0.999695	0.998548	0.999278	1.00168	1.00069	1.00086		70.1	0.99794	0.000654089	0.996387	0.996688	0.996838	0.999976	0.99981	0.99794		70.1	0.998325	0.00166768	0.998187	0.997897	0.996809	0.99416	0.995198	0.996069	0.997749	0.998498	0.996249	0.997024	0.996323	0.997543	0.996846	0.996219	0.997507	0.997529	0.995338	0.998499	0.99745	0.997389	0.997591	0.996945	0.996967	1.04612	0.994313	0.993196	0.994914
71.6	0.999955	0.000422968	0.999437	0.998574	0.999179	1.00121	1.00068	1.00065		71.6	0.997817	0.000623599	0.996101	0.996767	0.996718	0.999514	0.999669	0.998134		71.6	0.998188	0.0016014	0.998058	0.998021	0.996462	0.994157	0.996093	0.996259	0.99669	0.999415	0.995493	0.997827	0.996277	0.996311	0.996354	0.99648	0.997388	0.997482	0.996705	0.998142	0.997148	0.998276	0.99763	0.99622	0.996219	1.04398	0.99406	0.993014	0.994803
73.1	0.99997	0.000418086	0.998905	0.999043	0.999229	1.0012	1.00056	1.00088		73.1	0.99764	0.000624741	0.996128	0.996361	0.996577	0.999591	0.999311	0.997873		73.1	0.997856	0.0014747	0.997132	0.997265	0.996213	0.994586	0.995792	0.996035	0.996621	0.99903	0.99653	0.997176	0.996863	0.996172	0.996459	0.995585	0.997632	0.996859	0.995441	0.998164	0.997117	0.996894	0.997814	0.99696	0.99574	1.04	0.99384	0.992862	0.994933
74.6	1.00012	0.000284354	0.999807	0.999454	0.999255	1.00083	1.00058	1.00077		74.6	0.997487	0.000711119	0.995007	0.996779	0.996554	0.998952	0.999809	0.997822		74.6	0.997899	0.00153172	0.99681	0.997584	0.99624	0.995405	0.99558	0.996028	0.996541	0.999089	0.996584	0.996774	0.995532	0.995956	0.996915	0.996193	0.997559	0.996827	0.996767	0.998402	0.996717	0.996803	0.998353	0.996777	0.995863	1.04167	0.993411	0.992713	0.994558
76.1	0.999942	0.00030055	0.99978	0.998957	0.999278	1.00087	1.00049	1.00027		76.1	0.997544	0.000773754	0.995454	0.996465	0.996526	0.999178	1.00047	0.997166		76.1	0.997899	0.00159224	0.997171	0.997296	0.995883	0.994451	0.996446	0.99626	0.996665	0.998847	0.99661	0.997109	0.996355	0.996067	0.995905	0.99576	0.997623	0.997311	0.99566	0.997605	0.997321	0.997019	0.997808	0.996674	0.995813	1.04351	0.993307	0.992866	0.994525
77.6	0.999938	0.000341107	0.999768	0.998679	0.999297	1.00077	1.00049	1.00063		77.6	0.997572	0.000671466	0.995436	0.996373	0.996817	0.999405	0.999426	0.997972		77.6	0.997843	0.001587	0.996681	0.997353	0.99643	0.994852	0.995667	0.995893	0.996266	0.998843	0.99577	0.997154	0.99677	0.995758	0.995885	0.996471	0.997123	0.99751	0.995715	0.998006	0.996411	0.9976	0.997744	0.996157	0.995732	1.04323	0.992928	0.992411	0.994973
79.1	0.999836	0.000285017	0.999242	0.998963	0.999458	1.00056	1.00051	1.00028		79.1	0.997364	0.0007331	0.995648	0.996141	0.996311	0.998785	1.00027	0.997026		79.1	0.997841	0.0017001	0.9964	0.997971	0.996637	0.994132	0.995576	0.995262	0.996226	0.999971	0.99702	0.996673	0.995836	0.995658	0.995469	0.995153	0.997603	0.996343	0.995855	0.997674	0.996487	0.997495	0.997989	0.996669	0.996198	1.04633	0.992021	0.992131	0.994909
80.6	0.999715	0.000317742	0.999033	0.998776	0.999471	1.00089	1.00009	1.00003		80.6	0.997402	0.000734096	0.995366	0.996477	0.996255	0.999898	0.999285	0.997131		80.6	0.997928	0.00181477	0.996489	0.997578	0.996265	0.994391	0.995723	0.995775	0.997417	0.998974	0.996633	0.997158	0.996277	0.995726	0.995375	0.996585	0.997073	0.996219	0.996108	0.997546	0.995698	0.996211	0.99734	0.995993	0.996648	1.05	0.992793	0.992255	0.994553
82.1	0.999754	0.00023727	0.999663	0.998883	0.999291	1.00037	1.00014	1.00018		82.1	0.997454	0.000785438	0.99581	0.996017	0.995686	0.999942	0.999539	0.997729		82.1	0.997688	0.00159046	0.996615	0.997506	0.995897	0.994566	0.995867	0.995906	0.996198	0.999452	0.996483	0.996801	0.996711	0.995453	0.995193	0.995683	0.997019	0.996823	0.996371	0.997787	0.995819	0.996357	0.997606	0.996008	0.995886	1.04316	0.993309	0.992019	0.994572
83.6	0.999758	0.000441125	0.999142	0.998518	0.998885	1.00131	1.00018	1.00052		83.6	0.997319	0.000745328	0.99565	0.995275	0.997012	0.999759	0.999206	0.997014		83.6	0.997546	0.00146032	0.996638	0.997048	0.995634	0.994266	0.995807	0.995842	0.997427	0.998195	0.996695	0.996872	0.995794	0.994779	0.995109	0.995751	0.99684	0.996514	0.996257	0.99741	0.996144	0.99699	0.997497	0.996311	0.996726	1.03926	0.992686	0.992856	0.994946
85.1	0.999405	0.00039393	0.998588	0.998392	0.998756	0.999772	1.00016	1.00076		85.1	0.997054	0.000653672	0.995253	0.996392	0.996001	0.998973	0.999091	0.996611		85.1	0.997952	0.00162857	0.996517	0.997521	0.996137	0.994721	0.996022	0.99601	0.99723	1.00018	0.997597	0.996273	0.996336	0.995909	0.99618	0.995731	0.997848	0.996511	0.996291	0.997683	0.996445	0.997174	0.998164	0.995916	0.996607	1.04442	0.992216	0.992493	0.994861
86.6	0.999505	0.000335239	0.999356	0.998506	0.998891	1.00029	0.999329	1.00066		86.6	0.997241	0.000743899	0.9956	0.995867	0.995889	0.998805	1.00002	0.99726		86.6	0.997692	0.00153596	0.996006	0.996994	0.996167	0.994959	0.9961	0.996243	0.996154	0.999231	0.996292	0.995964	0.996961	0.995929	0.996212	0.995354	0.99811	0.996616	0.99642	0.99755	0.996036	0.997067	0.998014	0.995744	0.996311	1.04156	0.992566	0.992055	0.99542
88.1	0.999813	0.000326653	0.999523	0.998601	0.999607	1.00036	0.999831	1.00095		88.1	0.997194	0.000720319	0.994876	0.996185	0.996451	0.999607	0.998868	0.997177		88.1	0.997665	0.00149851	0.996964	0.997401	0.996393	0.995088	0.996464	0.996091	0.996391	0.999606	0.996136	0.995823	0.995425	0.996248	0.99586	0.996731	0.996606	0.996709	0.996361	0.997645	0.996095	0.997138	0.997384	0.995863	0.995814	1.04048	0.992484	0.992798	0.995437
89.6	0.999646	0.000276823	0.999232	0.998643	0.999476	1.00009	0.999869	1.00056		89.6	0.997415	0.000732079	0.994638	0.996462	0.997128	0.999636	0.998957	0.997671		89.6	0.997649	0.00138955	0.996558	0.996827	0.996461	0.995235	0.996731	0.996451	0.996392	0.999167	0.997096	0.996025	0.996924	0.996118	0.99533	0.995987	0.997966	0.997001	0.996448	0.997581	0.995535	0.997446	0.998003	0.996461	0.997101	1.03711	0.992125	0.992097	0.994581
91.1	0.99934	0.000362522	0.998751	0.998482	0.998482	0.999939	0.999803	1.00059		91.1	0.997241	0.00082622	0.994614	0.996142	0.996524	1.00009	0.999147	0.996927		91.1	0.997643	0.0014063	0.996297	0.996554	0.996582	0.995444	0.996684	0.996838	0.997887	0.999391	0.997	0.996854	0.995391	0.995633	0.996046	0.996029	0.997335	0.996565	0.996013	0.997751	0.99573	0.997057	0.997914	0.995541	0.99657	1.03767	0.992823	0.992133	0.995189
92.6	0.999579	0.000334691	0.999563	0.998179	0.999182	0.999952	1.00011	1.00048		92.6	0.997462	0.000675753	0.99551	0.996909	0.99601	0.999031	0.999696	0.997614		92.6	0.99764	0.00144555	0.997105	0.997186	0.995737	0.995386	0.996034	0.996488	0.998093	0.999159	0.996729	0.99622	0.995146	0.995541	0.996646	0.996106	0.997159	0.996469	0.99624	0.997613	0.996051	0.996826	0.998107	0.996156	0.995791	1.03877	0.992556	0.991696	0.995655
94.1	0.999432	0.000324243	0.999173	0.998669	0.998544	1.00022	0.999513	1.00048		94.1	0.9976	0.000795619	0.994884	0.996514	0.997529	1.00005	0.99962	0.997006		94.1	0.997571	0.00131388	0.997039	0.997086	0.995742	0.995329	0.996174	0.9968	0.997845	0.999675	0.997235	0.996752	0.9956	0.995253	0.995902	0.995627	0.996806	0.997927	0.996274	0.997714	0.995781	0.996497	0.99825	0.996214	0.995967	1.03474	0.992218	0.992274	0.995652
95.6	0.99954	0.000364419	0.999218	0.998362	0.999607	1.00062	0.998923	1.00051		95.6	0.997408	0.000821585	0.995488	0.996244	0.995693	1.00019	0.99953	0.997302		95.6	0.997826	0.00140502	0.997091	0.996797	0.996685	0.996304	0.996505	0.996279	0.99769	0.99969	0.997521	0.995536	0.996241	0.99678	0.995687	0.996062	0.996972	0.997756	0.997414	0.997794	0.996423	0.996766	0.997879	0.99694	0.995503	1.03771	0.991778	0.993015	0.994636
97.1	0.999329	0.000322655	0.998688	0.998278	0.999241	0.999435	0.999862	1.00047		97.1	0.997456	0.000740094	0.994995	0.996582	0.996678	0.999719	0.999423	0.997341		97.1	0.998051	0.00155793	0.99623	0.997154	0.996591	0.996481	0.997056	0.996548	0.997958	0.999387	0.997579	0.995854	0.996255	0.995625	0.996708	0.995725	0.998233	0.997578	0.997085	0.997811	0.996282	0.99791	0.997999	0.995715	0.996281	1.04238	0.992199	0.991846	0.995768
98.6	0.999434	0.000462056	0.998646	0.997963	0.999193	0.999778	0.999765	1.00126		98.6	0.99753	0.000736667	0.995053	0.996364	0.997237	0.999394	0.999807	0.997327		98.6	0.998022	0.0016064	0.996469	0.996789	0.996222	0.996126	0.997132	0.996356	0.997236	0.999904	0.99734	0.996805	0.995567	0.995297	0.99613	0.996467	0.997197	0.997937	0.997657	0.997288	0.995628	0.997176	0.997991	0.996345	0.996365	1.04386	0.992143	0.992662	0.995474
100.1	0.99944	0.000544331	0.998594	0.997725	0.998942	1.00025	0.999615	1.00151		100.1	0.997251	0.000702975	0.994587	0.996479	0.996733	0.999041	0.999146	0.997518		100.1	0.998074	0.00153127	0.996117	0.997567	0.996315	0.996657	0.99746	0.996014	0.997598	0.99918	0.997424	0.996317	0.995	0.996058	0.995843	0.996085	0.998338	0.997695	0.997379	0.999467	0.996561	0.996787	0.998421	0.996166	0.99616	1.04167	0.992764	0.992418	0.995165
101.6	0.999412	0.000384023	0.999757	0.99792	0.998888	1.00045	0.999215	1.00024		101.6	0.997375	0.000730709	0.99449	0.997089	0.997001	0.999371	0.99922	0.997081		101.6	0.9979	0.0014167	0.995883	0.997335	0.996055	0.996681	0.995831	0.996882	0.997966	0.99943	0.997346	0.996796	0.995323	0.996133	0.995756	0.99692	0.997783	0.997779	0.997508	0.997826	0.996119	0.997003	0.998512	0.995925	0.995877	1.03805	0.992357	0.992213	0.995698
103.1	0.999465	0.000390787	0.999122	0.998258	0.998888	1.00004	0.999487	1.001		103.1	0.997357	0.000614629	0.995397	0.996785	0.996682	0.998934	0.999374	0.996968		103.1	0.998112	0.00148457	0.995483	0.99703	0.996059	0.997398	0.996803	0.997116	0.998873	1.00005	0.997903	0.996205	0.995487	0.996819	0.996556	0.996563	0.997349	0.997741	0.998162	0.99882	0.995644	0.996238	0.997824	0.996208	0.995902	1.04014	0.991727	0.992639	0.996398
[truncated: 12 more columns]

## Sheet: SFig. 2f
Time Delay Between Two Stimulations=33 s (Relative Light Intensity=2.5)									Time Delay Between Two Stimulations=33 s (Relative Light Intensity=5)									Time Delay Between Two Stimulations=33 s (Relative Light Intensity=7.5)									Time Delay Between Two Stimulations=33 s (Relative Light Intensity=10)
Time (s)	Mean FRET Ratio	S.E.M.	Well-1	Well-2	Well-3	Well-4	Well-5		Time (s)	Mean FRET Ratio	S.E.M.	Well-1	Well-2	Well-3	Well-4	Well-5		Time (s)	Mean FRET Ratio	S.E.M.	Well-1	Well-2	Well-3	Well-4	Well-5		Time (s)	Mean FRET Ratio	S.E.M.	Well-1	Well-2	Well-3	Well-4	Well-5	Well-6	Well-7	Well-8	Well-9	Well-10	Well-11	Well-12	Well-13	Well-14	Well-15	Well-16	Well-17	Well-18	Well-19	Well-20
-13.5	0.999591	0.000359556	0.999035	1.00078	0.998994	0.99907	1.00007		-13.5	1.00001	0.000261159	1.00074	0.999159	1.00028	0.999822	1.00007		-13.5	0.999205	0.000455633	0.997721	1.00041	0.999643	0.998736	0.999518		-13.5	1.00001	0.000137319	1.00078	0.999783	1.00034	0.999372	1.00123	1.00049	1.00016	0.999946	1.00059	0.999058	1.00001	1.00029	1.00083	0.999387	1.00004	1.00022	1.00008	0.99953	1.00162	0.999209
-12	0.999737	0.000269381	0.999997	0.998998	0.999642	0.999446	1.0006		-12	1.00014	0.000133864	0.999871	1.00062	1.00015	0.999916	1.00011		-12	0.999638	0.000199391	0.999419	0.999042	0.999617	0.999916	1.0002		-12	0.999902	9.12554e-05	0.999628	0.999417	0.999828	0.99899	1.00016	1.00021	1.00019	1.00055	0.999577	1.00028	1.00013	0.99982	0.999556	0.998813	0.999661	0.999553	0.99968	0.999939	1.001	0.999675
-10.5	0.99988	8.64029e-05	1.00003	0.999877	1.00005	0.999882	0.999565		-10.5	1.00006	8.15793e-05	0.999944	0.999971	0.99996	1.00007	1.00038		-10.5	0.999765	0.000253469	0.999518	0.999441	1.00066	0.999962	0.999241		-10.5	0.999895	7.698e-05	0.999915	0.999976	0.999997	0.999491	0.999551	0.999302	0.999654	1.00041	0.999622	0.999777	0.999459	0.999657	1.0004	1.00033	0.999919	0.999997	0.999666	0.999501	1.00025	0.999423
-9	0.999755	7.50267e-05	0.999707	0.999614	0.999964	0.999897	0.999593		-9	1.00014	0.000187105	1.00062	0.999898	0.999558	1.00025	1.00039		-9	1	0.000169457	1.0001	0.999812	0.999693	0.999784	1.00062		-9	0.999927	0.000109903	1.00038	0.999735	1.00053	1.00058	0.999362	0.999288	0.999774	1.00022	1.00094	0.999542	1.00085	0.999252	0.999654	1.00029	0.999467	0.99962	0.999744	0.99973	1.00085	0.999737
-7.5	0.999995	5.49738e-05	1.00004	0.999786	0.99999	1.00007	1.00009		-7.5	0.999925	0.000214504	0.999588	0.999721	1.00076	0.999871	0.999684		-7.5	0.999798	9.69755e-05	0.999675	1.00012	0.999851	0.999796	0.999544		-7.5	0.999948	7.96067e-05	1.00049	0.999382	0.999412	0.999798	0.99947	0.999571	0.999938	0.999919	1.00047	0.99984	1.00008	0.999996	1.00039	0.999683	1.00011	0.999834	0.998975	1.00006	1.0006	1.00017
-6	1.00021	0.000126091	0.999843	1.00016	1.00031	1.00061	1.00011		-6	0.999893	9.19899e-05	0.999961	1.00013	1.00001	0.999655	0.999705		-6	1.00001	0.00018385	1.00069	1.00004	0.999928	0.999797	0.999602		-6	0.999976	6.89983e-05	0.999262	0.999669	0.999489	1.00005	0.999885	0.999989	1.00083	1.00003	1.00017	0.99987	0.99939	0.999528	1.00011	1.00011	1.00017	1.00027	0.999815	0.999834	0.999876	1.0005
-4.5	1.00041	0.000108871	1.00035	1.00035	1.00014	1.0008	1.00042		-4.5	0.999865	0.000152146	1.00046	0.999812	0.999707	0.999722	0.999621		-4.5	1.00034	7.56256e-05	1.00054	1.00013	1.00023	1.00034	1.00049		-4.5	1.00012	9.23805e-05	0.999335	1.00074	1.00033	1.00049	1.00007	1.00002	0.999745	1.00039	1.00054	1.00008	1.00098	0.999609	1.00006	1.00013	0.999616	1.0002	1.00076	1.00062	0.999117	1.0002
-3	0.999973	0.000128106	1.00031	0.999513	1.00001	1	1.00004		-3	0.999809	0.000107337	0.999493	1.00005	1	0.999859	0.999635		-3	1.00016	0.00011157	1.00041	1.00035	1.00012	1.00014	0.999773		-3	0.999999	7.56539e-05	0.999607	1.00025	1.00021	1.00007	0.999804	1.00029	1.00008	0.999334	0.99962	1.00046	0.999441	1.00008	1.00014	1.00024	1.00027	1.0003	1.00046	1.00027	0.999327	1.0008
-1.5	1.00034	0.000200622	1.00099	1.00023	1.00057	0.999896	0.999995		-1.5	0.999969	0.000181012	0.999739	0.99983	0.999583	1.00062	1.00007		-1.5	1.0005	0.00016067	1.00081	1.00041	1.00007	1.00029	1.00093		-1.5	1.00012	0.000106865	1.00045	1.00068	1.00008	1.00071	1.00021	1.00037	0.999099	0.999781	0.999302	1.00086	0.999494	1.00049	0.999435	1.00026	1.00019	1.00042	1.00069	1.00018	0.998942	0.999872
0	1.00011	0.000218988	0.9997	1.00069	1.00034	1.00032	0.999512		0	1.00018	0.000198909	0.999592	1.0008	0.999973	1.00022	1.00033		0	1.00057	0.000249844	1.00113	1.00024	1.00018	1.00123	1.00008		0	1.0001	0.000116139	1.00015	1.00037	0.999775	1.00045	1.00025	1.00047	1.00053	0.999412	0.999165	1.00023	1.00017	1.00127	0.999434	1.00076	1.00056	0.999585	1.00013	1.00034	0.998413	1.00042
2.8	1.00543	0.000621535	1.0073	1.00615	1.00555	1.00394	1.00422		2.8	1.00847	0.000611642	1.01036	1.00947	1.00783	1.00722	1.0075		2.8	1.0111	0.00079218	1.01245	1.01245	1.01222	1.00874	1.00967		2.8	1.01461	0.000437544	1.01503	1.01583	1.017	1.01757	1.01578	1.01682	1.01557	1.01338	1.01223	1.01547	1.01494	1.01618	1.01709	1.01707	1.01578	1.01776	1.01169	1.01339	1.01186	1.01039
4.3	1.01037	0.00109227	1.01293	1.01176	1.0113	1.00679	1.00908		4.3	1.01567	0.00133044	1.02004	1.01746	1.01393	1.01308	1.01385		4.3	1.02055	0.00131954	1.02382	1.02146	1.02247	1.01675	1.01827		4.3	1.02599	0.000656127	1.0287	1.02776	1.02951	1.03026	1.02673	1.02697	1.02539	1.0225	1.02063	1.02852	1.02887	1.02939	1.02969	1.02886	1.02813	1.02998	1.02408	1.02573	1.02448	1.01924
5.8	1.01575	0.00134564	1.02004	1.01691	1.01542	1.0119	1.01451		5.8	1.02314	0.00179742	1.02961	1.0243	1.01946	1.02128	1.02106		5.8	1.02936	0.00151683	1.03475	1.02896	1.02977	1.02565	1.02765		5.8	1.03679	0.00100163	1.04158	1.03959	1.04138	1.03977	1.03715	1.03588	1.03229	1.02834	1.02625	1.04288	1.04355	1.04318	1.04196	1.04014	1.04057	1.0403	1.03681	1.03916	1.03666	1.02934
7.3	1.01659	0.00127471	1.02138	1.01638	1.01587	1.01377	1.01558		7.3	1.02492	0.00191723	1.03157	1.02649	1.02051	1.02327	1.02278		7.3	1.03142	0.00165813	1.03761	1.03131	1.03099	1.02808	1.02912		7.3	1.0387	0.00123619	1.04575	1.04238	1.0442	1.04122	1.03739	1.03478	1.03125	1.02707	1.02335	1.04811	1.04609	1.04617	1.0444	1.04196	1.04097	1.03894	1.04248	1.04247	1.03949	1.03061
8.8	1.01506	0.000990482	1.01853	1.01561	1.0142	1.01258	1.0144		8.8	1.02232	0.00180774	1.02842	1.02363	1.01753	1.02103	1.02098		8.8	1.02819	0.00144194	1.0337	1.0281	1.02716	1.02546	1.02654		8.8	1.03439	0.00124703	1.04096	1.03733	1.0382	1.03496	1.03158	1.02879	1.02652	1.02053	1.01964	1.04365	1.04144	1.04237	1.04129	1.03634	1.03673	1.03477	1.04075	1.03908	1.03502	1.02683
10.3	1.01235	0.000895864	1.01529	1.01326	1.01198	1.01021	1.01099		10.3	1.01886	0.00131114	1.02324	1.01961	1.01522	1.01778	1.01844		10.3	1.02455	0.00121329	1.02926	1.02425	1.02378	1.0226	1.02287		10.3	1.0282	0.00105263	1.03368	1.03067	1.03082	1.02864	1.02526	1.02274	1.02136	1.0166	1.01452	1.03584	1.03315	1.0358	1.03318	1.02912	1.02984	1.02721	1.03354	1.03275	1.02876	1.02323
11.8	1.0105	0.000763996	1.01344	1.01035	1.01008	1.00933	1.00928		11.8	1.01587	0.00112198	1.01921	1.01694	1.01236	1.01516	1.01566		11.8	1.02048	0.000927746	1.02407	1.02045	1.01943	1.01927	1.01916		11.8	1.02292	0.000859376	1.02792	1.02545	1.02456	1.02253	1.02118	1.01832	1.0167	1.0136	1.01198	1.02831	1.02722	1.02899	1.02678	1.02357	1.02271	1.02168	1.02842	1.02687	1.02352	1.01918
13.3	1.00944	0.000731666	1.01215	1.0098	1.00871	1.00835	1.00822		13.3	1.01363	0.000948508	1.01661	1.01409	1.01068	1.01354	1.01321		13.3	1.01712	0.000794494	1.02025	1.01689	1.01615	1.01622	1.01611		13.3	1.01895	0.000666612	1.02255	1.02055	1.02109	1.01787	1.0175	1.015	1.01459	1.01103	1.01053	1.0231	1.02175	1.02309	1.02134	1.01906	1.01866	1.01712	1.02327	1.02209	1.01819	1.01691
14.8	1.0083	0.000634242	1.01049	1.00885	1.00736	1.00789	1.00692		14.8	1.01207	0.000687442	1.01422	1.01251	1.00996	1.01199	1.01166		14.8	1.01498	0.000729921	1.01775	1.01437	1.01346	1.01482	1.01448		14.8	1.01592	0.000577191	1.01897	1.01769	1.01715	1.01489	1.01425	1.01305	1.01213	1.009	1.00808	1.0186	1.01724	1.02062	1.01758	1.016	1.01603	1.01435	1.01907	1.01905	1.01611	1.01491
16.3	1.00748	0.000516466	1.00946	1.00739	1.0067	1.00722	1.00661		16.3	1.01037	0.000532666	1.0119	1.01035	1.00856	1.01063	1.0104		16.3	1.01298	0.000695986	1.01549	1.01211	1.01139	1.01317	1.01275		16.3	1.01335	0.000530072	1.01625	1.01504	1.0149	1.01299	1.01225	1.01008	1.00992	1.00706	1.00607	1.01599	1.01513	1.01557	1.01521	1.01238	1.01263	1.01134	1.01685	1.01621	1.01339	1.0127
17.8	1.00666	0.000482734	1.00848	1.00624	1.00613	1.00672	1.00572		17.8	1.00885	0.000444092	1.00977	1.00904	1.00725	1.00953	1.00866		17.8	1.01068	0.000648723	1.01295	1.00979	1.00967	1.01134	1.00966		17.8	1.01077	0.000526775	1.01381	1.01218	1.01209	1.01026	1.00913	1.00767	1.00802	1.0046	1.00347	1.01386	1.01146	1.01268	1.01212	1.01036	1.0097	1.00842	1.01443	1.01359	1.01065	1.01093
19.3	1.00602	0.000464902	1.0075	1.00614	1.00498	1.0064	1.00508		19.3	1.00755	0.000378328	1.0081	1.0074	1.00623	1.00843	1.00758		19.3	1.00842	0.000576086	1.00956	1.00783	1.00679	1.0099	1.00803		19.3	1.00851	0.000496081	1.01143	1.00959	1.00915	1.00743	1.00683	1.00489	1.00558	1.00292	1.00324	1.01128	1.00933	1.01115	1.00789	1.00781	1.00775	1.00563	1.0128	1.01171	1.0085	1.00918
20.8	1.00517	0.000490856	1.0068	1.00522	1.00427	1.00548	1.00405		20.8	1.00621	0.000438122	1.00681	1.00603	1.00471	1.00731	1.00617		20.8	1.00677	0.000678452	1.00845	1.0057	1.00512	1.00828	1.00629		20.8	1.00639	0.000489507	1.00831	1.00731	1.00673	1.00498	1.00474	1.00331	1.00354	1.00128	1.00124	1.00927	1.00736	1.00868	1.0062	1.00507	1.00507	1.00331	1.0112	1.00963	1.00649	1.00833
22.3	1.00405	0.000512454	1.00563	1.00344	1.00274	1.00478	1.00367		22.3	1.00509	0.000445854	1.005	1.00563	1.0035	1.00616	1.00517		22.3	1.0051	0.000731725	1.00664	1.00411	1.00321	1.00697	1.00458		22.3	1.0046	0.000469192	1.00666	1.00521	1.00509	1.00275	1.00333	1.00137	1.00228	1	0.999944	1.00665	1.00524	1.00609	1.00404	1.00305	1.00318	1.00088	1.00908	1.00715	1.00467	1.00757
23.8	1.00368	0.000351419	1.00488	1.00312	1.0031	1.00409	1.00323		23.8	1.00399	0.000285204	1.00377	1.00403	1.00307	1.00478	1.00431		23.8	1.00378	0.000690999	1.00442	1.00298	1.00157	1.00561	1.00434		23.8	1.00279	0.000449839	1.00423	1.004	1.00268	1.00123	1.00118	0.999834	1.00048	0.998645	0.998857	1.00468	1.00335	1.00343	1.00187	1.00156	1.00146	0.999524	1.00711	1.00525	1.00238	1.00678
25.3	1.00302	0.000651812	1.0044	1.00198	1.00249	1.00473	1.00149		25.3	1.00264	0.000397522	1.0027	1.00272	1.0012	1.00362	1.00298		25.3	1.00301	0.00065	1.00366	1.00281	1.00069	1.0046	1.00329		25.3	1.00134	0.000441711	1.00315	1.00201	1.00174	0.99879	1.00039	0.999008	0.999428	0.997544	0.998167	1.00303	1.00176	1.00237	1.00066	1.00019	0.998856	0.997866	1.00555	1.00457	1.00061	1.00507
26.8	1.00273	0.000532409	1.0037	1.00147	1.00191	1.00425	1.00232		26.8	1.00236	0.000469555	1.002	1.00223	1.00107	1.00397	1.00252		26.8	1.00161	0.000739552	1.00228	1.00067	0.999368	1.00371	1.002		26.8	1.00036	0.000416248	1.00166	1.00076	1.00097	0.997564	0.998746	0.997733	0.999439	0.99852	0.997735	1.00215	1.0003	1.0004	0.99928	0.998874	0.998253	0.996882	1.00432	1.00314	0.999858	1.00512
28.3	1.00232	0.000727641	1.00432	1.00092	1.00144	1.00383	1.00107		28.3	1.00158	0.000521899	1.00072	1.00142	1.00039	1.00332	1.00203		28.3	1.00068	0.00075926	1.0012	0.999868	0.99835	1.00292	1.00106		28.3	0.999365	0.000418861	1.00101	0.999922	0.999919	0.997119	0.998011	0.996504	0.998195	0.99764	0.996927	1.00115	0.999543	1.00087	0.998233	0.997965	0.996389	0.99603	1.00275	1.00222	0.998188	1.00375
29.8	1.00177	0.00053498	1.00352	1.00116	1.00081	1.0025	1.00085		29.8	1.00057	0.000362838	1.00012	1.0007	0.999577	1.00176	1.00069		29.8	0.999919	0.000715217	0.999791	0.999285	0.997889	1.00226	1.00037		29.8	0.998613	0.000385961	0.999657	0.998948	0.998335	0.997584	0.99714	0.996105	0.997637	0.997397	0.996918	1.00043	0.998205	0.998579	0.997004	0.997176	0.995859	0.995502	1.00236	1.00087	0.999026	1.00301
31.3	1.00161	0.000621824	1.003	1.00122	0.999937	1.00308	1.00079		31.3	1.00044	0.000651456	0.999598	1.00013	0.998893	1.00269	1.0009		31.3	0.999158	0.000658311	0.999272	0.99835	0.997337	1.00129	0.999544		31.3	0.998037	0.000389459	0.999247	0.998502	0.997883	0.997093	0.996259	0.99576	0.997671	0.997128	0.996827	0.998961	0.996496	0.998959	0.995858	0.996343	0.996183	0.994719	1.00116	1.00025	0.998014	1.00331
34.1	1.00629	0.000600587	1.00863	1.00611	1.00584	1.00565	1.00524		34.1	1.00829	0.000712418	1.01029	1.00931	1.00618	1.00818	1.00749		34.1	1.00996	0.000589227	1.01204	1.01037	1.00894	1.00883	1.00961		34.1	1.01295	0.0003693	1.01476	1.01364	1.01527	1.01502	1.01375	1.01294	1.01133	1.0104	1.009	1.01398	1.01336	1.01469	1.01402	1.01398	1.01455	1.01405	1.01196	1.01251	1.01309	1.01324
35.6	1.01171	0.000990201	1.01503	1.01229	1.01182	1.00952	1.00987		35.6	1.01668	0.0012532	1.02104	1.01798	1.01456	1.01486	1.01497		35.6	1.01974	0.00120705	1.02407	1.01976	1.01985	1.01704	1.01799		35.6	1.02649	0.000694739	1.02983	1.02814	1.03026	1.02813	1.02665	1.02627	1.02387	1.02129	1.01862	1.02922	1.02895	1.03037	1.02986	1.02761	1.02794	1.02681	1.025	1.02749	1.02648	1.03191
37.1	1.017	0.00139248	1.02224	1.01713	1.01624	1.0146	1.01477		37.1	1.02473	0.00184986	1.03074	1.02655	1.01993	1.02403	1.02239		37.1	1.02976	0.00153228	1.03558	1.03	1.02824	1.02702	1.02796		37.1	1.03782	0.00132782	1.0439	1.04155	1.04337	1.04102	1.03723	1.03532	1.03212	1.02815	1.0246	1.04515	1.04436	1.04556	1.04431	1.04133	1.04144	1.03932	1.04069	1.04252	1.04086	1.02021
38.6	1.01801	0.00144751	1.02326	1.01901	1.01643	1.01578	1.01558		38.6	1.02592	0.0020171	1.03275	1.02662	1.02041	1.02587	1.02394		38.6	1.03158	0.00177083	1.03856	1.03078	1.02929	1.0291	1.03019		38.6	1.03925	0.00176449	1.04758	1.04359	1.04503	1.04138	1.03673	1.03386	1.02972	1.02587	1.02239	1.04946	1.04843	1.0501	1.04662	1.04225	1.04283	1.04008	1.04665	1.04645	1.04341	1.01319
40.1	1.01567	0.00121275	1.02036	1.01536	1.01462	1.01453	1.01346		40.1	1.02344	0.0019596	1.02987	1.02449	1.01782	1.02324	1.02178		40.1	1.02848	0.00171204	1.03519	1.02752	1.02579	1.0263	1.02762		40.1	1.03414	0.00164775	1.04236	1.03843	1.03796	1.03494	1.03091	1.02756	1.02459	1.02056	1.01911	1.04515	1.04307	1.04388	1.04056	1.03595	1.0367	1.0329	1.04326	1.04097	1.03741	1.01072
41.6	1.01348	0.00102401	1.01746	1.01324	1.01181	1.01276	1.01215		41.6	1.01975	0.00166491	1.02547	1.01996	1.01518	1.01971	1.01842		41.6	1.02384	0.00137309	1.02928	1.02263	1.02198	1.02228	1.02301		41.6	1.02776	0.00144818	1.03524	1.03122	1.03131	1.02765	1.02477	1.02245	1.02088	1.01615	1.01533	1.03755	1.03377	1.0367	1.03264	1.02847	1.02907	1.02637	1.03576	1.0341	1.02963	1.00494
43.1	1.01148	0.00081719	1.01472	1.01095	1.01062	1.01086	1.01026		43.1	1.01682	0.00136216	1.02116	1.0176	1.01287	1.01706	1.0154		43.1	1.0201	0.00109646	1.02437	1.01896	1.01835	1.0189	1.01993		43.1	1.02282	0.00118116	1.02885	1.02584	1.02641	1.02342	1.02027	1.01843	1.01701	1.01432	1.01327	1.0292	1.02792	1.02986	1.02669	1.02311	1.02307	1.02092	1.02982	1.02806	1.02458	1.00323
44.6	1.01061	0.000720492	1.01338	1.0104	1.01007	1.01001	1.00919		44.6	1.0146	0.00111266	1.01814	1.01495	1.01116	1.01464	1.01409		44.6	1.01677	0.000711437	1.01943	1.01655	1.01519	1.01606	1.01661		44.6	1.01882	0.000992407	1.02356	1.02104	1.02151	1.01903	1.01639	1.01586	1.01487	1.01099	1.01045	1.02452	1.02242	1.02404	1.02095	1.01841	1.01841	1.01674	1.02447	1.024	1.0198	1.00225
46.1	1.00929	0.000657392	1.01173	1.00893	1.00888	1.0092	1.00774		46.1	1.01262	0.000870066	1.01487	1.01369	1.0098	1.01301	1.01171		46.1	1.01452	0.00068204	1.01702	1.01401	1.01287	1.01421	1.01449		46.1	1.01578	0.000856503	1.02018	1.01814	1.01763	1.01579	1.01443	1.0131	1.0117	1.0101	1.00867	1.01975	1.01879	1.01972	1.01745	1.01517	1.01477	1.01352	1.02068	1.021	1.01708	1.00124
47.6	1.00863	0.000868997	1.01192	1.00809	1.00798	1.00841	1.00675		47.6	1.01126	0.000698835	1.013	1.01149	1.00871	1.01148	1.0116		47.6	1.01239	0.000494161	1.01413	1.01197	1.01109	1.01233	1.01242		47.6	1.01329	0.000754084	1.01784	1.01574	1.01462	1.01329	1.01212	1.01074	1.01012	1.00784	1.00717	1.01619	1.01515	1.01691	1.01435	1.01323	1.01243	1.01197	1.0181	1.01766	1.01429	1.00068
49.1	1.00762	0.000786546	1.01014	1.00764	1.00699	1.00807	1.00529		49.1	1.00962	0.000657418	1.01126	1.01007	1.00724	1.00995	1.00957		49.1	1.01046	0.000597387	1.01191	1.00894	1.00922	1.01153	1.01071		49.1	1.01072	0.000696308	1.01425	1.0121	1.01261	1.01072	1.00848	1.00755	1.00732	1.00539	1.00529	1.01471	1.013	1.01375	1.01199	1.00979	1.00962	1.00828	1.01513	1.01547	1.01233	1.00025
50.6	1.00672	0.000735695	1.00931	1.00619	1.00539	1.0073	1.0054		50.6	1.00832	0.000612176	1.00926	1.00843	1.0061	1.00961	1.0082		50.6	1.0086	0.000551529	1.00961	1.00748	1.0072	1.00995	1.00879		50.6	1.00837	0.000656071	1.01219	1.00991	1.00965	1.00779	1.00653	1.00524	1.00497	1.00349	1.00373	1.01218	1.01073	1.01136	1.00917	1.0076	1.00686	1.00647	1.01295	1.01315	1.00888	0.998853
52.1	1.00558	0.000808832	1.00839	1.00481	1.00403	1.00633	1.00431		52.1	1.00691	0.000459005	1.00755	1.00717	1.00511	1.00757	1.00715		52.1	1.00691	0.000547237	1.00745	1.00574	1.00564	1.00853	1.00722		52.1	1.00635	0.000608505	1.00966	1.00801	1.00836	1.00515	1.00444	1.00308	1.0039	1.00215	1.00196	1.01022	1.00791	1.00841	1.00658	1.00497	1.00391	1.00398	1.01103	1.01064	1.00821	0.998551
53.6	1.00481	0.000786349	1.00708	1.00407	1.00301	1.00625	1.00364		53.6	1.00575	0.000460952	1.00651	1.00618	1.00394	1.00613	1.006		53.6	1.00474	0.000629093	1.00517	1.00358	1.00295	1.00617	1.00581		53.6	1.00433	0.00057912	1.00686	1.00591	1.0061	1.00274	1.00227	1.00139	1.00217	1.00065	1.00068	1.00815	1.00549	1.00744	1.00417	1.00287	1.00312	1.00036	1.00937	1.00892	1.00595	0.99785
55.1	1.00415	0.000639139	1.00613	1.00324	1.00272	1.00514	1.00352		55.1	1.00446	0.000431652	1.00481	1.00464	1.0028	1.00535	1.00468		55.1	1.0038	0.000809496	1.00373	1.00234	1.00173	1.00585	1.00538		55.1	1.00279	0.000502063	1.00552	1.00385	1.00328	1.0016	1.00033	0.999809	1.00181	0.999114	0.999714	1.00537	1.00324	1.00498	1.00326	1.00084	1.00114	0.999804	1.00689	1.00718	1.00351	0.997285
56.6	1.00338	0.00062372	1.005	1.00243	1.00231	1.00482	1.00236		56.6	1.00375	0.000468773	1.00383	1.00357	1.00229	1.00524	1.0038		56.6	1.00265	0.000901301	1.00252	1.00074	1.00073	1.00534	1.00393		56.6	1.00139	0.000467922	1.00382	1.00232	1.0012	1.00089	0.999553	0.999484	1.00051	0.998645	0.998026	1.00416	1.00173	1.00302	0.999821	0.999477	0.999394	0.998458	1.00586	1.00617	1.00189	0.997624
58.1	1.00316	0.000686398	1.00544	1.00226	1.002	1.00408	1.00204		58.1	1.00269	0.00033465	1.00249	1.00218	1.0019	1.00375	1.00312		58.1	1.00154	0.00077473	1.00196	1.00006	0.999793	1.00409	1.00181		58.1	1.0001	0.00044711	1.00227	1.00131	0.999848	0.998275	0.998389	0.997354	0.998504	0.998467	0.998584	1.00264	0.999959	1.00152	0.998672	0.998598	0.996819	0.997351	1.00387	1.00417	1.00157	0.997867
59.6	1.00232	0.00070409	1.00416	1.00074	1.00154	1.00385	1.00129		59.6	1.00198	0.000508859	1.00127	1.00162	1.00075	1.00358	1.00267		59.6	1.00031	0.000809637	1.00002	0.99895	0.998643	1.00318	1.00074		59.6	0.999054	0.000432357	1.00086	1.00017	0.999157	0.997144	0.998001	0.99707	0.99909	0.99779	0.996934	1.00137	0.998486	1.00011	0.997527	0.997179	0.995319	0.996038	1.00256	1.00309	0.999832	0.997451
61.1	1.002	0.000623466	1.00357	1.00051	1.00117	1.00341	1.00135		61.1	1.00108	0.000421766	1.00045	1.00061	1.00024	1.00244	1.00169		61.1	0.999597	0.000677229	0.998859	0.998426	0.998247	1.00148	1.00097		61.1	0.998228	0.000373329	0.99983	0.998882	0.998663	0.996329	0.996731	0.996128	0.997638	0.996896	0.996733	0.999973	0.99722	0.999774	0.996721	0.997351	0.996128	0.995645	1.00196	1.00164	0.999125	0.997529
62.6	1.00174	0.000536918	1.00304	1.0006	1.00126	1.00301	1.00078		62.6	1.0008	0.000509882	0.999797	1.00066	0.999683	1.00234	1.00154		62.6	0.998705	0.00082498	0.998203	0.997451	0.996666	1.00107	1.00014		62.6	0.997647	0.000363274	0.999069	0.998214	0.997857	0.996063	0.995438	0.996845	0.997204	0.996552	0.997364	0.999425	0.997792	0.997796	0.996315	0.99574	0.994537	0.994947	1.00076	1.00124	0.998996	0.997249
64.1	1.00154	0.000549678	1.00301	1.00026	1.00096	1.0027	1.00079		64.1	1.00032	0.000593702	0.998874	1.00024	0.999281	1.00214	1.00106		64.1	0.998035	0.000904825	0.997199	0.997048	0.996065	1.00128	0.998583		64.1	0.997205	0.00037809	0.998272	0.998097	0.997484	0.995649	0.995942	0.995488	0.998177	0.996705	0.996831	0.998828	0.996193	0.998138	0.995678	0.994797	0.993668	0.994377	1.0003	1.00073	0.998755	0.997077
65.6	1.0011	0.000528247	1.00262	0.999887	1.00045	1.00208	1.00045		65.6	0.999717	0.000470859	0.999344	0.999404	0.99872	1.0015	0.999612		65.6	0.9977	0.00094122	0.996797	0.996469	0.995763	1.00103	0.998442		65.6	0.996774	0.00037537	0.997584	0.997869	0.99736	0.995099	0.995292	0.9962	0.997848	0.996413	0.996532	0.997248	0.995571	0.996784	0.995088	0.995141	0.994012	0.994243	0.999832	1.0006	0.997972	0.997332
67.1	1.00077	0.000538257	1.00216	0.999542	1.00011	1.00197	1.00008		67.1	0.999469	0.000604084	0.998477	0.99921	0.99803	1.00134	1.00028		67.1	0.997181	0.000999697	0.996528	0.995498	0.995202	1.00066	0.998012		67.1	0.996391	0.000375369	0.99703	0.997178	0.996907	0.994726	0.994955	0.995122	0.99781	0.995274	0.996451	0.997603	0.994856	0.997049	0.994588	0.994372	0.995128	0.993823	0.999171	1.00029	0.996724	0.997831
68.6	1.00075	0.000550068	1.00179	0.99923	1.00061	1.00217	0.999961		68.6	0.999006	0.000531714	0.998209	0.998623	0.997712	1.00051	0.999978		68.6	0.996805	0.00102777	0.995953	0.994898	0.994815	1.00005	0.998304		68.6	0.995795	0.000374863	0.995917	0.996122	0.996463	0.994526	0.994407	0.995101	0.996786	0.99544	0.995433	0.997863	0.995164	0.996002	0.994383	0.994091	0.992598	0.993385	0.998461	0.999121	0.995452	0.997825
70.1	1.00051	0.000473769	1.00153	0.999479	0.999867	1.00177	0.999883		70.1	0.998731	0.000610817	0.997225	0.998618	0.997767	1.0007	0.999345		70.1	0.996799	0.000962193	0.996096	0.994638	0.995345	0.999936	0.997981		70.1	0.995675	0.000343557	0.996027	0.996027	0.996138	0.994604	0.995373	0.994676	0.996344	0.9957	0.996355	0.996278	0.994619	0.996459	0.994024	0.993216	0.992896	0.992816	0.998832	0.998102	0.996391	0.997593
71.6	1.00017	0.000443012	1.00024	0.998916	1.00028	1.00164	0.999765		71.6	0.998526	0.000293868	0.997894	0.998273	0.998039	0.999417	0.999008		71.6	0.996531	0.000987393	0.995129	0.995601	0.994439	0.999862	0.997625		71.6	0.995554	0.000374892	0.995997	0.996208	0.995961	0.994049	0.994425	0.996017	0.996326	0.996327	0.9968	0.997176	0.994488	0.994915	0.994046	0.993652	0.992565	0.993052	0.99784	0.998929	0.994776	0.997709
73.1	1.00004	0.000604701	1.00071	0.998742	0.999542	1.00207	0.999139		73.1	0.998598	0.00044986	0.9978	0.99796	0.998143	1.00025	0.998831		73.1	0.99638	0.000978138	0.994753	0.994876	0.995085	0.999766	0.997421		73.1	0.995468	0.00036089	0.995641	0.996273	0.995207	0.994249	0.994451	0.995332	0.997439	0.996291	0.996467	0.997475	0.993573	0.995166	0.993762	0.994138	0.993342	0.992992	0.997693	0.998481	0.994594	0.997603
74.6	1.0003	0.000536789	1.00077	0.998737	1.00022	1.00198	0.999792		74.6	0.998163	0.000545479	0.99761	0.997699	0.996819	0.999989	0.9987		74.6	0.996157	0.000956809	0.99472	0.995063	0.994601	0.999663	0.996738		74.6	0.995132	0.000381155	0.99524	0.995351	0.994519	0.994055	0.994297	0.995118	0.996489	0.996367	0.996315	0.996273	0.993775	0.996375	0.993685	0.992606	0.992235	0.993096	0.997592	0.997889	0.994294	0.997922
76.1	0.999989	0.000590316	1.00036	0.998598	0.999839	1.00202	0.999125		76.1	0.998001	0.000538558	0.997127	0.997481	0.997047	0.999917	0.998431		76.1	0.996029	0.00100449	0.994925	0.994392	0.994456	0.999686	0.996688		76.1	0.995083	0.000367896	0.995189	0.995246	0.994889	0.994233	0.994025	0.995245	0.996697	0.996474	0.996381	0.996594	0.993783	0.994445	0.993441	0.993251	0.993716	0.993064	0.997866	0.998064	0.993532	0.997534
77.6	1.00005	0.000449273	1.00057	0.998986	0.999937	1.00148	0.999285		77.6	0.997721	0.000503966	0.996832	0.997327	0.996992	0.999615	0.997841		77.6	0.995565	0.000861515	0.993937	0.994488	0.99448	0.998617	0.996301		77.6	0.99502	0.000370176	0.99494	0.99542	0.995351	0.99372	0.994665	0.995219	0.996831	0.996554	0.996742	0.996228	0.993355	0.994784	0.993271	0.993244	0.993067	0.993072	0.997452	0.997491	0.993082	0.998259
79.1	0.999964	0.000623866	1.00048	0.99882	0.999764	1.00209	0.998673		79.1	0.997503	0.000585746	0.996058	0.99736	0.996734	0.999514	0.99785		79.1	0.995785	0.000896641	0.994578	0.994671	0.994326	0.999108	0.996242		79.1	0.994938	0.000373294	0.995288	0.995095	0.995781	0.9935	0.994242	0.995298	0.997139	0.996686	0.996229	0.995657	0.993235	0.99562	0.99328	0.992799	0.992758	0.992965	0.996364	0.997719	0.99353	0.997929
80.6	1.00023	0.00069135	1.00049	0.998365	0.999852	1.00262	0.999836		80.6	0.997538	0.000587398	0.996058	0.998057	0.996402	0.999276	0.997896		80.6	0.995476	0.00077075	0.994507	0.994482	0.994083	0.998246	0.996061		80.6	0.994901	0.000366047	0.995079	0.995315	0.99561	0.993766	0.99525	0.99531	0.996923	0.996694	0.996284	0.996077	0.992857	0.993982	0.992783	0.993731	0.993428	0.99281	0.996668	0.997103	0.993711	0.998254
82.1	0.999901	0.000622468	1.0003	0.998207	0.999869	1.00195	0.999178		82.1	0.997843	0.000348004	0.997096	0.997707	0.99758	0.999164	0.997667		82.1	0.995209	0.000774139	0.994132	0.994179	0.993861	0.997932	0.995942		82.1	0.994878	0.000395972	0.995916	0.996061	0.995351	0.993909	0.994005	0.994345	0.997735	0.996672	0.996404	0.996097	0.992985	0.994088	0.993069	0.992686	0.993326	0.992671	0.996904	0.997113	0.992892	0.998337
83.6	0.999832	0.00054806	0.999897	0.99849	1.00021	1.00163	0.998928		83.6	0.997555	0.000435793	0.996302	0.997559	0.997379	0.999036	0.997501		83.6	0.995481	0.00105891	0.993964	0.994423	0.993907	0.999545	0.995567		83.6	0.994903	0.000402874	0.995495	0.994872	0.995326	0.993856	0.994545	0.995324	0.997128	0.996655	0.996249	0.996222	0.992766	0.994979	0.994014	0.992674	0.991865	0.993102	0.997042	0.996428	0.993364	0.998417
85.1	0.999979	0.000507683	1.00052	0.998727	1.00024	1.00145	0.998955		85.1	0.997252	0.000520548	0.995289	0.997508	0.997404	0.998395	0.997663		85.1	0.995108	0.000833299	0.994475	0.99372	0.993598	0.998108	0.995637		85.1	0.994954	0.000413035	0.995702	0.995516	0.996032	0.994723	0.994456	0.995135	0.998347	0.997124	0.996368	0.995246	0.992085	0.994874	0.993878	0.993274	0.993433	0.992812	0.996742	0.99682	0.992829	0.998358
86.6	0.999758	0.000611078	0.999608	0.998508	1.00014	1.00188	0.998649		86.6	0.997448	0.000540001	0.996124	0.997202	0.997243	0.999431	0.997242		86.6	0.995157	0.00113123	0.993741	0.993796	0.993344	0.999441	0.995462		86.6	0.994839	0.000382532	0.995167	0.995217	0.995116	0.993673	0.994339	0.99478	0.997599	0.997423	0.996515	0.995195	0.992156	0.994298	0.993454	0.99317	0.994222	0.993182	0.996369	0.996975	0.991689	0.998529
88.1	0.999842	0.000515266	0.999509	0.998415	1.00001	1.0016	0.999672		88.1	0.997511	0.000479405	0.996113	0.997691	0.997167	0.99909	0.997493		88.1	0.995117	0.000791615	0.994274	0.993834	0.993826	0.997982	0.995668		88.1	0.994715	0.000418614	0.995371	0.995268	0.994804	0.994126	0.994635	0.995568	0.997759	0.997117	0.996277	0.995238	0.991914	0.993922	0.992834	0.992755	0.99332	0.993259	0.996092	0.996609	0.992712	0.998219
89.6	0.99974	0.000508867	0.999747	0.998182	0.999762	1.00139	0.999614		89.6	0.997378	0.000536642	0.995626	0.997605	0.997138	0.998975	0.997548		89.6	0.995347	0.000840495	0.994076	0.99487	0.993554	0.998301	0.995936		89.6	0.994677	0.000379937	0.994211	0.995389	0.99468	0.994129	0.994465	0.995559	0.997821	0.996613	0.996203	0.994965	0.992458	0.99423	0.992913	0.992787	0.992712	0.993463	0.996348	0.996511	0.993353	0.998318
91.1	0.999754	0.000594406	0.999964	0.997903	0.999507	1.00163	0.999762		91.1	0.997412	0.000552267	0.995897	0.997744	0.997089	0.999273	0.997057		91.1	0.995319	0.0010025	0.994061	0.993984	0.993899	0.999151	0.9955		91.1	0.994881	0.000407146	0.995541	0.99528	0.99422	0.994161	0.995491	0.995651	0.997782	0.996783	0.996972	0.995395	0.993482	0.993912	0.992823	0.992737	0.994021	0.993488	0.99603	0.997508	0.992489	0.998509
92.6	0.999485	0.00063073	0.99988	0.997938	0.999545	1.00158	0.998482		92.6	0.997365	0.000508498	0.99604	0.997432	0.997194	0.999166	0.996995		92.6	0.995281	0.000984746	0.993484	0.993838	0.99451	0.998936	0.995639		92.6	0.994929	0.000351942	0.994813	0.995066	0.994792	0.994339	0.994538	0.995702	0.998566	0.996905	0.997156	0.994349	0.993238	0.994138	0.99353	0.993222	0.993965	0.993479	0.99597	0.996441	0.993618	0.998227
94.1	0.999362	0.000558825	0.999031	0.997921	0.999226	1.00137	0.999261		94.1	0.997387	0.000596245	0.995677	0.997653	0.997257	0.99937	0.996976		94.1	0.995087	0.000960717	0.99441	0.993579	0.993384	0.998654	0.99541		94.1	0.994963	0.000385363	0.995295	0.995071	0.994961	0.994252	0.994118	0.995652	0.998628	0.996742	0.997575	0.994556	0.992589	0.994819	0.994358	0.992295	0.99417	0.993745	0.996393	0.996701	0.99368	0.998183
95.6	0.999461	0.000489868	0.999343	0.997986	1.00006	1.00089	0.999018		95.6	0.997215	0.000591392	0.995638	0.997085	0.996965	0.999315	0.99707		95.6	0.995688	0.000868059	0.994716	0.994933	0.994123	0.99902	0.995649		95.6	0.994936	0.000392596	0.994868	0.994929	0.994574	0.994511	0.995018	0.995533	0.998267	0.997555	0.997247	0.99444	0.992464	0.993148	0.995085	0.992611	0.994285	0.993372	0.995929	0.996848	0.993604	0.998291
97.1	0.999694	0.000353332	0.999992	0.99886	0.999738	1.00083	0.99905		97.1	0.997298	0.000646818	0.995192	0.997352	0.996913	0.999154	0.997878		97.1	0.995507	0.000821702	0.99463	0.994441	0.994394	0.998722	0.995351		97.1	0.995006	0.000365402	0.995299	0.995383	0.995499	0.995546	0.994973	0.995895	0.998236	0.997235	0.996933	0.994754	0.992639	0.993768	0.993805	0.993006	0.994148	0.994151	0.995689	0.996387	0.992895	0.998222
98.6	0.999466	0.000464533	0.999222	0.998026	0.99999	1.00083	0.999261		98.6	0.997463	0.000562736	0.995806	0.997513	0.997084	0.999313	0.9976		98.6	0.995202	0.000914028	0.994118	0.994234	0.993716	0.998722	0.995221		98.6	0.995001	0.000409226	0.995135	0.994698	0.995329	0.994236	0.995168	0.996061	0.997762	0.998243	0.997955	0.994994	0.992567	0.993788	0.993917	0.992018	0.99347	0.993532	0.995752	0.996321	0.993936	0.998323
100.1	0.999503	0.000385355	0.999333	0.998488	0.99963	1.00085	0.999215		100.1	0.997531	0.00054272	0.995762	0.997506	0.997463	0.999177	0.997748		100.1	0.995399	0.000933145	0.993431	0.994969	0.994403	0.998913	0.995277		100.1	0.995185	0.000388797	0.99481	0.99428	0.995458	0.994574	0.99594	0.996187	0.998426	0.998374	0.997521	0.995991	0.993226	0.993906	0.994902	0.992855	0.993711	0.994163	0.996091	0.996276	0.99288	0.99838
101.6	0.999744	0.000499916	0.999554	0.998517	0.999629	1.00158	0.999443		101.6	0.997411	0.000559554	0.995934	0.996998	0.997159	0.999363	0.997602		101.6	0.99565	0.000844803	0.994328	0.99495	0.994133	0.998737	0.996103		101.6	0.995157	0.000384885	0.994462	0.99482	0.995681	0.995581	0.99504	0.995822	0.998408	0.997119	0.997423	0.994157	0.993279	0.994516	0.994289	0.993051	0.994609	0.994562	0.996294	0.996565	0.993197	0.99846
103.1	0.999548	0.000518077	0.999631	0.997679	1.0004	1.00061	0.99942		103.1	0.997507	0.000623238	0.995657	0.998263	0.996804	0.999318	0.997491		103.1	0.995462	0.000841396	0.99436	0.994739	0.994383	0.99879	0.995037		103.1	0.995337	0.000369676	0.99454	0.994805	0.995481	0.994334	0.995083	0.996713	0.9991	0.99807	0.998404	0.995327	0.993048	0.994731	0.994243	0.992637	0.994796	0.994127	0.995897	0.99628	0.994638	0.998153
104.6	0.999848	0.000582884	0.999742	0.997847	1.00006	1.00148	1.00011		104.6	0.997778	0.000791874	0.995616	0.998141	0.996686	1.00031	0.998137		104.6	0.99557	0.000861	0.994496	0.995019	0.994158	0.998927	0.995249		104.6	0.995266	0.000378106	0.994528	0.994732	0.994632	0.995415	0.994783	0.996646	0.998659	0.998475	0.997193	0.995144	0.992866	0.994605	0.995307	0.992071	0.993874	0.994415	0.9956	0.996318	0.994197	0.998467
106.1	0.99961	0.000422484	0.99975	0.998354	0.999326	1.00099	0.999637		106.1	0.997708	0.000786931	0.99539	0.997448	0.996885	0.999901	0.998915		106.1	0.995475	0.000844104	0.994363	0.99443	0.994029	0.998569	0.995982		106.1	0.99547	0.000366785	0.995707	0.995431	0.995596	0.995384	0.996187	0.99681	0.998275	0.998063	0.99768	0.994874	0.992537	0.994308	0.99395	0.992408	0.995028	0.994307	0.995436	0.99617	0.996075	0.998254
107.6	0.999625	0.000440807	0.999222	0.99845	0.999311	1.00105	1.00009		107.6	0.997722	0.000700717	0.996035	0.997559	0.997079	1.00028	0.997662		107.6	0.995619	0.000866788	0.993777	0.995814	0.994603	0.998823	0.995076		107.6	0.995559	0.000395095	0.994496	0.995314	0.995736	0.995402	0.996302	0.997437	0.999219	0.999163	0.997838	0.994818	0.993202	0.994585	0.994956	0.993834	0.994936	0.99428	0.995702	0.996607	0.994685	0.998847
[truncated: 6 more columns]

## Sheet: SFig. 2g
Time Delay Between Two Stimulations=37 s (Relative Light Intensity=2.5)									Time Delay Between Two Stimulations=37 s (Relative Light Intensity=2.5)								Time Delay Between Two Stimulations=37 s (Relative Light Intensity=7.5)								Time Delay Between Two Stimulations=37 s (Relative Light Intensity=10)
Time (s)	Mean FRET Ratio	S.E.M.	Well-1	Well-2	Well-3	Well-4	Well-5		Time (s)	Mean FRET Ratio	S.E.M.	Well-1	Well-2	Well-3	Well-4		Time (s)	Mean FRET Ratio	S.E.M.	Well-1	Well-2	Well-3	Well-4		Time (s)	Mean FRET Ratio	S.E.M.	Well-1	Well-2	Well-3	Well-4
-13.5	1.00005	0.000314467	1.0006	0.999143	1.00062	0.99944	1.00045		-13.5	0.999618	0.000434914	1.00061	0.998521	0.999862	0.999479		-13.5	0.999718	0.000680012	0.998135	1.00116	1.00047	0.999101		-13.5	0.999597	0.000199063	1.0001	0.999131	0.999516	0.999646
-12	1.00002	0.000211687	0.999751	0.999611	0.99988	1.00082	1.00002		-12	0.999569	0.000169087	0.999705	0.999368	0.999976	0.999225		-12	0.999751	0.000130595	0.999686	0.999435	1.00006	0.999823		-12	0.999983	0.000216947	0.999484	0.999884	1.00053	1.00003
-10.5	0.999841	0.000161973	0.999308	0.999761	1.00026	0.999793	1.00009		-10.5	0.999864	0.000195912	0.999582	1.00044	0.999644	0.999794		-10.5	0.999671	0.000110968	0.999381	0.999688	0.999922	0.999691		-10.5	1.00009	0.000168915	1.00008	1.00029	1.00038	0.999624
-9	0.999753	0.000153787	0.999976	0.999305	0.999469	1.00009	0.99993		-9	1.00006	9.57531e-05	1.00014	1.00027	1.00001	0.999822		-9	0.999992	0.000289158	1.00075	0.999343	0.999869	1.00001		-9	1.00022	0.000116188	0.999934	1.00044	1.00014	1.00038
-7.5	1.0002	0.000157587	1.00044	1.00034	1.00053	0.999655	1.00006		-7.5	0.999931	0.000134326	0.999547	1.00012	1.00011	0.999946		-7.5	1.00009	6.82888e-05	0.99995	0.99999	1.00021	1.0002		-7.5	0.999954	0.000125876	1.00031	0.999901	0.999707	0.999902
-6	0.999884	8.86672e-05	0.999865	1.00015	0.999911	0.999589	0.999909		-6	1.00029	0.000133012	1.00059	0.99994	1.00034	1.0003		-6	1.00006	0.000119898	1.00042	0.999892	0.999979	0.99996		-6	1.00007	0.000133806	1.00026	0.999882	1.00034	0.999805
-4.5	0.999827	0.000235976	0.999969	1.00044	0.998983	0.999828	0.99992		-4.5	0.999969	0.000163102	0.99965	1.0002	0.999731	1.0003		-4.5	0.999886	0.000192181	1.0002	1.00011	0.999344	0.99989		-4.5	0.999889	0.00010622	0.999692	0.999828	1.00019	0.999846
-3	0.999825	9.45236e-05	0.999621	0.999776	1.00017	0.99985	0.999706		-3	1.00014	0.000158246	0.999763	1.00026	1.0005	1.00004		-3	1.00028	9.34239e-05	1.00046	1.00002	1.00037	1.00026		-3	0.99984	0.000199688	0.999698	1.00017	0.999338	1.00015
-1.5	1.00032	0.000159343	1.00053	1.00081	1.00003	1.00031	0.999943		-1.5	1.0002	0.000113698	1.00022	1.0002	0.999905	1.00046		-1.5	1.00027	0.00012653	1.00054	1.00014	0.999987	1.00042		-1.5	1.00009	0.000188488	1.00018	1.00038	0.999539	1.00026
0	1.00028	0.000159641	0.999937	1.00067	1.00015	1.00064	0.999975		0	1.00036	0.000179407	1.0002	1.00067	0.999924	1.00063		0	1.00028	0.000187579	1.00049	1.00021	0.999791	1.00065		0	1.00026	5.92277e-05	1.00027	1.00009	1.00031	1.00036
2.8	1.00516	0.000557292	1.00506	1.00661	1.00623	1.00407	1.00382		2.8	1.00915	0.000911031	1.01137	1.00946	1.00695	1.0088		2.8	1.00997	0.000665908	1.01118	1.01106	1.00865	1.00901		2.8	1.01216	0.00061204	1.01377	1.01237	1.01152	1.01096
4.3	1.00954	0.000988488	1.01025	1.01234	1.01054	1.007	1.00759		4.3	1.01602	0.00147905	1.01978	1.01695	1.0133	1.01406		4.3	1.01813	0.00127103	1.02111	1.01936	1.01616	1.01587		4.3	1.02108	0.00088022	1.02307	1.02198	1.02008	1.0192
5.8	1.01488	0.00126111	1.01591	1.01803	1.01661	1.01237	1.01148		5.8	1.02399	0.00205301	1.02928	1.02519	1.02047	1.02103		5.8	1.02802	0.0021267	1.03325	1.02974	1.02452	1.02459		5.8	1.03091	0.00095608	1.03369	1.03058	1.02986	1.02949
7.3	1.01614	0.00124452	1.01762	1.01932	1.01733	1.01346	1.01297		7.3	1.02557	0.0019282	1.03098	1.02569	1.02286	1.02275		7.3	1.02893	0.00124453	1.03139	1.03062	1.02613	1.02758		7.3	1.03348	0.000782758	1.03577	1.03312	1.03265	1.03235
8.8	1.01466	0.00101038	1.01477	1.01781	1.01536	1.01373	1.01164		8.8	1.02303	0.0016786	1.02786	1.02278	1.02062	1.02088		8.8	1.02659	0.000913477	1.0277	1.02858	1.02505	1.02502		8.8	1.03092	0.000684853	1.03285	1.03036	1.03078	1.02967
10.3	1.01199	0.000864982	1.01174	1.0149	1.01252	1.01111	1.00967		10.3	1.01925	0.00119856	1.02271	1.01897	1.0174	1.01791		10.3	1.02252	0.000594012	1.02292	1.02402	1.02152	1.0216		10.3	1.0264	0.000851613	1.02871	1.02563	1.02652	1.02474
11.8	1.01049	0.00077166	1.00963	1.01298	1.01155	1.00944	1.00883		11.8	1.01643	0.000996819	1.01898	1.01706	1.01489	1.0148		11.8	1.01882	0.000562341	1.02017	1.01932	1.01786	1.01793		11.8	1.02207	0.000653766	1.02346	1.02115	1.02291	1.02079
13.3	1.00892	0.000604784	1.00854	1.01114	1.00899	1.00842	1.0075		13.3	1.01438	0.000847226	1.01679	1.01401	1.01388	1.01282		13.3	1.01597	0.000771432	1.01739	1.0169	1.01393	1.01567		13.3	1.01859	0.000608068	1.01997	1.01769	1.01924	1.01745
14.8	1.00838	0.000675939	1.00803	1.00999	1.00931	1.00854	1.00603		14.8	1.01218	0.000669257	1.01408	1.01193	1.01175	1.01095		14.8	1.01388	0.000607078	1.01521	1.01429	1.01231	1.01372		14.8	1.01562	0.000561596	1.01721	1.01461	1.01551	1.01516
16.3	1.00741	0.000641097	1.00695	1.00934	1.00757	1.00779	1.00538		16.3	1.01068	0.000695244	1.01259	1.01023	1.01059	1.00929		16.3	1.01131	0.000509882	1.01152	1.01197	1.00981	1.01192		16.3	1.0135	0.000512478	1.01491	1.01254	1.01301	1.01353
17.8	1.00646	0.000485908	1.00622	1.00751	1.00723	1.00659	1.00475		17.8	1.00931	0.000629394	1.01078	1.00854	1.00989	1.00802		17.8	1.0068	0.00293179	0.998064	1.00985	1.00883	1.01046		17.8	1.011	0.000441235	1.01228	1.01053	1.01034	1.01085
19.3	1.00588	0.000550969	1.0055	1.00748	1.00635	1.00597	1.00411		19.3	1.00751	0.000373765	1.00842	1.00711	1.00778	1.00673		19.3	1.00536	0.00253884	0.997788	1.0081	1.00717	1.0084		19.3	1.00891	0.000166274	1.00911	1.0085	1.00879	1.00923
20.8	1.00528	0.00064701	1.0047	1.00687	1.00526	1.00636	1.0032		20.8	1.00663	0.000525265	1.00751	1.00609	1.0075	1.00541		20.8	1.00438	0.00214511	0.998017	1.00652	1.00569	1.00728		20.8	1.00686	0.000634742	1.00836	1.00551	1.00617	1.00739
22.3	1.00481	0.000639724	1.00413	1.00643	1.00461	1.00597	1.00289		22.3	1.00485	0.000467365	1.00463	1.00453	1.0062	1.00405		22.3	1.00327	0.00189546	0.997711	1.0049	1.00425	1.0062		22.3	1.00527	0.000454312	1.00634	1.00448	1.00456	1.0057
23.8	1.00379	0.000512271	1.00339	1.0052	1.00387	1.00436	1.00212		23.8	1.00396	0.000407603	1.00405	1.00362	1.00503	1.00311		23.8	1.00215	0.00161119	0.997466	1.00343	1.00293	1.00479		23.8	1.00354	0.000424793	1.0043	1.00244	1.00331	1.0041
25.3	1.00312	0.000459226	1.00279	1.00447	1.00243	1.0039	1.00203		25.3	1.00298	0.000548007	1.00252	1.00306	1.00446	1.00189		25.3	1.00131	0.00144095	0.997316	1.00194	1.00176	1.0042		25.3	1.00239	0.000577021	1.00331	1.00086	1.00214	1.00325
26.8	1.00296	0.000383817	1.00286	1.00399	1.0024	1.00364	1.00191		26.8	1.00233	0.000485892	1.00179	1.00217	1.00375	1.00162		26.8	1.00042	0.00126166	0.996886	1.00108	1.00083	1.00287		26.8	1.00093	0.000546829	1.00181	0.99972	1.00029	1.0019
28.3	1.00264	0.000370558	1.00247	1.00357	1.00214	1.00338	1.00162		28.3	1.0014	0.000502464	1.0008	1.00089	1.0029	1.00103		28.3	0.999786	0.00100468	0.99701	1.00033	1	1.0018		28.3	1.00001	0.000620814	1.00089	0.999019	0.998869	1.00126
29.8	1.00254	0.000484436	1.00244	1.00407	1.00159	1.0031	1.00149		29.8	1.00079	0.000578254	1.00034	0.999779	1.00245	1.0006		29.8	0.999289	0.00101626	0.996786	0.999332	0.999272	1.00176		29.8	0.998921	0.000519326	0.999419	0.997793	0.998365	1.00011
31.3	1.00236	0.000510443	1.00212	1.00371	1.00149	1.00337	1.00111		31.3	1.00071	0.000640613	1.00007	1.0002	1.00262	0.999943		31.3	0.999018	0.000907956	0.996935	0.999151	0.998646	1.00134		31.3	0.998387	0.00057592	0.999404	0.99745	0.997331	0.999362
32.8	1.00184	0.000389597	1.00218	1.00247	1.00077	1.00271	1.00106		32.8	1.00012	0.00053101	0.999455	0.999644	1.00171	0.999686		32.8	0.998459	0.000696461	0.996952	0.998517	0.998066	1.0003		32.8	0.997591	0.000702464	0.99828	0.996399	0.996445	0.999238
34.3	1.00165	0.000444589	1.00149	1.00209	1.00033	1.00302	1.0013		34.3	0.999696	0.000446903	0.998979	0.999519	1.001	0.999291		34.3	0.998142	0.000757759	0.996827	0.997552	0.997871	1.00032		34.3	0.997106	0.000651184	0.998155	0.995911	0.996049	0.998307
35.8	1.00133	0.0006154	1.00132	1.00256	0.999816	1.00283	1.0001		35.8	0.999767	0.000557166	0.99885	0.999588	1.00138	0.999253		35.8	0.998149	0.000693823	0.996985	0.997568	0.997889	1.00015		35.8	0.996452	0.000731275	0.996915	0.994846	0.995805	0.998242
38.6	1.00611	0.000346164	1.00579	1.00734	1.00609	1.00611	1.00522		38.6	1.00784	0.000789385	1.00945	1.00826	1.008	1.00567		38.6	1.00803	0.000416816	1.00913	1.00766	1.00718	1.00814		38.6	1.00857	0.00039214	1.00966	1.00835	1.0078	1.00845
40.1	1.01176	0.000805752	1.01201	1.01454	1.01181	1.01064	1.00978		40.1	1.01625	0.00167686	1.02	1.01802	1.01433	1.01266		40.1	1.01742	0.000948198	1.01936	1.0184	1.01502	1.01689		40.1	1.01959	0.000806258	1.02152	1.01987	1.0176	1.01937
41.6	1.01756	0.00140392	1.01899	1.02207	1.01683	1.0162	1.01373		41.6	1.02472	0.00192336	1.02989	1.02523	1.02272	1.02106		41.6	1.02755	0.00168572	1.03183	1.02839	1.02402	1.02594		41.6	1.02997	0.000983444	1.03278	1.02933	1.0282	1.02957
43.1	1.01843	0.0013943	1.02017	1.02286	1.0173	1.01693	1.01486		43.1	1.02628	0.00212305	1.03211	1.02655	1.02414	1.02234		43.1	1.02905	0.00115383	1.032	1.02948	1.02652	1.02821		43.1	1.03242	0.000733945	1.03453	1.03135	1.03151	1.03229
44.6	1.01659	0.00109266	1.01744	1.02012	1.01545	1.01639	1.01353		44.6	1.02363	0.00156592	1.02791	1.02367	1.02241	1.02054		44.6	1.02586	0.000861375	1.02784	1.0263	1.02369	1.02562		44.6	1.0297	0.000911763	1.03232	1.02812	1.02939	1.02896
46.1	1.01381	0.000968329	1.01372	1.0174	1.01302	1.01334	1.01158		46.1	1.02027	0.0014063	1.02419	1.02031	1.01881	1.01777		46.1	1.02224	0.000632017	1.02345	1.02315	1.02084	1.02151		46.1	1.02512	0.000959851	1.0277	1.02313	1.02521	1.02444
47.6	1.01221	0.000700005	1.01186	1.0145	1.01193	1.01258	1.01016		47.6	1.01696	0.00122301	1.02024	1.01712	1.01606	1.01444		47.6	1.0184	0.000727511	1.01984	1.01919	1.01652	1.01807		47.6	1.0209	0.000517752	1.02234	1.01989	1.02056	1.0208
49.1	1.01085	0.000535572	1.01064	1.01288	1.01065	1.01041	1.00969		49.1	1.01482	0.00105429	1.01755	1.01503	1.0142	1.01249		49.1	1.01601	0.000521067	1.01706	1.01608	1.01458	1.01633		49.1	1.01759	0.000410203	1.01835	1.01656	1.01731	1.01813
50.6	1.01019	0.000764198	1.00994	1.01252	1.00929	1.01114	1.00807		50.6	1.01288	0.000877195	1.01493	1.01312	1.0128	1.01065		50.6	1.01332	0.000708747	1.0148	1.01339	1.0114	1.01368		50.6	1.01502	0.000455117	1.01628	1.01413	1.01495	1.01472
52.1	1.00926	0.000664179	1.00936	1.01111	1.00892	1.00986	1.00704		52.1	1.01106	0.000487895	1.01206	1.01105	1.01139	1.00974		52.1	1.01175	0.000612158	1.0127	1.01203	1.00996	1.01231		52.1	1.01261	0.000401357	1.01363	1.01167	1.01263	1.01253
53.6	1.00823	0.000629282	1.0082	1.01003	1.00706	1.00919	1.00669		53.6	1.00936	0.00048708	1.00984	1.00936	1.01024	1.008		53.6	1.01025	0.000731401	1.01165	1.0101	1.00827	1.01097		53.6	1.01034	0.00046285	1.01105	1.00927	1.00988	1.01118
55.1	1.00738	0.000635345	1.0072	1.00894	1.00666	1.0086	1.00548		55.1	1.00788	0.000369936	1.00782	1.00817	1.00864	1.00689		55.1	1.0086	0.00065216	1.00975	1.00822	1.00692	1.00952		55.1	1.00807	0.000470699	1.00906	1.00686	1.00787	1.00849
56.6	1.00602	0.000436963	1.00545	1.00702	1.00572	1.00704	1.00486		56.6	1.00635	0.000341668	1.00592	1.00667	1.00716	1.00567		56.6	1.00669	0.000727036	1.00764	1.0063	1.0048	1.00801		56.6	1.00609	0.000556687	1.00704	1.00494	1.00533	1.00705
58.1	1.00595	0.000472692	1.0057	1.00702	1.00472	1.00706	1.00523		58.1	1.00512	0.00068373	1.00398	1.00546	1.00692	1.00413		58.1	1.00516	0.000629577	1.00519	1.00533	1.00352	1.00659		58.1	1.00455	0.000491567	1.00517	1.00358	1.00386	1.0056
59.6	1.00516	0.000489559	1.00491	1.00587	1.00417	1.00667	1.00419		59.6	1.00424	0.000684106	1.00275	1.00428	1.00604	1.00388		59.6	1.00399	0.00053267	1.00501	1.00374	1.0026	1.00459		59.6	1.00294	0.000579136	1.00363	1.00191	1.00201	1.00421
61.1	1.00463	0.000558447	1.00434	1.00518	1.00346	1.0065	1.00365		61.1	1.00341	0.000488113	1.00279	1.004	1.00446	1.00239		61.1	1.00302	0.000698134	1.00367	1.00239	1.00143	1.00461		61.1	1.00184	0.000711123	1.0027	1.00045	1.00083	1.00338
62.6	1.00396	0.000479655	1.00372	1.00474	1.00271	1.00535	1.00329		62.6	1.00245	0.000591234	1.00166	1.00197	1.00421	1.00198		62.6	1.00204	0.000653605	1.0025	1.00197	1.0003	1.00341		62.6	1.00042	0.000598425	1.00105	0.999717	0.999152	1.00176
64.1	1.00353	0.00032305	1.00315	1.00408	1.00271	1.00447	1.00323		64.1	1.00115	0.000916675	0.999855	1.00083	1.00383	1.0001		64.1	1.00095	0.0005434	1.00126	1.00061	0.999663	1.00224		64.1	0.999135	0.000597263	0.998956	0.998444	0.998269	1.00087
65.6	1.0029	0.000602798	1.00245	1.00292	1.00178	1.0052	1.00217		65.6	1.00094	0.000581431	0.999572	1.00075	1.0024	1.00103		65.6	0.99979	0.000718729	1.00007	0.998644	0.998731	1.00171		65.6	0.998157	0.000714472	0.99853	0.996772	0.997328	0.999996
67.1	1.00265	0.000425501	1.00257	1.00299	1.00132	1.00394	1.00244		67.1	1.00029	0.000862616	0.999013	1.00008	1.00278	0.999268		67.1	0.99939	0.000624756	0.999777	0.998681	0.998142	1.00096		67.1	0.997642	0.000599666	0.997634	0.99708	0.996541	0.999312
68.6	1.00248	0.000645953	1.00234	1.00291	1.00067	1.0046	1.0019		68.6	0.999879	0.000844542	0.998099	0.999222	1.00209	1.0001		68.6	0.998762	0.00061344	0.998875	0.998072	0.997661	1.00044		68.6	0.996727	0.000576423	0.996682	0.996018	0.995838	0.998368
70.1	1.00208	0.000642134	1.00177	1.00208	1.00043	1.00439	1.00175		70.1	0.99946	0.000813264	0.998004	0.998766	1.00176	0.999304		70.1	0.998297	0.000613093	0.998618	0.997513	0.997172	0.999887		70.1	0.996595	0.00050075	0.996088	0.9961	0.996094	0.998097
71.6	1.00173	0.000622129	1.00211	1.00245	0.999946	1.00343	1.00073		71.6	0.999201	0.000698966	0.997579	0.998902	1.00097	0.999354		71.6	0.997913	0.000557415	0.997718	0.99697	0.997445	0.99952		71.6	0.995823	0.000552527	0.995799	0.99536	0.994775	0.997356
73.1	1.00193	0.000681655	1.00162	1.00148	1.00072	1.00459	1.00126		73.1	0.998664	0.000447717	0.997611	0.998299	0.999654	0.99909		73.1	0.997493	0.000543914	0.997251	0.996491	0.99719	0.999041		73.1	0.995222	0.000691123	0.995202	0.994417	0.994094	0.997174
74.6	1.00155	0.00057673	1.00184	1.00188	1.00012	1.00338	1.00052		74.6	0.998834	0.000736595	0.997029	0.998649	1.00062	0.999045		74.6	0.997191	0.000571118	0.996977	0.996378	0.996548	0.998862		74.6	0.995021	0.000595105	0.994518	0.994691	0.994107	0.996768
76.1	1.00167	0.000646781	1.00206	1.00261	0.999632	1.00324	1.00082		76.1	0.998317	0.000833654	0.99623	0.998157	1.00029	0.998595		76.1	0.99687	0.000627049	0.996559	0.99584	0.996389	0.998694		76.1	0.994856	0.000471097	0.994189	0.994234	0.994795	0.996208
77.6	1.00131	0.000663948	1.00145	1.0016	0.99898	1.00312	1.00141		77.6	0.998348	0.000797484	0.996415	0.998104	1.00029	0.998582		77.6	0.99669	0.000828365	0.996503	0.995075	0.996183	0.999		77.6	0.994742	0.000550534	0.994834	0.993566	0.994374	0.996194
79.1	1.00134	0.000538038	1.00159	1.00161	0.999357	1.00264	1.00148		79.1	0.998288	0.000713815	0.996666	0.998003	1.00013	0.998351		79.1	0.996435	0.000627793	0.996158	0.9952	0.996194	0.998187		79.1	0.994279	0.000634024	0.99413	0.993168	0.993731	0.996087
80.6	1.00113	0.000751788	1.00119	1.00187	0.999013	1.00344	1.00015		80.6	0.998098	0.000841657	0.996065	0.997805	1.00015	0.998372		80.6	0.99629	0.000708988	0.995884	0.995153	0.995759	0.998362		80.6	0.994252	0.00057836	0.993771	0.993683	0.99357	0.995982
82.1	1.00125	0.000450808	1.00155	1.00183	0.999664	1.00227	1.00095		82.1	0.997666	0.00095657	0.995955	0.99628	1.00003	0.998401		82.1	0.995912	0.000496225	0.995568	0.99498	0.99579	0.99731		82.1	0.994171	0.000786618	0.993212	0.993019	0.994012	0.996441
83.6	1.00109	0.000559774	1.00124	1.0007	0.999516	1.00299	1.00098		83.6	0.99767	0.000916549	0.995781	0.99674	0.999994	0.998167		83.6	0.995901	0.000675344	0.995464	0.994847	0.99541	0.997883		83.6	0.993989	0.000586859	0.993488	0.993317	0.993406	0.995747
85.1	1.00107	0.000462388	1.0011	1.0014	0.999577	1.00244	1.00082		85.1	0.997721	0.000779456	0.996035	0.996873	0.999496	0.99848		85.1	0.995773	0.000757678	0.994966	0.994583	0.995582	0.997961		85.1	0.993862	0.000729219	0.993006	0.992695	0.993813	0.995932
86.6	1.00125	0.000611426	1.00104	1.00139	0.999496	1.00332	1.001		86.6	0.997526	0.000724192	0.996028	0.996799	0.999361	0.997916		86.6	0.99589	0.000742846	0.995147	0.994663	0.995728	0.99802		86.6	0.993867	0.000539262	0.993499	0.993396	0.993108	0.995466
88.1	1.00098	0.000661349	1.00131	1.00046	0.999123	1.00319	1.0008		88.1	0.997394	0.000923423	0.995146	0.996735	0.999357	0.998338		88.1	0.995807	0.000790198	0.994824	0.994549	0.995822	0.998031		88.1	0.993987	0.000476812	0.993417	0.993405	0.993727	0.9954
89.6	1.00086	0.000510601	1.00119	1.00071	0.999239	1.00242	1.00076		89.6	0.997754	0.000717023	0.996309	0.996819	0.999377	0.998511		89.6	0.995669	0.000856338	0.994836	0.994107	0.995684	0.998049		89.6	0.993869	0.000534251	0.99344	0.992926	0.993714	0.995395
91.1	1.00077	0.000677686	1.00104	1.00135	0.998267	1.00235	1.00086		91.1	0.997424	0.000652077	0.996288	0.996801	0.999272	0.997336		91.1	0.996116	0.000762793	0.995657	0.994493	0.996165	0.99815		91.1	0.993726	0.000623407	0.993177	0.992903	0.993242	0.995583
92.6	1.00079	0.000714369	1.00189	1.00087	0.998265	1.00239	1.00055		92.6	0.997711	0.000691536	0.99633	0.996882	0.999409	0.998221		92.6	0.995548	0.000575232	0.995472	0.994152	0.9956	0.996967		92.6	0.993528	0.000713806	0.993216	0.992497	0.992775	0.995623
94.1	1.00077	0.000596613	1.00138	1.00019	0.998845	1.00239	1.00104		94.1	0.997592	0.000900577	0.995644	0.99656	0.999547	0.998617		94.1	0.995948	0.000848467	0.995691	0.994414	0.995325	0.998363		94.1	0.993912	0.000757899	0.992657	0.993152	0.993755	0.996083
95.6	1.00073	0.000596262	1.00154	1.00084	0.99871	1.00222	1.00036		95.6	0.997384	0.000885004	0.995305	0.996656	0.999339	0.998236		95.6	0.995888	0.000753178	0.995681	0.994327	0.995596	0.997948		95.6	0.993759	0.000696407	0.992771	0.992973	0.993494	0.995797
97.1	1.00085	0.000694035	1.00137	1.00068	0.998668	1.00297	1.00056		97.1	0.997416	0.000952444	0.995328	0.996396	0.999546	0.998392		97.1	0.996148	0.000644439	0.995363	0.995012	0.996325	0.997893		97.1	0.993765	0.000587303	0.992583	0.993225	0.993928	0.995322
98.6	1.00082	0.000709425	1.00094	1.00067	0.998594	1.00307	1.00081		98.6	0.997247	0.000957167	0.994895	0.996765	0.999442	0.997886		98.6	0.996082	0.000676628	0.995114	0.994882	0.996547	0.997785		98.6	0.993824	0.000688596	0.99322	0.992784	0.993444	0.995849
100.1	1.00038	0.000721066	1.00055	0.999901	0.998058	1.0025	1.00088		100.1	0.997335	0.000895313	0.995261	0.996675	0.999459	0.997946		100.1	0.996285	0.000632064	0.995733	0.994957	0.996533	0.997917		100.1	0.993904	0.000746284	0.992717	0.992892	0.994047	0.995961
101.6	1.00021	0.000645259	1.00049	0.999854	0.99817	1.0022	1.00033		101.6	0.997374	0.000890508	0.99519	0.996899	0.999405	0.998003		101.6	0.995991	0.00057928	0.995308	0.995074	0.99594	0.997639		101.6	0.993725	0.000462602	0.993029	0.993065	0.993798	0.995007
103.1	1.00058	0.000840219	1.00144	0.999373	0.998184	1.00305	1.00087		103.1	0.997075	0.000839564	0.994978	0.996589	0.998861	0.997871		103.1	0.9961	0.000857535	0.995397	0.994204	0.996577	0.998223		103.1	0.993772	0.000672318	0.993383	0.992555	0.993456	0.995693
104.6	1.00057	0.000685871	1.00042	0.999857	0.998717	1.00286	1.001		104.6	0.997066	0.000657141	0.995745	0.996721	0.998881	0.996918		104.6	0.995764	0.000839494	0.994945	0.99385	0.99669	0.997571		104.6	0.99391	0.000738554	0.992776	0.992919	0.993965	0.995978
106.1	1.00048	0.000693534	1.00058	1.00032	0.998048	1.00227	1.00116		106.1	0.997413	0.000747826	0.995421	0.997161	0.99882	0.998249		106.1	0.996215	0.000633538	0.995822	0.994696	0.996657	0.997685		106.1	0.994014	0.000716756	0.992585	0.993125	0.994602	0.995742
107.6	1.00051	0.000664772	1.00055	1.00085	0.998162	1.00229	1.00069		107.6	0.997111	0.000724055	0.995408	0.99655	0.998751	0.997734		107.6	0.996486	0.00075087	0.995697	0.995085	0.996635	0.998525		107.6	0.993946	0.000639632	0.993171	0.993344	0.993411	0.995859
109.1	1.00065	0.000803823	1.0013	1.00012	0.998048	1.00298	1.00081		109.1	0.997609	0.000819338	0.996057	0.997015	0.999905	0.997458		109.1	0.996061	0.00064945	0.995525	0.994692	0.996276	0.99775		109.1	0.994212	0.00086814	0.993022	0.993437	0.993596	0.99679
110.6	1.00058	0.000863745	1.00086	0.999645	0.9981	1.00335	1.00094		110.6	0.997332	0.000903785	0.995147	0.996938	0.999501	0.997742		110.6	0.996029	0.00056827	0.99532	0.994891	0.996522	0.997384		110.6	0.993849	0.000679461	0.992586	0.993106	0.99402	0.995683
112.1	1.0003	0.00082992	1.00074	0.99984	0.997554	1.00269	1.00066		112.1	0.997382	0.000824182	0.995447	0.997177	0.999471	0.997436		112.1	0.996519	0.000811538	0.996471	0.994328	0.997094	0.998183		112.1	0.994047	0.000646233	0.993247	0.993089	0.993951	0.995903

## Sheet: SFig. 2h
Time Delay Between Two Stimulations=43 s (Relative Light Intensity=2.5)																														Time Delay Between Two Stimulations=43 s (Relative Light Intensity=5)									Time Delay Between Two Stimulations=43 s (Relative Light Intensity=7.5)								Time Delay Between Two Stimulations=43 s (Relative Light Intensity=10)
Time (s)	Mean FRET Ratio	S.E.M.	Well-1	Well-2	Well-3	Well-4	Well-5	Well-6	Well-7	Well-8	Well-9	Well-10	Well-11	Well-12	Well-13	Well-14	Well-15	Well-16	Well-17	Well-18	Well-19	Well-20	Well-21	Well-22	Well-23	Well-24	Well-25	Well-26		Time (s)	Mean FRET Ratio	S.E.M.	Well-1	Well-2	Well-3	Well-4	Well-5		Time (s)	Mean FRET Ratio	S.E.M.	Well-1	Well-2	Well-3	Well-4		Time (s)	Mean FRET Ratio	S.E.M.
-13.5	1.00049	0.000335087	1.00045	0.998985	1.00004	1.00018	1.00032	1.00111	1.00093	1.00191	1.00082	1.00009	1.00051	1.00032	0.999155	0.999418	0.999395	1.00059	1.00324	1.00126	0.999784	1.00013	0.999932	1.00699	0.99735	1.0009	0.999592	0.999385		-13.5	0.999813	0.000294454	0.999144	1.00046	0.999315	1.00057	0.999584		-13.5	0.999748	0.00022375	0.999686	0.999139	1.00011	1.00006		-13.5	0.999932	0.000243547
-12	1.00007	0.000130475	0.999449	1.00066	0.999575	0.999846	0.999749	1.00014	0.999994	0.999106	1.00073	0.999404	1.00079	0.99985	1.00017	0.99996	1.00041	1.00016	1.00148	1.00084	0.999826	0.999014	0.99988	1.00176	0.999698	1.00022	0.999551	0.999501		-12	0.999944	0.000219181	0.999815	0.999163	1.00009	1.00023	1.00043		-12	1.00018	0.000120015	1.00019	1.00007	0.999953	1.00051		-12	0.999768	0.00014073
-10.5	0.999977	9.76646e-05	0.999695	1.00038	0.999642	0.999667	1.0005	0.999214	1.00036	0.999596	0.999428	0.999621	0.999499	0.999416	0.999725	1.00076	1.00055	1.00021	1.00053	1.0001	1.00024	0.999765	1.00037	1.00109	0.999846	0.999286	1.00032	0.999599		-10.5	1.0001	0.000172574	1.00032	1.0004	1.00005	1.00028	0.999449		-10.5	1.00026	0.000260451	1.0009	1.00011	1.00037	0.999653		-10.5	0.999989	0.000145966
-9	1.00002	0.000138828	0.999709	0.999153	0.999943	1.00011	0.999983	0.999666	0.999904	0.999745	0.999691	0.999636	0.998984	0.999908	1.0002	1.00068	0.999762	1.00061	1.00055	0.99958	1.00024	0.99998	0.999342	1.00268	1.00016	0.99974	1.00097	0.999589		-9	0.999847	0.000114522	0.999958	0.999835	0.999876	1.00013	0.999437		-9	0.999889	0.000139442	0.999475	0.999977	1.00003	1.00007		-9	0.99969	0.000109199
-7.5	0.999843	0.00012209	0.999572	0.999499	0.999759	1.00021	0.999278	0.999408	0.999689	1.00016	0.999816	0.999609	1.00092	1.0002	0.999593	0.999274	1.00018	0.999229	1.00131	0.999829	1.00023	0.999932	1.00003	0.997953	1.00006	1.00021	0.999554	1.0004		-7.5	1.0001	0.000185936	0.999916	1.00001	1.00082	0.99975	1.00001		-7.5	0.999877	0.000116255	0.999828	1.00016	0.999922	0.999597		-7.5	0.999798	7.71216e-05
-6	0.999766	0.000128149	1.00028	1.00002	1.00008	1.00004	0.999773	1.00007	0.999671	0.998744	0.999852	0.999944	0.999564	0.999143	0.999871	1.00105	1.00018	0.999519	0.99878	1.0002	1.00038	0.999505	0.999547	0.997687	0.99964	1.00042	1.00026	0.999695		-6	1.00008	9.94361e-05	1.00033	1.00028	0.999854	0.999874	1.00007		-6	0.999859	0.000112277	0.999818	1.00006	0.999559	1		-6	1.00018	0.000280311
-4.5	0.999921	9.84005e-05	1.00068	1.00012	1.00032	1.00062	0.999789	0.999868	0.999692	1.00021	1.00037	0.999599	0.999549	1.00027	1.00017	0.999203	0.999603	0.999487	0.998731	0.999931	0.999577	1.00062	0.999421	0.999948	1.00092	0.99975	0.999546	0.999944		-4.5	0.999657	0.000209744	1.00008	0.999515	0.998979	0.999586	1.00013		-4.5	0.999819	0.000108294	0.999816	0.999566	0.999798	1.0001		-4.5	0.999942	0.000164586
-3	0.999941	0.000152321	1.00015	0.999946	1.00002	0.999617	0.999887	1.0005	1.00053	0.999954	0.99952	1.00075	0.999652	0.999883	1.00061	0.99999	1.00005	0.99955	0.99837	0.999726	1.00015	1.00068	1.00052	0.997056	1.00067	1.00006	1.00006	1.00059		-3	1.00009	9.59326e-05	0.999931	0.99996	1.00023	0.999922	1.00039		-3	0.999981	0.000128309	1.00034	0.999983	0.999871	0.999736		-3	1.00015	0.000155792
-1.5	0.999895	0.000149795	0.999855	1.00062	1.00017	0.999958	1.00018	1.00009	0.999413	1.00052	1.00039	1.00114	1.00006	1.00025	0.999914	1.00003	0.9999	1.0003	0.998258	0.998771	0.999504	0.999788	1.00014	0.997449	1.00081	0.999649	1.00007	1.00002		-1.5	1.0002	9.57186e-05	1.0004	1.00023	1.00035	0.999852	1.00018		-1.5	1.00015	0.00010645	0.999929	1.00043	1.0002	1.00006		-1.5	1.00016	9.90627e-05
0	1.00008	0.000149448	1.00016	1.00061	1.00046	0.999755	1.00054	0.999937	0.999817	1.00006	0.999373	1.00021	1.00047	1.00077	1.00059	0.999641	0.999969	1.00034	0.998744	0.999767	1.00007	1.00058	1.00082	0.997398	1.00085	0.999771	1.00007	1.00128		0	1.00017	0.000107127	1.00011	1.00016	1.00044	0.999806	1.00032		0	1.00023	0.000102136	1.00002	1.00051	1.00019	1.00022		0	1.0004	8.07531e-05
2.8	1.00506	0.000336202	1.00597	1.0063	1.00717	1.00472	1.00531	1.00505	1.00318	1.00251	1.00213	1.00508	1.00604	1.00612	1.00639	1.00632	1.00656	1.00661	1.00297	1.00517	1.0052	1.00563	1.00535	1.00015	1.00748	1.006	1.00374	1.00444		2.8	1.00867	0.000651061	1.00983	1.00952	1.00966	1.00787	1.00648		2.8	1.01055	0.00110424	1.01195	1.01274	1.00962	1.0079		2.8	1.01187	0.00104763
4.3	1.00985	0.000572706	1.01095	1.01258	1.01295	1.00951	1.0108	1.00964	1.00738	1.00678	1.00496	1.0114	1.01218	1.01218	1.0111	1.0117	1.01224	1.01255	1.00641	1.0097	1.00937	1.0105	1.01019	1.00072	1.01369	1.01138	1.00774	1.00747		4.3	1.01657	0.00119931	1.01982	1.01836	1.01694	1.01424	1.0135		4.3	1.01976	0.00124315	1.02155	1.02212	1.01846	1.01692		4.3	1.02083	0.000987558
5.8	1.01514	0.000781629	1.01869	1.01923	1.0189	1.01356	1.01535	1.01235	1.01054	1.0089	1.00707	1.01818	1.01816	1.01808	1.01825	1.01945	1.01678	1.01623	1.01317	1.0158	1.01655	1.01681	1.01518	1.00481	1.01976	1.01738	1.01198	1.01253		5.8	1.02499	0.00166127	1.03051	1.02617	1.02511	1.02183	1.02134		5.8	1.02835	0.00171723	1.03062	1.03187	1.02619	1.02472		5.8	1.02982	0.00110913
7.3	1.01558	0.000797685	1.01842	1.01908	1.0183	1.01337	1.01479	1.012	1.00965	1.00655	1.00644	1.01953	1.01939	1.01871	1.01857	1.01896	1.01614	1.01608	1.01664	1.01721	1.0183	1.01674	1.01567	1.00846	1.02106	1.01788	1.01324	1.01398		7.3	1.02692	0.00177531	1.03314	1.02779	1.02658	1.02412	1.02296		7.3	1.03111	0.00142641	1.03217	1.03467	1.02891	1.0287		7.3	1.0326	0.00153004
8.8	1.01323	0.000758979	1.01515	1.01616	1.016	1.01187	1.01216	1.00954	1.00739	1.00605	1.00569	1.01712	1.01668	1.01597	1.01587	1.01569	1.01355	1.01302	1.01337	1.01525	1.01664	1.01559	1.01383	1.00331	1.01766	1.01564	1.01178	1.01292		8.8	1.02408	0.00142459	1.02909	1.02433	1.02426	1.02182	1.02088		8.8	1.02837	0.00118795	1.02991	1.03083	1.02684	1.02589		8.8	1.03004	0.00148981
10.3	1.01074	0.000607248	1.01232	1.01242	1.0134	1.00842	1.01076	1.00768	1.00627	1.00472	1.00366	1.01421	1.013	1.01306	1.01285	1.01262	1.01022	1.00971	1.01063	1.01211	1.01343	1.01284	1.0112	1.0049	1.01514	1.01305	1.00943	1.01118		10.3	1.02037	0.00103744	1.0237	1.02127	1.02043	1.0187	1.01776		10.3	1.02416	0.00114071	1.02545	1.02669	1.02256	1.02193		10.3	1.0253	0.00135865
11.8	1.00886	0.000556666	1.01039	1.01121	1.01095	1.00832	1.00826	1.00697	1.00505	1.0036	1.00265	1.01189	1.01156	1.01025	1.00965	1.00965	1.00763	1.00874	1.00954	1.01004	1.01111	1.01081	1.00936	1.00178	1.01284	1.01079	1.0076	1.00974		11.8	1.01676	0.000751405	1.01906	1.01776	1.01659	1.01539	1.01501		11.8	1.02039	0.000958224	1.02231	1.02174	1.01899	1.01851		11.8	1.02135	0.00109919
13.3	1.00748	0.000520402	1.00905	1.0097	1.00981	1.00758	1.00734	1.00582	1.00477	1.00179	1.00227	1.00963	1.00881	1.00855	1.00924	1.00828	1.00602	1.00599	1.00648	1.00815	1.00962	1.00877	1.00864	1.00122	1.01193	1.00991	1.00608	1.00893		13.3	1.01458	0.00070828	1.01691	1.0154	1.0142	1.01315	1.01326		13.3	1.01726	0.000597984	1.01834	1.01809	1.01575	1.01686		13.3	1.01782	0.000796294
14.8	1.00656	0.000521082	1.00823	1.00891	1.0088	1.0066	1.00678	1.00587	1.00416	1.00291	1.00227	1.00851	1.00817	1.00785	1.00805	1.00668	1.00506	1.00602	1.00668	1.00729	1.00808	1.00788	1.00788	0.997094	1.00932	1.00854	1.00492	1.008		14.8	1.0124	0.000635955	1.01439	1.0128	1.01274	1.01124	1.01082		14.8	1.01489	0.000701171	1.01643	1.01568	1.0134	1.01405		14.8	1.01546	0.000389038
16.3	1.00585	0.00061862	1.00738	1.00794	1.00853	1.00576	1.00675	1.00412	1.00362	1.00094	1.00177	1.00855	1.00679	1.00779	1.00637	1.00574	1.00604	1.00573	1.00507	1.00694	1.00767	1.00761	1.00733	0.994177	1.00957	1.00772	1.00402	1.00826		16.3	1.01134	0.000703304	1.01349	1.01203	1.01133	1.0093	1.01053		16.3	1.0131	0.000580449	1.01425	1.01351	1.0115	1.01315		16.3	1.01289	0.000327119
17.8	1.00515	0.000555874	1.00676	1.00655	1.00744	1.00528	1.00521	1.00351	1.00278	1.00165	1.00143	1.00842	1.00601	1.00657	1.00682	1.00538	1.0044	1.00468	1.00476	1.00551	1.00689	1.00708	1.00642	0.994908	1.00841	1.00645	1.00271	1.00793		17.8	1.00922	0.000553027	1.01098	1.00982	1.00913	1.00785	1.00833		17.8	1.01135	0.000322548	1.01121	1.01203	1.01052	1.01163		17.8	1.01077	0.000248118
19.3	1.00417	0.000499078	1.00543	1.00532	1.00633	1.00436	1.00425	1.00324	1.00189	1.00105	1.00094	1.00643	1.00516	1.0053	1.00575	1.00464	1.00373	1.0037	1.00222	1.00536	1.00604	1.00558	1.00575	0.994905	1.0072	1.00561	1.00217	1.00595		19.3	1.00815	0.000421535	1.00968	1.00795	1.0078	1.00713	1.00818		19.3	1.00953	0.000297663	1.00971	1.00994	1.00865	1.00983		19.3	1.00888	0.000102959
20.8	1.00323	0.000482043	1.00568	1.00494	1.00512	1.00295	1.00294	1.00258	1.00171	0.999281	0.999549	1.00554	1.00413	1.00491	1.00371	1.00326	1.00249	1.00254	0.999848	1.00399	1.00531	1.00489	1.00468	0.995797	1.00573	1.00453	1.00156	1.00625		20.8	1.00669	0.000313236	1.00783	1.0063	1.00657	1.00598	1.00676		20.8	1.00745	0.000435857	1.00785	1.00711	1.00641	1.00842		20.8	1.00701	0.000319569
22.3	1.00272	0.000355451	1.00496	1.00385	1.00405	1.00203	1.00299	1.002	1.00135	1.00006	0.999909	1.00471	1.00253	1.00403	1.00322	1.00276	1.0016	1.0019	1.00017	1.00281	1.00371	1.00403	1.00454	0.998004	1.0049	1.00382	1.00153	1.00519		22.3	1.00544	0.000470301	1.00662	1.00628	1.00489	1.00402	1.00537		22.3	1.00628	0.00068126	1.00628	1.00532	1.00532	1.00821		22.3	1.00516	0.000282891
23.8	1.00194	0.000482869	1.00427	1.00309	1.00327	1.00234	1.00272	1.00147	1.00034	1.00016	0.999445	1.00387	1.00237	1.00365	1.00339	1.00023	1.00096	1.00109	0.999969	1.00232	1.00388	1.00365	1.00309	0.992392	1.0041	1.00314	1.00091	1.00441		23.8	1.00391	0.000387658	1.0051	1.00438	1.00344	1.00285	1.00379		23.8	1.00456	0.00046769	1.00418	1.00408	1.00403	1.00596		23.8	1.00362	0.000449479
25.3	1.00157	0.000416013	1.00341	1.00265	1.00283	1.00155	1.0026	1.0004	0.999692	0.999555	0.998921	1.00392	1.00181	1.00212	1.00308	1.00143	1.00027	1.00065	0.999756	1.00156	1.00363	1.00268	1.00348	0.994344	1.00421	1.00165	1.0005	1.00399		25.3	1.00326	0.00037654	1.00406	1.00363	1.00279	1.00202	1.00382		25.3	1.00358	0.000544266	1.00324	1.00293	1.00296	1.0052		25.3	1.00245	0.000365717
26.8	1.00112	0.000433556	1.00287	1.00187	1.00202	1.00138	1.00147	1.00124	0.999886	0.999899	0.999128	1.0028	1.00113	1.00203	1.00145	1.00122	0.999664	1.00034	0.998671	1.00172	1.00333	1.0025	1.00298	0.993035	1.00324	1.00215	0.998703	1.00439		26.8	1.00251	0.000331401	1.00331	1.00294	1.00196	1.00153	1.00283		26.8	1.00237	0.00066453	1.00178	1.00165	1.00167	1.00436		26.8	1.00125	0.000600138
28.3	1.00065	0.00047339	1.00231	1.00177	1.0018	1.00012	1.00201	1.0006	0.99993	0.999153	0.998892	1.00243	1.00108	1.00115	1.00177	1.00085	0.999025	1.00025	0.998197	1.00132	1.00243	1.00176	1.00241	0.991078	1.00323	1.00187	0.998434	1.00311		28.3	1.00166	0.000251236	1.00195	1.00169	1.00131	1.00094	1.0024		28.3	1.00142	0.000617136	1.00065	1.00083	1.00094	1.00326		28.3	1.00007	0.000664041
29.8	1.00062	0.000379732	1.00205	1.0012	1.00184	1.00115	1.00097	0.999549	0.99915	0.999259	0.99941	1.00346	1.00048	1.00191	1.00214	1.00086	0.999752	0.999397	0.997715	1.00091	1.00224	1.00113	1.00224	0.994797	1.00267	1.00039	0.997897	1.0036		29.8	1.00103	0.000361749	1.00188	1.0005	1.00085	1.00007	1.00184		29.8	1.00083	0.000640164	0.999901	1.00054	1.00018	1.00271		29.8	0.999464	0.000433282
31.3	1.00024	0.000508439	1.00229	1.00131	1.00158	1.0007	1.00119	1.00033	0.999413	0.999295	0.998985	1.00349	1.00082	1.00132	1.00206	0.999357	0.999725	0.999835	0.99686	0.999886	1.00238	1.00063	1.00176	0.990082	1.00102	1.00083	0.997599	1.00345		31.3	1.00061	0.000355743	1.00139	0.999894	1.00024	0.999974	1.00154		31.3	1.00033	0.000659729	0.999556	1.00002	0.999476	1.00228		31.3	0.998468	0.000695871
32.8	1	0.000546498	1.00236	1.00124	1.00135	0.9996	1.00105	0.999602	0.999325	0.999497	1.00007	1.00147	1.00071	1.00123	1.00077	0.999095	0.999285	0.999306	0.997504	0.999968	1.00149	1.00102	1.00224	0.988264	1.00239	1.00078	0.997272	1.00325		32.8	1	0.000476604	1.00123	0.999853	0.999214	0.998775	1.00095		32.8	0.999428	0.000754326	0.998739	0.99837	0.998942	1.00166		32.8	0.997873	0.000674779
34.3	0.999797	0.000476463	1.00112	1.0009	1.00155	1.00032	1.00045	1	0.999732	0.99836	0.999626	1.00168	0.999456	1.00063	1.00132	0.999515	0.999438	0.99918	0.996153	0.999729	1.00132	1.00148	1.00172	0.990335	1.00166	0.99964	0.996852	1.00256		34.3	0.999809	0.000484508	1.00099	0.999987	0.998836	0.998556	1.00067		34.3	0.998907	0.000675254	0.997941	0.998712	0.998104	1.00087		34.3	0.997488	0.000744128
35.8	0.999886	0.00060979	1.00177	1.00045	1.00152	0.999273	1.00146	0.999574	0.999842	0.99948	0.999176	1.00164	1.00053	1.001	1.00154	0.999498	0.999639	1.00044	0.997611	1.0009	1.0015	1.00114	1.00193	0.986209	1.00127	0.999487	0.996937	1.00323		35.8	0.999528	0.000425737	1.00049	0.999289	0.998988	0.998355	1.00052		35.8	0.998489	0.000678233	0.997709	0.998041	0.997698	1.00051		35.8	0.997065	0.000729239
37.3	0.999919	0.000473503	1.00193	1.00075	1.00111	1.0001	1.00136	0.999707	0.999299	0.999588	0.999979	1.0017	0.999189	1.00088	1.00103	0.999726	0.999789	0.999291	0.996704	1.00032	1.00035	1.00143	1.00197	0.990247	1.00095	1.00058	0.996923	1.00299		37.3	0.999556	0.000371219	1.00054	0.99957	0.998725	0.998736	1.00021		37.3	0.998305	0.000815036	0.997041	0.998067	0.997444	1.00067		37.3	0.996608	0.0008446
38.8	0.999633	0.000728842	1.00163	1.00097	1.00087	0.999932	1.00036	0.999813	0.999217	0.999685	0.999028	1.00208	1.00066	1.00137	1.00073	0.999626	0.998482	0.999989	0.997872	1.00081	1.00058	1.0025	1.00102	0.982758	1.00111	0.999327	0.996767	1.00328		38.8	0.999205	0.000437061	1.00019	0.999239	0.998637	0.997878	1.00008		38.8	0.998039	0.000686467	0.996786	0.997501	0.997889	0.999981		38.8	0.996201	0.000792495
40.3	0.999715	0.000632718	1.00183	1.00094	1.001	1.00022	1.00076	0.999744	0.999122	0.999352	0.998967	1.00203	0.999188	1.00118	1.00056	0.999381	0.998484	1.00056	0.998408	1.00024	1.00104	1.00306	1.00144	0.985632	1.00081	0.999547	0.996242	1.00286		40.3	0.999287	0.000417099	1.00016	0.998944	0.998251	0.998703	1.00037		40.3	0.998077	0.000765652	0.996931	0.997325	0.997733	1.00032		40.3	0.995943	0.000815479
41.8	0.999767	0.000704975	1.00137	1.00085	1.00076	1.00019	1.00123	1.00005	0.999125	0.998041	0.999402	1.00242	1.00075	1.00153	1.00144	0.999539	0.999525	1.00029	0.99979	1.00078	1.00057	1.00184	1.00127	0.983353	1.00077	0.999422	0.996711	1.00293		41.8	0.999173	0.000472512	1.00029	0.998585	0.998162	0.998484	1.00035		41.8	0.997776	0.000776626	0.996587	0.997173	0.997283	1.00006		41.8	0.995855	0.000938457
44.6	1.00485	0.000702809	1.00758	1.00672	1.00715	1.0056	1.00625	1.00595	1.0029	1.00267	1.0018	1.00639	1.00547	1.0074	1.00673	1.00652	1.00585	1.0067	1.00242	1.00559	1.00559	1.00635	1.0057	0.989814	1.00781	1.00411	1.00081	1.00609		44.6	1.00768	0.000827291	1.01073	1.0079	1.00731	1.00643	1.00605		44.6	1.00832	0.000669446	1.00798	1.00986	1.00668	1.00878		44.6	1.00747	0.000635599
46.1	1.01069	0.000892537	1.01991	1.01339	1.01342	1.00969	1.0119	1.00968	1.00758	1.00595	1.00459	1.01315	1.01279	1.01322	1.01277	1.01278	1.01124	1.01332	1.00835	1.01032	1.01263	1.01245	1.01126	0.994512	1.01438	1.01173	1.00588	1.01097		46.1	1.01656	0.00154784	1.02178	1.01775	1.01628	1.0131	1.01388		46.1	1.01845	0.00117447	1.01932	1.0213	1.016	1.01717		46.1	1.01797	0.000765823
47.6	1.01622	0.00111534	1.02149	1.02022	1.01966	1.01441	1.01691	1.01268	1.0107	1.00745	1.00775	1.02152	1.02102	1.0207	1.02014	1.02026	1.01782	1.0173	1.01544	1.01751	1.01927	1.01955	1.0172	0.996919	1.02133	1.01711	1.01096	1.01635		47.6	1.02585	0.00227316	1.03442	1.02598	1.02468	1.0217	1.02248		47.6	1.02825	0.00128533	1.02841	1.03166	1.02552	1.02741		47.6	1.02798	0.00102582
49.1	1.01655	0.00111479	1.019	1.02028	1.02001	1.01418	1.0166	1.013	1.01	1.00741	1.00682	1.02222	1.02074	1.0212	1.02128	1.01948	1.01677	1.01675	1.01922	1.01936	1.02108	1.02066	1.01769	0.998293	1.02194	1.01735	1.01237	1.01655		49.1	1.02798	0.00244107	1.0373	1.02801	1.02631	1.02394	1.02435		49.1	1.03089	0.00138677	1.03117	1.03435	1.0276	1.03045		49.1	1.03083	0.00100976
50.6	1.01412	0.00107594	1.01584	1.01798	1.01673	1.01168	1.01328	1.01042	1.00761	1.00562	1.00409	1.01929	1.01888	1.0175	1.01832	1.01754	1.01399	1.01345	1.01777	1.01728	1.0186	1.01788	1.01516	0.996752	1.01935	1.01517	1.011	1.01587		50.6	1.02517	0.00205921	1.03296	1.02544	1.02372	1.0218	1.02191		50.6	1.02812	0.00123889	1.02818	1.03136	1.02537	1.02755		50.6	1.02833	0.000990717
52.1	1.01147	0.000987429	1.01335	1.0144	1.01362	1.00968	1.01127	1.00839	1.00579	1.00326	1.00393	1.01674	1.01529	1.01449	1.01444	1.01329	1.01073	1.01058	1.01489	1.01438	1.01589	1.01522	1.0126	0.994446	1.01659	1.01285	1.0089	1.01328		52.1	1.02111	0.0015433	1.02686	1.02156	1.02003	1.01828	1.01884		52.1	1.02374	0.00102172	1.02459	1.0259	1.02109	1.02337		52.1	1.02419	0.000623091
53.6	1.00941	0.000945972	1.01108	1.01248	1.01216	1.00807	1.00983	1.00771	1.0045	1.00219	1.00223	1.01377	1.01207	1.01145	1.0122	1.01063	1.00841	1.00889	1.01195	1.01097	1.01326	1.01313	1.01083	0.991866	1.01442	1.01175	1.00707	1.01162		53.6	1.01805	0.00114181	1.02242	1.01814	1.01694	1.01665	1.0161		53.6	1.02015	0.000921478	1.01971	1.02194	1.01776	1.0212		53.6	1.01996	0.000732472
55.1	1.00825	0.00098121	1.01055	1.01161	1.01026	1.00731	1.00843	1.00701	1.00482	1.00358	1.00263	1.01176	1.01081	1.01097	1.01064	1.0084	1.0079	1.00719	1.01118	1.01019	1.01243	1.01096	1.00941	0.987567	1.01276	1.0103	1.0053	1.01042		55.1	1.01558	0.00102254	1.01948	1.01546	1.01507	1.01405	1.01383		55.1	1.01706	0.000749665	1.01685	1.01801	1.01503	1.01836		55.1	1.0171	0.000388338
56.6	1.00712	0.00090318	1.00828	1.01008	1.00936	1.00676	1.00769	1.00603	1.00378	1.00242	1.00218	1.00961	1.00898	1.00911	1.0096	1.0084	1.00671	1.0069	1.00949	1.00977	1.01027	1.00976	1.00865	0.987844	1.01094	1.00894	1.00425	1.00926		56.6	1.01374	0.00105104	1.0179	1.01323	1.01278	1.0123	1.0125		56.6	1.01472	0.000628248	1.01469	1.01541	1.01297	1.01582		56.6	1.01444	0.000420595
58.1	1.00617	0.000942634	1.00572	1.00885	1.0092	1.00529	1.00673	1.00501	1.00293	1.00189	1.00102	1.00999	1.00873	1.00889	1.00843	1.00646	1.00557	1.00593	1.00853	1.00846	1.00968	1.00948	1.00777	0.986242	1.01007	1.0075	1.00304	1.00909		58.1	1.01216	0.000986936	1.01606	1.01179	1.01083	1.0112	1.01095		58.1	1.01289	0.00084088	1.01282	1.01411	1.01053	1.01409		58.1	1.01214	0.000234653
59.6	1.00556	0.000774265	1.00602	1.00733	1.0074	1.0052	1.00554	1.00417	1.00268	1.00159	1.00075	1.00789	1.00729	1.00783	1.00809	1.00646	1.00435	1.00513	1.00754	1.00686	1.00907	1.00804	1.00684	0.989729	1.00942	1.00688	1.00329	1.00917		59.6	1.01028	0.000794081	1.01341	1.00986	1.00942	1.00908	1.00962		59.6	1.01099	0.000751863	1.01104	1.01153	1.00892	1.01247		59.6	1.01004	0.000281011
61.1	1.00467	0.000726483	1.0042	1.00617	1.00628	1.00455	1.00519	1.00339	1.00147	1.00108	1.00011	1.00787	1.00646	1.00672	1.00711	1.00519	1.00329	1.0039	1.00674	1.00634	1.00855	1.00725	1.00586	0.990113	1.008	1.00542	1.0027	1.00752		61.1	1.00888	0.000794141	1.01197	1.00876	1.00763	1.00792	1.00811		61.1	1.00881	0.000614859	1.00867	1.00915	1.00724	1.0102		61.1	1.00805	0.000353024
62.6	1.00362	0.00080034	1.0038	1.00509	1.00469	1.00371	1.00376	1.00211	1.00275	0.999153	0.999834	1.0067	1.0058	1.00536	1.00579	1.0041	1.00228	1.00305	1.00519	1.00553	1.00748	1.00571	1.00505	0.986347	1.00693	1.0054	1.00191	1.00654		62.6	1.00729	0.000659347	1.00979	1.00736	1.00621	1.00628	1.00679		62.6	1.00712	0.000577023	1.00635	1.00728	1.00616	1.00869		62.6	1.00604	0.000345377
64.1	1.00275	0.000840419	1.00235	1.00422	1.0045	1.00265	1.00313	1.00252	1.00093	0.998635	0.999293	1.00585	1.00466	1.00427	1.00472	1.00317	1.00197	1.00159	1.00667	1.00416	1.00646	1.0056	1.00395	0.984585	1.00616	1.00365	1.00004	1.00579		64.1	1.00611	0.000639331	1.00864	1.00546	1.00573	1.00512	1.00561		64.1	1.00547	0.000637044	1.00513	1.0054	1.00416	1.00721		64.1	1.00465	0.00045201
65.6	1.00216	0.000814787	1.00246	1.00351	1.00266	1.00226	1.00234	1.00225	1.00049	0.998468	0.998809	1.00486	1.00387	1.0043	1.00469	1.0026	1.00069	1.00149	1.00541	1.00297	1.00552	1.00424	1.00365	0.984422	1.00553	1.00373	0.999336	1.00566		65.6	1.0049	0.000530405	1.0069	1.00413	1.00447	1.00398	1.00502		65.6	1.00411	0.00065633	1.00277	1.00392	1.00384	1.00591		65.6	1.00294	0.000491051
67.1	1.00154	0.000756453	1.00203	1.00298	1.00235	1.00157	1.00189	1.00192	1.00026	0.998215	0.999405	1.00366	1.00244	1.00349	1.00268	1.0016	1.00056	1.00092	1.00355	1.00272	1.0048	1.0032	1.00319	0.984744	1.0049	1.0031	0.998551	1.00521		67.1	1.00391	0.0005359	1.00603	1.00359	1.0033	1.00319	1.00343		67.1	1.00308	0.000647913	1.00214	1.00267	1.00252	1.005		67.1	1.00191	0.000596212
68.6	1.00124	0.000745301	1.0021	1.0028	1.00246	1.00146	1.00159	1.00104	1.00065	0.997834	0.999808	1.00296	1.00243	1.0024	1.00306	1.00102	1.00031	1.00081	1.0023	1.00214	1.0043	1.0033	1.00246	0.98428	1.00416	1.00152	0.999701	1.00529		68.6	1.00268	0.00048957	1.00444	1.00157	1.00271	1.00201	1.00268		68.6	1.00173	0.000594382	1.00159	1.00097	1.00091	1.00346		68.6	1.00059	0.000785244
70.1	1.00083	0.000709349	1.0015	1.00193	1.00201	1.00071	1.00113	1.001	0.999951	0.998022	0.99975	1.00373	1.00187	1.0023	1.00171	1.00082	0.999772	1.00028	1.00094	1.00177	1.00393	1.00241	1.0029	0.984703	1.00333	1.00198	0.998857	1.0042		70.1	1.00187	0.000482136	1.00373	1.00096	1.00139	1.00152	1.00177		70.1	1.00073	0.000740701	0.999894	0.999942	1.00013	1.00294		70.1	0.999577	0.000884575
71.6	1.00035	0.00089507	1.00144	1.00139	1.00182	1.00039	1.00203	1.00155	0.999781	0.999312	0.99873	1.00239	1.00068	1.00169	1.00256	1.00056	0.999505	1.00008	1.00115	1.00045	1.00344	1.00237	1.00166	0.979062	1.00241	1.00149	0.998598	1.00464		71.6	1.00106	0.000453531	1.00272	1.0009	1.00014	1.00038	1.00116		71.6	1.00009	0.000726143	0.99868	0.999418	1.00021	1.00206		71.6	0.998581	0.000857942
73.1	0.999978	0.000848909	1.00123	1.00132	1.00068	1.00051	1.00073	1	0.998937	0.997994	0.999051	1.00359	1.00069	1.00173	1.00191	1.00011	0.999896	1.00034	0.999889	0.999877	1.00234	1.00167	1.00243	0.980113	1.00288	1.00022	0.997566	1.0037		73.1	1.00065	0.000550392	1.00264	1.00048	0.999274	1.00021	1.00063		73.1	0.999376	0.000583366	0.998934	0.998311	0.999229	1.00103		73.1	0.998416	0.000999163
74.6	0.999896	0.000847803	1.00163	1.00148	1.00122	1.00031	1.0015	1.00019	1	0.99773	0.999181	1.00227	1.00086	1.00094	1.00205	1.0001	0.998837	0.998996	1.00022	1.00061	1.00217	1.00131	1.0019	0.980014	1.00244	0.999862	0.997366	1.0041		74.6	1.00006	0.000500168	1.00147	0.999103	0.999473	0.999198	1.00107		74.6	0.998789	0.000529353	0.997908	0.99837	0.998554	1.00032		74.6	0.997631	0.0010138
76.1	0.999541	0.000958662	1.00177	1.00148	1.00091	1.00014	1.00121	0.999295	0.999787	0.997674	0.998714	1.00204	1.00047	1.001	1.00087	0.999828	0.998467	1.00016	0.998904	1.00095	1.00244	1.00151	1.00141	0.976638	1.00151	1.00074	0.997076	1.0031		76.1	0.999751	0.000587363	1.00157	0.998905	0.998352	0.999317	1.00062		76.1	0.998391	0.000495849	0.997559	0.997826	0.998397	0.999783		76.1	0.996996	0.0010263
77.6	0.999402	0.0010277	1.00188	1.00087	1.00081	1.00008	1.00036	1.00058	0.998783	0.997724	0.999038	1.002	1.00087	1.00096	1.00193	1.00043	0.998631	0.999605	0.998775	0.999785	1.00208	1.00039	1.00116	0.974719	1.00239	0.999661	0.99744	1.00351		77.6	0.998961	0.000716498	1.00144	0.997395	0.997839	0.998631	0.9995		77.6	0.997507	0.000655619	0.996744	0.996212	0.997913	0.99916		77.6	0.99655	0.000931547
79.1	0.999251	0.00103099	1.00223	1.00049	1.00071	0.999785	1.00091	0.99957	0.999276	0.997508	0.999053	1.00129	1.00071	1.00088	1.00097	1.00023	0.999761	0.999971	0.998762	0.9992	1.00129	1.00062	1.00111	0.974323	1.00232	0.999442	0.997174	1.00294		79.1	0.999101	0.000560582	1.00111	0.998461	0.997756	0.99895	0.999229		79.1	0.997332	0.000641285	0.996616	0.996114	0.99757	0.99903		79.1	0.996074	0.00104683
80.6	0.999168	0.000929179	1.00148	1.00135	1.00009	1.00062	0.99941	0.999845	0.999051	0.997474	0.998587	1.00259	1.00007	1.00093	1.00132	0.999061	0.998412	0.998987	0.997763	0.999655	1.00126	1.00124	1.00114	0.977486	1.00214	0.99922	0.995761	1.00344		80.6	0.998494	0.000507957	1.00038	0.998151	0.997419	0.997927	0.99859		80.6	0.996989	0.000635086	0.996378	0.995767	0.997101	0.99871		80.6	0.996373	0.00101333
82.1	0.99906	0.00103099	1.00186	1.00098	1.00033	0.999587	0.999487	1.00026	0.998971	0.99756	0.997906	1.00236	1.00013	1.00086	1.00179	0.999111	0.998948	0.999693	0.999173	0.999421	1.00106	1.00003	1.00104	0.974337	1.00133	0.999064	0.996858	1.00341		82.1	0.998544	0.000632047	1.00029	0.997504	0.996881	0.998459	0.99959		82.1	0.996747	0.000715664	0.995476	0.995841	0.997015	0.998654		82.1	0.995464	0.000917564
83.6	0.999298	0.000958909	1.00107	1.00041	1.00063	0.999495	1.00058	1.00014	0.999546	0.997318	0.998731	1.00176	0.999777	1.00054	1.00178	0.999034	0.998948	1.00039	0.999618	0.99975	1.00214	1.00036	1.00097	0.976291	1.00177	1.00017	0.997168	1.00335		83.6	0.998072	0.000602573	1.00004	0.996709	0.997239	0.997547	0.998827		83.6	0.996456	0.000681811	0.995461	0.995366	0.996717	0.998281		83.6	0.995325	0.000885517
85.1	0.999151	0.000946453	1.00105	1.00031	1.00055	0.99933	1.00039	0.99949	0.999929	0.998729	0.998386	1.0009	0.999516	1.00139	1.00145	1.00024	0.998861	0.999909	0.999181	0.99914	1.00152	1.00035	1.00071	0.976367	1.00116	0.998798	0.996804	1.00348		85.1	0.998402	0.000668288	1.00082	0.997484	0.997183	0.997665	0.998859		85.1	0.996536	0.000570989	0.995322	0.99601	0.996838	0.997975		85.1	0.994917	0.000857612
86.6	0.998869	0.00101983	1.00173	1.00009	1.00052	0.999065	0.999927	0.999046	0.999315	0.997455	0.998242	1.00153	0.999959	1.00091	1.00214	0.999429	0.998456	1.00007	0.999093	0.998154	1.00072	0.999853	1.00063	0.974375	1.00145	0.999036	0.996634	1.00275		86.6	0.997698	0.000717799	0.999923	0.996453	0.995968	0.99756	0.998588		86.6	0.996203	0.000617671	0.994857	0.995635	0.996605	0.997714		86.6	0.994988	0.00104817
88.1	0.999179	0.000912259	1.00176	1.00004	1.00015	0.999011	0.999858	1.00002	1.00059	0.997003	0.998949	1.00134	1.0001	1.00092	1.00138	0.999948	0.999331	0.999649	0.999428	0.998739	1.00032	1.00039	1.00144	0.977435	1.00132	0.999728	0.996476	1.00333		88.1	0.997737	0.000663917	0.999745	0.996064	0.99705	0.997061	0.998765		88.1	0.99628	0.000664992	0.995171	0.995098	0.99725	0.997599		88.1	0.994805	0.00100467
89.6	0.999105	0.000906264	1.00181	1.00021	0.999975	0.999164	1.00039	0.999991	0.999597	0.998359	0.998741	1.00189	0.999644	1.00091	1.00083	0.999195	0.999259	0.999912	0.999114	0.998521	1.00153	1.00027	1.001	0.97772	1.00097	0.998754	0.995378	1.00361		89.6	0.99779	0.000613642	0.999719	0.996259	0.99689	0.997526	0.998556		89.6	0.996204	0.000559036	0.99481	0.995958	0.996578	0.997471		89.6	0.994712	0.00119314
91.1	0.999129	0.00104145	1.00143	1.00007	1.0002	0.99991	1.00079	0.999812	1.00023	0.998876	0.998673	1.00177	0.999413	1.00063	1.00063	0.999145	0.99873	0.999988	1.00102	0.999409	1.00116	0.999976	1.00093	0.973776	1.00191	0.999512	0.996773	1.00258		91.1	0.99797	0.000597183	0.999948	0.99641	0.997285	0.997727	0.99848		91.1	0.996046	0.00061041	0.994912	0.995457	0.996086	0.99773		91.1	0.99474	0.0009081
92.6	0.998989	0.00102091	1.00143	1.00037	0.999969	0.999892	1.00091	0.999762	0.999636	0.998441	0.997899	1.00115	1.00063	1.00078	1.00089	1.00022	0.99922	0.999487	0.998837	0.999817	1.00013	1.00036	1.00054	0.974398	1.0011	0.998975	0.995584	1.00329		92.6	0.997587	0.000771496	1.00001	0.995474	0.996624	0.997453	0.998373		92.6	0.9956	0.000695508	0.994422	0.994493	0.996203	0.997281		92.6	0.994712	0.000863507
94.1	0.998942	0.00106224	1.00201	1.00084	1.00034	0.999594	1.00101	1.00024	0.9998	0.998601	0.999496	1.00113	0.999392	1.00015	1.00111	0.999763	0.998286	0.999331	0.999399	0.999061	1.00036	0.999563	1.00049	0.973156	1.00092	0.998603	0.996558	1.00329		94.1	0.997655	0.000649054	0.999775	0.995989	0.996824	0.9974	0.998287		94.1	0.9959	0.000679485	0.994539	0.995193	0.996208	0.997659		94.1	0.994556	0.00088014
95.6	0.998855	0.00113665	1.00169	1.00019	1.00056	0.999875	1.00057	0.999395	1.00072	0.998502	0.999075	1.00107	0.999315	1.00049	1.00084	0.999886	0.998324	0.999798	0.999408	1.00003	0.999938	0.999516	1.00033	0.97119	1.00092	1.00002	0.995527	1.00305		95.6	0.997446	0.000787497	0.999784	0.995214	0.99659	0.997135	0.998509		95.6	0.995243	0.000896403	0.993553	0.993932	0.996209	0.997277		95.6	0.99429	0.00109227
97.1	0.998915	0.00113692	1.00156	0.999756	1.00041	1.00002	1.00008	0.99968	1.00002	0.998638	0.998679	1.00116	0.999774	1.00051	1.00102	1	0.998699	0.999776	0.99896	1.00008	1.00084	0.999659	1.00087	0.97118	1.00093	0.999643	0.996329	1.0035		97.1	0.997781	0.000814983	1.00059	0.996096	0.996855	0.996769	0.998591		97.1	0.995724	0.000612617	0.994509	0.995029	0.996076	0.99728		97.1	0.994464	0.000817312
98.6	0.99883	0.00116362	1.002	1.00069	1.00018	0.999534	1.00145	1.00048	1.00026	0.998787	0.998435	1.001	1	1.00057	1.00056	0.999917	0.998307	0.999701	0.998703	0.999334	1.00114	0.999253	1.00032	0.970528	1.0007	0.998257	0.9963	1.00318		98.6	0.997463	0.000575626	0.999349	0.996072	0.996762	0.997008	0.998124		98.6	0.99609	0.000754045	0.994487	0.995194	0.996934	0.997745		98.6	0.994419	0.00101639
100.1	0.998773	0.0011417	1.00155	0.999935	1.00023	0.999787	1.00075	1.00076	1.00017	0.998422	0.997864	1.00105	0.999396	1.00057	1.00124	1.00005	0.998468	0.999296	0.998591	0.999085	1.00066	0.999472	1.00026	0.970958	1.00152	0.999311	0.996294	1.00243		100.1	0.997367	0.000619546	0.999327	0.99576	0.996466	0.997262	0.998022		100.1	0.995831	0.000738568	0.994713	0.994722	0.996056	0.997835		100.1	0.994258	0.000891092
101.6	0.998884	0.00113647	1.00171	1.00002	1.00012	0.999823	1.00017	1.0008	1.0005	0.998747	0.998972	1.00085	1.00036	1.00082	1.00166	1.00003	0.998488	1.00064	0.997971	0.999454	1.00091	0.998182	0.999533	0.971332	1.00118	0.999158	0.996195	1.00335		101.6	0.997381	0.000871544	1.00026	0.994967	0.996522	0.997226	0.997925		101.6	0.995925	0.000692237	0.994381	0.995276	0.996505	0.99754		101.6	0.994379	0.000809082
103.1	0.998871	0.00116044	1.00092	1.00018	1.00031	1.00008	1.00085	1.00035	1.00052	0.99828	0.998557	1.00182	1.0006	1.00139	1.00138	0.999797	0.998363	1.00113	0.997983	0.998989	1.00023	0.999123	1.00084	0.970874	1.00087	0.998366	0.995493	1.00334		103.1	0.997349	0.000794736	0.999933	0.995163	0.996648	0.996934	0.998068		103.1	0.995623	0.000774991	0.994491	0.994345	0.995996	0.997661		103.1	0.994446	0.00115506
104.6	0.998758	0.00108267	1.00183	0.999893	1.00017	1.00011	1.00036	1.00045	1.00029	0.997929	0.998324	1.00048	1.00053	1.00095	1.00146	1.00009	0.998581	0.999934	0.997946	0.999699	1.00058	0.998446	1.00045	0.972656	1.00041	0.998064	0.99552	1.00257		104.6	0.997418	0.000651655	0.999554	0.995499	0.997167	0.997133	0.997738		104.6	0.99604	0.000599121	0.995239	0.995002	0.996287	0.99763		104.6	0.994399	0.000886706
106.1	0.998914	0.00104037	1.00107	1.00078	1.00005	0.999506	1.00055	1	1.00098	0.997997	0.999448	1.00044	1.00056	1.00107	1.00136	0.999831	0.998866	0.999808	0.99926	0.998882	1.00089	0.998307	1.0005	0.973813	1.00078	0.998974	0.995364	1.00268		106.1	0.997499	0.000651557	0.999184	0.995158	0.997687	0.997626	0.997841		106.1	0.995938	0.000736591	0.994883	0.99449	0.996907	0.997475		106.1	0.994207	0.000937753
107.6	0.999132	0.00102598	1.00205	1.00024	1.00012	0.999292	1.00008	1.00065	1.00049	0.998313	0.99911	1.00072	1.00078	1.00058	1.00158	0.999911	0.999112	1.00003	1.00071	0.999839	1.00122	0.999183	1.00068	0.974447	1.00011	0.998889	0.995629	1.00367		107.6	0.997532	0.000629698	0.999837	0.996004	0.997201	0.997117	0.997502		107.6	0.996189	0.0005512	0.995908	0.994747	0.99701	0.997091		107.6	0.994571	0.000942382
109.1	0.999141	0.000986298	1.00157	1.00109	1.00029	0.999822	1.00078	1.00014	1.00165	0.998326	0.998997	1.00063	1.0002	0.999921	1.00142	1.00041	0.998813	1.0014	0.998538	1.00062	1.00054	0.999744	1.00077	0.975599	1.0002	0.998663	0.99484	1.00269		109.1	0.997301	0.000656302	0.999538	0.995438	0.997331	0.996931	0.997266		109.1	0.996193	0.000562084	0.995926	0.99478	0.996637	0.997429		109.1	0.994332	0.000927073
110.6	0.999243	0.000837445	1.00157	1.00051	0.999688	0.999826	1.00114	1.00018	1.00082	0.998031	0.99864	1.00017	1.00022	1.00105	1.00155	1.0003	0.998154	1.00099	1.00037	1.00045	1.00071	0.998948	0.999861	0.979551	1.00038	0.998005	0.995873	1.00328		110.6	0.99707	0.000628536	0.999178	0.99535	0.996443	0.996994	0.997386		110.6	0.99591	0.000732195	0.99458	0.994786	0.996694	0.99758		110.6	0.994745	0.00116853
112.1	0.999381	0.000799308	1.00175	1.0006	0.999674	0.999958	1.00036	1.00101	0.999838	0.997748	0.999152	1.00193	1.00075	1.00018	1.00117	1.00033	0.999076	1.00102	0.999786	1.00014	1.00163	0.999115	1.00053	0.980669	1.00027	0.997971	0.996081	1.00316		112.1	0.997086	0.000605601	0.999167	0.995498	0.996765	0.996573	0.997428		112.1	0.995914	0.000704084	0.995715	0.99409	0.996408	0.997443		112.1	0.994824	0.000725663
113.6	0.999252	0.000891363	1.00158	1.0008	1.00025	0.999476	1.00059	0.999828	1.00079	0.997953	0.999939	1.00138	1.00063	1.00072	1.00076	0.999794	0.998094	0.999661	1.00174	1.00006	1.00036	0.998895	1.00122	0.978034	1.00045	0.998556	0.996032	1.00295		113.6	0.997491	0.000513397	0.999388	0.996301	0.997301	0.997025	0.997439		113.6	0.996069	0.000618697	0.995617	0.994672	0.996388	0.997598		113.6	0.994953	0.000849822
115.1	0.999384	0.000839432	1.00111	1.00096	1.00039	1.00037	1.00057	1.00089	1.00068	0.998003	1.0003	1.00078	1.00064	0.99959	1.00103	0.999715	0.998405	1.00039	1.00195	1.00064	1.00077	0.998549	1.00065	0.979536	1.00093	0.998127	0.996062	1.00296		115.1	0.997472	0.000534314	0.999284	0.995954	0.997445	0.997134	0.997545		115.1	0.996071	0.000568054	0.995537	0.994851	0.996419	0.997477		115.1	0.99482	0.000756634
116.6	0.999092	0.000975921	1.00117	1.00068	1.00013	0.999927	1.00073	1.00131	1.00033	0.998047	1.00064	1.00049	1.00039	1.0004	1.00101	0.999933	0.997752	1.00059	1.00178	1.00018	0.999823	0.997655	1.00082	0.975739	1.00018	0.99839	0.995758	1.00254		116.6	0.997444	0.000768673	0.999787	0.995293	0.997229	0.996546	0.998364		116.6	0.995915	0.000653568	0.995056	0.994674	0.996394	0.997533		116.6	0.995009	0.000811075
118.1	0.999435	0.00089131	1.00124	1.00101	1.00086	0.999712	1.0012	1.00051	1.00104	0.999224	1.00068	1.00114	0.999932	1.001	1.00127	1.00058	0.998516	1.00082	1.00175	0.999693	1.00083	0.998307	1.00073	0.977924	0.999977	0.998262	0.997073	1.00203		118.1	0.997375	0.000663683	0.99982	0.995784	0.997117	0.996908	0.997245		118.1	0.996051	0.00064644	0.994714	0.995328	0.996545	0.997619		118.1	0.994557	0.0007181
[truncated: 4 more columns]

## Sheet: SFig. 2i
Time Delay Between Two Stimulations=48 s (Relative Light Intensity=2.5)								Time Delay Between Two Stimulations=48 s (Relative Light Intensity=5)																														Time Delay Between Two Stimulations=48 s (Relative Light Intensity=7.5)									Time Delay Between Two Stimulations=48 s (Relative Light Intensity=10)
Time (s)	Mean FRET Ratio	S.E.M.	Well-1	Well-2	Well-3	Well-4		Time (s)	Mean FRET Ratio	S.E.M.	Well-1	Well-2	Well-3	Well-4	Well-5	Well-6	Well-7	Well-8	Well-9	Well-10	Well-11	Well-12	Well-13	Well-14	Well-15	Well-16	Well-17	Well-18	Well-19	Well-20	Well-21	Well-22	Well-23	Well-24	Well-25	Well-26		Time (s)	Mean FRET Ratio	S.E.M.	Well-1	Well-2	Well-3	Well-4	Well-5		Time (s)	Mean FRET Ratio	S.E.M.
-13.5	0.999571	0.000385214	1.00035	0.998529	0.999542	0.999862		-13.5	1.00025	0.00012487	1.00101	1.00078	1.00015	1.00039	1.00082	1.00026	1.00093	1.00168	1.0005	1.0009	1.00002	0.99919	0.999649	0.999524	1.00077	1.00043	1.00004	0.999688	0.998851	0.999751	0.999379	1.00011	1.00022	1.00068	1.00037	1.00034		-13.5	0.999534	0.000289637	0.999379	0.999007	0.99886	1.00025	1.00017		-13.5	1.00015	0.000431783
-12	1.00009	0.000199934	1.00047	0.999564	1.00032	1.00002		-12	0.999906	7.71356e-05	1.0004	1.00065	1.00031	0.999826	1.00011	0.999464	0.999507	0.999879	1.00035	0.999144	0.999721	0.999973	1.00026	0.999696	1.00004	0.999532	0.999225	1.00052	0.999968	0.999776	0.999825	0.999501	1.00033	0.999683	0.999719	1.00017		-12	0.99998	6.92537e-05	1.00023	0.999819	0.999987	0.999909	0.999952		-12	1.0001	0.000290021
-10.5	0.999997	9.03451e-05	1.00016	1.00011	0.999755	0.999966		-10.5	0.999805	9.2895e-05	0.9995	0.999576	1.00034	0.999565	0.998929	0.999655	0.999508	0.999178	1.00058	0.999488	1.00025	0.999813	0.999303	0.99964	0.999484	1.00008	0.999742	0.999879	1.00036	1.00075	0.999844	0.999591	0.999386	0.999566	1.00072	1.00022		-10.5	0.999881	0.000122981	0.999578	1.00031	0.999861	0.999915	0.999736		-10.5	0.99987	0.000138804
-9	1.00007	0.0003188	0.999695	0.99942	1.00084	1.00033		-9	0.999938	0.000127566	0.999952	0.99957	1.00054	0.999662	1.00001	0.999964	1.00043	1.00004	0.999645	0.99964	0.999538	0.999218	0.999823	0.999856	0.999862	0.999993	0.999764	0.999211	1.00026	0.999843	0.99961	1.00256	0.998976	0.999973	0.99999	1.00046		-9	1.00003	0.000123678	1.00021	1.00042	0.999875	0.999874	0.999763		-9	0.99994	0.000177157
-7.5	0.999741	9.43425e-05	0.999474	0.999861	0.999741	0.999886		-7.5	0.999851	0.00010564	1.00027	0.999605	0.999093	0.999797	1.0005	1.00026	0.99974	0.999592	1.00003	0.999788	0.999977	0.999625	0.999897	0.999358	0.99978	0.999274	0.999091	1.00055	0.999696	0.999499	1.0006	1.00146	0.999921	0.99933	0.999245	1.00016		-7.5	1.00008	0.000110089	1.00004	1.00038	1.00025	0.999923	0.999775		-7.5	1.00023	0.00013106
-6	1.0003	0.000255036	0.999789	1.00062	0.999948	1.00084		-6	1.00008	0.000142078	1.00007	0.999382	0.999503	1.00019	0.999307	1.00038	1.00046	1.00017	0.999505	1.00084	0.999808	1.001	1.00005	1.00002	0.999448	1.00077	0.999483	1.0003	0.999899	0.999367	0.999789	1.00281	1.00006	0.999749	0.999788	0.999854		-6	1.00004	0.000100823	1.00004	1.00036	0.99999	1.00009	0.999725		-6	0.999755	0.000239463
-4.5	1.00001	9.27411e-05	1.00003	1.00021	1.00003	0.999759		-4.5	0.999971	7.427e-05	0.999246	0.999834	0.999678	0.999842	0.999265	0.999961	0.999881	1.00035	0.999122	1.00037	0.999857	1.00035	1.00045	1.00025	1.00001	0.99982	1.00067	0.999911	0.999892	1.00032	1.00009	1.00009	1.00043	0.999936	0.99985	0.999763		-4.5	0.999995	0.000165265	0.999577	0.999751	1.00026	0.999909	1.00048		-4.5	0.999735	8.16509e-05
-3	0.99987	0.000194928	0.999973	1.00025	0.999923	0.999327		-3	0.999993	7.58559e-05	1.00001	1.00019	0.999677	0.999834	1.00028	0.999454	0.999923	0.999709	1.00005	0.999954	0.999949	0.999776	0.999791	1.00032	1.00004	0.999813	1.00081	0.999721	1.00057	1.00041	1.00048	0.998906	1.00041	0.999874	1.00001	0.999848		-3	1.00017	5.32322e-05	1.00026	1.00023	1.00027	0.999994	1.00011		-3	0.999806	0.000200522
-1.5	1.0001	0.000152762	0.999915	1.00055	0.99995	0.999968		-1.5	1.00009	0.000139621	0.999821	1.00054	1.00064	1.00035	1.00017	0.999649	1.00018	0.999544	1.00042	0.999596	1.00022	1.00077	1.0004	1.00031	1.00035	1.00004	1.0006	0.999564	1.00033	1.00024	1.00038	0.997103	1.00053	1.00084	1.00007	0.999769		-1.5	1.00018	0.000104566	1.00044	0.999879	1.00031	0.99999	1.00027		-1.5	1.00023	8.91111e-05
0	1.00025	0.000212429	1.00014	1.00088	0.999949	1.00004		0	1.00012	0.000120989	0.999724	0.999878	1.00007	1.00055	1.00062	1.00095	0.999441	0.999848	0.999802	1.00028	1.00066	1.00028	1.00038	1.00103	1.00022	1.00025	1.00057	1.00066	1.00018	1.00005	0.999999	0.997877	0.999736	1.00038	1.00024	0.999415		0	1.00012	8.58257e-05	1.00024	0.999841	1.00033	1.00015	1.00002		0	1.00018	0.000161318
2.8	1.00503	0.000623749	1.00614	1.0059	1.00462	1.00345		2.8	1.00932	0.000527474	1.01073	1.0114	1.01049	1.0113	1.00967	1.01044	1.00816	1.00818	1.00624	1.01021	1.0101	1.0117	1.01037	1.01212	1.01097	1.0103	1.0076	1.00945	1.01004	1.00957	1.01055	0.998413	1.01025	1.00998	1.00732	1.00673		2.8	1.01117	0.000753043	1.01269	1.01195	1.0125	1.00958	1.00913		2.8	1.01117	0.00097765
4.3	1.00911	0.00104486	1.01034	1.01089	1.00899	1.00621		4.3	1.01777	0.00080769	1.02143	1.02041	1.01841	1.02055	1.01889	1.0179	1.01564	1.01348	1.01107	1.02118	1.02078	1.0223	1.02024	1.02113	1.02004	1.0197	1.01759	1.01782	1.0184	1.01838	1.01947	1.00275	1.01759	1.01881	1.01378	1.01419		4.3	1.02039	0.00149157	1.02522	1.02117	1.02071	1.01863	1.01622		4.3	1.02048	0.00119946
5.8	1.01472	0.00159054	1.01603	1.01839	1.0134	1.01106		5.8	1.02569	0.0013543	1.03216	1.02979	1.02769	1.02896	1.02638	1.0242	1.01999	1.01801	1.0132	1.03166	1.03102	1.03314	1.02918	1.03155	1.02814	1.02792	1.02725	1.02844	1.02888	1.02757	1.02772	1.00093	1.02585	1.02687	1.02053	1.0209		5.8	1.03028	0.00201372	1.03767	1.0296	1.03015	1.02842	1.02554		5.8	1.02922	0.00155045
7.3	1.0153	0.00122891	1.01667	1.01764	1.01484	1.01205		7.3	1.02646	0.00154851	1.03482	1.03137	1.02617	1.02839	1.02551	1.023	1.01829	1.01601	1.012	1.03587	1.03333	1.03445	1.0304	1.03155	1.02829	1.02761	1.03089	1.0308	1.03151	1.02928	1.02846	1.00006	1.0271	1.02867	1.02197	1.02209		7.3	1.03271	0.00227284	1.04104	1.032	1.03181	1.03158	1.02712		7.3	1.03225	0.00112753
8.8	1.01411	0.00103345	1.01503	1.01639	1.01342	1.0116		8.8	1.02301	0.00144751	1.03002	1.02686	1.02242	1.02349	1.02211	1.019	1.01531	1.01272	1.00991	1.03106	1.02852	1.03112	1.02774	1.02725	1.02429	1.02337	1.02806	1.02669	1.02823	1.02668	1.02421	0.997648	1.02442	1.02527	1.0209	1.02087		8.8	1.02968	0.00168692	1.03553	1.02893	1.02949	1.02943	1.02499		8.8	1.02994	0.000970946
10.3	1.01195	0.000950761	1.01266	1.01407	1.01149	1.00958		10.3	1.01874	0.00127386	1.02505	1.02197	1.01805	1.01977	1.01791	1.01538	1.01198	1.01095	1.00784	1.02483	1.02347	1.02412	1.02208	1.02284	1.01984	1.01819	1.02361	1.02189	1.02359	1.02138	1.02061	0.994907	1.01985	1.02175	1.0177	1.0178		10.3	1.02507	0.0013672	1.02991	1.02489	1.02469	1.02441	1.02142		10.3	1.02548	0.000760118
11.8	1.01021	0.000605077	1.01015	1.01165	1.01034	1.00869		11.8	1.01554	0.00101524	1.01985	1.01844	1.01591	1.01686	1.01489	1.01292	1.01091	1.00826	1.00569	1.0206	1.01967	1.01981	1.01831	1.01764	1.01636	1.01389	1.01987	1.01832	1.01917	1.01826	1.01673	0.997315	1.01702	1.01719	1.01489	1.01521		11.8	1.02088	0.00106912	1.02434	1.02046	1.02064	1.02129	1.01765		11.8	1.02085	0.000940455
13.3	1.00856	0.000782442	1.00883	1.01056	1.00801	1.00684		13.3	1.01297	0.000931294	1.01785	1.01528	1.01305	1.01418	1.01308	1.01101	1.00897	1.00709	1.00546	1.01528	1.01527	1.01625	1.01524	1.01478	1.01375	1.01162	1.01636	1.01519	1.01643	1.01604	1.01552	0.994531	1.01434	1.0149	1.01255	1.01313		13.3	1.01751	0.000716343	1.0198	1.01727	1.0174	1.01777	1.0153		13.3	1.01744	0.000655992
14.8	1.00785	0.000746585	1.00828	1.00974	1.00699	1.00638		14.8	1.01119	0.000875559	1.01546	1.01423	1.01151	1.01286	1.01109	1.00942	1.00747	1.00585	1.00422	1.01389	1.01348	1.0145	1.0131	1.01233	1.01142	1.00956	1.014	1.01335	1.01371	1.0136	1.01402	0.993765	1.01221	1.01348	1.01112	1.01116		14.8	1.01478	0.000806528	1.0174	1.01433	1.01518	1.01461	1.01238		14.8	1.01479	0.000473723
16.3	1.00746	0.000811023	1.00665	1.00988	1.00644	1.00689		16.3	1.00948	0.000853151	1.01369	1.01135	1.01031	1.01091	1.00881	1.00774	1.00564	1.0044	1.0039	1.0117	1.01192	1.01237	1.0114	1.00999	1.00999	1.00814	1.01253	1.01172	1.01245	1.01209	1.01182	0.991943	1.01024	1.0117	1.00992	1.00978		16.3	1.01279	0.000852913	1.0153	1.01132	1.01338	1.01345	1.01048		16.3	1.01242	0.000475016
17.8	1.00613	0.000702373	1.00535	1.00823	1.00554	1.00538		17.8	1.00797	0.000683985	1.01108	1.00919	1.00841	1.00873	1.00801	1.00588	1.00389	1.00364	1.00349	1.01015	1.00967	1.01061	1.00937	1.00835	1.00771	1.00662	1.0111	1.00999	1.01104	1.01064	1.01054	0.994786	1.00835	1.00958	1.00825	1.00807		17.8	1.01077	0.000601155	1.01257	1.01038	1.01128	1.01075	1.00888		17.8	1.01016	0.000464225
19.3	1.00552	0.000871727	1.00448	1.00813	1.0048	1.00467		19.3	1.00655	0.000681134	1.01009	1.00864	1.00766	1.00685	1.00603	1.00504	1.00282	1.0021	1.00194	1.0086	1.00819	1.00917	1.00871	1.0068	1.00651	1.00499	1.00936	1.0079	1.00936	1.00927	1.00855	0.993381	1.00643	1.00801	1.00703	1.00681		19.3	1.00861	0.000731737	1.01083	1.00713	1.00941	1.00878	1.0069		19.3	1.00851	0.000574464
20.8	1.00475	0.000621009	1.00412	1.00661	1.00409	1.00417		20.8	1.00485	0.000764581	1.00794	1.006	1.00609	1.00521	1.00447	1.00355	1.00158	1.00073	1.00125	1.00654	1.0071	1.00663	1.00706	1.005	1.00476	1.00338	1.00831	1.00625	1.00868	1.00707	1.00721	0.988609	1.00505	1.00651	1.00575	1.00531		20.8	1.00705	0.000639163	1.0092	1.00623	1.00734	1.00709	1.00538		20.8	1.00633	0.000729762
22.3	1.00414	0.000710324	1.00361	1.00626	1.00336	1.00333		22.3	1.00381	0.000518554	1.00596	1.00469	1.0044	1.00431	1.00208	1.00224	1.00064	0.999853	0.999981	1.0044	1.00611	1.00588	1.00554	1.00324	1.00372	1.00153	1.00791	1.0052	1.00711	1.00599	1.00588	0.995812	1.00345	1.00489	1.00452	1.0037		22.3	1.0053	0.000600121	1.00724	1.00415	1.00538	1.0058	1.00393		22.3	1.00449	0.000610534
23.8	1.00322	0.00065774	1.00236	1.00517	1.00253	1.00283		23.8	1.00243	0.000593514	1.00455	1.00324	1.00367	1.00344	1.00112	1.00133	1.00001	0.999531	1.00019	1.00394	1.00373	1.0033	1.00422	1.00235	1.00151	1.00039	1.00536	1.00426	1.00604	1.00448	1.00454	0.990189	1.00219	1.00299	1.00389	1.00279		23.8	1.00392	0.000591029	1.00595	1.00255	1.00433	1.00375	1.00301		23.8	1.00326	0.00065207
25.3	1.00302	0.000837702	1.00168	1.00542	1.0021	1.00288		25.3	1.00164	0.000621043	1.00326	1.00204	1.00271	1.00262	1.00094	1.0004	0.999146	0.999495	0.999884	1.0023	1.00401	1.00334	1.00307	1.00118	1.00141	0.999567	1.00472	1.00322	1.00523	1.00379	1.00391	0.988387	1.00054	1.00287	1.00279	1.00169		25.3	1.00256	0.000506828	1.00412	1.00111	1.00301	1.00261	1.00194		25.3	1.00178	0.000740737
26.8	1.00208	0.000816743	1.00052	1.00437	1.00152	1.00191		26.8	1.00079	0.00056299	1.00155	1.00085	1.00179	1.00231	1.00038	1.0008	1.00025	0.998922	0.99895	1.00064	1.00258	1.00232	1.00121	1.00026	1.00052	0.998918	1.00388	1.00167	1.00417	1.00296	1.00259	0.988499	0.99958	1.00135	1.00231	1.00136		26.8	1.00151	0.000501411	1.00247	0.999821	1.00239	1.00192	1.00095		26.8	1.00075	0.000609265
28.3	1.00175	0.000816878	1.00023	1.00405	1.00112	1.00159		28.3	1.00026	0.000547111	1.0012	1.00089	1.00127	1.00119	1.0001	0.999903	0.998935	0.998997	0.999414	1.00053	1.00094	1.00108	1.00099	0.999707	0.999694	0.997984	1.00315	1.00162	1.00346	1.00274	1.00143	0.988229	0.998917	1.00166	1.00195	1.00077		28.3	1.00052	0.000593693	1.00204	0.998596	1.00135	1.00069	0.999941		28.3	0.999689	0.000587746
29.8	1.0015	0.000586437	1.00054	1.00315	1.00081	1.0015		29.8	0.999868	0.000358174	1.00054	1.00031	1.00057	1.00067	0.998158	0.999892	0.998617	0.998933	0.999604	1.00001	1.00119	0.999563	0.999913	0.999198	0.999188	0.998273	1.00248	1.00123	1.00245	1.00128	1.00114	0.99303	0.998419	0.999741	1.00112	1.00107		29.8	0.999848	0.000575241	1.00086	0.997964	1.00019	1.00106	0.99917		29.8	0.998636	0.000568055
31.3	1.00131	0.000631479	1.00023	1.00299	1.00045	1.00155		31.3	0.999392	0.00043092	0.999806	1.00029	0.999866	1.00029	0.998214	0.999246	0.99797	0.998647	0.999373	0.999744	1.00144	1.00045	1.00013	0.998801	0.998868	0.996321	1.00191	1.00049	1.00209	1.00127	0.999812	0.990753	0.997726	0.999591	1.00065	1.00044		31.3	0.999147	0.000497245	1.00038	0.997505	0.999781	0.999419	0.998649		31.3	0.998225	0.0004349
32.8	1.00066	0.00077132	0.998974	1.00272	1.00047	1.00049		32.8	0.99903	0.000535546	0.999742	0.999786	0.999334	1.00009	0.998157	0.999645	0.997599	0.99907	0.999438	0.99926	0.999784	0.999816	0.999966	0.999	0.998346	0.996303	1.00201	1.0007	1.00095	1.00104	1.0006	0.987142	0.997579	0.998783	1.00134	0.999309		32.8	0.998818	0.000581438	1.0004	0.996839	0.999053	0.999273	0.998528		32.8	0.99745	0.000498774
34.3	1.00112	0.000409277	1.00058	1.00225	1.00046	1.00119		34.3	0.99887	0.000478331	0.999286	0.998897	1.00018	0.998672	0.99776	0.999526	0.998457	0.99871	0.999286	0.999744	1.00002	0.998917	0.998576	0.998399	0.998724	0.997495	1.00185	1.00038	1.00195	1.00045	1.00017	0.988331	0.997118	0.998661	1.00007	0.999007		34.3	0.998131	0.000564995	0.999629	0.996145	0.998569	0.998124	0.998186		34.3	0.996641	0.000552964
35.8	1.00067	0.000644032	0.99925	1.00227	1.00014	1.00101		35.8	0.998701	0.000482764	0.999514	0.998421	0.999125	0.999128	0.998845	0.99868	0.998186	0.998702	0.999105	0.998907	0.999604	0.998726	0.998417	0.998279	0.998022	0.996479	1.00143	1.00027	1.00198	1.0016	0.999331	0.988377	0.997077	0.998021	1.00068	0.99934		35.8	0.997576	0.00046864	0.998765	0.996218	0.998254	0.997845	0.996798		35.8	0.996675	0.000462536
37.3	1.00058	0.000685339	0.999244	1.00225	0.99971	1.00112		37.3	0.998661	0.000493217	0.999284	0.998909	0.998969	0.998904	0.99782	0.998363	0.998147	0.999224	0.999125	0.998318	0.999303	0.998998	0.998791	0.99824	0.998518	0.996138	1.00158	1.00067	1.00154	1.00033	1.00075	0.987992	0.996939	0.998414	1.00046	0.999442		37.3	0.997524	0.000609659	0.999574	0.995935	0.997729	0.997659	0.996722		37.3	0.996235	0.00057173
38.8	1.0003	0.00065385	0.998858	1.00181	0.999658	1.00089		38.8	0.998583	0.000508099	0.999298	0.999372	0.998923	0.999377	0.997872	0.998829	0.99857	0.998948	0.999278	0.998604	0.999081	0.998769	0.998602	0.998586	0.998419	0.996376	1.00122	0.999871	1.00147	0.999297	1.00033	0.987084	0.996864	0.998421	1.0004	0.999287		38.8	0.997127	0.0007662	0.999059	0.994344	0.997537	0.997343	0.997352		38.8	0.995646	0.000630259
40.3	1.00048	0.000862135	0.998573	1.00266	0.999842	1.00084		40.3	0.998552	0.000520027	0.99926	0.998492	0.999992	0.999319	0.997884	0.998382	0.99865	0.999112	0.9983	0.998605	1.00005	0.99876	0.999083	0.997213	0.99852	0.996985	1.00107	0.999718	1.0022	1.00029	0.999792	0.987079	0.996315	0.998403	1.00019	0.998678		40.3	0.996866	0.000739593	0.998908	0.994383	0.997505	0.997064	0.996469		40.3	0.995487	0.000508013
41.8	1.00006	0.000650949	0.999126	1.00198	0.999442	0.999703		41.8	0.998611	0.000420626	0.999516	0.998517	0.999631	0.99972	0.997632	0.998436	0.998578	0.999202	0.999117	0.9981	0.999648	0.998331	0.999083	0.998069	0.998604	0.996587	1.00091	0.999703	1.00126	1.00034	0.999563	0.989691	0.996425	0.998549	1.00019	0.998475		41.8	0.99696	0.000539472	0.998364	0.995143	0.99767	0.996828	0.996794		41.8	0.995447	0.000640876
43.3	1.00025	0.000673282	0.998474	1.00167	1.0001	1.00076		43.3	0.998537	0.000357024	0.998599	0.99947	0.998969	0.999369	0.99792	0.998074	0.998493	0.999312	0.999536	0.998227	0.999122	0.998766	0.998303	0.997974	0.997633	0.996938	1.0011	0.99965	1.00061	0.999898	1.0005	0.991681	0.995981	0.997447	0.999996	0.998396		43.3	0.996814	0.000627024	0.99866	0.994821	0.997089	0.997195	0.996304		43.3	0.994987	0.00060854
44.8	1.00021	0.000625793	0.998653	1.00166	0.999972	1.00055		44.8	0.998599	0.000407812	0.999286	0.998688	0.999163	0.998887	0.998039	0.998703	0.99922	0.999389	1.00042	0.997992	0.999528	0.998643	0.998804	0.998114	0.997949	0.997012	1.00102	0.999653	1.00148	1.00021	0.999822	0.990402	0.995819	0.997292	0.999965	0.998077		44.8	0.996624	0.000486222	0.998232	0.995203	0.996619	0.996762	0.996303		44.8	0.99499	0.000613468
46.3	1.00034	0.000712888	0.998658	1.00201	0.999848	1.00084		46.3	0.998705	0.000356953	0.998789	0.999027	0.999948	1.00001	0.999231	0.998661	0.999341	0.999296	0.999875	0.998023	0.99964	0.998772	0.998878	0.998439	0.998753	0.99704	1.00046	0.999599	1.00123	0.999846	0.999389	0.991681	0.995951	0.996931	0.999379	0.998139		46.3	0.996674	0.000691754	0.998535	0.994232	0.996731	0.996914	0.996956		46.3	0.994727	0.000674254
49.1	1.0052	0.000891114	1.00458	1.00783	1.00387	1.00451		49.1	1.00832	0.000758819	1.00994	1.01017	1.00905	1.01019	1.01012	1.00977	1.00806	1.00745	1.00592	1.00909	1.00972	1.01172	1.01011	1.011	1.0102	1.00898	1.0085	1.0083	1.01007	1.01052	1.00982	0.991011	1.00617	1.00797	1.00689	1.00563		49.1	1.00765	0.00101928	1.01118	1.00694	1.00844	1.00644	1.00526		49.1	1.00721	0.0015519
50.6	1.00998	0.00116798	1.00939	1.01342	1.00831	1.00881		50.6	1.01748	0.00106637	1.02143	1.02102	1.01847	1.02079	1.01879	1.01831	1.01569	1.01379	1.01034	1.02042	1.02168	1.02289	1.02111	1.02145	1.02028	1.01777	1.01869	1.01816	1.0202	1.02059	1.01935	0.996241	1.01505	1.01758	1.01294	1.01145		50.6	1.01839	0.00179974	1.02475	1.01792	1.0192	1.01577	1.01431		50.6	1.01752	0.00174473
52.1	1.01555	0.00142866	1.015	1.01974	1.01373	1.01373		52.1	1.02662	0.0014887	1.03408	1.03149	1.0277	1.02998	1.02663	1.02533	1.02137	1.0179	1.0138	1.03389	1.03326	1.03578	1.03094	1.0313	1.0288	1.0269	1.02963	1.02898	1.03205	1.03022	1.02992	1.0003	1.02409	1.02716	1.02163	1.01884		52.1	1.02896	0.00280736	1.03942	1.02701	1.02918	1.02636	1.02283		52.1	1.02715	0.00187926
53.6	1.01651	0.00124143	1.01577	1.0202	1.01509	1.015		53.6	1.02754	0.00166415	1.03584	1.03309	1.02782	1.0296	1.02656	1.02288	1.01975	1.01631	1.01313	1.03559	1.0354	1.03785	1.03228	1.03255	1.02918	1.02798	1.03349	1.03249	1.03402	1.03209	1.03122	0.999564	1.02555	1.02839	1.02283	1.02047		53.6	1.03187	0.00288877	1.04269	1.02925	1.03197	1.02976	1.02567		53.6	1.03033	0.00189763
55.1	1.01487	0.00111868	1.01458	1.01805	1.01404	1.01283		55.1	1.02413	0.00143638	1.03213	1.02818	1.02375	1.02533	1.02203	1.01978	1.01552	1.01396	1.00949	1.03223	1.03069	1.03319	1.02849	1.02774	1.02468	1.02356	1.03102	1.02861	1.03049	1.02758	1.02718	1.00262	1.02283	1.02507	1.02159	1.01972		55.1	1.02884	0.00238745	1.03778	1.02673	1.02857	1.02755	1.02356		55.1	1.02745	0.00157898
56.6	1.01225	0.00104588	1.01168	1.01535	1.01098	1.01099		56.6	1.01963	0.00122673	1.02554	1.02263	1.01906	1.02093	1.01736	1.01583	1.01324	1.01143	1.00783	1.02571	1.0245	1.02693	1.02233	1.02239	1.02077	1.01808	1.02655	1.02359	1.0255	1.02284	1.02295	0.999861	1.01888	1.02164	1.01822	1.01565		56.6	1.02461	0.00192559	1.03174	1.02306	1.02463	1.02342	1.02019		56.6	1.02313	0.00135413
58.1	1.0109	0.000882593	1.00961	1.01349	1.00999	1.01049		58.1	1.01632	0.00107887	1.0214	1.0195	1.01734	1.01785	1.01472	1.01296	1.01102	1.00959	1.00659	1.02119	1.02022	1.02279	1.01933	1.01792	1.01636	1.01342	1.02199	1.0193	1.02167	1.01929	1.01906	0.997944	1.01557	1.01788	1.01575	1.01361		58.1	1.02034	0.00156998	1.02621	1.01844	1.02036	1.01963	1.01707		58.1	1.01934	0.0015853
59.6	1.00922	0.000908827	1.00829	1.01194	1.00853	1.00814		59.6	1.01379	0.00103183	1.01808	1.01669	1.01498	1.01539	1.01276	1.01096	1.00964	1.00749	1.00531	1.01813	1.01732	1.01868	1.0154	1.01478	1.01374	1.01292	1.01865	1.01592	1.01889	1.01684	1.0168	0.994139	1.01377	1.01547	1.01355	1.01224		59.6	1.01731	0.00122629	1.02177	1.01579	1.01728	1.01719	1.0145		59.6	1.01621	0.00121448
61.1	1.00865	0.00079533	1.00765	1.01099	1.00764	1.00833		61.1	1.01214	0.00083122	1.01652	1.01431	1.01363	1.01297	1.01092	1.01035	1.00852	1.00625	1.00407	1.01585	1.0152	1.01664	1.01359	1.01322	1.01272	1.01023	1.01642	1.01425	1.01544	1.01442	1.01491	0.997917	1.01164	1.01356	1.01147	1.01053		61.1	1.01466	0.00102815	1.01816	1.01254	1.01489	1.01508	1.01263		61.1	1.0136	0.00117173
62.6	1.00762	0.000849712	1.00688	1.01017	1.00685	1.0066		62.6	1.01055	0.000748407	1.01457	1.01327	1.01051	1.01123	1.0096	1.00867	1.00649	1.00597	1.00418	1.01338	1.01291	1.01498	1.01249	1.01085	1.011	1.0085	1.0146	1.01278	1.01417	1.01335	1.01278	0.997725	1.0095	1.01158	1.0101	1.00919		62.6	1.01236	0.0010299	1.01633	1.01108	1.01225	1.01153	1.0106		62.6	1.01138	0.00101028
64.1	1.0068	0.0010083	1.00543	1.0098	1.00592	1.00606		64.1	1.00919	0.000683976	1.01301	1.01155	1.00975	1.01001	1.00762	1.00709	1.0058	1.00455	1.00299	1.01281	1.01239	1.01281	1.01093	1.00953	1.00872	1.00657	1.01333	1.0103	1.01278	1.01233	1.01084	0.998718	1.00761	1.00969	1.0094	1.00788		64.1	1.01039	0.000963066	1.01404	1.0088	1.01051	1.00965	1.00894		64.1	1.00944	0.00117077
65.6	1.00631	0.000873918	1.00514	1.00875	1.00495	1.00639		65.6	1.00753	0.000596276	1.0107	1.00895	1.0084	1.00806	1.00621	1.00524	1.00353	1.00338	1.00261	1.01081	1.01027	1.01069	1.00882	1.00739	1.00726	1.00465	1.01182	1.00907	1.01102	1.00998	1.00949	0.99927	1.00571	1.00771	1.00796	1.00667		65.6	1.00859	0.000870911	1.01174	1.00657	1.00858	1.00856	1.0075		65.6	1.00733	0.00109614
67.1	1.00495	0.000683886	1.00406	1.00696	1.00409	1.0047		67.1	1.00594	0.00052032	1.00935	1.00711	1.00714	1.00672	1.00398	1.00446	1.00303	1.00163	1.0021	1.0078	1.00857	1.00869	1.00705	1.00577	1.00558	1.00272	1.00922	1.00721	1.00833	1.00863	1.00816	0.998861	1.00443	1.00629	1.00641	1.00529		67.1	1.00667	0.00078412	1.00957	1.0049	1.00608	1.00676	1.00603		67.1	1.00527	0.000970569
68.6	1.00441	0.00101502	1.00231	1.00685	1.00325	1.00523		68.6	1.00456	0.000455012	1.0071	1.00549	1.00551	1.00455	1.00257	1.00278	1.00222	1.00098	1.00106	1.00606	1.0063	1.00755	1.00623	1.00446	1.00391	1.00099	1.00766	1.00521	1.00753	1.00654	1.0069	0.999427	1.00286	1.00494	1.00544	1.00438		68.6	1.00521	0.000892157	1.00834	1.00281	1.0048	1.0053	1.00479		68.6	1.00358	0.000907066
70.1	1.00338	0.000759586	1.00171	1.00529	1.00277	1.00375		70.1	1.00353	0.000435153	1.00552	1.00535	1.00402	1.00345	1.0014	1.00233	1.00156	1.00063	1.00044	1.00465	1.00493	1.00584	1.00371	1.00268	1.0027	1.00022	1.00709	1.00468	1.00672	1.00523	1.00562	0.998097	1.00167	1.00456	1.00454	1.00408		70.1	1.00387	0.000768871	1.0063	1.00145	1.004	1.0039	1.00371		70.1	1.00227	0.00111724
71.6	1.00297	0.000900542	1.00089	1.00497	1.00217	1.00384		71.6	1.00234	0.000361883	1.00415	1.00349	1.00301	1.00241	1.00065	1.0009	0.99948	0.99997	1.00011	1.00331	1.00353	1.00311	1.00311	1.00157	1.001	0.998924	1.00584	1.00317	1.00478	1.00434	1.00409	0.999953	1.00064	1.00292	1.00429	1.00221		71.6	1.00229	0.000666019	1.0043	1.00014	1.00195	1.00258	1.00246		71.6	1.00092	0.000907532
73.1	1.00261	0.000908286	1.00057	1.0048	1.00184	1.00321		73.1	1.0016	0.000366801	1.00347	1.00207	1.00305	1.00253	0.999474	1.00037	0.999199	0.999657	1.00039	1.00225	1.00259	1.00324	1.00206	1.00007	1.0007	0.998651	1.00472	1.00367	1.00377	1.00345	1.00307	0.9976	0.999598	1.00139	1.00332	1.00113		73.1	1.00132	0.000615241	1.00312	0.999364	1.0008	1.00164	1.00168		73.1	0.999505	0.000961309
74.6	1.00209	0.000981652	1.00014	1.00461	1.00102	1.0026		74.6	1.0011	0.000286381	1.00192	1.0016	1.00156	1.00129	0.999193	1.00019	0.999646	0.999329	0.99997	1.00181	1.00247	1.00182	1.00179	0.999432	0.999637	0.997933	1.00349	1.00175	1.0034	1.00262	1.00299	1.00032	0.999389	1.00115	1.00243	1.00155		74.6	1.0003	0.00070304	1.00215	0.997788	1.00048	1.00058	1.0005		74.6	0.99851	0.000951031
76.1	1.0013	0.000979078	0.998878	1.00337	1.00067	1.00229		76.1	1.00056	0.000297555	1.00167	1.00087	1.00085	1.00098	0.998718	0.999407	0.998444	0.99918	1.0003	1.00172	1.00075	1.00128	1.0006	0.998819	0.999656	0.997118	1.00323	1.00167	1.00232	1.0022	1.00227	1.00224	0.998156	1.0002	1.00171	1.00022		76.1	0.999323	0.000673201	1.00127	0.997145	0.998834	0.999563	0.9998		76.1	0.997503	0.00095539
77.6	1.00139	0.0010249	0.999	1.00286	1.00039	1.00332		77.6	1.00018	0.000271321	1.00087	0.99977	1.0007	1.00012	0.998028	0.999669	0.999383	0.999785	0.999973	1.00144	1.00084	1.00082	0.999888	0.998864	0.99926	0.996867	1.00222	1.00109	1.00148	1.00186	1.00232	1.00163	0.997687	0.999265	1.00134	0.999452		77.6	0.998575	0.00070022	1.00044	0.996152	0.998514	0.998528	0.99924		77.6	0.996734	0.00105367
79.1	1.00105	0.00103309	0.99871	1.00261	0.999932	1.00296		79.1	0.999903	0.000274754	1.00009	1.00023	1.00041	0.999943	0.997873	0.999268	0.999276	0.999257	1.00032	1.00055	1.0002	1.00029	0.999038	0.999108	0.999105	0.997203	1.00094	1.00014	1.00068	1.0014	1.00243	1.00369	0.997421	0.998959	1.00067	0.998981		79.1	0.997903	0.000684434	0.999816	0.99578	0.997144	0.998111	0.998664		79.1	0.99619	0.0011579
80.6	1.0005	0.00102228	0.997905	1.00243	0.99986	1.00179		80.6	0.999527	0.000266957	0.999927	0.999651	0.999866	0.999174	0.997629	0.999767	0.998933	0.999123	0.999804	0.999756	0.999613	1.00006	0.999989	0.998539	0.998588	0.99584	1.0012	1.00044	1.00076	1.00142	1.00189	1.0008	0.996791	0.998871	1.00058	0.998705		80.6	0.997402	0.000669124	0.998969	0.995217	0.996683	0.997674	0.998467		80.6	0.995143	0.000968784
82.1	1.0006	0.00112082	0.998021	1.0024	0.99944	1.00256		82.1	0.999405	0.000278732	0.999691	0.999241	0.99986	1.00002	0.997559	0.9988	0.999074	0.999168	0.99989	0.999902	0.998897	0.999149	0.999121	0.997578	0.998393	0.997534	1.0009	0.999866	1.00132	1.00082	1.0012	1.00316	0.996676	0.997688	1.00028	0.998726		82.1	0.997257	0.000513701	0.998486	0.995545	0.99683	0.997366	0.998058		82.1	0.995099	0.00111966
83.6	0.999961	0.00117767	0.996833	1.00201	0.99948	1.00152		83.6	0.998887	0.000251455	0.998977	0.999551	0.999207	0.9991	0.997271	0.998377	0.998861	0.999502	0.998878	0.99996	0.998698	0.999474	0.998187	0.997428	0.998121	0.996192	1.00057	0.999321	1.00078	1.00099	1.00033	0.999681	0.996284	0.997215	1.00002	0.998077		83.6	0.996841	0.000630442	0.998234	0.994752	0.996183	0.997136	0.997902		83.6	0.994645	0.00118924
85.1	0.999916	0.000961115	0.997483	1.00166	0.999289	1.00123		85.1	0.999118	0.000389559	0.999117	0.998837	0.999424	0.998982	0.997122	0.99844	0.998858	0.998097	1.00004	1.0003	0.999149	0.999157	0.998258	0.997412	0.997264	0.996323	1.00041	1.0001	1.00115	0.999952	1.00097	1.00614	0.996017	0.997762	1.00028	0.997487		85.1	0.99657	0.000841399	0.999155	0.99402	0.996035	0.996287	0.997352		85.1	0.993959	0.00119628
86.6	1.00009	0.00112062	0.997421	1.00186	0.999054	1.00203		86.6	0.998858	0.000313123	0.998615	0.998645	0.999228	0.999506	0.997297	0.998666	0.998431	0.999458	0.999859	0.999755	0.999074	0.999027	0.997847	0.99653	0.998099	0.996106	1.00025	0.999463	1.0003	1.00022	1.00015	1.0037	0.995939	0.997347	0.999122	0.997684		86.6	0.996275	0.000653727	0.997935	0.994039	0.995816	0.99664	0.996943		86.6	0.994146	0.00116113
88.1	0.99991	0.00106895	0.997089	1.00196	0.999506	1.00108		88.1	0.998576	0.000249329	0.99848	0.998626	0.999028	0.998914	0.99833	0.998854	0.998364	0.999097	0.999838	0.998399	0.999116	0.998363	0.997677	0.996734	0.998378	0.996159	1.00024	0.999018	1.0005	0.999908	1.00081	0.999686	0.996124	0.996456	0.998818	0.997048		88.1	0.996021	0.000731344	0.997905	0.993681	0.995677	0.995638	0.997207		88.1	0.9935	0.00114115
89.6	0.99958	0.00121479	0.996307	1.00192	0.99931	1.00078		89.6	0.998484	0.000239374	0.999505	0.999009	0.999071	0.998817	0.99727	0.999756	0.998067	0.999403	0.999321	0.998369	0.998655	0.998569	0.997569	0.996621	0.998567	0.996248	1.00001	0.998649	0.999945	0.999233	0.999688	0.999396	0.99516	0.997308	0.999026	0.997368		89.6	0.995473	0.000838394	0.997718	0.992999	0.994281	0.995702	0.996665		89.6	0.993357	0.00110251
91.1	0.999202	0.00100739	0.996495	1.00076	0.998839	1.00072		91.1	0.998455	0.000274011	0.998296	0.998476	0.998697	0.999634	0.997884	0.99899	0.99803	0.99909	0.999317	0.998185	0.998593	0.998294	0.998651	0.996688	0.997681	0.996511	0.999801	0.998804	0.999169	0.999652	1.00038	1.00126	0.994705	0.995906	0.999496	0.997641		91.1	0.995514	0.00079983	0.997678	0.992848	0.995028	0.995631	0.996383		91.1	0.993306	0.00116611
92.6	0.999021	0.000879376	0.996612	1.0004	0.998812	1.00026		92.6	0.998523	0.000232188	0.99821	0.998256	0.998685	0.999423	0.998368	0.999373	0.998457	0.999021	1.00029	0.998091	0.998685	0.998239	0.997958	0.997287	0.998086	0.996549	0.999963	0.998811	0.999609	0.999291	0.999921	1.00056	0.995458	0.996578	0.998578	0.997839		92.6	0.99562	0.000866053	0.998154	0.993127	0.994598	0.995461	0.996758		92.6	0.993279	0.00109336
94.1	0.999006	0.00103259	0.996156	1.00092	0.998935	1.00002		94.1	0.99862	0.000350053	0.998092	0.998193	0.998635	0.998808	0.99841	0.999548	0.997661	0.999137	0.9995	0.998497	0.999143	0.998315	0.998948	0.997033	0.997671	0.996503	0.999406	0.998549	0.99939	1.00006	0.999924	1.00532	0.995322	0.996266	0.998404	0.997385		94.1	0.995354	0.000794405	0.997767	0.99323	0.994159	0.995333	0.996282		94.1	0.993193	0.00108329
95.6	0.99906	0.00102047	0.996453	1.00115	0.998546	1.00009		95.6	0.998662	0.000372475	0.997794	0.997984	0.998502	0.999199	0.998337	0.99937	0.998758	0.998904	0.999542	0.997964	0.999292	0.997955	0.998529	0.99758	0.998156	0.996547	0.999841	0.998441	0.999391	0.998824	1.00005	1.00632	0.995415	0.996349	0.998695	0.997476		95.6	0.995041	0.000779534	0.99715	0.992608	0.99422	0.995135	0.996093		95.6	0.993109	0.0011761
97.1	0.998925	0.00109478	0.995704	1.00059	0.999606	0.999799		97.1	0.998553	0.000301555	0.998104	0.998167	0.998277	0.999013	0.998404	0.99945	0.998809	0.998629	0.999225	0.99848	0.998235	0.997391	0.998468	0.997393	0.998261	0.996315	0.999725	0.998613	0.999536	0.999609	0.999513	1.0042	0.995644	0.99675	0.998705	0.997458		97.1	0.994989	0.000680195	0.997	0.993036	0.994231	0.994802	0.995876		97.1	0.993018	0.0011404
98.6	0.99882	0.0010574	0.995919	1.00072	0.998653	0.99999		98.6	0.998455	0.000302643	0.998081	0.997843	0.998807	0.998647	0.998435	0.999184	0.99901	0.998993	1.00009	0.997866	0.998131	0.99737	0.9977	0.997332	0.998353	0.995801	0.999899	0.998288	0.999217	0.99957	0.999673	1.00324	0.995264	0.996542	0.999317	0.997172		98.6	0.99505	0.00066672	0.996472	0.992785	0.994372	0.995569	0.996055		98.6	0.992845	0.00118635
100.1	0.999099	0.00112001	0.996232	1.0009	0.998404	1.00087		100.1	0.998473	0.000279788	0.998522	0.998182	0.998589	0.999188	0.998115	0.999244	0.998919	0.998936	0.999482	0.99816	0.998303	0.996802	0.998689	0.996803	0.998034	0.997465	0.999379	0.998414	1.00023	0.999241	0.999549	1.0028	0.99551	0.995822	0.998408	0.997502		100.1	0.994968	0.000830102	0.997003	0.992302	0.994102	0.995137	0.996293		100.1	0.992857	0.00114598
101.6	0.999424	0.00113212	0.996389	1.00148	0.999058	1.00078		101.6	0.998364	0.000295562	0.997885	0.997065	0.997805	0.999184	0.998222	0.999193	0.999111	0.999041	0.999608	0.998042	0.998479	0.99738	0.998438	0.996807	0.99867	0.996	0.999637	0.998876	0.999603	0.999217	0.999341	1.00263	0.995305	0.995802	0.99906	0.997066		101.6	0.995127	0.000786878	0.996844	0.992591	0.994178	0.995492	0.996529		101.6	0.992861	0.00122964
103.1	0.998736	0.00128281	0.995237	1.00017	0.998481	1.00106		103.1	0.998506	0.00035641	0.997866	0.998194	0.998713	0.998796	0.998194	0.999395	0.998797	0.999425	0.999699	0.998313	0.997212	0.997894	0.997952	0.997499	0.997721	0.997674	0.999747	0.998668	0.998336	0.999	0.999412	1.00564	0.995417	0.995424	0.998807	0.997371		103.1	0.994896	0.000740571	0.99621	0.992405	0.99411	0.995384	0.996372		103.1	0.993026	0.00129504
104.6	0.998915	0.00113994	0.995638	0.999939	0.999244	1.00084		104.6	0.998383	0.000237255	0.997923	0.997004	0.998686	0.997905	0.998254	0.999374	0.998835	0.999515	0.998977	0.998455	0.997508	0.997099	0.998699	0.997429	0.998318	0.99789	0.999829	0.998599	0.999198	0.998424	0.999033	1.00201	0.996258	0.996125	0.999214	0.997395		104.6	0.994964	0.00091208	0.997157	0.991984	0.993931	0.995536	0.996211		104.6	0.992863	0.00130813
106.1	0.998594	0.00112639	0.995519	1.00059	0.998358	0.999911		106.1	0.998335	0.000219227	0.998231	0.997534	0.998656	0.998335	0.998165	0.999952	0.998275	0.999662	0.999487	0.997931	0.998848	0.997645	0.999276	0.997124	0.997937	0.997829	0.999521	0.998012	0.998847	0.998735	0.999185	0.999771	0.995387	0.996017	0.999233	0.997113		106.1	0.994768	0.0008597	0.996518	0.992132	0.993508	0.995174	0.996506		106.1	0.992835	0.00127431
107.6	0.998748	0.000954423	0.995957	1.00016	0.99912	0.999756		107.6	0.99833	0.000286933	0.997464	0.997618	0.998433	0.998764	0.998097	0.999559	0.999155	0.999091	0.999891	0.997495	0.997207	0.997171	0.997873	0.997731	0.998034	0.996558	0.999422	0.997879	0.999205	0.998886	0.999023	1.00347	0.995937	0.996584	0.998846	0.997177		107.6	0.994744	0.000853948	0.996564	0.991956	0.993764	0.995153	0.996285		107.6	0.993107	0.00129109
109.1	0.999149	0.00115847	0.99581	1.00058	0.999368	1.00084		109.1	0.998537	0.00027795	0.998002	0.997673	0.998879	0.998943	0.997927	0.999691	0.999707	0.999391	1.00047	0.997715	0.998225	0.998601	0.997987	0.996437	0.998055	0.998236	0.99887	0.9971	0.999265	0.999168	0.998982	1.00292	0.995638	0.99651	0.999208	0.998345		109.1	0.994853	0.000812253	0.99656	0.992251	0.993846	0.99522	0.996391		109.1	0.993226	0.00133724
110.6	0.99876	0.00114189	0.995438	1.00065	0.999388	0.999566		110.6	0.998235	0.000214691	0.997772	0.99744	0.998612	0.998237	0.998125	0.999405	0.999523	0.999081	1.00041	0.998514	0.998308	0.997514	0.998153	0.997485	0.99835	0.996715	0.998644	0.998641	0.999762	0.998409	0.998929	0.998292	0.996004	0.995482	0.998935	0.997372		110.6	0.995189	0.000825524	0.996642	0.992939	0.993476	0.996009	0.996877		110.6	0.993276	0.00125101
112.1	0.998772	0.00105087	0.995688	1.00037	0.99931	0.999723		112.1	0.998441	0.000260828	0.998727	0.99797	0.999298	0.998721	0.998339	1.00019	0.998491	0.999358	1.00009	0.997359	0.997845	0.997636	0.998117	0.996604	0.998685	0.997512	0.998765	0.997052	0.999446	0.998391	0.99883	1.0024	0.996035	0.996238	0.999044	0.99833		112.1	0.994999	0.000784696	0.996392	0.992926	0.993363	0.995558	0.996757		112.1	0.992869	0.00136788
113.6	0.998882	0.00132303	0.995042	1.00111	0.999654	0.999726		113.6	0.998484	0.00023745	0.998513	0.998105	0.998318	0.998562	0.99813	1.00003	0.999933	0.99984	1.00167	0.998425	0.997927	0.997174	0.998321	0.998181	0.998043	0.997677	0.998536	0.997965	1.00032	0.998489	0.998819	0.99884	0.996106	0.99606	0.999136	0.997461		113.6	0.995256	0.000759998	0.996566	0.992762	0.994235	0.99609	0.996626		113.6	0.993422	0.000975231
115.1	0.999041	0.00121449	0.995499	1.00089	0.999499	1.00028		115.1	0.99841	0.000239932	0.997917	0.998273	0.999137	0.998927	0.998371	0.999249	0.999737	0.998816	1.00089	0.997692	0.997385	0.998053	0.997718	0.998198	0.999234	0.99603	0.998832	0.997051	0.999535	0.999379	0.998649	1.00029	0.995879	0.996286	0.998889	0.998237		115.1	0.995057	0.000971534	0.996488	0.991531	0.9944	0.996126	0.996738		115.1	0.993428	0.0010538
116.6	0.999114	0.00118833	0.995633	1.00088	0.999626	1.00032		116.6	0.99848	0.000222038	0.99786	0.997655	0.999279	0.998654	0.998438	0.99875	1.00058	0.999909	0.99986	0.997725	0.998143	0.997651	0.999015	0.997282	0.999197	0.997419	0.999327	0.998279	0.99903	0.998697	0.998957	0.999257	0.995988	0.995698	0.999585	0.998244		116.6	0.995005	0.000902991	0.996716	0.992298	0.99355	0.995546	0.996913		116.6	0.993589	0.00108376
118.1	0.998706	0.00129858	0.995103	1.00126	0.999545	0.99892		118.1	0.998399	0.000241849	0.997592	0.997396	0.999241	0.999507	0.998071	0.999811	0.999272	0.999381	1.00144	0.99766	0.997516	0.997436	0.998751	0.99694	0.998636	0.997003	0.998671	0.998544	0.99929	0.999182	0.998918	0.999489	0.99613	0.995838	0.998607	0.998061		118.1	0.995325	0.000929776	0.996731	0.992334	0.9943	0.995654	0.997606		118.1	0.993361	0.00110924
119.6	0.998627	0.00142383	0.994448	1.0008	0.999377	0.999885		119.6	0.998423	0.000247285	0.997739	0.99759	0.999555	0.999541	0.997894	0.99955	1.00003	0.999658	1.00094	0.997685	0.997557	0.998269	0.998702	0.996638	0.998629	0.997295	0.998579	0.997743	0.998982	0.999075	0.998657	0.99917	0.995792	0.995791	0.999932	0.998		119.6	0.995511	0.00104329	0.996604	0.991966	0.994459	0.996648	0.99788		119.6	0.993321	0.00125213
121.1	0.998712	0.00116181	0.995445	1.00092	0.999433	0.999048		121.1	0.998498	0.000206848	0.998023	0.998211	0.999068	0.999285	0.99809	0.999655	0.999449	0.999747	1.00069	0.997395	0.998267	0.997502	0.998312	0.997277	0.998555	0.996919	0.998426	0.998531	0.999597	0.99924	0.998166	0.998787	0.996604	0.996426	0.999652	0.999062		121.1	0.995108	0.000831022	0.996623	0.992555	0.993938	0.995443	0.996983		121.1	0.993443	0.00132083
122.6	0.998831	0.00130963	0.994962	1.00068	0.999567	1.00011		122.6	0.998371	0.000286164	0.997589	0.997397	0.998902	0.999204	0.998941	0.999609	1.00027	0.999595	1.00166	0.997611	0.997852	0.99747	0.999162	0.997722	0.997981	0.997534	0.998861	0.998819	0.999378	0.998667	0.998474	0.99447	0.996214	0.996476	1.00027	0.997518		122.6	0.995107	0.000827616	0.99638	0.992508	0.993814	0.996079	0.996752		122.6	0.993749	0.00122013
[truncated: 4 more columns]

## Sheet: SFig. 2j
Time Delay Between Two Stimulations=52 s (Relative Light Intensity=2.5)								Time Delay Between Two Stimulations=52 s (Relative Light Intensity=5)								Time Delay Between Two Stimulations=52 s (Relative Light Intensity=7.5)																														Time Delay Between Two Stimulations=52 s (Relative Light Intensity=10)
Time (s)	Mean FRET Ratio	S.E.M.	Well-1	Well-2	Well-3	Well-4		Time (s)	Mean FRET Ratio	S.E.M.	Well-1	Well-2	Well-3	Well-4		Time (s)	Mean FRET Ratio	S.E.M.	Well-1	Well-2	Well-3	Well-4	Well-5	Well-6	Well-7	Well-8	Well-9	Well-10	Well-11	Well-12	Well-13	Well-14	Well-15	Well-16	Well-17	Well-18	Well-19	Well-20	Well-21	Well-22	Well-23	Well-24	Well-25	Well-26		Time (s)	Mean FRET Ratio	S.E.M.	Well-1
-13.5	1.00014	0.000398538	0.999573	1.00125	0.999541	1.00018		-13.5	1.00012	0.000243102	1.0004	0.999749	0.999674	1.00066		-13.5	1.00014	0.000177142	0.999583	1.00087	0.99925	1.00012	0.998829	1.00058	1.00135	1.00089	1.00106	0.998682	0.99916	0.999789	0.999565	0.999899	1.00044	1.0013	0.999198	0.999971	1.00028	1.00017	1.00275	0.999855	1.00083	0.999877	0.999722	0.999527		-13.5	0.999374	0.000248104	0.998915
-12	1.00027	0.000347876	1.00008	1.00129	0.999706	1.00001		-12	1.00005	9.98992e-05	1.00031	1.00009	0.99984	0.999973		-12	0.999932	0.00013632	1.00029	0.999988	0.999491	0.998984	0.999921	1.00023	1.00009	1.00077	1.00031	0.999853	1.00044	0.99883	0.999551	0.999747	1.00013	0.999919	0.999599	0.999372	0.999459	1.00003	1.00262	0.999537	0.999586	0.999708	0.999841	0.999925		-12	1.00004	0.000163073	0.999824
-10.5	0.999986	0.00014532	0.999959	1.0004	0.999728	0.99986		-10.5	1.00019	0.00017179	1.00065	1.00018	0.999823	1.00012		-10.5	0.999982	0.000125631	0.999881	0.999533	0.999928	1.00012	1.00037	1.00023	1.00034	1.00008	0.999593	0.999912	0.999638	1.00042	0.999459	0.999283	0.999735	0.999321	0.999266	1.00006	0.999734	0.999535	1.00253	1.00053	1.00009	0.999501	1.00033	1.00012		-10.5	0.999967	0.000114556	1.00011
-9	1.00022	7.22617e-05	1.00032	1.00036	1.00006	1.00013		-9	1.00018	0.000212956	1.00077	0.999903	1.00021	0.999837		-9	0.999896	7.13361e-05	1.00019	0.999431	1.00006	1.00031	1	0.999304	0.999361	1.00016	1.0002	1.0002	0.999516	0.999767	0.999834	1.00054	1.00003	1.00058	0.999381	0.999849	0.999985	1.00009	0.999283	0.999787	0.999955	0.999576	1.00005	0.999845		-9	0.999986	0.000134077	1.00013
-7.5	0.999981	0.000230539	0.999322	1.0004	1.0001	1.0001		-7.5	0.999891	0.000216976	0.999261	0.999955	1.00012	1.00022		-7.5	0.999884	9.59012e-05	0.999503	0.999893	1.00012	1.00047	0.999572	1.00038	1.00016	1.00054	0.999579	1.00019	0.998742	0.999801	0.999887	0.999532	1	0.999419	0.999306	1.0005	0.999409	1.00016	1.00044	0.99922	0.999432	1.00026	1.00067	0.999801		-7.5	0.999921	9.86212e-05	0.999896
-6	0.999847	0.000262292	1.00021	0.999105	1.00023	0.999849		-6	0.999961	0.000233624	1.0002	1.00015	1.00023	0.999262		-6	1.0001	7.12957e-05	1.00061	0.999897	1.00024	1.00027	0.999839	0.999678	1.00035	0.999954	0.999568	0.999793	0.999856	0.999995	1.00043	1.0008	0.999545	1.00034	0.999965	1.00068	0.999968	1.00003	1.0006	0.99985	1.00012	1.00059	0.999609	0.999907		-6	1.00019	7.63668e-05	1.00024
-4.5	0.999637	0.000184702	0.999645	0.999357	1.00016	0.99939		-4.5	1.00004	0.000104886	0.999776	0.999989	1.00027	1.00012		-4.5	0.999967	8.60548e-05	0.999704	1.00025	1.00031	0.999907	1.00022	0.999518	0.999904	0.999054	1.00006	1.00028	1.00076	1.00018	0.999748	0.999884	1	0.999706	1.00069	0.999706	1.00048	0.999872	0.999656	1.00001	0.999428	1.00076	0.999164	0.999888		-4.5	0.999885	0.000156186	0.999848
-3	0.99995	0.000207759	1.00011	0.999365	1.00034	0.999994		-3	0.999559	0.000203285	0.999162	0.999328	1.00008	0.999663		-3	1.00003	0.000111355	1.00009	0.99959	1.00055	0.999459	1.00029	1.00001	0.999664	0.999238	1.0002	0.999945	1.00048	1.00002	0.999762	1.0005	1.00021	0.998965	1.00032	1.00001	1.00016	1.00017	0.999006	1.00186	0.999837	0.999836	1.00018	1.00036		-3	1.00033	9.55305e-05	1.00028
-1.5	0.999918	0.000238773	0.999934	0.999264	1.0004	1.00008		-1.5	1.0001	9.78758e-05	1.00013	1.00003	0.99989	1.00035		-1.5	1	0.00016843	0.999698	1.00058	0.999892	1.00011	1.00041	0.999586	0.999173	0.999635	1.00015	1.00059	1.00103	1.00049	1.00087	0.999878	0.999237	1.00054	1.00107	1.00016	1.00036	1.00024	0.996845	0.998602	1.00034	1.00004	1.0003	1.00023		-1.5	1.00008	8.18094e-05	0.999965
0	1.00005	0.000360365	1.00086	0.999218	0.999743	1.0004		0	0.999902	0.000271763	0.999329	1.00064	0.999858	0.999784		0	1.00008	0.000175751	1.00045	0.99997	1.00016	1.00024	1.00055	1.00049	0.999598	0.999682	0.999281	1.00055	1.00037	1.00071	1.00089	0.999939	1.00067	0.999912	1.00121	0.999696	1.00017	0.999687	0.996277	1.00074	1.00038	0.999844	1.00014	1.0004		0	1.00022	0.000228734	1.00079
2.8	1.00436	0.000922903	1.00642	1.00197	1.00419	1.00485		2.8	1.00847	0.000585592	1.00973	1.0092	1.00748	1.00746		2.8	1.01237	0.000564882	1.01335	1.01537	1.01588	1.0143	1.01491	1.01202	1.01026	1.00978	1.01119	1.01276	1.01479	1.01357	1.01524	1.01538	1.01372	1.01523	1.01176	1.0115	1.01278	1.01259	1.01065	1.00231	1.01264	1.01119	1.00859	1.00984		2.8	1.01229	0.000811165	1.01412
4.3	1.0086	0.00156449	1.01199	1.00442	1.00888	1.00913		4.3	1.01558	0.000927495	1.01704	1.01724	1.01347	1.01458		4.3	1.02231	0.000901486	1.02425	1.0259	1.02612	1.02395	1.02394	1.02236	1.01853	1.01702	1.02025	1.0257	1.02718	1.02511	1.02882	1.02595	1.02428	1.0239	1.02261	1.02374	1.02364	1.02249	1.02047	1.0058	1.02346	1.02039	1.01638	1.01784		4.3	1.02159	0.000930022	1.02339
5.8	1.01346	0.00239873	1.01877	1.00711	1.01406	1.01389		5.8	1.02294	0.00109908	1.02589	1.0233	1.02159	1.02098		5.8	1.03201	0.0013969	1.0367	1.03779	1.03639	1.03403	1.03299	1.02944	1.02465	1.02334	1.02407	1.03866	1.03934	1.0376	1.0397	1.03741	1.03395	1.03377	1.03492	1.03552	1.03589	1.03406	1.03139	1.00666	1.0327	1.02948	1.02594	1.0258		5.8	1.03049	0.00113005	1.03304
7.3	1.01425	0.00229061	1.01847	1.00774	1.0157	1.01508		7.3	1.0249	0.000917069	1.02732	1.02519	1.024	1.02308		7.3	1.03322	0.00163065	1.03939	1.03897	1.03713	1.03438	1.03117	1.02826	1.02299	1.02161	1.02155	1.0418	1.04297	1.04016	1.04223	1.03841	1.03448	1.03242	1.03832	1.03937	1.03892	1.03625	1.03485	1.00594	1.03499	1.03039	1.02857	1.02833		7.3	1.03332	0.00101315	1.03545
8.8	1.01278	0.00231741	1.01771	1.0066	1.01418	1.01263		8.8	1.02269	0.00101914	1.02545	1.02285	1.02171	1.02073		8.8	1.02895	0.0015452	1.03462	1.03369	1.03181	1.02922	1.02585	1.0242	1.01799	1.01651	1.01723	1.03865	1.0384	1.03602	1.03593	1.03352	1.02935	1.02642	1.03505	1.03478	1.03409	1.03206	1.0301	1.00456	1.03244	1.02858	1.02586	1.02582		8.8	1.03101	0.000751106	1.03238
10.3	1.01052	0.00210639	1.01501	1.00485	1.0115	1.01072		10.3	1.01964	0.00066945	1.02146	1.01982	1.01869	1.01858		10.3	1.02382	0.00126186	1.02891	1.02724	1.02518	1.02311	1.02101	1.01864	1.01485	1.01438	1.01351	1.03227	1.03266	1.02921	1.02955	1.02699	1.02352	1.0216	1.02916	1.0297	1.02806	1.02662	1.02336	1.00493	1.02657	1.02374	1.02237	1.0223		10.3	1.02696	0.000673162	1.02811
11.8	1.00879	0.00183229	1.01234	1.00367	1.00987	1.00928		11.8	1.01624	0.000531391	1.01743	1.01618	1.01648	1.01486		11.8	1.01921	0.00107617	1.02249	1.02316	1.0208	1.01975	1.01706	1.01493	1.01165	1.01127	1.01082	1.0264	1.02517	1.02349	1.02416	1.02118	1.01855	1.01758	1.0226	1.02463	1.0227	1.02191	1.01896	1.00177	1.02194	1.01955	1.01861	1.01833		11.8	1.0225	0.000193897	1.02293
13.3	1.00727	0.00176473	1.01071	1.00235	1.00834	1.0077		13.3	1.01352	0.000514295	1.01484	1.01347	1.01344	1.01233		13.3	1.01597	0.000890495	1.01957	1.01919	1.01795	1.01682	1.01416	1.01277	1.00925	1.00928	1.00892	1.02112	1.02088	1.01892	1.01956	1.01795	1.01508	1.01394	1.01886	1.0205	1.01852	1.01896	1.01633	1.00166	1.01785	1.01601	1.01581	1.01525		13.3	1.01844	0.000327035	1.01809
14.8	1.00676	0.00157027	1.00999	1.00246	1.00755	1.00703		14.8	1.01187	0.000542514	1.01253	1.01275	1.01183	1.01035		14.8	1.01348	0.000752289	1.01746	1.01581	1.01452	1.01411	1.01191	1.01058	1.00834	1.00813	1.00779	1.01818	1.01778	1.01599	1.0166	1.01519	1.01295	1.01117	1.01608	1.01733	1.01596	1.0158	1.0121	1.00159	1.0155	1.01326	1.01369	1.0125		14.8	1.01588	0.000340315	1.01635
16.3	1.00557	0.00143154	1.00833	1.00157	1.0065	1.0059		16.3	1.01034	0.000525541	1.01153	1.01049	1.01037	1.00897		16.3	1.01144	0.000711484	1.0146	1.01398	1.01231	1.01127	1.00963	1.00862	1.00673	1.00618	1.00615	1.01573	1.01627	1.01354	1.01386	1.01324	1.01179	1.00821	1.01445	1.01491	1.01391	1.01352	1.01027	1.00051	1.01285	1.01191	1.01255	1.01037		16.3	1.01353	0.000183128	1.0139
17.8	1.00488	0.00155228	1.00779	1.00049	1.00577	1.00549		17.8	1.00908	0.000200277	1.00957	1.00923	1.00869	1.00882		17.8	1.00932	0.000577062	1.01249	1.01156	1.00995	1.00908	1.00741	1.007	1.0048	1.00416	1.00462	1.01291	1.01287	1.01128	1.01127	1.00963	1.00976	1.00741	1.01246	1.01217	1.01139	1.01141	1.00962	1.00196	1.01067	1.00797	1.00998	1.00852		17.8	1.01129	0.00032484	1.01091
19.3	1.00362	0.00142885	1.00612	0.999548	1.00487	1.00393		19.3	1.00758	0.000160978	1.00783	1.00711	1.00775	1.0076		19.3	1.0074	0.000529048	1.01003	1.00915	1.00763	1.00644	1.00532	1.00502	1.00222	1.00335	1.00278	1.01119	1.01156	1.00901	1.00831	1.00839	1.00736	1.0045	1.01059	1.01086	1.00933	1.00966	1.00657	1.00322	1.00843	1.00637	1.00809	1.00693		19.3	1.00898	0.000368683	1.00879
20.8	1.00307	0.0012496	1.00483	0.99936	1.00398	1.00409		20.8	1.006	0.000172011	1.0055	1.00629	1.00611	1.00612		20.8	1.00568	0.000452279	1.00808	1.00738	1.00507	1.00528	1.00383	1.0031	1.00132	1.00198	1.00197	1.00848	1.00938	1.0072	1.00651	1.00498	1.00529	1.00351	1.00866	1.0087	1.00703	1.0076	1.00486	1.00289	1.00667	1.00471	1.00753	1.00561		20.8	1.00687	0.000132	1.00676
22.3	1.00281	0.00143781	1.00504	0.998588	1.0038	1.00381		22.3	1.00464	0.000342289	1.00377	1.00443	1.0052	1.00518		22.3	1.00395	0.000422098	1.00623	1.00468	1.00391	1.0032	1.00184	1.00167	1.00008	1.00084	1.00059	1.0064	1.00686	1.00634	1.005	1.00415	1.00354	1.00154	1.00687	1.00751	1.00507	1.00536	1.00294	1.00147	1.00477	1.00238	1.00531	1.0041		22.3	1.00532	0.000498036	1.00603
23.8	1.00185	0.00134945	1.00376	0.997867	1.00319	1.00258		23.8	1.00342	0.000358525	1.00249	1.00329	1.00419	1.00369		23.8	1.00257	0.00039425	1.00451	1.0035	1.00207	1.00196	1.00076	0.999954	0.999428	0.999968	1.00004	1.00484	1.00485	1.00367	1.00362	1.00233	1.00199	0.99973	1.00559	1.00559	1.00451	1.00388	1.00153	1.00008	1.00362	1.00091	1.00515	1.00269		23.8	1.00344	0.000508639	1.00358
25.3	1.00122	0.0013515	1.00327	0.997241	1.00215	1.00223		25.3	1.0026	0.000599833	1.0013	1.00225	1.00418	1.00267		25.3	1.00128	0.000368662	1.00314	1.00233	1.00102	0.999791	0.999488	0.999663	0.998279	0.999349	0.998406	1.00337	1.00288	1.00235	1.00189	1.00106	1.00038	0.998894	1.00397	1.00442	1.00249	1.00289	0.998986	1.00206	1.00187	0.999399	1.00417	1.00068		25.3	1.00201	0.000576632	1.0023
26.8	1.00107	0.00125585	1.00265	0.997358	1.00168	1.00258		26.8	1.00186	0.000580084	1.00102	1.00128	1.00357	1.00155		26.8	1.00057	0.000339715	1.00186	1.00121	1.00038	0.999826	0.998632	0.99879	0.997667	0.998664	0.998956	1.00263	1.00207	1.00112	1.00031	0.999968	0.99946	0.998571	1.00371	1.00283	1.00196	1.00212	0.99835	1.00328	1.00073	0.999194	1.00267	0.999951		26.8	1.00075	0.000579879	1.00013
28.3	1.00037	0.00118166	1.00197	0.996858	1.00149	1.00115		28.3	1.00134	0.000617111	1.00036	1.00065	1.0031	1.00126		28.3	0.999672	0.000324657	1.00102	0.999827	0.999416	0.999278	0.998381	0.998212	0.997707	0.998422	0.998548	1.00165	1.00031	1.00033	0.999402	0.998428	0.998435	0.997926	1.00312	1.00206	0.99999	1.00083	0.997571	1.00285	0.999416	0.997587	1.00213	0.998639		28.3	0.99969	0.000711701	0.999996
29.8	0.999929	0.00133717	1.00143	0.995927	1.00137	1.00099		29.8	1.00055	0.000773319	0.99897	1.00006	1.00266	1.0005		29.8	0.998989	0.000327908	1.00047	0.99883	0.998789	0.998987	0.997671	0.997622	0.997551	0.998077	0.997276	1.00069	0.999409	1.00063	0.998701	0.997907	0.997931	0.997275	1.00176	1.0006	0.999518	1.00045	0.996701	1.00294	0.998486	0.996387	1.00127	0.9978		29.8	0.99852	0.000576136	0.99876
31.3	0.999989	0.00126841	1.0018	0.996231	1.00104	1.00089		31.3	1	0.0006034	0.998628	0.999367	1.0012	1.00081		31.3	0.99866	0.000337556	1.00021	0.999533	0.998013	0.998608	0.997452	0.997566	0.997568	0.99794	0.998192	0.999514	0.998463	0.999009	0.997715	0.998323	0.997862	0.996918	1.0016	1.00068	0.999334	0.99905	0.996084	1.00363	0.998262	0.995751	1.00079	0.997088		31.3	0.998028	0.000701172	0.998311
32.8	0.999461	0.00121957	1.00122	0.99585	1.00035	1.00042		32.8	0.999505	0.000628577	0.998098	0.998818	1.00077	1.00033		32.8	0.998288	0.000325107	0.999159	0.998071	0.997485	0.997363	0.997111	0.997477	0.997349	0.997687	0.998152	0.999681	0.999297	0.998174	0.998237	0.997674	0.99744	0.996783	1.00161	0.999503	0.99896	0.999475	0.995852	1.00302	0.997229	0.995569	1.00022	0.996918		32.8	0.997404	0.000683788	0.996534
34.3	0.999109	0.00139116	1.00084	0.994952	1.00024	1.0004		34.3	0.998791	0.000922078	0.99681	0.998325	1.00125	0.998777		34.3	0.99803	0.000428219	0.998948	0.997861	0.99758	0.997326	0.99676	0.996981	0.997413	0.996583	0.997971	0.99825	0.998229	0.999296	0.99784	0.997374	0.997115	0.995761	1.00133	0.999301	0.998983	0.999162	0.994685	1.00594	0.996628	0.994957	0.999714	0.996783		34.3	0.996835	0.000537875	0.996682
35.8	0.999125	0.00131584	1.00048	0.995179	1.0005	1.00034		35.8	0.998864	0.000863168	0.99682	0.998313	1.0009	0.999425		35.8	0.997843	0.000437675	0.999205	0.997154	0.9974	0.997012	0.996643	0.997254	0.996891	0.997496	0.997579	0.998056	0.997601	0.999029	0.997658	0.996782	0.996978	0.997354	1.00111	0.998884	0.998085	0.999096	0.994553	1.00618	0.996325	0.994677	0.999502	0.995413		35.8	0.996332	0.000732019	0.996357
37.3	0.998973	0.00138266	1.001	0.994897	0.999754	1.00024		37.3	0.998792	0.000787597	0.997013	0.998004	1.0005	0.999651		37.3	0.997786	0.000361126	0.998683	0.997387	0.99702	0.997177	0.99738	0.997885	0.99666	0.997871	0.99803	0.999324	0.998845	0.999388	0.997693	0.996859	0.996963	0.99678	1.00012	0.999237	0.998208	0.998787	0.993798	1.00314	0.995513	0.994812	0.999051	0.995822		37.3	0.99604	0.000758898	0.996164
38.8	0.998724	0.00143265	1.00031	0.994432	1.0002	0.999949		38.8	0.998001	0.000723459	0.996266	0.997618	0.999724	0.998396		38.8	0.99736	0.000386985	0.99821	0.996755	0.997044	0.996934	0.997017	0.997535	0.997009	0.996544	0.997608	0.998495	0.998409	0.99812	0.997671	0.996142	0.997695	0.995166	0.999274	0.999105	0.998098	0.997907	0.994053	1.00405	0.995501	0.993879	0.998221	0.994927		38.8	0.995948	0.000599731	0.995999
40.3	0.998816	0.00142376	1.0004	0.994548	1.00016	1.00015		40.3	0.998334	0.000908629	0.996428	0.997316	1.00049	0.999105		40.3	0.997439	0.000437794	0.998501	0.996973	0.997557	0.997423	0.996447	0.997156	0.996793	0.996916	0.997601	0.998826	0.997658	0.997856	0.997515	0.997272	0.997663	0.996655	0.998748	0.998399	0.998275	0.997847	0.992757	1.00561	0.995022	0.993904	0.999001	0.995051		40.3	0.995286	0.000636448	0.994883
41.8	0.998917	0.00127575	1.00019	0.99509	1.00013	1.00025		41.8	0.998197	0.000681279	0.996664	0.997495	0.999655	0.998973		41.8	0.997337	0.000484725	0.997727	0.997037	0.997606	0.997397	0.996516	0.997117	0.996597	0.997071	0.997621	0.997914	0.996938	0.9978	0.99733	0.996822	0.997277	0.996908	0.998824	0.99813	0.998318	0.998367	0.992662	1.00739	0.994992	0.994454	0.997487	0.994467		41.8	0.995084	0.000306788	0.99495
43.3	0.998859	0.00143957	1.00065	0.994557	1.00014	1.00008		43.3	0.997851	0.00105652	0.995419	0.996957	1.00027	0.998754		43.3	0.997197	0.000394206	0.998663	0.996604	0.997247	0.997355	0.996703	0.997842	0.99783	0.997055	0.997785	0.998139	0.997506	0.99757	0.997564	0.997054	0.997311	0.995245	0.998243	0.998193	0.998226	0.997218	0.992958	1.00409	0.994822	0.994166	0.997428	0.9943		43.3	0.995144	0.0006841	0.994896
44.8	0.998752	0.00154479	1.00053	0.994126	1.00005	1.0003		44.8	0.997949	0.000768962	0.996125	0.997238	0.999373	0.999061		44.8	0.997207	0.00045817	0.998056	0.997698	0.996411	0.996898	0.997126	0.997722	0.997485	0.997982	0.998182	0.997667	0.996855	0.998109	0.996844	0.996899	0.996906	0.996447	0.997808	0.99782	0.997552	0.997537	0.992604	1.0062	0.99462	0.994102	0.997949	0.993894		44.8	0.994771	0.000599452	0.994259
46.3	0.998671	0.00160768	1.00055	0.993874	0.999798	1.00046		46.3	0.997323	0.00106295	0.995359	0.995994	1.00009	0.997851		46.3	0.997145	0.000398714	0.99884	0.997047	0.996912	0.996868	0.996798	0.997182	0.998095	0.996746	0.998277	0.997734	0.996533	0.997532	0.997992	0.996751	0.996922	0.99685	0.998008	0.997899	0.997848	0.997525	0.993141	1.00417	0.994513	0.993543	0.997797	0.994252		46.3	0.994685	0.000490522	0.994094
47.8	0.998763	0.00161021	1.00065	0.993963	0.99986	1.00058		47.8	0.997608	0.00100485	0.995197	0.996707	0.999206	0.999322		47.8	0.997284	0.000412503	0.997624	0.997158	0.997781	0.996996	0.997085	0.997856	0.997712	0.998236	0.99852	0.997605	0.997944	0.99682	0.998602	0.996924	0.996829	0.995604	0.998294	0.997967	0.998996	0.997116	0.993251	1.00438	0.99458	0.993579	0.997684	0.994248		47.8	0.994822	0.000425896	0.994271
49.3	0.998667	0.0015405	1.00023	0.99406	0.99989	1.00048		49.3	0.997692	0.00105833	0.995057	0.997353	1.00017	0.998192		49.3	0.997216	0.000392027	0.998428	0.997268	0.997283	0.997233	0.997948	0.997792	0.997652	0.997126	0.998745	0.998242	0.996701	0.997155	0.997674	0.996037	0.996919	0.99528	0.998521	0.997283	0.998339	0.997523	0.994116	1.00393	0.994527	0.993634	0.998136	0.994119		49.3	0.994554	0.000434233	0.993936
50.8	0.998583	0.00170792	1.00058	0.99347	1.00005	1.00023		50.8	0.997662	0.000909211	0.995441	0.997209	0.999776	0.998223		50.8	0.997299	0.000363828	0.998202	0.99678	0.997611	0.997058	0.996817	0.997946	0.997843	0.997601	0.998284	0.998345	0.997141	0.997696	0.997735	0.996534	0.996971	0.996304	0.998814	0.998169	0.998427	0.997466	0.993927	1.00341	0.994498	0.99362	0.997525	0.995043		50.8	0.99467	0.000413315	0.99438
53.6	1.00307	0.00221885	1.00659	0.996573	1.00469	1.00442		53.6	1.00591	0.000553122	1.0045	1.00656	1.00699	1.00561		53.6	1.01024	0.000474004	1.01155	1.01185	1.01306	1.01126	1.01139	1.01189	1.00918	1.00904	1.00952	1.0116	1.01225	1.0127	1.01441	1.01202	1.0118	1.01156	1.01	1.01128	1.01047	1.00846	1.00733	1.00748	1.00899	1.00681	1.00672	1.0037		53.6	1.0073	0.000345541	1.0079
55.1	1.00784	0.00268484	1.01226	1.00002	1.0095	1.00958		55.1	1.01434	0.000468603	1.01414	1.01544	1.01457	1.01319		55.1	1.02161	0.000847482	1.02473	1.02476	1.02625	1.02259	1.02197	1.02116	1.019	1.01775	1.01891	1.0258	1.02675	1.02488	1.02755	1.02535	1.02356	1.02315	1.02199	1.02401	1.02335	1.02257	1.02128	1.01003	1.01936	1.01647	1.01568	1.01299		55.1	1.01786	0.000843764	1.01969
56.6	1.01277	0.00327749	1.01819	1.00323	1.01499	1.01467		56.6	1.02245	0.000742399	1.02296	1.02331	1.02329	1.02024		56.6	1.03227	0.0013134	1.03779	1.03722	1.0368	1.03382	1.03236	1.02952	1.02477	1.02332	1.02417	1.04001	1.04087	1.03867	1.03996	1.03863	1.03434	1.0324	1.03593	1.03805	1.03562	1.03462	1.03086	1.01492	1.03085	1.0259	1.02543	1.02232		56.6	1.02817	0.00111918	1.03076
58.1	1.01336	0.00351187	1.01909	1.00319	1.01653	1.01463		58.1	1.0244	0.00094514	1.02552	1.02481	1.02564	1.02161		58.1	1.03341	0.0016361	1.04005	1.03905	1.03723	1.03305	1.03043	1.02775	1.02269	1.0215	1.02168	1.04505	1.04385	1.04024	1.04229	1.04039	1.03395	1.03343	1.04007	1.04221	1.03847	1.03678	1.0332	1.01107	1.0332	1.02861	1.0284	1.02396		58.1	1.03138	0.00116553	1.03392
59.6	1.01234	0.0035148	1.0179	1.00204	1.01496	1.01445		59.6	1.02163	0.000772423	1.02153	1.02228	1.02317	1.01954		59.6	1.02917	0.00147151	1.03571	1.03374	1.0317	1.0288	1.02496	1.02354	1.01899	1.01711	1.01739	1.04047	1.04002	1.03523	1.03695	1.03461	1.02823	1.02789	1.03541	1.03775	1.03364	1.03181	1.02887	1.01119	1.02947	1.02617	1.02641	1.02244		59.6	1.02868	0.000849425	1.03054
61.1	1.01025	0.00342712	1.01532	1.00014	1.01313	1.01242		61.1	1.01846	0.000566752	1.01807	1.01887	1.01977	1.01711		61.1	1.02399	0.00122618	1.02844	1.02772	1.02597	1.02302	1.0211	1.01888	1.01527	1.01381	1.01387	1.03387	1.03282	1.02841	1.03085	1.02748	1.02395	1.02286	1.03035	1.03099	1.0277	1.02621	1.02329	1.00896	1.02458	1.02143	1.02285	1.0191		61.1	1.02446	0.00067382	1.02549
62.6	1.00871	0.00309781	1.01312	0.999532	1.01134	1.01085		62.6	1.01543	0.000611741	1.01502	1.01607	1.01671	1.01393		62.6	1.0196	0.000957512	1.02427	1.0224	1.02109	1.01916	1.01738	1.01569	1.01191	1.0115	1.01161	1.02689	1.02585	1.02263	1.02427	1.02203	1.01948	1.01713	1.02471	1.02609	1.02364	1.02131	1.01833	1.00936	1.02111	1.01728	1.0192	1.01534		62.6	1.02057	0.000551484	1.02095
64.1	1.00736	0.00299577	1.01167	0.998488	1.0098	1.00947		64.1	1.01315	0.000542382	1.01193	1.01341	1.0145	1.01277		64.1	1.0166	0.000809401	1.02099	1.01917	1.01759	1.01569	1.01486	1.01344	1.01032	1.0103	1.00962	1.02297	1.02186	1.01959	1.02066	1.01905	1.01604	1.01549	1.02094	1.02135	1.01945	1.01792	1.01553	1.00741	1.01738	1.01513	1.01641	1.01253		64.1	1.01672	0.000261438	1.01717
65.6	1.00647	0.00282557	1.01038	0.998074	1.00873	1.00869		65.6	1.01138	0.000642849	1.00983	1.01173	1.0129	1.01103		65.6	1.01419	0.000699655	1.01782	1.01667	1.01514	1.01418	1.01245	1.01101	1.00875	1.0094	1.00842	1.01973	1.01883	1.0166	1.01716	1.01556	1.01395	1.01279	1.01778	1.01931	1.01657	1.01559	1.01302	1.00637	1.01471	1.01254	1.01435	1.01021		65.6	1.0141	0.000266411	1.01393
67.1	1.00538	0.00267589	1.00886	0.997436	1.00824	1.00697		67.1	1.00967	0.000773399	1.00819	1.01052	1.01141	1.00855		67.1	1.01179	0.000622546	1.01494	1.01368	1.01252	1.01117	1.0098	1.00932	1.00646	1.00684	1.00656	1.0164	1.01581	1.01444	1.01542	1.01342	1.01102	1.00953	1.01504	1.01679	1.01366	1.01309	1.01119	1.00684	1.01216	1.01019	1.012	1.00819		67.1	1.01176	0.000304755	1.01182
68.6	1.00465	0.00260757	1.00801	0.996883	1.00721	1.0065		68.6	1.00802	0.000769303	1.00635	1.00846	1.00993	1.00733		68.6	1.00975	0.000586674	1.01221	1.01202	1.00988	1.00804	1.00858	1.00767	1.00565	1.00516	1.00434	1.01471	1.01341	1.01252	1.01198	1.01055	1.00983	1.00797	1.0137	1.0144	1.01241	1.01093	1.00795	1.00554	1.00941	1.00793	1.01049	1.00635		68.6	1.01014	0.000399725	1.00992
70.1	1.00356	0.00261533	1.007	0.995772	1.00601	1.00544		70.1	1.00682	0.000906768	1.00432	1.00729	1.00865	1.00701		70.1	1.00785	0.000515786	1.0103	1.00938	1.00811	1.00641	1.00668	1.00525	1.0039	1.0035	1.00262	1.01225	1.01144	1.00981	1.01042	1.00885	1.00768	1.00636	1.01024	1.01139	1.0103	1.00897	1.00668	1.00646	1.00844	1.00563	1.00854	1.00442		70.1	1.00795	0.000415896	1.00755
71.6	1.00279	0.00252717	1.0064	0.995308	1.00496	1.0045		71.6	1.0056	0.000801663	1.00347	1.00609	1.00731	1.00553		71.6	1.00599	0.000478418	1.00881	1.00634	1.00563	1.0039	1.00431	1.00423	1.00235	1.00221	1.00143	1.00954	1.0086	1.00736	1.00712	1.00667	1.00527	1.00434	1.00921	1.01012	1.00823	1.007	1.00485	1.00852	1.0056	1.00355	1.00726	1.00339		71.6	1.00591	0.000459094	1.00537
73.1	1.0023	0.00269976	1.00655	0.994395	1.00449	1.00374		73.1	1.00435	0.0008657	1.00236	1.00463	1.00652	1.00388		73.1	1.00416	0.000440978	1.00709	1.00542	1.00364	1.00208	1.00282	1.00273	1.00038	1.00096	1.00006	1.0075	1.00691	1.00552	1.00449	1.00437	1.00407	1.00289	1.00739	1.00735	1.00664	1.00511	1.00332	1.00485	1.0038	1.0019	1.00546	1.00129		73.1	1.00417	0.000502794	1.00357
74.6	1.00123	0.00255894	1.00483	0.993654	1.00359	1.00285		74.6	1.00346	0.000972125	1.00097	1.00346	1.00571	1.00371		74.6	1.00291	0.000411207	1.00481	1.00303	1.00231	1.00139	1.00138	1.00184	1.00018	1.0011	0.999775	1.00568	1.00524	1.00434	1.00308	1.00257	1.00236	1.00127	1.00605	1.00681	1.00516	1.00358	1.00181	1.00604	1.00167	1.00013	1.00408	0.999894		74.6	1.0026	0.000668754	1.00191
76.1	1.00095	0.00233538	1.00396	0.993997	1.0033	1.00253		76.1	1.00215	0.000991751	0.999672	1.00185	1.00446	1.00262		76.1	1.00172	0.000389158	1.00351	1.00188	1.00092	0.999361	1.00066	1.00029	0.999423	1.00017	0.9991	1.00459	1.00324	1.00403	1.00109	1.00117	1.00133	0.999298	1.00449	1.0048	1.00429	1.00247	1.00052	1.00469	1.00119	0.999615	1.00341	0.999159		76.1	1.00125	0.00064978	1.00033
77.6	1.00024	0.00242094	1.00315	0.993013	1.00282	1.00197		77.6	1.00123	0.00104502	0.998277	1.0015	1.00318	1.00195		77.6	1.00046	0.000392046	1.00206	1.00053	0.999823	0.998185	0.998924	0.999795	0.997457	0.998582	0.998885	1.00238	1.00189	1.00155	0.99989	0.999953	1.0002	0.998417	1.00318	1.00381	1.00301	1.00124	0.999599	1.00476	0.999697	0.997817	1.00229	0.997954		77.6	1.00009	0.000674583	0.99914
79.1	0.99957	0.00237034	1.00289	0.992535	1.00149	1.00136		79.1	1.00049	0.00111562	0.997367	1.00078	1.00265	1.00114		79.1	0.999881	0.000406158	1.0015	1.00002	0.99944	0.997352	0.997963	0.998739	0.998188	0.999178	0.998042	1.00128	1.00037	1.00007	0.999398	0.99852	1.00008	0.998367	1.00262	1.00293	1.00164	1.0008	0.999131	1.0062	0.998803	0.996711	1.00165	0.9979		79.1	0.998922	0.000660433	0.997909
80.6	0.999221	0.00234982	1.00222	0.992207	1.00121	1.00125		80.6	0.999842	0.000956375	0.997319	0.999453	1.00162	1.00097		80.6	0.999075	0.000334207	1.00004	0.998027	0.999177	0.996769	0.997839	0.998706	0.997775	0.998739	0.99816	1.00011	0.999594	0.999766	0.999097	0.998606	0.998941	0.997996	1.00192	1.00146	1.0002	0.999818	0.997899	1.00375	0.997849	0.996363	1.00089	0.996467		80.6	0.997817	0.000645358	0.99682
82.1	0.998787	0.00228084	1.00185	0.991999	1.00073	1.00057		82.1	0.999043	0.00113388	0.995928	0.998903	1.00112	1.00022		82.1	0.99857	0.000379895	1.00004	0.997761	0.998209	0.996669	0.998064	0.998202	0.997629	0.998449	0.998576	0.999328	0.998795	0.998407	0.997988	0.997288	0.998289	0.996966	1.00127	1.00077	0.999656	0.998973	0.996236	1.00539	0.997199	0.99595	1.00016	0.996562		82.1	0.997178	0.000694673	0.996134
83.6	0.998388	0.00225732	1.00106	0.991631	1.00039	1.00046		83.6	0.998777	0.00120374	0.995637	0.99839	1.0013	0.999779		83.6	0.998204	0.000440332	0.999268	0.997304	0.99822	0.996609	0.997897	0.998164	0.996927	0.998729	0.998003	0.99888	0.998747	0.998396	0.998174	0.996784	0.99671	0.996774	1.00069	1.00091	0.99946	0.998156	0.995373	1.00667	0.996654	0.995745	0.998815	0.995247		83.6	0.996524	0.000754713	0.995655
85.1	0.998166	0.00224066	1.00099	0.991474	1.00006	1.00014		85.1	0.998578	0.0013187	0.994951	0.998722	1.00122	0.999417		85.1	0.99784	0.000381319	0.998832	0.997463	0.997731	0.995711	0.997324	0.997736	0.997009	0.997831	0.997291	0.998848	0.998296	0.998085	0.997654	0.996812	0.997561	0.998145	0.999019	0.999732	0.999099	0.997872	0.995658	1.00535	0.995951	0.995146	0.998343	0.995349		85.1	0.995777	0.000708775	0.994517
86.6	0.998324	0.00243345	1.00101	0.99103	1.00056	1.0007		86.6	0.998129	0.00133506	0.994438	0.998214	1.00072	0.999139		86.6	0.997486	0.000417644	0.998646	0.997492	0.996838	0.995617	0.997586	0.996928	0.996735	0.997676	0.998131	0.998166	0.997281	0.997799	0.996963	0.995551	0.997187	0.996923	0.999387	0.999565	0.998847	0.997083	0.996291	1.00554	0.99536	0.994705	0.998387	0.993959		86.6	0.995741	0.000795091	0.994668
88.1	0.99801	0.00245534	1.00142	0.990733	1.00031	0.999571		88.1	0.997773	0.00132314	0.99424	0.997442	1.00039	0.999017		88.1	0.997074	0.000424264	0.998221	0.996353	0.996425	0.995388	0.996108	0.997513	0.996354	0.997734	0.998432	0.997842	0.997532	0.998103	0.996876	0.995688	0.997456	0.995523	0.999527	0.998783	0.99851	0.997085	0.993926	1.00427	0.995106	0.993498	0.997971	0.993694		88.1	0.994753	0.000860782	0.993384
89.6	0.997628	0.00247416	1.00052	0.990251	1.00042	0.999322		89.6	0.997652	0.00136663	0.993818	0.997756	1.00013	0.99891		89.6	0.997023	0.00038183	0.9981	0.99597	0.997039	0.99598	0.996749	0.99732	0.997259	0.997913	0.99695	0.997568	0.99706	0.997121	0.996688	0.995856	0.997129	0.996859	0.999151	0.998359	0.997699	0.99616	0.994736	1.00432	0.994746	0.993692	0.997581	0.994588		89.6	0.994619	0.000823181	0.992913
91.1	0.99739	0.00231591	1.00003	0.990456	0.999734	0.999341		91.1	0.997746	0.00137622	0.993957	0.997463	0.999744	0.999818		91.1	0.996638	0.000339189	0.997548	0.995251	0.996365	0.995242	0.996043	0.99758	0.997159	0.998268	0.997744	0.998298	0.996988	0.996483	0.9973	0.995828	0.99614	0.996256	0.998463	0.997927	0.998492	0.996569	0.993682	1.00051	0.993713	0.993534	0.997566	0.993634		91.1	0.994037	0.000913297	0.992661
92.6	0.997202	0.00226178	1	0.990442	0.999189	0.99918		92.6	0.997664	0.00142907	0.993687	0.997495	0.999564	0.999912		92.6	0.996677	0.000330842	0.998242	0.995142	0.996672	0.996206	0.996296	0.997336	0.997426	0.998431	0.997796	0.997127	0.997727	0.997232	0.996076	0.995793	0.996263	0.99554	0.998863	0.997596	0.997809	0.996297	0.994362	1.00111	0.994182	0.993545	0.996756	0.993789		92.6	0.993939	0.000894419	0.992969
94.1	0.997229	0.00237364	0.999943	0.990137	0.999851	0.998984		94.1	0.997098	0.00151694	0.993111	0.996377	0.999697	0.999206		94.1	0.996465	0.000312893	0.997347	0.996081	0.99535	0.995735	0.996418	0.997068	0.996844	0.99889	0.996744	0.997362	0.997187	0.995884	0.996188	0.994829	0.996098	0.997146	0.99814	0.997794	0.997215	0.995963	0.994423	1.00064	0.994079	0.99355	0.997387	0.993735		94.1	0.993802	0.000679122	0.993
95.6	0.99698	0.00229047	0.999552	0.990116	0.999056	0.999196		95.6	0.99725	0.00131083	0.993566	0.997185	0.999058	0.999192		95.6	0.996429	0.000339429	0.996961	0.995673	0.995828	0.995792	0.99632	0.997122	0.997327	0.999076	0.997749	0.997078	0.995902	0.995804	0.996191	0.995428	0.996503	0.996979	0.99854	0.997224	0.997068	0.996331	0.993734	1.00102	0.993373	0.993278	0.997101	0.993752		95.6	0.993418	0.000933088	0.991701
97.1	0.997022	0.00237269	0.999826	0.989923	0.999355	0.998984		97.1	0.997209	0.0015181	0.993403	0.996134	0.999881	0.999417		97.1	0.99646	0.000339724	0.997862	0.996305	0.997062	0.995176	0.996415	0.997531	0.997437	0.998428	0.9983	0.997021	0.996397	0.996271	0.996365	0.99541	0.995994	0.997019	0.998269	0.997826	0.99707	0.995713	0.993054	1.00008	0.993496	0.992998	0.996822	0.993636		97.1	0.993305	0.000830206	0.99197
98.6	0.997009	0.00237886	0.999492	0.98989	0.999729	0.998924		98.6	0.997183	0.00185965	0.991998	0.996999	1.00016	0.999579		98.6	0.996408	0.000349339	0.996096	0.996109	0.996758	0.995505	0.997426	0.997109	0.997341	0.998948	0.998231	0.996399	0.996631	0.995807	0.996009	0.994619	0.996317	0.997096	0.997723	0.996786	0.997249	0.996132	0.993562	1.00132	0.993989	0.992055	0.996446	0.994948		98.6	0.9931	0.000933224	0.991643
100.1	0.99664	0.00230479	0.999351	0.98974	0.998772	0.998698		100.1	0.996807	0.00165782	0.992106	0.996878	0.998827	0.999414		100.1	0.996368	0.000320067	0.996159	0.995649	0.995897	0.995523	0.996505	0.998141	0.998131	0.999108	0.998086	0.996631	0.996281	0.996198	0.996088	0.995573	0.996098	0.998095	0.997647	0.996766	0.997178	0.995572	0.994224	0.999422	0.992996	0.992891	0.996335	0.994362		100.1	0.99309	0.00109737	0.991429
101.6	0.996774	0.0023601	0.999855	0.989737	0.998702	0.9988		101.6	0.996554	0.00143792	0.9924	0.9969	0.998759	0.998159		101.6	0.996426	0.000337132	0.996398	0.995509	0.99617	0.996584	0.996616	0.998243	0.998518	0.998382	0.99788	0.995906	0.997119	0.996587	0.996654	0.994726	0.996208	0.998166	0.99748	0.996768	0.997904	0.995722	0.993532	0.999653	0.993172	0.99276	0.996384	0.994023		101.6	0.993373	0.000916435	0.99182
103.1	0.996948	0.00243511	0.999776	0.989683	0.998644	0.999687		103.1	0.996766	0.00157837	0.992269	0.996925	0.998599	0.999272		103.1	0.996406	0.000417502	0.996588	0.995141	0.996508	0.995615	0.997327	0.998245	0.997494	0.999342	0.998156	0.995632	0.996071	0.995606	0.996584	0.99536	0.996347	0.997584	0.997955	0.997103	0.997075	0.995487	0.993821	1.00264	0.992435	0.992143	0.996418	0.993873		103.1	0.992887	0.00103267	0.990805
104.6	0.996953	0.00248207	0.999758	0.989533	0.998837	0.999684		104.6	0.996445	0.001608	0.991708	0.997173	0.998549	0.998351		104.6	0.996468	0.00038343	0.996634	0.995706	0.996707	0.996673	0.996409	0.998432	0.997703	0.999543	0.998337	0.995445	0.996008	0.995631	0.996148	0.995299	0.996865	0.997451	0.997784	0.997924	0.997095	0.995365	0.99468	1.00118	0.99276	0.991937	0.996599	0.993857		104.6	0.992856	0.000984836	0.991057
106.1	0.996854	0.00247556	0.999208	0.989471	0.998716	1.00002		106.1	0.996212	0.00149265	0.99193	0.996404	0.998176	0.998335		106.1	0.996512	0.000360284	0.996183	0.995607	0.996949	0.99663	0.99644	0.997421	0.997838	0.998701	0.999454	0.99527	0.996345	0.996437	0.997011	0.995805	0.996805	0.997656	0.99769	0.996976	0.996845	0.995158	0.993929	1.00134	0.992898	0.992812	0.996366	0.994734		106.1	0.992652	0.00103157	0.990831
107.6	0.996744	0.0025707	1.0005	0.989141	0.998687	0.998648		107.6	0.996637	0.00161667	0.992126	0.996553	0.999413	0.998455		107.6	0.996566	0.000339364	0.996721	0.995878	0.996154	0.99651	0.997361	0.998798	0.997647	0.999495	0.998006	0.994664	0.995688	0.996287	0.996672	0.996107	0.996744	0.997426	0.997908	0.997366	0.997422	0.996563	0.994372	1.0004	0.993685	0.993284	0.996024	0.993525		107.6	0.993078	0.000984075	0.990945
109.1	0.996503	0.00248724	0.999416	0.989083	0.999277	0.998236		109.1	0.996859	0.00153617	0.992487	0.997058	0.999426	0.998464		109.1	0.996422	0.000325998	0.997006	0.9958	0.99708	0.99586	0.996451	0.998677	0.997417	0.999737	0.998008	0.995135	0.995867	0.996694	0.996352	0.995213	0.997014	0.998269	0.997589	0.996879	0.995342	0.996237	0.994844	0.999156	0.993664	0.992819	0.99616	0.993709		109.1	0.992804	0.00097084	0.990703
110.6	0.996681	0.00257564	0.999489	0.98898	0.998652	0.999601		110.6	0.996778	0.00181154	0.991759	0.996487	0.999361	0.999504		110.6	0.996415	0.000341222	0.997082	0.995831	0.997449	0.996564	0.99729	0.998765	0.997951	0.999229	0.998085	0.994865	0.995994	0.995457	0.995786	0.99567	0.996898	0.998062	0.996877	0.996746	0.996432	0.99607	0.994208	0.999328	0.992669	0.993042	0.996803	0.99364		110.6	0.992882	0.000988285	0.990867
112.1	0.996416	0.00255766	0.999405	0.988777	0.999183	0.9983		112.1	0.996341	0.00175511	0.991262	0.996912	0.999183	0.998005		112.1	0.996369	0.000348517	0.997232	0.995169	0.997257	0.99598	0.996548	0.998601	0.997943	0.999156	0.999278	0.995715	0.996078	0.996138	0.995834	0.995644	0.996763	0.997014	0.99721	0.997399	0.996045	0.995983	0.993858	0.999196	0.992545	0.992856	0.996416	0.993746		112.1	0.993282	0.000980472	0.991437
113.6	0.996299	0.00272462	0.999805	0.988173	0.998805	0.998415		113.6	0.996958	0.0017496	0.992046	0.996856	0.999342	0.999587		113.6	0.99655	0.000355599	0.996475	0.995265	0.997	0.996717	0.996592	0.998757	0.998666	0.999093	0.99843	0.995655	0.995688	0.996217	0.996285	0.995603	0.996755	0.997846	0.997202	0.997207	0.996333	0.996652	0.995383	1.00102	0.993378	0.99275	0.995837	0.993489		113.6	0.992928	0.00104092	0.9906
115.1	0.996599	0.00268432	1.00078	0.988721	0.998641	0.998252		115.1	0.99644	0.00190951	0.9912	0.996005	0.999206	0.999348		115.1	0.996679	0.000358885	0.996385	0.996116	0.997118	0.996538	0.997535	0.998596	0.998699	0.999349	0.999465	0.995009	0.996302	0.996058	0.996494	0.995772	0.997599	0.998887	0.997728	0.997208	0.996657	0.995954	0.995243	0.998747	0.992409	0.992437	0.996973	0.994383		115.1	0.993427	0.000972574	0.991494
116.6	0.99642	0.00263999	0.999317	0.988539	0.999509	0.998316		116.6	0.996523	0.00193423	0.991066	0.996481	0.999307	0.999236		116.6	0.996586	0.000330156	0.99664	0.996485	0.997636	0.996424	0.99664	0.998505	0.998707	0.998956	0.999187	0.994561	0.99591	0.996427	0.995831	0.99592	0.997366	0.99838	0.997057	0.997172	0.997064	0.996269	0.996073	0.9975	0.99335	0.992791	0.997311	0.993075		116.6	0.993244	0.0011023	0.990842
118.1	0.996608	0.00274864	1.00072	0.988502	0.998782	0.998425		118.1	0.996582	0.00187893	0.991257	0.996614	0.999287	0.99917		118.1	0.996752	0.000350247	0.99631	0.996121	0.997109	0.996746	0.997637	0.998533	0.998443	1.0002	0.99913	0.994717	0.995985	0.996352	0.996146	0.996192	0.997121	0.998834	0.997594	0.997146	0.996979	0.996056	0.996426	0.999344	0.992893	0.9928	0.996398	0.994348		118.1	0.993136	0.00115298	0.990719
119.6	0.996191	0.0025348	0.999004	0.988598	0.998803	0.998361		119.6	0.996836	0.00168255	0.992162	0.996616	0.999073	0.999495		119.6	0.99655	0.000334994	0.996554	0.995106	0.997404	0.996527	0.997682	0.997507	0.998445	0.999314	0.998935	0.994501	0.996656	0.996536	0.996813	0.99608	0.997323	0.998946	0.997904	0.99718	0.996233	0.996102	0.996213	0.996699	0.993054	0.992749	0.996583	0.993258		119.6	0.9935	0.000913232	0.991778
121.1	0.996502	0.00268406	1.0002	0.988542	0.999055	0.998212		121.1	0.996958	0.0017741	0.991874	0.997169	0.999381	0.999409		121.1	0.996761	0.00031648	0.996592	0.996295	0.997062	0.997101	0.997445	0.998295	0.998485	1.00005	0.999325	0.995192	0.995834	0.996664	0.99709	0.996414	0.997452	0.998761	0.997376	0.996837	0.996977	0.995609	0.995712	0.997914	0.993556	0.993977	0.996327	0.993441		121.1	0.993363	0.00111804	0.99111
122.6	0.996916	0.00275127	0.999969	0.98867	0.999633	0.999392		122.6	0.996895	0.00178029	0.99203	0.996477	0.999881	0.999192		122.6	0.99694	0.000324663	0.99708	0.99613	0.996852	0.997988	0.997007	0.999202	0.998079	0.999032	0.999443	0.995111	0.996735	0.997221	0.996057	0.996088	0.997204	0.9986	0.998015	0.997005	0.998307	0.996371	0.997925	0.997514	0.993407	0.993431	0.997205	0.993424		122.6	0.993549	0.00105586	0.991726
124.1	0.996676	0.00273238	0.999504	0.98849	0.999693	0.999017		124.1	0.996977	0.00187793	0.991628	0.99715	0.999943	0.999186		124.1	0.99701	0.000346662	0.996678	0.996641	0.997449	0.997717	0.997567	0.999265	0.99814	0.999595	0.999503	0.994967	0.996023	0.996874	0.996848	0.996376	0.998166	0.998237	0.99758	0.996261	0.997329	0.996044	0.999558	0.998399	0.99327	0.993176	0.996767	0.993835		124.1	0.993752	0.00102137	0.991819
125.6	0.996952	0.0027446	1.00006	0.988728	0.999448	0.999569		125.6	0.997289	0.00195873	0.991779	0.997343	0.999384	1.00065		125.6	0.997201	0.000376123	0.997315	0.996469	0.997897	0.996551	0.9977	0.998991	0.998825	1.00008	0.99978	0.994749	0.99722	0.998101	0.997116	0.995895	0.998499	0.999849	0.997726	0.997178	0.997337	0.995414	1.00015	0.996213	0.993847	0.992642	0.997128	0.994546		125.6	0.993508	0.000892163	0.991899
127.1	0.996697	0.00270232	1.00007	0.988628	0.998809	0.999276		127.1	0.996889	0.00196913	0.991408	0.996659	0.999507	0.999984		127.1	0.99728	0.000355574	0.997048	0.997401	0.998474	0.996964	0.997515	0.999019	0.998473	1.00021	0.999702	0.995229	0.997384	0.997735	0.997212	0.996191	0.99768	1.00023	0.997476	0.995797	0.996254	0.996749	0.999979	0.998201	0.993304	0.993699	0.996593	0.994764		127.1	0.993879	0.00100946	0.991916
[truncated: 3 more columns]
