# Supplementary material for: Optogenetic control of receptors reveals distinct roles for actin- and Cdc42-dependent negative signals in chemotactic signal processing
Source: Nat Commun. 2021 Nov 16;12:6148. doi: 10.1038/s41467-021-26371-z (PMC8595684; doi:10.1038/s41467-021-26371-z)
Supplement: Supplementary file 10 — Source Data [file 41467_2021_26371_MOESM10_ESM.zip › Source data/Source Data - Supplementary Fig5.xlsx]

## Sheet: SFig. 5b
	Plotted data from Sfig 5b
	Distance from Target (um)	Rel. Fret Ratio t= -0.3 sec	s.e.m. t= -0.3 sec	Rel. Fret Ratio t= 0.8 sec	s.e.m. t= 0.8 sec	Rel. Fret Ratio t= 1.8 sec	s.e.m. t= 1.8 sec	Rel. Fret Ratio t= 2.8 sec	s.e.m. t= 2.8 sec	Rel. Fret Ratio t= 3.8 sec	s.e.m. t= 3.8 sec	Rel. Fret Ratio t= 4.9 sec	s.e.m. t= 4.9 sec	Rel. Fret Ratio t= 5.9 sec	s.e.m. t= 5.9 sec	Rel. Fret Ratio t= 6.9 sec	s.e.m. t= 6.9 sec	Rel. Fret Ratio t= 7.9 sec	s.e.m. t= 7.9 sec	Rel. Fret Ratio t= 8.9 sec	s.e.m. t= 8.9 sec	Rel. Fret Ratio t= 9.9 sec	s.e.m. t= 9.9 sec	Rel. Fret Ratio t= 10.9 sec	s.e.m. t= 10.9 sec	Rel. Fret Ratio t= 11.9 sec	s.e.m. t= 11.9 sec
	0	1	0	1.00903	0.000528966	1.01247	0.000860152	1.01413	0.00114408	1.01346	0.00129145	1.01083	0.00132648	1.00699	0.00132377	1.00478	0.00127213	1.00273	0.00126881	1.00078	0.00122851	1.00094	0.001197	1.00004	0.00121059	0.999512	0.00122943
	1	1	0	1.00702	0.000402259	1.01049	0.000720349	1.01237	0.00101656	1.01183	0.00117211	1.0096	0.00125188	1.00648	0.00120142	1.00395	0.00115949	1.00222	0.00113463	1.00102	0.00112717	1.00044	0.00111114	0.999856	0.001111	0.999327	0.00113096
	2	1	0	1.00467	0.000345963	1.00812	0.000605632	1.01013	0.000866921	1.00996	0.00100921	1.00819	0.00106492	1.00585	0.00108382	1.00377	0.00105848	1.00206	0.00102829	1.00099	0.00103681	1.00031	0.00103372	1.00018	0.00104465	0.9995	0.00105186
	3	1	0	1.00303	0.00029601	1.00602	0.000521331	1.00776	0.000744702	1.0078	0.000860169	1.00669	0.000914232	1.00478	0.000954739	1.00349	0.000963175	1.00183	0.000931828	1.0009	0.000955115	1.00074	0.000956829	1.0006	0.000981798	1.00016	0.00100463
	4	1	0	1.00195	0.000261763	1.004	0.000439673	1.00507	0.000615009	1.00509	0.000716126	1.00447	0.00080255	1.00315	0.000842119	1.00223	0.000876776	1.00133	0.000865206	1.00039	0.000885225	1.00037	0.000911783	1.00006	0.000925063	0.999694	0.000938657
	5	1	0	1.00107	0.000257231	1.00241	0.000402967	1.00269	0.000527595	1.00273	0.000628372	1.00215	0.000692461	1.00144	0.000750459	1.00064	0.000792763	1.00023	0.000804331	0.999535	0.000843687	0.999502	0.000872678	0.999111	0.000887837	0.998777	0.000900319
	6	1	0	1.00029	0.000232635	1.00105	0.000378878	1.00105	0.000488684	1.00093	0.00057406	1.00023	0.000649222	0.999662	0.000709452	0.999181	0.000768015	0.998913	0.000806408	0.998567	0.000832232	0.998634	0.00085392	0.998452	0.000901983	0.998449	0.000893232
	7	1	0	1.00017	0.000241147	1.00047	0.000367856	1.00031	0.000470373	0.999728	0.000570963	0.998998	0.000648576	0.998644	0.000716977	0.998506	0.000795305	0.998372	0.000870722	0.998324	0.000903823	0.99859	0.000906657	0.998704	0.000955864	0.998935	0.00095362
	8	1	0	1.00025	0.000278188	1.00036	0.000358956	0.999912	0.000479355	0.999405	0.000581953	0.998623	0.000661153	0.99856	0.000750727	0.998727	0.0008332	0.998776	0.000925716	0.999008	0.000964218	0.99969	0.00100087	0.999793	0.00102426	0.99992	0.00103073
	9	1	0	1.00062	0.00031785	1.00089	0.000406374	1.00022	0.000556758	0.999634	0.000637913	0.998868	0.000744686	0.998882	0.000863168	0.998949	0.000970267	0.999277	0.00107102	0.998991	0.00110179	1.00017	0.0011691	1.00056	0.0012024	1.00077	0.00121233
	Source Cell Data:
	The data reported below are the complete data sets that were used to generate the plotted data above. Each table below represents a specific distance from the stimulation site. The row values are the mean fret ratio from each cell for the specified distance bin. THe columns are each time point. To calculate the Relative FRET ratios in the plotted data set, first divide all timepoints from each ce…
	Distance From target =0um															Distance From target =1um															Distance From target =2um															Distance From target =3um
	cells	t= -0.3 sec	t= 0.8 sec	t= 1.8 sec	t= 2.8 sec	t= 3.8 sec	t= 4.9 sec	t= 5.9 sec	t= 6.9 sec	t= 7.9 sec	t= 8.9 sec	t= 9.9 sec	t= 10.9 sec	t= 11.9 sec		cells	t= -0.3 sec	t= 0.8 sec	t= 1.8 sec	t= 2.8 sec	t= 3.8 sec	t= 4.9 sec	t= 5.9 sec	t= 6.9 sec	t= 7.9 sec	t= 8.9 sec	t= 9.9 sec	t= 10.9 sec	t= 11.9 sec		cells	t= -0.3 sec	t= 0.8 sec	t= 1.8 sec	t= 2.8 sec	t= 3.8 sec	t= 4.9 sec	t= 5.9 sec	t= 6.9 sec	t= 7.9 sec	t= 8.9 sec	t= 9.9 sec	t= 10.9 sec	t= 11.9 sec		cells	t= -0.3 sec	t= 0.8 sec	t= 1.8 sec
	Cell1	NaN	NaN	NaN	NaN	NaN	NaN	NaN	NaN	NaN	NaN	NaN	NaN	NaN		Cell1	NaN	NaN	NaN	NaN	NaN	NaN	NaN	NaN	NaN	NaN	NaN	NaN	NaN		Cell1															Cell1	NaN	NaN	NaN
	Cell2	1.00004	1.01024	1.00821	1.00955	1.01186	1.0212	1.01636	1.02016	1.02135	1.00924	1.00584	1.00421	1.01284		Cell2	1.00611	1.00909	1.01162	1.01266	1.01723	1.02262	1.02251	1.02474	1.01698	1.01343	1.01093	1.00913	1.01122		Cell2	1.00425	1.00678	1.01067	1.01122	1.01502	1.01848	1.01792	1.01845	1.00998	1.01169	1.00647	1.00958	1.01017		Cell2	1.00435	1.00475	1.00617
	Cell3	1.02888	1.04202	1.04339	1.04944	1.03418	1.02184	1.0111	1.00871	1.01184	1.01237	1.01583	1.01112	1.00954		Cell3	1.02594	1.04198	1.043	1.04752	1.03294	1.01611	1.01595	1.01533	1.01568	1.01178	1.01992	1.01743	1.01969		Cell3	1.02593	1.03562	1.03868	1.03866	1.02644	1.01698	1.0151	1.01798	1.01712	1.01734	1.02252	1.02431	1.01916		Cell3	1.02926	1.03589	1.03826
	Cell4	1.09669	1.10777	1.11	1.11387	1.11828	1.10636	1.10197	1.10477	1.0951	1.10304	1.10998	1.10817	1.11016		Cell4	1.10415	1.11336	1.11465	1.11859	1.11644	1.11122	1.10808	1.10742	1.09767	1.10362	1.10684	1.1096	1.10923		Cell4	1.10993	1.11618	1.11771	1.11946	1.11757	1.11134	1.10741	1.10579	1.09715	1.09889	1.10337	1.10406	1.10941		Cell4	1.11474	1.11989	1.11795
	Cell5	NaN	NaN	NaN	NaN	NaN	NaN	NaN	NaN	NaN	NaN	NaN	NaN	NaN		Cell5	NaN	NaN	NaN	NaN	NaN	NaN	NaN	NaN	NaN	NaN	NaN	NaN	NaN		Cell5	NaN	NaN	NaN	NaN	NaN	NaN	NaN	NaN	NaN	NaN	NaN	NaN	NaN		Cell5	NaN	NaN	NaN
	Cell6	1.06899	1.07993	1.0837	1.08697	1.08521	1.06553	1.05466	1.05256	1.03527	1.03443	1.03077	1.04124	1.05174		Cell6	1.06945	1.07522	1.08234	1.08648	1.08556	1.07032	1.05726	1.0525	1.04273	1.03795	1.03916	1.04233	1.05216		Cell6	1.07276	1.07569	1.08132	1.08456	1.08198	1.07258	1.06032	1.05091	1.04941	1.04167	1.04399	1.04645	1.05574		Cell6	1.07468	1.07455	1.08126
	Cell7	1.01207	1.02716	1.02749	1.0345	1.01118	1.00728	1.01354	0.988517	0.990798	0.987371	0.999151	1.00135	0.996941		Cell7	1.01616	1.02751	1.03315	1.03578	1.02667	1.01543	1.01214	1.00123	0.999859	0.999112	1.00416	1.00071	0.999749		Cell7	1.01416	1.02169	1.03042	1.03138	1.02651	1.01977	1.00643	1.00472	0.999035	1.00696	1.00606	1.00586	0.999537		Cell7	1.01475	1.01781	1.02749
	Cell8	1.02366	1.02502	1.02619	1.02559	1.02735	1.03125	1.02524	1.0233	1.01953	1.01152	1.0092	1.0039	1.00922		Cell8	1.0287	1.03148	1.03223	1.02776	1.03192	1.03844	1.02977	1.02774	1.02061	1.01471	1.01505	1.01307	1.01312		Cell8	1.03102	1.03022	1.0313	1.02668	1.03286	1.03403	1.03084	1.03108	1.02255	1.01976	1.01823	1.01968	1.01745		Cell8	1.02883	1.02979	1.03089
	Cell9	1.01223	1.03095	1.04651	1.04882	1.03865	1.04296	1.01665	1.01402	1.01091	1.01864	1.0065	1.01108	1.01637		Cell9	1.01616	1.03398	1.04773	1.05385	1.04832	1.04368	1.02453	1.02	1.01289	1.01241	1.01797	1.01764	1.02396		Cell9	1.01297	1.03253	1.04106	1.04685	1.04997	1.03883	1.03015	1.01953	1.01795	1.01434	1.02009	1.01725	1.02349		Cell9	1.01234	1.02816	1.03698
	Cell10	NaN	NaN	NaN	NaN	NaN	NaN	NaN	NaN	NaN	NaN	NaN	NaN	NaN		Cell10	NaN	NaN	NaN	NaN	NaN	NaN	NaN	NaN	NaN	NaN	NaN	NaN	NaN		Cell10	NaN	NaN	NaN	NaN	NaN	NaN	NaN	NaN	NaN	NaN	NaN	NaN	NaN		Cell10	NaN	NaN	NaN
	Cell11	NaN	NaN	NaN	NaN	NaN	NaN	NaN	NaN	NaN	NaN	NaN	NaN	NaN		Cell11	NaN	NaN	NaN	NaN	NaN	NaN	NaN	NaN	NaN	NaN	NaN	NaN	NaN		Cell11	NaN	NaN	NaN	NaN	NaN	NaN	NaN	NaN	NaN	NaN	NaN	NaN	NaN		Cell11	NaN	NaN	NaN
	Cell12	1.01685	1.03723	1.02687	1.04068	1.02807	1.01095	0.99062	0.997996	0.994578	0.985389	0.99038	0.998756	0.979533		Cell12	1.02312	1.0392	1.02957	1.03952	1.03834	1.02321	1.00794	1.00369	1.00027	0.995955	1.00156	1.00866	0.994801		Cell12	1.01946	1.03628	1.02548	1.0376	1.03152	1.0233	1.01807	1.00828	1.00276	1.00188	1.00535	1.00108	1.00097		Cell12	1.01594	1.03003	1.02988
	Cell13	NaN	NaN	NaN	NaN	NaN	NaN	NaN	NaN	NaN	NaN	NaN	NaN	NaN		Cell13	NaN	NaN	NaN	NaN	NaN	NaN	NaN	NaN	NaN	NaN	NaN	NaN	NaN		Cell13	NaN	NaN	NaN	NaN	NaN	NaN	NaN	NaN	NaN	NaN	NaN	NaN	NaN		Cell13	NaN	NaN	NaN
	Cell14	0.976276	0.986923	0.989618	0.984466	0.988488	0.98711	0.991276	0.999602	1.00604	1.00937	1.01174	1.0087	0.994756		Cell14	0.978939	0.986442	0.990814	0.993276	0.992984	0.994117	0.997537	1.00754	1.01085	1.01639	1.01302	1.00895	1.0044		Cell14	0.980742	0.982365	0.988487	0.99537	0.997654	1.00086	1.00426	1.01074	1.01435	1.017	1.01286	1.01047	1.00436		Cell14	0.990393	0.989414	0.993496
	Cell15	1.00499	1.02673	1.03316	1.04057	1.05202	1.04164	1.04212	1.04452	1.03593	1.02418	1.01551	1.01461	1.00718		Cell15	1.02214	1.03518	1.04643	1.05094	1.05286	1.05412	1.06238	1.05955	1.04439	1.03697	1.02364	1.01993	1.01494		Cell15	1.02805	1.03637	1.04406	1.046	1.05362	1.05658	1.07286	1.06273	1.04963	1.04263	1.03276	1.02796	1.01551		Cell15	1.02588	1.03116	1.03885
	Cell16	1.01212	1.01538	1.01289	1.02095	1.01444	1.00833	1.00177	1.00501	0.991489	0.995643	0.993285	1.00518	0.997404		Cell16	1.01666	1.02238	1.0272	1.02756	1.02084	1.01759	1.01584	1.01586	1.00542	1.00581	1.00264	1.01139	1.00605		Cell16	1.02407	1.02698	1.03272	1.03261	1.02665	1.02444	1.02262	1.01503	1.01523	1.01196	1.01458	1.01699	1.01769		Cell16	1.02715	1.02573	1.02806
	Cell17	1.05726	1.06596	1.08712	1.09961	1.09986	1.09995	1.09727	1.08913	1.0808	1.07187	1.07175	1.06656	1.06727		Cell17	1.05274	1.06549	1.08302	1.09456	1.09814	1.09475	1.09124	1.08271	1.07906	1.07838	1.06851	1.07252	1.07215		Cell17	1.05313	1.06267	1.07717	1.08497	1.08915	1.08772	1.08644	1.08097	1.07793	1.07628	1.0714	1.07465	1.07518		Cell17	1.05726	1.06196	1.07364
	Cell18	1.00024	1.00221	1.01578	1.02313	1.03238	1.02422	1.01561	1.01792	1.01769	1.01607	1.01113	1.00726	1.00072		Cell18	1.00459	1.01205	1.02144	1.02844	1.03179	1.0317	1.02689	1.02193	1.01962	1.01911	1.01721	1.01341	1.0042		Cell18	1.00741	1.01287	1.0196	1.02814	1.03186	1.02966	1.02692	1.021	1.01663	1.013	1.01389	1.0131	1.00646		Cell18	1.01678	1.02211	1.02192
	Cell19	1.05163	1.07144	1.10112	1.10546	1.0944	1.09866	1.08213	1.07562	1.06239	1.05246	1.0515	1.05351	1.04818		Cell19	1.05744	1.07577	1.09647	1.10721	1.10315	1.10327	1.09019	1.0829	1.07459	1.06459	1.05996	1.05629	1.05159		Cell19	1.06311	1.07509	1.09332	1.09992	1.09734	1.09789	1.09044	1.0841	1.07623	1.06491	1.06105	1.05848	1.05407		Cell19	1.0686	1.07562	1.08978
	Cell20	1.06593	1.07872	1.08108	1.07915	1.08051	1.07075	1.06103	1.0578	1.03546	1.02887	1.0355	1.02806	1.02151		Cell20	1.0627	1.0747	1.08045	1.08271	1.07687	1.07568	1.05934	1.05222	1.04058	1.03668	1.03324	1.02857	1.02346		Cell20	1.05829	1.06842	1.07347	1.07642	1.0722	1.06713	1.06163	1.04957	1.04376	1.03819	1.03309	1.03026	1.02734		Cell20	1.05215	1.05944	1.06452
	Cell21	1.03087	1.04678	1.05161	1.04825	1.0373	1.03806	1.03384	1.02627	1.03491	1.03519	1.04118	1.04076	1.04213		Cell21	1.043	1.05275	1.05117	1.05191	1.04646	1.04895	1.04295	1.03791	1.04292	1.04036	1.04521	1.04747	1.0508		Cell21	1.04383	1.05217	1.05393	1.05318	1.0508	1.05267	1.04853	1.04223	1.04325	1.04512	1.0494	1.05042	1.05376		Cell21	1.04524	1.04938	1.05387
	Cell22	1.00235	1.00653	1.00618	0.99578	1.00774	1.0008	0.988708	0.987104	0.98178	1.00476	1.0015	0.998728	0.993926		Cell22	1.00931	1.01711	1.01074	1.00761	1.01045	1.00033	0.998544	0.996263	0.99092	1.00209	0.999927	1.00096	1.00084		Cell22	1.00893	1.01258	1.01246	1.01307	1.00842	1.00144	1.00011	0.995992	0.997507	1.00171	1.00499	1.00343	1.0068		Cell22	1.00951	1.00836	1.00948
	Cell23	1.03082	1.04049	1.0273	1.02645	1.0215	1.02261	1.02337	1.02655	1.03113	1.02925	1.04319	1.05204	1.04882		Cell23	1.03651	1.04363	1.03539	1.02853	1.02799	1.02482	1.02857	1.03077	1.03735	1.0414	1.04875	1.05508	1.05175		Cell23	1.04327	1.04833	1.04291	1.0326	1.03412	1.02817	1.02949	1.03261	1.04	1.04655	1.04854	1.05612	1.05582		Cell23	1.04686	1.04979	1.04418
	Cell24	1.03122	1.03324	1.03078	1.02854	1.02852	1.01957	1.02505	1.02026	1.02559	1.03246	1.03574	1.02383	1.02078		Cell24	1.03148	1.03276	1.03135	1.03018	1.0294	1.02979	1.02865	1.03006	1.03692	1.03681	1.03769	1.02943	1.03138		Cell24	1.03152	1.03251	1.0322	1.03015	1.0291	1.03136	1.03079	1.03531	1.03964	1.03764	1.03662	1.03096	1.0329		Cell24	1.03244	1.03423	1.03116
	Cell25	0.989815	0.992338	0.996691	0.998561	0.998629	1.00086	0.988901	1.00121	1.00155	1.00297	1.00533	0.988838	0.998823		Cell25	0.992417	1.00057	1.00208	0.999757	1.00476	1.00832	1.00441	1.00445	1.01024	1.01413	1.01708	1.00886	1.01109		Cell25	0.991601	0.996561	0.994387	0.999781	1.00595	1.00788	1.00837	1.00839	1.00901	1.01208	1.0184	1.01246	1.01377		Cell25	0.987175	0.990522	0.993308
	Cell26	0.974592	0.982828	0.991972	0.995794	0.99941	0.991764	0.987424	0.989933	0.985442	0.984555	0.984671	0.98525	0.988423		Cell26	0.981196	0.987038	0.992799	1.00032	1.00314	1.00264	0.993991	0.995819	0.991507	0.987722	0.9904	0.98677	0.987991		Cell26	0.981333	0.986416	0.990453	1.00006	0.999989	1.00245	0.994447	0.99509	0.989252	0.988586	0.992602	0.989829	0.989479		Cell26	0.984115	0.987582	0.987411
	Cell27	1.02808	1.03558	1.03488	1.03007	1.0315	1.02251	1.01165	1.02253	1.01979	1.02301	1.01876	1.01491	1.01124		Cell27	1.03317	1.03342	1.03875	1.03648	1.02901	1.02496	1.01818	1.02101	1.02514	1.02226	1.01975	1.01846	1.01747		Cell27	1.03005	1.02996	1.03456	1.03474	1.026	1.02647	1.02139	1.02374	1.02307	1.01824	1.01762	1.02075	1.01415		Cell27	1.02655	1.02865	1.03023
	Cell28	1.01753	1.03202	1.03605	1.04809	1.04115	1.03949	1.04195	1.04137	1.03645	1.03331	1.0314	1.03129	1.01758		Cell28	1.02441	1.03612	1.04516	1.05239	1.05269	1.04685	1.04865	1.04451	1.04056	1.04166	1.03491	1.03726	1.02948		Cell28	1.02805	1.0377	1.04717	1.05087	1.05085	1.05039	1.04926	1.04426	1.04249	1.04075	1.03391	1.03407	1.03272		Cell28	1.02504	1.03455	1.0403
	Cell29	1.01838	1.03829	1.04052	1.06489	1.05714	1.05558	1.06058	1.04626	1.0382	1.03599	1.03737	1.04184	1.0425		Cell29	1.02499	1.04254	1.04942	1.06305	1.0617	1.06091	1.06253	1.05042	1.04942	1.04401	1.05082	1.04775	1.04617		Cell29	1.02739	1.0403	1.0495	1.06041	1.06243	1.06182	1.05944	1.05276	1.049	1.04817	1.05414	1.04994	1.05058		Cell29	1.02648	1.04111	1.04697
	Cell30	0.98611	0.999153	0.996642	1.00537	1.01871	1.02079	1.03453	1.03645	1.03551	1.01927	1.01747	1.00958	0.997424		Cell30	0.990076	1.00079	1.00106	1.01561	1.0189	1.03281	1.03121	1.03524	1.03238	1.02757	1.02238	1.0142	1.00502		Cell30	0.990913	0.99874	1.0058	1.01627	1.01863	1.02449	1.02471	1.03105	1.03293	1.0281	1.02575	1.01557	1.00792		Cell30	0.994015	0.999463	1.00754
	Cell31	1.05384	1.06709	1.07012	1.07026	1.07611	1.06872	1.06719	1.05611	1.04971	1.04905	1.04526	1.04199	1.04445		Cell31	1.06677	1.07346	1.07215	1.07681	1.08172	1.07322	1.06993	1.06234	1.05676	1.05536	1.04947	1.0505	1.05268		Cell31	1.06919	1.07416	1.07565	1.07608	1.08218	1.07014	1.07035	1.06167	1.0573	1.05327	1.0498	1.0512	1.05535		Cell31	1.06762	1.07113	1.07397
	Cell32	1.05049	1.05854	1.06991	1.07548	1.0765	1.0592	1.05231	1.05515	1.04814	1.0376	1.04462	1.04747	1.04941		Cell32	1.05897	1.06994	1.07514	1.07436	1.07419	1.0675	1.06199	1.06022	1.05107	1.04542	1.04869	1.05781	1.05419		Cell32	1.05978	1.07168	1.07203	1.0751	1.07388	1.07034	1.06564	1.06715	1.05865	1.05486	1.05744	1.06266	1.05849		Cell32	1.05775	1.06922	1.06974
	Cell33	1.02056	1.03467	1.02974	1.01601	1.01718	1.0111	1.01789	1.01825	1.01683	1.01463	1.01098	1.00715	1.00997		Cell33	1.02867	1.03246	1.02936	1.02841	1.02587	1.01545	1.0226	1.02015	1.02604	1.02283	1.0156	1.02109	1.01417		Cell33	1.03352	1.02902	1.03047	1.03006	1.02862	1.02048	1.02436	1.02502	1.02546	1.02611	1.02085	1.02627	1.0204		Cell33	1.03344	1.0305	1.02788
	Cell34	0.987361	1.01457	1.01817	1.02589	1.0274	1.01634	0.999135	1.00349	0.994781	0.997306	1.00059	1.00203	0.982987		Cell34	1.00445	1.01005	1.02083	1.03086	1.02769	1.02646	1.01543	1.0044	1.00586	1.00118	1.00318	1.00255	0.994554		Cell34	1.00173	1.00983	1.01791	1.02544	1.0241	1.02238	1.0122	1.00692	1.00623	1.00054	1.00254	1.00527	1.00398		Cell34	1.00286	1.00915	1.0188
	Cell35	1.04891	1.04558	1.05102	1.05286	1.05504	1.04697	1.03289	1.02312	1.02533	1.01486	1.02271	1.01963	1.01327		Cell35	1.05583	1.05569	1.06761	1.05747	1.05403	1.04448	1.03742	1.0316	1.02653	1.02496	1.02663	1.01818	1.02014		Cell35	1.05594	1.05791	1.06268	1.05607	1.05295	1.04865	1.03901	1.03378	1.0267	1.0263	1.02284	1.01984	1.025		Cell35	1.05327	1.05447	1.05658
	Cell36	1.03408	1.05255	1.0544	1.04832	1.04346	1.02804	1.02313	1.02135	1.01956	1.01269	1.03502	1.03361	1.0334		Cell36	1.03716	1.04973	1.05273	1.04918	1.04831	1.0417	1.02961	1.02925	1.029	1.02451	1.03738	1.03544	1.03932		Cell36	1.03704	1.04618	1.04925	1.04687	1.04657	1.04334	1.03084	1.02953	1.02959	1.02735	1.03223	1.03616	1.03753		Cell36	1.03842	1.04226	1.04425
	Cell37	1.04134	1.05666	1.05801	1.0687	1.07295	1.07484	1.06866	1.0728	1.06367	1.05762	1.05549	1.05859	1.0503		Cell37	1.04073	1.05298	1.0594	1.0674	1.07417	1.07665	1.06993	1.06805	1.06563	1.06221	1.05909	1.05837	1.0553		Cell37	1.04076	1.04976	1.05889	1.06845	1.07359	1.07136	1.0723	1.06629	1.06866	1.06467	1.06112	1.06517	1.06017		Cell37	1.04114	1.04997	1.05578
	Cell38	1.02012	1.02598	1.0332	1.03158	1.02626	1.0313	1.02513	1.0149	1.01391	1.01315	1.01705	1.01811	1.03357		Cell38	1.02286	1.03063	1.03454	1.03955	1.03352	1.03306	1.0267	1.01597	1.01937	1.01623	1.02373	1.02335	1.03215		Cell38	1.02105	1.03041	1.03306	1.03521	1.03462	1.03025	1.02624	1.01507	1.02024	1.02097	1.02009	1.026	1.03239		Cell38	1.02242	1.02442	1.02908
	Cell39	1.06536	1.06695	1.07538	1.06414	1.05591	1.0588	1.04784	1.05475	1.06213	1.07208	1.07493	1.07229	1.06403		Cell39	1.06827	1.07643	1.07807	1.06824	1.06221	1.05822	1.0595	1.05545	1.06299	1.07997	1.07256	1.08104	1.06719		Cell39	1.06917	1.07464	1.07612	1.07152	1.06668	1.06231	1.0628	1.06173	1.06493	1.0739	1.07354	1.08029	1.06811		Cell39	1.06857	1.07394	1.07229
	Cell40	1.07689	1.09101	1.08842	1.09012	1.07484	1.06784	1.05779	1.06856	1.06477	1.05706	1.0538	1.0474	1.04879		Cell40	1.0885	1.09392	1.09483	1.10096	1.08268	1.07951	1.0666	1.07082	1.0634	1.06051	1.05774	1.05574	1.05427		Cell40	1.08721	1.09214	1.09381	1.09224	1.08303	1.07989	1.07191	1.06862	1.06385	1.05915	1.05786	1.05576	1.0581		Cell40	1.08757	1.08905	1.08779
	Cell41	1.01483	1.02559	1.02803	1.03413	1.02828	1.02679	1.0234	1.0107	1.00169	0.99309	0.994795	0.999102	0.989306		Cell41	1.02338	1.03203	1.03741	1.04153	1.03565	1.03663	1.02597	1.0083	1.00178	1.00288	0.995742	1.00138	0.994547		Cell41	1.02598	1.02855	1.03866	1.03799	1.03165	1.03069	1.02112	1.00942	1.00193	1.00561	0.996987	0.998858	0.993601		Cell41	1.02529	1.02868	1.03785
	Cell42	1.04728	1.05953	1.06439	1.07067	1.05261	1.05182	1.04361	1.03007	1.02859	1.0282	1.03289	1.04093	1.04525		Cell42	1.04861	1.06189	1.0657	1.06649	1.05635	1.05185	1.04512	1.03713	1.03463	1.03679	1.04097	1.05013	1.05328		Cell42	1.04869	1.05709	1.06142	1.06393	1.05858	1.05006	1.04795	1.04162	1.04108	1.03994	1.04702	1.0515	1.05285		Cell42	1.04977	1.05241	1.05584
	Cell43	1.06512	1.06967	1.07956	1.09024	1.08298	1.09668	1.09491	1.09282	1.09392	1.07067	1.07985	1.06906	1.06498		Cell43	1.06471	1.07407	1.0828	1.09512	1.09408	1.0977	1.09185	1.08868	1.08729	1.07668	1.07585	1.06929	1.06598		Cell43	1.06208	1.07396	1.07748	1.08584	1.09008	1.0919	1.08919	1.08775	1.08043	1.0754	1.06996	1.06464	1.06571		Cell43	1.06318	1.07245	1.07835
	Cell44	NaN	NaN	NaN	NaN	NaN	NaN	NaN	NaN	NaN	NaN	NaN	NaN	NaN		Cell44	NaN	NaN	NaN	NaN	NaN	NaN	NaN	NaN	NaN	NaN	NaN	NaN	NaN		Cell44	NaN	NaN	NaN	NaN	NaN	NaN	NaN	NaN	NaN	NaN	NaN	NaN	NaN		Cell44	NaN	NaN	NaN
	Cell45	1.05567	1.06694	1.06635	1.05243	1.0374	1.03624	1.02571	1.02709	1.02186	1.01607	1.01884	1.01627	1.01963		Cell45	1.05878	1.07097	1.06827	1.06132	1.04791	1.03615	1.03602	1.03069	1.0255	1.02518	1.02332	1.02495	1.0244		Cell45	1.06408	1.06967	1.06678	1.06262	1.05232	1.04031	1.04012	1.03505	1.03326	1.03146	1.02765	1.0312	1.02978		Cell45	1.06435	1.0665	1.06659
	Cell46	1.06936	1.0804	1.08468	1.08771	1.09277	1.09845	1.10182	1.10997	1.09811	1.09102	1.08604	1.08175	1.07989		Cell46	1.077	1.08703	1.09324	1.09646	1.10159	1.10846	1.10331	1.10684	1.10439	1.09523	1.08924	1.09089	1.09145		Cell46	1.08167	1.08705	1.09481	1.10006	1.1026	1.1065	1.10335	1.10472	1.10106	1.09435	1.09142	1.09167	1.09089		Cell46	1.08237	1.08896	1.09422
	Cell47	1.01679	1.02412	1.03511	1.04388	1.02621	1.03137	1.02114	1.01327	1.00959	1.00928	0.998435	1.01364	1.01119		Cell47	1.02364	1.03611	1.03743	1.04331	1.03698	1.03017	1.0214	1.01853	1.01345	1.01682	1.0129	1.01397	1.01187		Cell47	1.02757	1.03599	1.03814	1.0458	1.03866	1.02514	1.01778	1.01853	1.01513	1.01614	1.01799	1.0158	1.0113		Cell47	1.02602	1.0331	1.03778
	Cell48	1.02963	1.03924	1.05155	1.05385	1.05532	1.0442	1.0395	1.03916	1.0364	1.04371	1.04063	1.0391	1.04178		Cell48	1.03761	1.04741	1.05183	1.05566	1.0591	1.05411	1.04993	1.04632	1.04545	1.0478	1.0438	1.04443	1.04873		Cell48	1.0406	1.05215	1.05103	1.05576	1.05555	1.056	1.05206	1.05136	1.05383	1.0497	1.0498	1.05368	1.04974		Cell48	1.04477	1.05069	1.0543
	Cell49	1.08679	1.09434	1.0954	1.11315	1.09867	1.0894	1.08177	1.06884	1.07104	1.05521	1.05688	1.05505	1.06082		Cell49	1.09004	1.09955	1.0984	1.11044	1.10393	1.09499	1.0848	1.07289	1.0697	1.06333	1.06009	1.06009	1.0641		Cell49	1.08786	1.09802	1.09714	1.10539	1.10057	1.09399	1.08515	1.07498	1.07199	1.06741	1.06396	1.06208	1.07035		Cell49	1.0883	1.09729	1.0937
	Cell50	1.00582	1.01963	1.02608	1.03548	1.04018	1.01526	1.00894	1.01063	1.01763	1.00353	1.01351	1.02006	1.01963		Cell50	1.01255	1.02559	1.03602	1.0412	1.03827	1.02175	1.02065	1.01336	1.0178	1.00478	1.01659	1.02101	1.0251		Cell50	1.01738	1.02311	1.02735	1.03584	1.03423	1.02622	1.0156	1.01673	1.0158	1.0098	1.01348	1.01891	1.02179		Cell50	1.02258	1.02174	1.02236
	Cell51	0.994574	1.00657	1.00132	0.998232	0.992751	0.987549	0.983213	0.989203	0.987098	0.986275	0.984618	0.984423	0.98481		Cell51	1.00077	1.00501	1.00128	1.00341	0.99802	0.991871	0.988431	0.992795	0.9923	0.990214	0.99215	0.988587	0.990425		Cell51	1.00414	1.00436	1.00339	1.00512	1.00187	0.997306	0.995003	0.996695	0.994992	0.990527	0.993585	0.990844	0.997523		Cell51	1.00196	1.00393	1.00505
	Cell52	0.98649	0.997289	0.994206	0.982271	0.982672	0.976482	0.970434	0.977463	0.980971	0.979251	0.971024	0.973021	0.964701		Cell52	0.993575	0.995847	0.989468	0.983164	0.983242	0.980315	0.975805	0.9829	0.980987	0.989089	0.978447	0.980472	0.979528		Cell52	0.99136	0.988838	0.985048	0.981934	0.977462	0.981046	0.977859	0.97997	0.984315	0.986416	0.980468	0.985436	0.980303		Cell52	0.989919	0.990791	0.98589
	Cell53	1.01647	1.04076	1.05471	1.06747	1.06922	1.07434	1.05136	1.03953	1.0401	1.03758	1.0327	1.03467	1.04219		Cell53	1.02354	1.04088	1.05532	1.06678	1.07187	1.06421	1.05329	1.04286	1.04261	1.04198	1.04164	1.0406	1.04287		Cell53	1.02527	1.03916	1.05544	1.06463	1.06948	1.06117	1.05191	1.04505	1.03686	1.04213	1.04473	1.04114	1.0422		Cell53	1.02946	1.04218	1.05627
	Cell54	1.05134	1.05255	1.04182	1.03621	1.03406	1.03531	1.03492	1.02731	1.02004	1.02645	1.02672	1.02643	1.03178		Cell54	1.05292	1.05084	1.0438	1.03983	1.04001	1.03668	1.04135	1.03723	1.02541	1.03023	1.03117	1.02879	1.03268		Cell54	1.0498	1.0457	1.04139	1.04169	1.03959	1.03894	1.04287	1.03781	1.03127	1.03122	1.03278	1.02944	1.03371		Cell54	1.0458	1.04043	1.04098
	Cell55	1.01063	1.03404	1.05119	1.056	1.06362	1.06615	1.05022	1.02938	1.02247	1.02603	1.02439	1.03428	1.0346		Cell55	1.02146	1.03664	1.04787	1.06031	1.06291	1.06748	1.05419	1.03583	1.03448	1.03239	1.0321	1.04359	1.04896		Cell55	1.02714	1.03608	1.05069	1.05786	1.06112	1.06517	1.05116	1.03819	1.03947	1.03614	1.03306	1.04375	1.05447		Cell55	1.02963	1.03914	1.0501
	Cell56	NaN	NaN	NaN	NaN	NaN	NaN	NaN	NaN	NaN	NaN	NaN	NaN	NaN		Cell56	NaN	NaN	NaN	NaN	NaN	NaN	NaN	NaN	NaN	NaN	NaN	NaN	NaN		Cell56	NaN	NaN	NaN	NaN	NaN	NaN	NaN	NaN	NaN	NaN	NaN	NaN	NaN		Cell56	NaN	NaN	NaN
	Cell57	1.05623	1.07079	1.0775	1.08291	1.08067	1.07958	1.07429	1.06601	1.06058	1.05694	1.05677	1.0566	1.06946		Cell57	1.06423	1.0767	1.08561	1.08616	1.08357	1.08126	1.08213	1.07202	1.06682	1.06681	1.07094	1.07163	1.07162		Cell57	1.06969	1.07801	1.08434	1.08619	1.08245	1.08079	1.08167	1.07516	1.07128	1.07476	1.07813	1.07672	1.07604		Cell57	1.06829	1.07451	1.08252
	Cell58	0.98805	0.988268	0.999357	1.01131	1.02352	1.02799	1.0197	1.01083	1.00375	0.987276	0.986258	0.989268	0.976921		Cell58	0.983474	0.990979	0.998518	1.01456	1.02476	1.03127	1.0153	1.01251	0.999809	0.991365	0.99159	0.990533	0.985585		Cell58	0.980637	0.992069	0.994689	1.00957	1.01063	1.01702	1.0118	1.00312	0.99507	0.990217	0.992143	0.98902	0.98713		Cell58	0.982088	0.990173	0.994683
	Cell59	1.06169	1.08118	1.10008	1.10465	1.11088	1.10162	1.10261	1.09091	1.07897	1.07509	1.066	1.07323	1.07427		Cell59	1.07478	1.08806	1.10022	1.10917	1.11204	1.11113	1.10384	1.08948	1.08398	1.07769	1.077	1.07718	1.07984		Cell59	1.08155	1.08628	1.09856	1.10795	1.11205	1.10804	1.10023	1.09367	1.08797	1.08322	1.08254	1.08099	1.07951		Cell59	1.07819	1.08239	1.09212
	Cell60	NaN	NaN	NaN	NaN	NaN	NaN	NaN	NaN	NaN	NaN	NaN	NaN	NaN		Cell60	NaN	NaN	NaN	NaN	NaN	NaN	NaN	NaN	NaN	NaN	NaN	NaN	NaN		Cell60	NaN	NaN	NaN	NaN	NaN	NaN	NaN	NaN	NaN	NaN	NaN	NaN	NaN		Cell60	NaN	NaN	NaN
	Cell61	NaN	NaN	NaN	NaN	NaN	NaN	NaN	NaN	NaN	NaN	NaN	NaN	NaN		Cell61	NaN	NaN	NaN	NaN	NaN	NaN	NaN	NaN	NaN	NaN	NaN	NaN	NaN		Cell61	NaN	NaN	NaN	NaN	NaN	NaN	NaN	NaN	NaN	NaN	NaN	NaN	NaN		Cell61	NaN	NaN	NaN
	Cell62	1.04794	1.05718	1.06036	1.05948	1.041	1.03817	1.02653	1.02928	1.03037	1.0364	1.0427	1.05366	1.06262		Cell62	1.0541	1.05697	1.0615	1.06375	1.05002	1.04645	1.03375	1.03057	1.03599	1.03802	1.04802	1.05281	1.06223		Cell62	1.05411	1.05956	1.05793	1.06122	1.05454	1.0511	1.04174	1.03749	1.03634	1.03901	1.04788	1.0566	1.05849		Cell62	1.05349	1.05702	1.05792
	Cell63	1.01195	1.00983	1.01938	1.02605	1.00857	1.00922	1.00485	1.00893	0.996657	1.00886	1.00973	1.03192	1.03512		Cell63	1.01561	1.01785	1.02192	1.02799	1.01744	1.01785	1.00925	1.01281	1.00641	1.01471	1.01776	1.02824	1.033		Cell63	1.01406	1.02161	1.02236	1.02832	1.02785	1.01795	1.01796	1.01492	1.01363	1.01703	1.02067	1.0298	1.02956		Cell63	1.01672	1.01895	1.02354
	Cell64	NaN	NaN	NaN	NaN	NaN	NaN	NaN	NaN	NaN	NaN	NaN	NaN	NaN		Cell64	NaN	NaN	NaN	NaN	NaN	NaN	NaN	NaN	NaN	NaN	NaN	NaN	NaN		Cell64	NaN	NaN	NaN	NaN	NaN	NaN	NaN	NaN	NaN	NaN	NaN	NaN	NaN		Cell64	NaN	NaN	NaN
	Cell65	1.05738	1.07078	1.07896	1.09542	1.08549	1.07358	1.05372	1.04547	1.03983	1.05214	1.04948	1.05875	1.06209		Cell65	1.06018	1.0753	1.08996	1.09089	1.08205	1.07075	1.0578	1.04441	1.04543	1.04661	1.04697	1.05573	1.06198		Cell65	1.06149	1.07528	1.08505	1.0871	1.0796	1.06574	1.05978	1.04718	1.04963	1.04774	1.05082	1.05701	1.06044		Cell65	1.06027	1.07098	1.08082
	Cell66	1.10401	1.11137	1.11093	1.12053	1.1089	1.09709	1.09471	1.08774	1.0856	1.09148	1.08737	1.09124	1.08388		Cell66	1.11113	1.11886	1.12063	1.12561	1.12004	1.10677	1.09913	1.09481	1.09531	1.09627	1.09402	1.09908	1.09637		Cell66	1.11389	1.12243	1.127	1.12718	1.12331	1.11442	1.10551	1.10099	1.10104	1.10128	1.09927	1.10261	1.10214		Cell66	1.1167	1.12439	1.12718
	Cell67	1.00779	1.01626	1.01891	1.00922	1.01031	1.00523	1.00409	1.002	1.01213	1.00983	1.00772	1.00948	1.01977		Cell67	1.00827	1.01538	1.01722	1.01187	1.01274	1.00989	1.01013	1.00891	1.01113	1.01489	1.0156	1.01937	1.01719		Cell67	1.01228	1.0176	1.01786	1.01723	1.01351	1.01527	1.01248	1.01542	1.01581	1.01518	1.01948	1.02213	1.02173		Cell67	1.02068	1.02433	1.02297
	Cell68	1.09366	1.0893	1.07588	1.06388	1.0581	1.05874	1.06876	1.06966	1.07844	1.07703	1.07428	1.06883	1.05767		Cell68	1.10433	1.09712	1.08932	1.07777	1.0722	1.07493	1.08077	1.08136	1.0929	1.08825	1.08181	1.07082	1.06716		Cell68	1.11045	1.10475	1.09897	1.08713	1.08223	1.0826	1.08486	1.08569	1.09439	1.08925	1.08523	1.07339	1.06886		Cell68	1.1129	1.10789	1.09952
	Cell69	1.04985	1.05316	1.05841	1.06056	1.05544	1.05401	1.05774	1.03767	1.02947	1.03136	1.03124	1.03263	1.04028		Cell69	1.05245	1.055	1.05896	1.06346	1.05508	1.05297	1.05449	1.04449	1.03754	1.03916	1.03832	1.0374	1.04272		Cell69	1.05319	1.05289	1.05668	1.05818	1.05537	1.05467	1.05415	1.0471	1.0411	1.03947	1.04314	1.03795	1.04253		Cell69	1.04799	1.0487	1.05131
	Cell70	NaN	NaN	NaN	NaN	NaN	NaN	NaN	NaN	NaN	NaN	NaN	NaN	NaN		Cell70	NaN	NaN	NaN	NaN	NaN	NaN	NaN	NaN	NaN	NaN	NaN	NaN	NaN		Cell70	NaN	NaN	NaN	NaN	NaN	NaN	NaN	NaN	NaN	NaN	NaN	NaN	NaN		Cell70	NaN	NaN	NaN
	Cell71	1.00979	1.02116	1.02519	1.03522	1.03278	1.03667	1.04008	1.03523	1.02133	1.02655	1.02096	1.0142	1.01783		Cell71	1.01875	1.0233	1.03087	1.03539	1.03734	1.04844	1.04936	1.0408	1.02955	1.02944	1.02567	1.01787	1.02412		Cell71	1.02386	1.0256	1.031	1.03167	1.03557	1.04524	1.04519	1.03761	1.03182	1.02699	1.02207	1.02004	1.0232		Cell71	1.02027	1.02287	1.02902
	Cell72	0.973537	0.994527	0.997721	0.997949	1.00529	0.98815	0.983254	0.987654	1.00792	0.99901	1.00031	0.989712	0.992943		Cell72	0.982676	0.994328	1.00408	1.00676	1.00048	0.992913	0.989843	0.990973	1.00476	1.00503	1.00509	0.995085	0.990233		Cell72	0.984798	0.989683	1.00151	1.00076	0.998424	0.990161	0.995121	0.992776	1.00189	1.00162	1.00498	0.999379	0.99219		Cell72	0.983338	0.989138	0.995982
	Cell73	NaN	NaN	NaN	NaN	NaN	NaN	NaN	NaN	NaN	NaN	NaN	NaN	NaN		Cell73	NaN	NaN	NaN	NaN	NaN	NaN	NaN	NaN	NaN	NaN	NaN	NaN	NaN		Cell73	NaN	NaN	NaN	NaN	NaN	NaN	NaN	NaN	NaN	NaN	NaN	NaN	NaN		Cell73	NaN	NaN	NaN
	Cell74	1.03338	1.04485	1.0563	1.05118	1.04893	1.04167	1.03281	1.02385	1.02087	1.01435	1.01147	1.01969	1.01964		Cell74	1.04553	1.05854	1.06621	1.05833	1.05832	1.04746	1.04372	1.03338	1.03226	1.02368	1.02369	1.02777	1.03314		Cell74	1.05181	1.06194	1.06156	1.05865	1.05434	1.04685	1.03933	1.03385	1.03409	1.03018	1.03021	1.03288	1.03922		Cell74	1.05064	1.06043	1.05883
	Cell75	0.995333	1.00356	1.01303	1.01987	1.02716	1.01173	1.00643	1.00642	1.00869	0.998635	1.00186	1.00303	1.00507		Cell75	1.00443	1.01359	1.02519	1.02809	1.02827	1.02031	1.01233	1.01128	1.01296	1.00958	1.0102	1.0101	1.01197		Cell75	1.01005	1.01406	1.02733	1.02783	1.02764	1.02487	1.01748	1.0134	1.01404	1.01047	1.01337	1.01406	1.01391		Cell75	1.00979	1.01492	1.02711
	Cell76	1.0147	1.02323	1.0288	1.02854	1.03739	1.03333	1.03331	1.02503	1.01593	1.01306	1.01876	1.02216	1.02803		Cell76	1.02909	1.03046	1.03475	1.0356	1.03635	1.03826	1.03718	1.02658	1.03051	1.0268	1.03383	1.02925	1.0327		Cell76	1.03051	1.03355	1.03275	1.03723	1.03472	1.03737	1.03499	1.03361	1.03353	1.03618	1.03616	1.03155	1.03319		Cell76	1.03251	1.0312	1.0347
	Cell77	1.05384	1.06261	1.05246	1.06773	1.0654	1.07606	1.06604	1.05694	1.04938	1.04823	1.04445	1.03438	1.04261		Cell77	1.05897	1.05901	1.05979	1.06944	1.07428	1.08035	1.07644	1.06432	1.05421	1.05105	1.05179	1.04202	1.0474		Cell77	1.0644	1.05795	1.06148	1.06792	1.07149	1.08056	1.07905	1.06514	1.0597	1.05509	1.05352	1.04678	1.05034		Cell77	1.0683	1.06104	1.06329
	Cell78	1.00698	1.02596	1.02167	1.03589	1.04751	1.05087	1.0516	1.03927	1.03107	1.02747	1.02903	1.02596	1.01925		Cell78	1.01	1.02151	1.02772	1.03076	1.04924	1.05433	1.05559	1.04711	1.04306	1.03267	1.03203	1.026	1.02531		Cell78	1.01523	1.02005	1.02531	1.03037	1.04422	1.05142	1.05889	1.05178	1.0488	1.04212	1.03547	1.03307	1.02518		Cell78	1.01288	1.01852	1.02141
	Cell79	1.00593	1.01541	1.0222	1.01648	1.02734	1.02659	1.02384	1.02004	1.01432	1.00748	1.00906	1.01156	1.01214		Cell79	1.01101	1.017	1.02429	1.02674	1.03194	1.03208	1.02272	1.02145	1.01889	1.01624	1.01165	1.01115	1.01401		Cell79	1.01121	1.01296	1.02178	1.02665	1.02978	1.0291	1.02637	1.02497	1.02062	1.01955	1.01376	1.01119	1.01686		Cell79	1.00907	1.0115	1.01517
	Cell80	1.01891	1.02601	1.02228	1.01733	1.02991	1.02936	1.03686	1.03632	1.04503	1.05149	1.05667	1.05076	1.05232		Cell80	1.02807	1.03405	1.03038	1.02617	1.03139	1.03788	1.03959	1.04193	1.04807	1.05479	1.0566	1.05303	1.05334		Cell80	1.03812	1.03802	1.03428	1.03231	1.03388	1.04369	1.04263	1.04163	1.04743	1.05151	1.04776	1.05433	1.04616		Cell80	1.04193	1.04182	1.03245
	Cell81	1.03856	1.05207	1.04984	1.05483	1.05933	1.0608	1.04956	1.05251	1.0519	1.03658	1.04568	1.0361	1.03344		Cell81	1.04336	1.05482	1.05907	1.0606	1.06366	1.06073	1.05977	1.0583	1.05162	1.04739	1.04694	1.04763	1.04674		Cell81	1.04565	1.05571	1.05956	1.06714	1.06488	1.06349	1.06289	1.05932	1.05348	1.05347	1.05394	1.05584	1.05624		Cell81	1.05119	1.05396	1.05778
	Cell82	1.01628	1.02499	1.02362	1.01541	1.02441	1.0186	1.02061	1.02933	1.03031	1.02272	1.01431	1.00855	1.01664		Cell82	1.02188	1.02993	1.02544	1.02233	1.02043	1.02268	1.02912	1.0345	1.03777	1.02949	1.02343	1.02268	1.02013		Cell82	1.02088	1.02522	1.02321	1.02241	1.01878	1.02248	1.02953	1.03428	1.03736	1.03282	1.03044	1.03035	1.02731		Cell82	1.01979	1.02371	1.0231
	Cell83	1.12826	1.14265	1.12847	1.1324	1.13077	1.12917	1.11802	1.11519	1.12039	1.11219	1.10788	1.09913	1.09304		Cell83	1.13108	1.14223	1.13576	1.13118	1.13191	1.12939	1.1237	1.12205	1.12145	1.11771	1.11135	1.10865	1.1032		Cell83	1.13215	1.13777	1.13579	1.1319	1.13087	1.12943	1.12673	1.12477	1.12296	1.11915	1.11415	1.11204	1.10928		Cell83	1.12895	1.13134	1.1309
	Cell84	1.06717	1.08489	1.08979	1.10024	1.10686	1.10834	1.09997	1.08919	1.08357	1.09108	1.08595	1.09079	1.08935		Cell84	1.07618	1.08633	1.09545	1.10957	1.11349	1.11094	1.10648	1.09789	1.09121	1.09581	1.09166	1.09392	1.09805		Cell84	1.08004	1.08234	1.09285	1.10552	1.10727	1.1128	1.10323	1.10022	1.0912	1.0954	1.09464	1.09289	1.09957		Cell84	1.07548	1.07795	1.08366
	Cell85	0.989823	0.990743	1.01239	1.00851	1.00068	0.999288	1.0007	0.980032	0.975809	0.981937	0.976697	0.984515	0.971687		Cell85	0.994093	0.996036	1.01101	1.00821	1.00734	1.00169	1.00095	0.991943	0.988899	0.990762	0.983804	0.98831	0.978462		Cell85	0.991466	0.99686	1.00826	1.00941	1.01019	1.00341	0.997216	0.994087	0.995629	0.988586	0.988234	0.986823	0.981777		Cell85	0.985956	0.992347	1.00406
	Cell86	1.02486	1.0381	1.03834	1.0443	1.05251	1.04431	1.04339	1.03777	1.02954	1.02585	1.02875	1.02726	1.02754		Cell86	1.03502	1.04401	1.04629	1.04926	1.0547	1.0477	1.04354	1.04199	1.03856	1.03459	1.0314	1.02943	1.03215		Cell86	1.04269	1.04447	1.04679	1.05536	1.05982	1.04847	1.04821	1.04189	1.0413	1.04009	1.03338	1.03616	1.03529		Cell86	1.0458	1.04961	1.05087
	Cell87	1.00946	1.0095	1.01007	1.0021	1.00579	1.00456	1.00236	1.00458	1.00202	1.00233	1.00462	1.0054	1.00597		Cell87	1.01208	1.01536	1.01049	1.0094	1.00963	1.0079	1.00745	1.00961	1.00939	1.01353	1.00998	1.01405	1.0146		Cell87	1.01591	1.0179	1.01409	1.01129	1.0119	1.01036	1.01328	1.0118	1.01787	1.01759	1.01748	1.02022	1.02355		Cell87	1.01514	1.0189	1.01863
	Cell88	1.07422	1.08512	1.07736	1.06956	1.06047	1.04375	1.04614	1.03798	1.04026	1.04614	1.04756	1.05967	1.0635		Cell88	1.08665	1.08813	1.08004	1.06893	1.06309	1.05089	1.05588	1.04864	1.04829	1.0573	1.05893	1.06559	1.06506		Cell88	1.0888	1.08741	1.08304	1.07288	1.06856	1.06038	1.06222	1.05772	1.05826	1.06531	1.06512	1.07309	1.06607		Cell88	1.08974	1.08906	1.08524
	Cell89	1.0464	1.05708	1.05345	1.05045	1.05587	1.04981	1.05297	1.05309	1.05988	1.0638	1.07097	1.06833	1.05865		Cell89	1.0604	1.06117	1.061	1.05805	1.05771	1.05262	1.0591	1.06391	1.06733	1.06991	1.07342	1.07112	1.06421		Cell89	1.06257	1.06085	1.05986	1.05675	1.05556	1.05506	1.05802	1.06383	1.06948	1.07447	1.07581	1.06994	1.06337		Cell89	1.06335	1.05836	1.0572
	Cell90	1.02805	1.03505	1.02415	1.01902	1.02263	1.02387	1.03031	1.0251	1.03411	1.02849	1.02644	1.00254	1.00581		Cell90	1.03779	1.03765	1.03134	1.02617	1.02375	1.02955	1.03551	1.03681	1.04197	1.03405	1.03041	1.01781	1.01432		Cell90	1.0373	1.0334	1.0318	1.02946	1.02797	1.03147	1.03759	1.04229	1.04525	1.03765	1.0312	1.0239	1.01816		Cell90	1.0395	1.03247	1.03091
	Cell91	1.04021	1.04048	1.03907	1.04546	1.03702	1.03214	1.03531	1.02981	1.02681	1.01935	1.02466	1.01982	1.01438		Cell91	1.04211	1.04217	1.04372	1.04509	1.04188	1.04028	1.03715	1.03225	1.03453	1.02652	1.02567	1.02437	1.02145		Cell91	1.04412	1.04192	1.04566	1.04666	1.04562	1.04214	1.04109	1.03767	1.03401	1.03055	1.02735	1.02804	1.02534		Cell91	1.04237	1.04017	1.041
	Cell92	NaN	NaN	NaN	NaN	NaN	NaN	NaN	NaN	NaN	NaN	NaN	NaN	NaN		Cell92	NaN	NaN	NaN	NaN	NaN	NaN	NaN	NaN	NaN	NaN	NaN	NaN	NaN		Cell92	NaN	NaN	NaN	NaN	NaN	NaN	NaN	NaN	NaN	NaN	NaN	NaN	NaN		Cell92	NaN	NaN	NaN
	Cell93	1.03474	1.0343	1.03139	1.03547	1.02687	1.0206	1.01218	1.01445	1.02114	1.01874	1.02783	1.02556	1.01725		Cell93	1.03778	1.03911	1.03767	1.0389	1.03353	1.02455	1.0205	1.02259	1.02469	1.02195	1.0218	1.02638	1.02194		Cell93	1.03727	1.04021	1.04323	1.04247	1.03637	1.03125	1.02719	1.03041	1.02495	1.0302	1.02287	1.02744	1.02636		Cell93	1.04161	1.04138	1.04128
	Cell94	1.03236	1.02112	1.01902	1.01668	1.00863	1.0112	1.00972	1.00372	1.00865	1.00994	1.00442	0.995146	1.00047		Cell94	1.0318	1.02694	1.01733	1.01296	1.01299	1.00649	1.00659	1.00942	1.00802	1.01016	1.00241	0.999827	0.999827		Cell94	1.02447	1.02599	1.01502	1.01054	1.01127	1.00933	1.00673	1.01037	1.0101	1.00905	1.00229	1.00109	0.996456		Cell94	1.02324	1.02603	1.015
	Cell95	1.03372	1.04	1.04718	1.0547	1.04869	1.03851	1.02094	1.01951	1.0182	1.02318	1.0293	1.0235	1.02342		Cell95	1.04006	1.04127	1.04565	1.04867	1.04928	1.03686	1.03155	1.0255	1.03067	1.029	1.03487	1.03039	1.03168		Cell95	1.03718	1.03568	1.04011	1.04281	1.04387	1.03291	1.03483	1.03001	1.02984	1.03042	1.03305	1.03163	1.03374		Cell95	1.03885	1.03664	1.03863
	Cell96	0.99793	1.00475	0.995545	0.991688	0.996236	0.995562	0.99916	1.00338	1.00719	1.00259	1.0052	0.998414	1.00597		Cell96	1.00424	1.01048	1.00364	0.996379	1.00062	1.00362	1.00059	1.00952	1.00861	1.00694	1.00937	1.00134	1.00974		Cell96	1.00103	1.00887	1.00365	1.00374	1.00474	1.00283	1.00042	1.00804	1.00761	1.01043	1.0073	1.00457	1.00671		Cell96	1.00067	1.00578	1.00612
	Cell97	1.02629	1.02888	1.02482	1.02381	1.02524	1.04406	1.0457	1.04702	1.02914	1.03206	1.0158	1.01129	1.01694		Cell97	1.03072	1.0325	1.03439	1.03473	1.03563	1.04679	1.04907	1.0493	1.03743	1.03313	1.02723	1.02433	1.02494		Cell97	1.03648	1.03725	1.03841	1.04139	1.04249	1.05241	1.05328	1.05062	1.04341	1.03648	1.03286	1.02943	1.02501		Cell97	1.03332	1.03417	1.03615
	Cell98	1.01358	1.03059	1.03148	1.0325	1.03004	1.02992	1.03538	1.02179	1.01854	1.01163	1.02074	1.02224	1.03176		Cell98	1.02333	1.03836	1.04055	1.0374	1.04178	1.03686	1.03246	1.02264	1.02682	1.02683	1.0297	1.03062	1.0315		Cell98	1.03278	1.03545	1.04102	1.04068	1.04019	1.03914	1.03558	1.03232	1.03102	1.03073	1.03264	1.03455	1.03467		Cell98	1.03812	1.03879	1.03809
	Cell99	1.02973	1.03974	1.05325	1.0483	1.0442	1.0433	1.04302	1.03713	1.03288	1.0301	1.02876	1.02198	1.01752		Cell99	1.04309	1.05269	1.05555	1.05608	1.05118	1.04892	1.05005	1.0459	1.03827	1.03496	1.03623	1.02459	1.01946		Cell99	1.04782	1.0551	1.05962	1.05691	1.0516	1.04803	1.04835	1.04551	1.04167	1.03539	1.03502	1.02681	1.02043		Cell99	1.04694	1.05346	1.05575
	Cell100	1.08784	1.10199	1.1165	1.1179	1.12933	1.13797	1.13845	1.13043	1.12378	1.11796	1.12209	1.10906	1.10525		Cell100	1.095	1.10967	1.11747	1.12438	1.13099	1.13607	1.13564	1.13598	1.13084	1.12156	1.12098	1.11371	1.10634		Cell100	1.10183	1.11358	1.11951	1.12637	1.13244	1.13354	1.13263	1.13589	1.13088	1.12505	1.11918	1.11037	1.11374		Cell100	1.10225	1.11068	1.11969
	Cell101	1.02636	1.0479	1.04358	1.05748	1.04495	1.03589	1.02484	1.01823	1.00796	1.01051	1.00832	1.0138	1.01387		Cell101	1.0382	1.04912	1.05233	1.05719	1.05197	1.04413	1.03339	1.02881	1.0252	1.01851	1.021	1.01455	1.02131		Cell101	1.04067	1.04857	1.05187	1.05714	1.04749	1.04114	1.03584	1.03332	1.02809	1.02195	1.02519	1.01931	1.02298		Cell101	1.04301	1.04354	1.04733
	Cell102	1.02091	1.02287	1.02319	1.03916	1.04159	1.03544	1.04628	1.03902	1.03959	1.03103	1.03048	1.02539	1.01725		Cell102	1.02576	1.02955	1.03118	1.04354	1.04664	1.05067	1.0548	1.05141	1.04598	1.04189	1.03691	1.02815	1.02517		Cell102	1.0289	1.02966	1.03339	1.04192	1.04749	1.05296	1.05444	1.05477	1.04957	1.04937	1.03976	1.03657	1.03344		Cell102	1.02814	1.02994	1.03
	Cell103	NaN	NaN	NaN	NaN	NaN	NaN	NaN	NaN	NaN	NaN	NaN	NaN	NaN		Cell103	NaN	NaN	NaN	NaN	NaN	NaN	NaN	NaN	NaN	NaN	NaN	NaN	NaN		Cell103	NaN	NaN	NaN	NaN	NaN	NaN	NaN	NaN	NaN	NaN	NaN	NaN	NaN		Cell103	NaN	NaN	NaN
	Cell104	NaN	NaN	NaN	NaN	NaN	NaN	NaN	NaN	NaN	NaN	NaN	NaN	NaN		Cell104	NaN	NaN	NaN	NaN	NaN	NaN	NaN	NaN	NaN	NaN	NaN	NaN	NaN		Cell104	NaN	NaN	NaN	NaN	NaN	NaN	NaN	NaN	NaN	NaN	NaN	NaN	NaN		Cell104	NaN	NaN	NaN
	Cell105	0.97973	0.998192	1.01075	1.01783	1.02514	1.03382	1.0313	1.01425	1.00685	1.0001	0.993565	0.998266	0.996787		Cell105	0.98854	1.00605	1.00935	1.01851	1.02863	1.0327	1.02544	1.01494	1.00783	1.00278	0.998522	1.00052	0.997521		Cell105	0.992286	1.00444	1.00838	1.01549	1.01875	1.02086	1.01827	1.00994	1.00408	0.99787	0.996552	0.997689	0.99527		Cell105	0.993989	1.00181	1.00378
	Cell106	1.03315	1.03409	1.02562	1.02493	1.02659	1.0222	1.01401	1.02061	1.03754	1.04084	1.04068	1.03724	1.03004		Cell106	1.04185	1.04185	1.0356	1.02795	1.03159	1.02389	1.02217	1.02827	1.03763	1.04054	1.04483	1.03707	1.03047		Cell106	1.04285	1.04135	1.03787	1.03222	1.03073	1.02714	1.02269	1.03217	1.03438	1.03931	1.04002	1.03371	1.03042		Cell106	1.03982	1.04088	1.03627
	Cell107	1.01949	1.02956	1.04631	1.036	1.03522	1.02262	1.02006	1.01818	1.01845	1.01735	1.01929	1.01954	1.02467		Cell107	1.0218	1.0324	1.03574	1.04026	1.03232	1.02724	1.02505	1.02596	1.02101	1.0199	1.02544	1.02379	1.03296		Cell107	1.02275	1.0279	1.03635	1.03218	1.02974	1.02911	1.02077	1.0238	1.02129	1.01614	1.0257	1.02755	1.02928		Cell107	1.02355	1.02885	1.03118
	Cell108	1.00205	1.01214	1.01318	1.00703	1.00089	1.00248	1.00031	1.00715	1.00728	1.00224	1.00091	0.999583	1.00669		Cell108	1.01076	1.01743	1.01899	1.01466	1.01419	1.01038	1.00812	1.01148	1.01185	1.00764	1.00644	1.00669	1.00659		Cell108	1.00973	1.01643	1.0189	1.01638	1.0131	1.01094	1.01061	1.01328	1.01292	1.01081	1.0104	1.01029	1.01006		Cell108	1.01118	1.01438	1.0174
	Cell109	0.957307	0.963671	0.978085	0.973282	0.98024	0.97922	0.976991	0.988858	0.987658	0.978316	0.987648	0.982476	0.970655		Cell109	0.961722	0.963208	0.978068	0.974444	0.985597	0.985392	0.982049	0.987419	0.98799	0.97942	0.983835	0.982923	0.981516		Cell109	0.966285	0.962026	0.974413	0.97488	0.984094	0.982443	0.979519	0.982985	0.977262	0.977331	0.981942	0.984842	0.986357		Cell109	0.9681	0.972805	0.978687
	Cell110	NaN	NaN	NaN	NaN	NaN	NaN	NaN	NaN	NaN	NaN	NaN	NaN	NaN		Cell110	NaN	NaN	NaN	NaN	NaN	NaN	NaN	NaN	NaN	NaN	NaN	NaN	NaN		Cell110	NaN	NaN	NaN	NaN	NaN	NaN	NaN	NaN	NaN	NaN	NaN	NaN	NaN		Cell110	NaN	NaN	NaN
	Cell111	1.01767	1.03455	1.04041	1.04989	1.05082	1.04594	1.044	1.03538	1.0381	1.03292	1.02346	1.02695	1.03613		Cell111	1.02821	1.03993	1.04739	1.04961	1.05567	1.0519	1.04825	1.04424	1.04374	1.04171	1.03793	1.03809	1.04306		Cell111	1.03214	1.03894	1.04701	1.05168	1.05364	1.05194	1.05155	1.04907	1.0421	1.04136	1.04183	1.03969	1.0416		Cell111	1.03071	1.03381	1.04188
	Cell112	1.00927	1.02414	1.02383	1.02514	1.02627	1.01331	1.00839	1.00664	0.985625	0.988166	0.989836	0.983044	0.983977		Cell112	1.01469	1.02573	1.02972	1.03174	1.0292	1.01897	1.01118	1.00342	0.991797	0.99237	0.990943	0.990583	0.986581		Cell112	1.01834	1.02579	1.02745	1.02619	1.02498	1.01635	1.01187	1.0079	0.995336	0.997441	0.992333	0.990893	0.992688		Cell112	1.01835	1.02098	1.02038
	Cell113	NaN	NaN	NaN	NaN	NaN	NaN	NaN	NaN	NaN	NaN	NaN	NaN	NaN		Cell113	NaN	NaN	NaN	NaN	NaN	NaN	NaN	NaN	NaN	NaN	NaN	NaN	NaN		Cell113	NaN	NaN	NaN	NaN	NaN	NaN	NaN	NaN	NaN	NaN	NaN	NaN	NaN		Cell113	NaN	NaN	NaN
	Cell114	0.991195	0.987659	0.992935	0.998302	0.987622	1.00048	0.993956	1.00185	0.99289	0.988816	0.982778	0.985322	0.986093		Cell114	0.998456	0.996006	0.999294	1.00016	0.99953	1.00214	1.0055	1.00429	1.00064	1.00604	0.997814	0.995314	1.00193		Cell114	0.999401	0.999621	1.00084	1.00746	1.01049	1.01054	1.01258	1.01223	1.01277	1.01107	1.00598	1.00722	1.00802		Cell114	1.00006	0.997986	1.00453
	Cell115	NaN	NaN	NaN	NaN	NaN	NaN	NaN	NaN	NaN	NaN	NaN	NaN	NaN		Cell115	NaN	NaN	NaN	NaN	NaN	NaN	NaN	NaN	NaN	NaN	NaN	NaN	NaN		Cell115	NaN	NaN	NaN	NaN	NaN	NaN	NaN	NaN	NaN	NaN	NaN	NaN	NaN		Cell115	NaN	NaN	NaN
	Cell116	NaN	NaN	NaN	NaN	NaN	NaN	NaN	NaN	NaN	NaN	NaN	NaN	NaN		Cell116	NaN	NaN	NaN	NaN	NaN	NaN	NaN	NaN	NaN	NaN	NaN	NaN	NaN		Cell116	NaN	NaN	NaN	NaN	NaN	NaN	NaN	NaN	NaN	NaN	NaN	NaN	NaN		Cell116	NaN	NaN	NaN
	Cell117	1.02588	1.03115	1.04519	1.03862	1.03824	1.03471	1.0385	1.02969	1.02436	1.03753	1.03184	1.02168	1.02018		Cell117	1.03599	1.04186	1.04874	1.04824	1.04784	1.04388	1.04676	1.04403	1.04188	1.04501	1.03901	1.03037	1.03188		Cell117	1.04406	1.04426	1.0469	1.05053	1.05008	1.04577	1.04881	1.05073	1.04786	1.04863	1.04604	1.04012	1.03676		Cell117	1.04563	1.04542	1.04421
	Cell118	0.982638	0.998533	1.01248	1.02546	1.02795	1.02078	1.00716	0.99271	0.999396	1.00654	1.00858	1.00875	1.00942		Cell118	0.981005	0.998501	1.01268	1.02806	1.02924	1.02375	1.00588	0.997399	1.00141	1.00015	1.00775	1.00541	1.01195		Cell118	0.978967	0.989087	1.00631	1.0192	1.01982	1.01315	1.0027	0.996426	0.997609	0.999637	1.00058	1.00411	1.01008		Cell118	0.981554	0.987106	0.997907
	Cell119	1.05327	1.05275	1.0539	1.05734	1.06111	1.05064	1.05747	1.06411	1.05953	1.05492	1.04924	1.05068	1.0579		Cell119	1.04952	1.05334	1.05959	1.05811	1.05918	1.06001	1.05944	1.05924	1.05603	1.06357	1.06289	1.05906	1.06326		Cell119	1.04651	1.04832	1.05344	1.05217	1.05554	1.05354	1.05419	1.05498	1.04966	1.05301	1.0576	1.05623	1.05514		Cell119	1.03822	1.03822	1.04548
	Cell120	1.01789	1.01925	1.01683	1.02542	1.02559	1.03291	1.03036	1.02316	1.03065	1.01757	1.02505	1.02315	1.01756		Cell120	1.0229	1.02455	1.02838	1.03281	1.03043	1.03001	1.0279	1.02867	1.02901	1.02602	1.02747	1.02498	1.02653		Cell120	1.0247	1.02955	1.03428	1.03342	1.03246	1.03065	1.03118	1.02804	1.02649	1.0236	1.0306	1.03093	1.03021		Cell120	1.0278	1.031	1.03551
	Cell121	NaN	NaN	NaN	NaN	NaN	NaN	NaN	NaN	NaN	NaN	NaN	NaN	NaN		Cell121	NaN	NaN	NaN	NaN	NaN	NaN	NaN	NaN	NaN	NaN	NaN	NaN	NaN		Cell121	NaN	NaN	NaN	NaN	NaN	NaN	NaN	NaN	NaN	NaN	NaN	NaN	NaN		Cell121	NaN	NaN	NaN
	Cell122	1.02665	1.02305	1.02325	1.02055	1.02017	1.0125	1.01156	1.00544	1.00944	1.0067	1.01062	0.999778	1.00758		Cell122	1.02745	1.0272	1.02531	1.02513	1.02149	1.01637	1.01543	1.01054	1.01651	1.01101	1.01347	1.00966	1.01543		Cell122	1.02852	1.02463	1.02621	1.02671	1.02435	1.02235	1.01926	1.01817	1.0168	1.0096	1.01668	1.0149	1.01407		Cell122	1.02502	1.02256	1.02269
	Cell123	1.03575	1.04703	1.05107	1.03368	1.02612	1.02449	1.02557	1.02605	1.03921	1.04764	1.04002	1.0322	1.03469		Cell123	1.04136	1.04851	1.05048	1.04178	1.03266	1.02608	1.03117	1.03537	1.04653	1.05683	1.04419	1.03604	1.03123		Cell123	1.03994	1.04526	1.05117	1.03947	1.03676	1.03335	1.03535	1.03938	1.0473	1.05157	1.04783	1.03944	1.03007		Cell123	1.04479	1.04254	1.04724
	Cell124	1.06329	1.06908	1.06979	1.07408	1.07532	1.06977	1.06702	1.06532	1.05711	1.06015	1.06342	1.05737	1.06446		Cell124	1.07596	1.07746	1.07731	1.08463	1.08071	1.07905	1.07802	1.07098	1.06703	1.06717	1.06941	1.0687	1.07313		Cell124	1.08522	1.08711	1.08515	1.08888	1.08659	1.08683	1.08768	1.07964	1.07612	1.07846	1.0762	1.07522	1.07601		Cell124	1.08551	1.08648	1.08655
	Cell125	1.05329	1.05624	1.0544	1.058	1.05609	1.05429	1.05189	1.04388	1.04041	1.04641	1.04693	1.04485	1.04226		Cell125	1.06263	1.06379	1.06186	1.06435	1.06135	1.0613	1.05779	1.05558	1.05227	1.05449	1.05297	1.05098	1.04826		Cell125	1.07028	1.06745	1.06729	1.06848	1.06394	1.06156	1.06132	1.06273	1.05868	1.0592	1.0565	1.05519	1.05136		Cell125	1.06917	1.06585	1.06835
	Cell126	1.03223	1.03806	1.0401	1.03498	1.03657	1.03409	1.03424	1.03686	1.03953	1.03751	1.04084	1.04145	1.04047		Cell126	1.04253	1.04666	1.04733	1.04443	1.0376	1.04194	1.04343	1.0435	1.04502	1.04619	1.04442	1.04358	1.04664		Cell126	1.05036	1.05368	1.05412	1.0522	1.04506	1.04559	1.04717	1.04705	1.04529	1.04737	1.04619	1.04599	1.04525		Cell126	1.05308	1.05646	1.05717
	Cell127	0.967409	0.984816	0.997	1.00713	0.998574	0.991379	1.00895	0.992869	0.989736	0.997897	0.984713	0.974832	0.97799		Cell127	0.980882	0.991265	0.995157	1.00386	1.00885	1.0047	1.0114	0.996807	0.997528	0.992481	0.992526	0.988918	0.984914		Cell127	0.993137	1.0047	1.00783	1.01332	1.02049	1.01444	1.01716	1.0094	1.00803	1.00421	1.00122	0.997529	0.992293		Cell127	1.00091	1.008	1.01201
	Cell128	1.01346	1.01764	1.02607	1.03259	1.02443	1.02427	1.02253	1.02687	1.02588	1.0167	1.01206	1.00901	1.02397		Cell128	1.02742	1.03236	1.02726	1.04098	1.02754	1.03044	1.02603	1.02118	1.02096	1.01882	1.01934	1.01732	1.02613		Cell128	1.03915	1.04402	1.04149	1.0441	1.04039	1.03941	1.03169	1.02695	1.02171	1.02339	1.02167	1.02063	1.02408		Cell128	1.03499	1.04087	1.0443
	Cell129	1.02046	1.03398	1.03411	1.03214	1.03169	1.03371	1.02735	1.03034	1.02874	1.01827	1.01931	1.01052	1.00643		Cell129	1.0267	1.03219	1.03366	1.03133	1.02865	1.03011	1.02956	1.02934	1.02593	1.02293	1.01953	1.01807	1.0176		Cell129	1.02975	1.03083	1.03267	1.03086	1.02981	1.02914	1.02775	1.0275	1.0238	1.02303	1.02063	1.01827	1.02129		Cell129	1.0277	1.02806	1.02978
	Cell130	0.996745	1.01822	1.03184	1.03684	1.04415	1.04184	1.03651	1.03058	1.02491	1.00936	0.998769	0.993888	0.991699		Cell130	0.998755	1.01901	1.02445	1.0382	1.0443	1.04183	1.03867	1.03461	1.02148	1.01537	1.00517	1.00124	1.00108		Cell130	1.00091	1.01813	1.03316	1.04205	1.04388	1.04192	1.03871	1.0271	1.01668	1.01221	1.00813	1.00703	1.00299		Cell130	1.00493	1.01643	1.03348
	Cell131	0.992148	0.998536	0.996138	0.994405	0.999547	1.00792	1.00874	1.00743	1.00918	1.01029	1.01265	1.01572	1.01056		Cell131	0.993936	1.00037	1.00072	0.998505	1.00015	1.00528	1.00809	1.01303	1.01683	1.01482	1.01474	1.01697	1.01959		Cell131	0.99245	0.996738	0.998937	0.999369	1.00433	1.00903	1.01548	1.01955	1.01923	1.01881	1.0187	1.01957	1.02236		Cell131	0.991213	0.995489	0.998448
	Cell132	1.07429	1.08083	1.08871	1.08299	1.08482	1.07362	1.06138	1.04445	1.04756	1.03987	1.03879	1.04104	1.049		Cell132	1.0824	1.08388	1.08966	1.08811	1.08823	1.07957	1.06578	1.05441	1.05711	1.04636	1.04867	1.04783	1.05747		Cell132	1.09153	1.08942	1.09566	1.0953	1.08882	1.0848	1.07063	1.06221	1.06498	1.05397	1.0611	1.05759	1.06471		Cell132	1.09225	1.08791	1.09391
	Cell133	0.996	1.00012	1.00574	1.00772	1.01265	1.01458	1.01941	1.02014	1.01557	1.02606	1.01733	1.02487	1.02726		Cell133	1.00156	1.00626	1.01248	1.01544	1.01516	1.01905	1.02224	1.01608	1.01792	1.02451	1.02147	1.02537	1.02645		Cell133	1.00316	1.01065	1.01335	1.01463	1.01834	1.01973	1.02108	1.01895	1.01911	1.02394	1.02036	1.02184	1.02668		Cell133	1.0054	1.01177	1.01487
	Cell134	0.984788	0.996814	1.01084	1.01133	1.01799	1.00506	1.00448	1.0122	1.00172	1.00785	1.00041	0.993747	0.99365		Cell134	0.979827	0.991993	1.00586	1.0148	1.01446	1.01479	1.00688	1.00562	1.00937	1.01101	1.00387	1.0012	0.998011		Cell134	0.979196	0.990969	1.00329	1.01252	1.0149	1.01621	1.0106	1.00805	1.00983	1.01271	1.00336	1.00472	1.00422		Cell134	0.981997	0.992386	1.00004
	Cell135	0.942107	0.939936	0.94784	0.943119	0.950751	0.951507	0.943908	0.955604	0.94693	0.954468	0.941089	0.941203	0.948392		Cell135	0.947298	0.949491	0.952713	0.94903	0.958394	0.961659	0.952318	0.959353	0.952574	0.958418	0.953173	0.956809	0.959608		Cell135	0.947275	0.953957	0.955556	0.953234	0.962137	0.966011	0.961484	0.963466	0.955941	0.96244	0.95959	0.963392	0.96161		Cell135	0.948162	0.950158	0.950092
	Cell136	0.985888	0.984142	0.992884	0.991214	0.981794	0.993813	0.990978	0.987186	0.983098	0.981076	0.980439	0.982742	0.983789		Cell136	0.990701	0.994036	0.995935	0.991609	0.987356	0.990603	0.986742	0.989486	0.985211	0.98612	0.985487	0.98612	0.985774		Cell136	0.992416	0.996227	0.99611	0.99344	0.991439	0.991357	0.987408	0.988688	0.989004	0.988655	0.985967	0.989256	0.986705		Cell136	0.993737	0.992667	0.993137
	Cell137	0.979141	0.996894	1.01451	1.01923	1.01727	1.01005	1.02444	1.01529	1.01132	0.998742	1.0002	0.999098	1.00293		Cell137	0.986835	0.998618	1.01269	1.02017	1.02217	1.01906	1.01833	1.01519	1.01543	1.00718	1.00526	1.00648	1.00705		Cell137	0.990489	0.997516	1.00635	1.01518	1.02014	1.02024	1.01847	1.01092	1.01296	1.01022	1.00846	1.00633	1.00555		Cell137	0.988718	0.997679	1.00081
	Cell138	NaN	NaN	NaN	NaN	NaN	NaN	NaN	NaN	NaN	NaN	NaN	NaN	NaN		Cell138	NaN	NaN	NaN	NaN	NaN	NaN	NaN	NaN	NaN	NaN	NaN	NaN	NaN		Cell138	NaN	NaN	NaN	NaN	NaN	NaN	NaN	NaN	NaN	NaN	NaN	NaN	NaN		Cell138	NaN	NaN	NaN
	Cell139	1.00093	1.01188	1.02452	1.02875	1.03241	1.03201	1.0246	1.02523	1.0145	1.02094	1.01593	1.01754	1.01232		Cell139	1.00508	1.0157	1.02753	1.03268	1.0375	1.03765	1.03326	1.03126	1.02536	1.02663	1.02332	1.02371	1.02196		Cell139	1.00887	1.01101	1.02553	1.03087	1.03558	1.03071	1.03273	1.03109	1.0318	1.03071	1.02543	1.02882	1.02491		Cell139	1.00926	1.01073	1.02419
	Cell140	1.04336	1.04809	1.0672	1.06087	1.07413	1.05947	1.04036	1.03619	1.04462	1.02932	1.0276	1.02737	1.02003		Cell140	1.04187	1.05671	1.06259	1.06226	1.06821	1.06021	1.04169	1.03942	1.0368	1.02655	1.03443	1.02946	1.02329		Cell140	1.04272	1.04987	1.0549	1.05454	1.058	1.04861	1.04004	1.03692	1.03495	1.03033	1.02828	1.03123	1.02914		Cell140	1.03952	1.04697	1.04881
	Cell141	NaN	NaN	NaN	NaN	NaN	NaN	NaN	NaN	NaN	NaN	NaN	NaN	NaN		Cell141	NaN	NaN	NaN	NaN	NaN	NaN	NaN	NaN	NaN	NaN	NaN	NaN	NaN		Cell141	NaN	NaN	NaN	NaN	NaN	NaN	NaN	NaN	NaN	NaN	NaN	NaN	NaN		Cell141	NaN	NaN	NaN
	Cell142	1.02216	1.02339	1.03136	1.02793	1.01964	1.02499	1.03133	1.02997	1.02355	1.0205	1.03099	1.0213	1.01916		Cell142	1.02383	1.0319	1.03157	1.02952	1.02805	1.02987	1.02869	1.02678	1.0271	1.02882	1.02979	1.02762	1.02245		Cell142	1.02781	1.03435	1.03348	1.03094	1.02829	1.02939	1.0308	1.02632	1.02919	1.02587	1.02755	1.02727	1.024		Cell142	1.02859	1.03425	1.033
	Cell143	1.01167	1.02053	1.02146	1.01216	1.01311	0.994237	0.986936	0.985207	0.978184	0.97155	0.978284	0.975968	0.973632		Cell143	1.01377	1.01427	1.01842	1.0116	1.00397	0.993806	0.98888	0.992926	0.986036	0.984509	0.982763	0.982815	0.981256		Cell143	1.01453	1.01408	1.01343	1.00974	1.00382	0.996265	0.994079	0.991955	0.986356	0.990952	0.986789	0.987659	0.986743		Cell143	1.00957	1.00948	1.01052
	Cell144	0.997277	1.00151	1.01594	1.02077	1.02409	1.02674	1.02233	1.02017	1.02314	1.0104	1.01824	1.0083	1.00668		Cell144	1.00148	1.01124	1.01774	1.02881	1.02641	1.0279	1.02364	1.02896	1.02528	1.02094	1.01751	1.01823	1.01679		Cell144	1.00243	1.01268	1.02363	1.02761	1.02962	1.02687	1.02474	1.02549	1.0234	1.019	1.01559	1.02117	1.01272		Cell144	1.00622	1.01363	1.02445
	Cell145	NaN	NaN	NaN	NaN	NaN	NaN	NaN	NaN	NaN	NaN	NaN	NaN	NaN		Cell145	NaN	NaN	NaN	NaN	NaN	NaN	NaN	NaN	NaN	NaN	NaN	NaN	NaN		Cell145	NaN	NaN	NaN	NaN	NaN	NaN	NaN	NaN	NaN	NaN	NaN	NaN	NaN		Cell145	NaN	NaN	NaN
	Cell146	1.04451	1.05165	1.0649	1.06727	1.05912	1.05764	1.05599	1.05827	1.06697	1.06354	1.05959	1.05558	1.06258		Cell146	1.06112	1.06879	1.07669	1.07881	1.07142	1.06875	1.06829	1.06882	1.06883	1.07202	1.06741	1.07349	1.07347		Cell146	1.06763	1.07208	1.07599	1.07803	1.0745	1.07146	1.0744	1.07347	1.07394	1.07805	1.07736	1.0796	1.07734		Cell146	1.07011	1.06791	1.07299
	Cell147	1.02894	1.02793	1.02834	1.02965	1.02787	1.02443	1.02299	1.02239	1.01203	1.00679	1.00387	1.01749	1.02961		Cell147	1.03569	1.02789	1.033	1.03358	1.0287	1.02949	1.02961	1.02815	1.01579	1.01291	1.01628	1.0204	1.02761		Cell147	1.03376	1.02703	1.02818	1.03405	1.03105	1.03498	1.03317	1.0283	1.01862	1.01859	1.02051	1.02654	1.02826		Cell147	1.02808	1.02621	1.02772
	Cell148	0.967689	0.992287	0.99782	1.01255	0.999205	1.00416	0.986912	0.988527	0.988676	0.992704	0.991117	0.991414	0.987382		Cell148	0.986799	1.00045	1.00559	1.01096	1.01226	1.0074	1.00166	0.99715	0.995504	1.00139	1.00008	1.00126	0.997273		Cell148	0.993603	0.999866	1.00327	1.01112	1.01286	1.01057	1.00531	1.00273	1.00404	1.00286	1.00761	1.00584	1.00497		Cell148	1	1.00188	1.00718
	Cell149	0.97819	0.992994	0.997893	0.989811	0.978235	0.975517	0.966297	0.96899	0.970969	0.973084	0.973439	0.968362	0.969245		Cell149	0.983211	0.988318	0.997572	0.998059	0.990819	0.984847	0.977283	0.978027	0.980344	0.978064	0.975827	0.973867	0.974917		Cell149	0.982162	0.986118	0.99417	0.993575	0.995225	0.989131	0.983106	0.987159	0.987142	0.986361	0.975704	0.979542	0.978923		Cell149	0.989476	0.984514	0.993805
	Cell150	0.997533	1.02092	1.02446	1.03402	1.03866	1.02968	1.02293	1.01681	1.01358	1.00604	1.00707	1.00631	0.995649		Cell150	1.00629	1.02699	1.03475	1.04375	1.04738	1.03777	1.02484	1.02367	1.01545	1.01033	1.01437	1.01527	1.00807		Cell150	1.01681	1.02562	1.03748	1.04593	1.04879	1.04225	1.03096	1.02554	1.02427	1.01587	1.02006	1.01489	1.01082		Cell150	1.01832	1.02489	1.03192
	Cell151	1.04052	1.03928	1.04601	1.04353	1.04782	1.03777	1.04694	1.04211	1.03757	1.03257	1.03983	1.03992	1.03902		Cell151	1.03825	1.04025	1.04054	1.03967	1.04003	1.03454	1.04149	1.03579	1.03881	1.03284	1.03483	1.03337	1.03256		Cell151	1.04014	1.04008	1.04334	1.04147	1.04362	1.03999	1.04307	1.03976	1.04074	1.0387	1.03831	1.03744	1.03629		Cell151	1.0444	1.04142	1.04808
	Cell152	1.07377	1.08492	1.0851	1.08157	1.07194	1.08183	1.08265	1.08001	1.06465	1.06081	1.05218	1.06642	1.0707		Cell152	1.08359	1.09335	1.0943	1.091	1.09294	1.09344	1.09468	1.08907	1.08101	1.07626	1.07481	1.07893	1.0783		Cell152	1.08649	1.09509	1.09705	1.0967	1.09796	1.09819	1.09734	1.09073	1.08746	1.08681	1.08204	1.08429	1.08353		Cell152	1.08546	1.09322	1.09951
	Cell153	0.988558	1.0079	1.01509	1.0226	1.02415	1.0044	1.00122	1.00431	1.00799	0.996048	0.998846	1.00353	1.01459		Cell153	1.00557	1.01563	1.02582	1.02945	1.02942	1.01008	1.0037	1.00712	1.0085	1.00592	1.00223	1.00676	1.01727		Cell153	1.00671	1.01505	1.02367	1.02993	1.02709	1.00832	1.00464	1.00116	1.00614	1.00876	1.00876	1.0117	1.01565		Cell153	1.00802	1.01277	1.02285
	Cell154	1.0065	1.02015	1.02041	1.01887	1.02268	1.01233	1.01549	1.0178	1.01975	1.02913	1.02351	1.02202	1.02257		Cell154	1.01537	1.02804	1.02869	1.02951	1.02844	1.02986	1.03128	1.0277	1.03277	1.03564	1.03436	1.03662	1.03508		Cell154	1.02206	1.03241	1.03746	1.03712	1.0378	1.04078	1.03747	1.04113	1.04079	1.04036	1.04098	1.0458	1.04009		Cell154	1.02816	1.03287	1.0374
	Cell155	1.01534	1.01915	1.02391	1.01987	1.0127	1.01326	1.01317	1.01382	1.01717	1.02088	1.01644	1.01509	1.0169		Cell155	1.01125	1.01611	1.01922	1.01412	1.01244	1.01429	1.01351	1.01195	1.01549	1.01741	1.01439	1.01421	1.01398		Cell155	1.0161	1.016	1.01662	1.01555	1.01463	1.01718	1.01421	1.01166	1.0167	1.01758	1.01274	1.01281	1.01319		Cell155	1.01888	1.01893	1.01734
	Cell156	1.05837	1.06643	1.07239	1.06829	1.06068	1.06013	1.06434	1.05019	1.05338	1.04277	1.05901	1.06116	1.0518		Cell156	1.05413	1.06139	1.06991	1.07135	1.07196	1.06367	1.05771	1.05727	1.05815	1.05886	1.06168	1.05925	1.05657		Cell156	1.05314	1.06097	1.06629	1.06829	1.07118	1.06539	1.06171	1.06499	1.06449	1.06963	1.06499	1.06496	1.06425		Cell156	1.04927	1.05559	1.06389
	Cell157	1.00363	1.01944	1.03249	1.03983	1.04042	1.03984	1.01367	1.00562	1.00704	1.00235	1.01161	1.02336	1.01612		Cell157	1.0089	1.02097	1.03414	1.0449	1.04576	1.03661	1.02122	1.01532	1.01423	1.01101	1.01716	1.02232	1.02249		Cell157	1.01452	1.02431	1.0321	1.04336	1.04482	1.03781	1.02868	1.01735	1.01994	1.01849	1.01762	1.02345	1.02799		Cell157	1.01628	1.01924	1.02434
	Cell158	1.08004	1.09724	1.10028	1.08531	1.08083	1.06909	1.05829	1.06859	1.06144	1.06796	1.07062	1.0803	1.0739		Cell158	1.08389	1.10095	1.10091	1.09678	1.08946	1.08067	1.0787	1.07603	1.07371	1.07736	1.07955	1.08823	1.08232		Cell158	1.09217	1.09983	1.09982	1.09595	1.09096	1.08653	1.08418	1.08007	1.08429	1.08222	1.08555	1.08926	1.08916		Cell158	1.09481	1.0971	1.09806
	Cell159	1.00263	1.01695	1.03315	1.0414	1.05466	1.05481	1.04097	1.05264	1.04701	1.03881	1.0405	1.04508	1.02127		Cell159	1.00862	1.02026	1.03529	1.04184	1.0596	1.04991	1.05005	1.0487	1.05015	1.04041	1.03941	1.03576	1.03099		Cell159	1.01397	1.02162	1.03109	1.04101	1.05623	1.0493	1.04921	1.04986	1.04431	1.03691	1.04099	1.03184	1.03089		Cell159	1.01576	1.02125	1.03184
	Cell160	1.03362	1.03446	1.01872	1.02067	1.00876	1.00993	1.01392	1.00997	1.00326	1.00695	1.01239	1.01209	1.00708		Cell160	1.0356	1.03866	1.02645	1.0207	1.01403	1.01609	1.01273	1.01278	1.01067	1.00917	1.01534	1.01468	1.01449		Cell160	1.0337	1.03468	1.02769	1.01978	1.02063	1.01427	1.01233	1.01286	1.01126	1.01716	1.01757	1.01583	1.01766		Cell160	1.03415	1.03007	1.02574
	Cell161	1.01934	1.03329	1.02812	1.02791	1.03793	1.0361	1.04086	1.04513	1.03362	1.03982	1.04255	1.03782	1.03106		Cell161	1.03097	1.03525	1.03604	1.03976	1.04577	1.0489	1.05385	1.04897	1.04803	1.05062	1.05071	1.05137	1.0461		Cell161	1.04143	1.04531	1.04447	1.04569	1.05383	1.05078	1.05576	1.05385	1.05503	1.05232	1.05485	1.05528	1.05241		Cell161	1.04545	1.0469	1.04485
	Cell162	1.01125	1.02126	1.02325	1.025	1.02118	1.02539	1.01566	1.00842	1.02149	1.00748	1.00706	1.00175	1.0163		Cell162	1.02132	1.02258	1.01958	1.02927	1.02273	1.02268	1.02314	1.02147	1.02513	1.0117	1.00919	1.01482	1.01106		Cell162	1.0282	1.03123	1.03012	1.03383	1.02574	1.0269	1.0255	1.02383	1.01971	1.01883	1.00977	1.01537	1.01162		Cell162	1.03531	1.03227	1.0327
	Cell163	1.04345	1.03944	1.03484	1.02716	1.02703	1.02668	1.02539	1.01855	1.02239	1.02009	1.01992	1.02173	1.026		Cell163	1.03838	1.03998	1.04261	1.03511	1.03616	1.03433	1.03484	1.03387	1.03206	1.02781	1.02942	1.03047	1.0313		Cell163	1.03893	1.03996	1.04224	1.04077	1.04097	1.0393	1.04015	1.04181	1.03899	1.03495	1.03466	1.03371	1.03685		Cell163	1.04037	1.04209	1.0434
	Cell164	1.04381	1.05537	1.06011	1.05311	1.05104	1.05008	1.03887	1.03331	1.02783	1.03082	1.02847	1.01529	1.0129		Cell164	1.04247	1.05249	1.05675	1.05315	1.05388	1.05056	1.04461	1.04295	1.03833	1.0377	1.03086	1.02531	1.01862		Cell164	1.0446	1.05055	1.05662	1.05595	1.05601	1.0535	1.05078	1.04834	1.0472	1.04556	1.03892	1.03187	1.02753		Cell164	1.04158	1.04483	1.05079
	Cell165	0.829829	0.829079	0.833516	0.831886	0.835802	0.837852	0.838025	0.833038	0.832717	0.827266	0.829056	0.829585	0.836608		Cell165	0.82921	0.829189	0.833458	0.834604	0.836514	0.832169	0.834368	0.83551	0.83093	0.834136	0.834647	0.837385	0.837016		Cell165	0.832554	0.83248	0.834363	0.836041	0.834159	0.834939	0.834151	0.838613	0.835839	0.835982	0.836151	0.842126	0.83988		Cell165	0.834198	0.839057	0.838381
	Cell166	1.00878	1.01475	1.02038	1.01198	1.00937	1.01679	1.01472	1.01441	1.01858	1.01963	1.02026	1.01637	1.02301		Cell166	1.01172	1.01546	1.01916	1.01418	1.01689	1.01942	1.02275	1.02379	1.02383	1.02476	1.02432	1.02395	1.0243		Cell166	1.01768	1.01859	1.02113	1.01906	1.01907	1.02302	1.02977	1.02727	1.02808	1.02798	1.03007	1.02694	1.02839		Cell166	1.01867	1.01996	1.02277
	Cell167	1.01662	1.02756	1.03496	1.04013	1.03912	1.023	1.01875	1.01473	1.02623	1.02208	1.01551	1.02573	1.02298		Cell167	1.02247	1.03387	1.04084	1.03961	1.04218	1.03811	1.02782	1.02675	1.02593	1.03443	1.02413	1.03186	1.0274		Cell167	1.02433	1.03259	1.04056	1.04081	1.0423	1.0407	1.02938	1.03307	1.03168	1.03444	1.03219	1.03155	1.03421		Cell167	1.02683	1.0308	1.03867
	Cell168	1.02658	1.03425	1.02379	1.02572	1.02647	1.02238	1.01411	1.01253	1.01006	1.00841	1.00718	1.01029	1.00833		Cell168	1.02234	1.03091	1.02898	1.02599	1.02442	1.0208	1.0209	1.01735	1.01612	1.01568	1.01322	1.01408	1.01283		Cell168	1.02827	1.03139	1.0309	1.02532	1.02749	1.02511	1.02449	1.02106	1.01832	1.01643	1.01689	1.01601	1.02231		Cell168	1.03326	1.03065	1.03227
	Cell169	0.980805	0.994584	1.00266	1.00228	1.0172	1.01837	1.01124	1.00058	0.990462	0.991816	0.990288	0.974571	0.979285		Cell169	0.983679	0.997366	1.00801	1.00354	1.01157	1.02295	1.01481	1.0069	1.00587	1.00328	0.997656	0.99368	0.993071		Cell169	0.988895	0.997203	1.00593	1.0044	1.01121	1.01934	1.01528	1.00744	1.00632	1.00744	0.998388	0.996476	0.996162		Cell169	0.99593	0.999809	1.00497
	Cell170	0.999184	1.00616	1.00486	1.00826	1.00753	1.01232	1.00867	1.00882	1.00501	0.998659	1.00152	1.00087	1.00415		Cell170	1.00528	1.00939	1.01085	1.01478	1.01133	1.01267	1.0114	1.01475	1.01205	1.00592	1.00846	1.01011	1.00898		Cell170	1.01004	1.0128	1.01646	1.01592	1.01639	1.01616	1.01785	1.01556	1.0151	1.01208	1.01341	1.01148	1.01551		Cell170	1.01388	1.0141	1.01922
	Cell171	1.00736	1.01969	1.02855	1.04042	1.03101	1.02621	1.02285	1.02158	1.01858	1.00612	1.01713	1.01382	1.00714		Cell171	1.00714	1.01655	1.02607	1.03912	1.03862	1.03382	1.03146	1.02323	1.01953	1.0154	1.02056	1.01858	1.01693		Cell171	1.00526	1.0169	1.02335	1.03529	1.03624	1.03504	1.03366	1.02918	1.02603	1.02293	1.02294	1.01983	1.02426		Cell171	1.00916	1.01559	1.01895
	Cell172	0.99767	1.00596	1.0143	1.00872	1.01053	0.997956	1.00712	0.999385	1.00873	1.00449	0.997019	0.991165	0.983051		Cell172	1.0045	1.01386	1.01351	1.0096	1.0067	1.00642	1.00639	1.00928	1.01462	1.00747	1.00525	0.998756	0.994637		Cell172	1.0027	1.00746	1.01075	1.01094	1.00819	1.01154	1.00747	1.01353	1.01483	1.00694	1.00704	1.00499	1.00148		Cell172	0.997838	0.997892	1.00595
	Cell173	0.988562	0.981985	0.981176	0.989688	0.986322	0.997598	0.986013	0.991541	0.976126	0.98687	0.986324	0.97924	0.974508		Cell173	0.983848	0.982297	0.98118	0.989645	0.989795	0.992814	0.991869	0.986396	0.980885	0.992162	0.985941	0.990593	0.97967		Cell173	0.984287	0.988012	0.98794	0.989074	0.988403	0.991386	0.992664	0.987823	0.98485	0.994377	0.988165	0.993695	0.989632		Cell173	0.987793	0.988879	0.993597
	Cell174	0.977937	0.981164	0.974886	0.979246	0.971065	0.96896	0.963601	0.968503	0.966476	0.968775	0.98198	0.983647	0.982877		Cell174	0.98151	0.986756	0.981564	0.981616	0.975577	0.974726	0.970275	0.969488	0.974951	0.978881	0.982451	0.987508	0.987826		Cell174	0.9848	0.98434	0.983308	0.983572	0.981543	0.978515	0.974926	0.97323	0.977436	0.980754	0.980964	0.987248	0.983165		Cell174	0.986098	0.982814	0.983771
	Cell175	1.03416	1.0331	1.02608	1.02248	1.02145	1.01917	1.01777	1.02076	1.00891	1.01262	1.01684	1.01153	1.02434		Cell175	1.03789	1.03816	1.03414	1.03384	1.03213	1.02632	1.02179	1.02187	1.01839	1.02137	1.02293	1.02316	1.02505		Cell175	1.0441	1.04366	1.03743	1.03621	1.03293	1.03079	1.02575	1.02495	1.0267	1.02445	1.02571	1.0247	1.02422		Cell175	1.04884	1.04717	1.04411
	Cell176	1.0097	1.03024	1.04127	1.04554	1.04534	1.03719	1.02653	1.01772	1.0205	1.03339	1.02912	1.04592	1.0451		Cell176	1.01845	1.03268	1.04221	1.0484	1.04853	1.04164	1.03367	1.02638	1.03273	1.03741	1.03915	1.04714	1.04512		Cell176	1.02249	1.03435	1.03559	1.04743	1.04761	1.04421	1.04089	1.03415	1.03555	1.03768	1.04434	1.04868	1.04936		Cell176	1.02073	1.02589	1.02848
	Cell177	1.03959	1.04455	1.0398	1.03969	1.03879	1.04136	1.04083	1.0316	1.02961	1.02416	1.01459	1.01951	1.01702		Cell177	1.04253	1.04486	1.04468	1.04521	1.04594	1.04199	1.0444	1.03732	1.03421	1.02933	1.02197	1.0236	1.02087		Cell177	1.04382	1.04566	1.04428	1.04593	1.04488	1.04522	1.04125	1.0345	1.03448	1.02826	1.02594	1.02846	1.02344		Cell177	1.04043	1.04122	1.04155
	Cell178	1.01277	1.01014	1.0187	1.03103	1.03619	1.04583	1.03834	1.02993	1.02443	1.01558	1.01255	1.00848	1.01331		Cell178	1.02149	1.02122	1.02711	1.03935	1.04214	1.05306	1.04836	1.04089	1.03322	1.02201	1.0218	1.01675	1.02011		Cell178	1.02629	1.02609	1.03445	1.042	1.04603	1.05649	1.05019	1.04477	1.03581	1.02847	1.02712	1.02399	1.02201		Cell178	1.02916	1.02996	1.03867
	Cell179	0.97858	0.994824	1.01862	1.03277	1.04306	1.04032	1.02587	1.00297	1.00592	1.00456	0.990425	0.977686	0.98708		Cell179	0.989326	1.00295	1.02439	1.03368	1.04089	1.03661	1.0295	1.02042	1.00795	1.00682	1.00405	1.00143	0.990868		Cell179	0.991321	1.00161	1.02037	1.03004	1.03426	1.0299	1.02529	1.01929	1.00636	1.00644	1.00255	1.00042	0.996158		Cell179	0.997118	1.00583	1.01694
	Cell180	NaN	NaN	NaN	NaN	NaN	NaN	NaN	NaN	NaN	NaN	NaN	NaN	NaN		Cell180	NaN	NaN	NaN	NaN	NaN	NaN	NaN	NaN	NaN	NaN	NaN	NaN	NaN		Cell180	NaN	NaN	NaN	NaN	NaN	NaN	NaN	NaN	NaN	NaN	NaN	NaN	NaN		Cell180	NaN	NaN	NaN
	Cell181	1.01492	1.02039	1.03456	1.04668	1.04801	1.04435	1.03409	1.03525	1.03532	1.02569	1.03477	1.03064	1.02191		Cell181	1.01495	1.02315	1.03913	1.05279	1.0519	1.04938	1.04485	1.03876	1.03188	1.03133	1.0359	1.03224	1.02842		Cell181	1.02027	1.02433	1.03506	1.0478	1.05042	1.04789	1.04873	1.04145	1.03559	1.03413	1.03096	1.03057	1.03323		Cell181	1.02009	1.02712	1.03289
	Cell182	1.02949	1.05176	1.0627	1.07356	1.06774	1.06663	1.06258	1.0662	1.06535	1.05911	1.05925	1.05681	1.05008		Cell182	1.03804	1.05023	1.06077	1.06934	1.07104	1.06613	1.06841	1.06381	1.05902	1.05747	1.05894	1.0574	1.05369		Cell182	1.03979	1.04907	1.054	1.06487	1.06596	1.06322	1.06485	1.06202	1.0589	1.05917	1.0585	1.06012	1.05805		Cell182	1.04441	1.04798	1.05285
	Cell183	0.989265	0.997683	1.00128	1.0087	1.01357	1.02231	1.00756	0.999888	1.00089	0.996677	1.00026	1.00141	0.99402		Cell183	0.986998	0.999581	1.00388	1.00979	1.01675	1.01448	1.01514	1.00508	0.997375	0.994312	0.996834	0.997175	0.991539		Cell183	0.986776	0.996811	1.00459	1.00688	1.01278	1.00862	1.00979	1.00645	0.997443	0.993488	0.994112	0.996166	0.993482		Cell183	0.985865	0.989104	0.999389
	Cell184	1.01767	1.0287	1.02685	1.0225	1.02667	1.01816	1.02257	1.02249	1.0261	1.0182	1.02515	1.01766	1.01398		Cell184	1.02991	1.03618	1.03461	1.03327	1.03257	1.03146	1.03	1.02745	1.02788	1.02688	1.02479	1.02034	1.01756		Cell184	1.03389	1.03836	1.03699	1.03865	1.0366	1.03998	1.02994	1.0304	1.02981	1.02685	1.0273	1.02355	1.0245		Cell184	1.03447	1.03818	1.03396
	Cell185	0.977128	1.00224	1.0041	1.01095	1.01413	1.00761	1.01322	1.00451	0.999759	0.998437	1.01701	1.018	1.01443		Cell185	0.986981	0.992833	1.00549	1.00626	1.01514	1.01389	1.01384	1.01481	1.01095	1.00564	1.02162	1.0135	1.01551		Cell185	0.99127	0.991527	0.999268	1.00225	1.01162	1.01306	1.016	1.0135	1.01399	1.01115	1.01719	1.00932	1.01349		Cell185	0.992446	0.995117	1.00501
	Cell186	1.0335	1.0469	1.04447	1.032	1.04753	1.04175	1.04626	1.05116	1.04742	1.03874	1.03795	1.0347	1.03008		Cell186	1.04404	1.04668	1.0439	1.04052	1.04623	1.04109	1.04591	1.04893	1.04719	1.04457	1.04726	1.04146	1.03705		Cell186	1.05042	1.04889	1.04851	1.04804	1.04893	1.04406	1.04534	1.05063	1.05016	1.04378	1.04785	1.04595	1.03873		Cell186	1.05186	1.05507	1.05565
	Cell187	1.03612	1.04042	1.03744	1.03373	1.03264	1.02392	1.03027	1.0404	1.02793	1.03058	1.0329	1.0303	1.0323		Cell187	1.03642	1.04111	1.04164	1.03964	1.03454	1.03235	1.04267	1.04152	1.03672	1.03466	1.04268	1.03705	1.03546		Cell187	1.03188	1.03498	1.03593	1.03901	1.03485	1.03285	1.03543	1.04012	1.03332	1.03705	1.03816	1.03844	1.03435		Cell187	1.03209	1.03248	1.03095
	Cell188	1.07499	1.08785	1.07934	1.07718	1.08533	1.06849	1.08001	1.07089	1.06893	1.07022	1.07107	1.07366	1.07835		Cell188	1.07554	1.08376	1.08276	1.07916	1.07955	1.0768	1.0787	1.07443	1.0713	1.07902	1.0772	1.07674	1.0851		Cell188	1.0737	1.08016	1.08227	1.0833	1.08004	1.08286	1.0769	1.0789	1.07671	1.07981	1.0801	1.08125	1.08173		Cell188	1.07362	1.07723	1.08222
	Cell189	0.965832	0.97463	0.977319	0.972652	0.975477	0.980944	0.974352	0.987949	0.989939	0.99585	0.989306	0.997167	0.993576		Cell189	0.971099	0.976494	0.981977	0.979291	0.980518	0.986571	0.988602	0.994092	0.996092	0.995873	0.995102	0.998107	0.998226		Cell189	0.973245	0.979078	0.981717	0.983098	0.988335	0.990728	0.992067	0.994539	0.998144	0.998373	0.999586	1.00204	0.999936		Cell189	0.980605	0.981787	0.986535
	Cell190	1.04045	1.04221	1.04103	1.04326	1.05053	1.04964	1.03798	1.03725	1.04073	1.04636	1.03099	1.03315	1.04032		Cell190	1.0515	1.04461	1.04915	1.05625	1.05219	1.04719	1.04305	1.0459	1.04867	1.04645	1.04066	1.04754	1.04547		Cell190	1.05847	1.05399	1.0578	1.05717	1.05488	1.05317	1.04955	1.05007	1.05241	1.0484	1.0504	1.0507	1.0494		Cell190	1.05812	1.05974	1.05685
	Cell191	1.04183	1.04973	1.05554	1.05279	1.04876	1.0499	1.04202	1.05798	1.04449	1.04487	1.04617	1.03619	1.02751		Cell191	1.05114	1.05556	1.05574	1.05595	1.05603	1.05802	1.05541	1.05757	1.05699	1.05329	1.05195	1.04253	1.04205		Cell191	1.05398	1.05262	1.05542	1.05637	1.05918	1.0592	1.05913	1.06252	1.06171	1.06018	1.05701	1.05098	1.04862		Cell191	1.05328	1.05484	1.0517
	Cell192	1.01227	1.02316	1.02444	1.03318	1.03335	1.0257	1.02612	1.03297	1.03525	1.03353	1.02418	1.02161	1.02457		Cell192	1.0239	1.02442	1.03015	1.03396	1.03822	1.03459	1.03163	1.03728	1.03543	1.04131	1.03434	1.02964	1.02634		Cell192	1.02353	1.02526	1.02952	1.03288	1.03436	1.03273	1.03297	1.03437	1.03458	1.03291	1.03605	1.02932	1.02983		Cell192	1.02694	1.03004	1.03273
	Cell193	1.0155	1.02035	1.01956	1.01748	1.01452	1.02149	1.01788	1.01737	1.01497	1.01689	1.02059	1.0271	1.03555		Cell193	1.01798	1.02398	1.02604	1.02187	1.02009	1.0223	1.02332	1.02501	1.02111	1.02824	1.02775	1.03257	1.03632		Cell193	1.02156	1.02456	1.0257	1.02427	1.02466	1.02597	1.02464	1.02897	1.02509	1.03201	1.03379	1.0379	1.03774		Cell193	1.02234	1.02622	1.02858
	Cell194	1.02424	1.03992	1.04645	1.04733	1.04819	1.04386	1.03204	1.02639	1.01977	1.01042	1.02097	1.01828	1.0056		Cell194	1.02725	1.04285	1.04467	1.04477	1.04049	1.03648	1.03014	1.02652	1.02565	1.01297	1.01809	1.02035	1.01371		Cell194	1.0282	1.03823	1.04119	1.04417	1.03841	1.03319	1.02813	1.028	1.02474	1.01954	1.02002	1.02068	1.02035		Cell194	1.03541	1.0431	1.04233
	Cell195	0.993443	1.00424	1.00708	1.00338	1.00828	1.00967	1.00579	1.00428	1.00537	1.01099	1.01519	1.01338	1.01924		Cell195	1.00473	1.01315	1.01335	1.01522	1.0162	1.01813	1.01447	1.01178	1.01375	1.01387	1.01489	1.01922	1.01944		Cell195	1.01418	1.01797	1.02128	1.02315	1.02271	1.02426	1.01959	1.01891	1.01819	1.01656	1.01809	1.01826	1.01874		Cell195	1.01655	1.02064	1.02254
	Cell196	0.952342	0.960546	0.95815	0.96115	0.964668	0.967829	0.972886	0.974255	0.977483	0.971662	0.975437	0.980996	0.987717		Cell196	0.950403	0.960693	0.96192	0.965592	0.965808	0.971135	0.971359	0.974541	0.975148	0.980125	0.977806	0.979583	0.98546		Cell196	0.953687	0.961763	0.963286	0.967855	0.968204	0.972812	0.970233	0.975863	0.975267	0.978955	0.97944	0.981844	0.981157		Cell196	0.957749	0.961294	0.962796
	Cell197	1.01129	1.0228	1.02382	1.02593	1.03256	1.03265	1.02182	1.02473	1.01976	1.0154	1.01859	1.01014	1.00295		Cell197	1.01859	1.02948	1.03382	1.03154	1.03151	1.03441	1.02779	1.03045	1.02095	1.02079	1.01774	1.01703	1.01437		Cell197	1.02181	1.02508	1.02991	1.02474	1.02851	1.03096	1.02875	1.03054	1.02441	1.02316	1.01923	1.01906	1.01756		Cell197	1.02377	1.02887	1.02922
	Cell198	1.01556	1.01837	1.01199	1.00929	1.00678	1.01788	1.00445	1.00619	1.02508	1.02714	1.01848	1.01737	1.00901		Cell198	1.02891	1.0265	1.02045	1.01597	1.01981	1.02071	1.0154	1.01433	1.02172	1.02435	1.0297	1.02586	1.0135		Cell198	1.0349	1.03513	1.03021	1.02719	1.03245	1.03263	1.02623	1.02442	1.02956	1.02656	1.03083	1.03513	1.02719		Cell198	1.03385	1.03467	1.0337
	Cell199	1.05015	1.06384	1.06487	1.06108	1.05417	1.04906	1.05018	1.05007	1.04202	1.04792	1.04409	1.04842	1.03923		Cell199	1.05769	1.06709	1.06635	1.06589	1.06328	1.05783	1.05693	1.05627	1.04984	1.05743	1.05367	1.05185	1.05468		Cell199	1.0586	1.06438	1.06738	1.06846	1.06817	1.06116	1.06525	1.06537	1.0635	1.06934	1.06263	1.06306	1.05967		Cell199	1.06443	1.06744	1.07059
	Cell200	NaN	NaN	NaN	NaN	NaN	NaN	NaN	NaN	NaN	NaN	NaN	NaN	NaN		Cell200	NaN	NaN	NaN	NaN	NaN	NaN	NaN	NaN	NaN	NaN	NaN	NaN	NaN		Cell200	NaN	NaN	NaN	NaN	NaN	NaN	NaN	NaN	NaN	NaN	NaN	NaN	NaN		Cell200	NaN	NaN	NaN
	Cell201	0.992113	0.998813	1.00434	1.0101	1.01203	1.0142	1.00439	1.0102	1.01458	1.01763	1.02148	1.00741	1.00822		Cell201	1.00617	1.01273	1.01866	1.02101	1.02524	1.02435	1.01777	1.01861	1.02206	1.02248	1.01972	1.01106	1.01083		Cell201	1.01589	1.01733	1.02461	1.02795	1.03027	1.02892	1.02432	1.02466	1.02525	1.0265	1.02571	1.0189	1.01667		Cell201	1.01907	1.01578	1.02146
	Cell202	1.06288	1.06841	1.05897	1.05838	1.0484	1.05333	1.05225	1.04041	1.04525	1.02806	1.03318	1.0272	1.01938		Cell202	1.07758	1.08021	1.07731	1.072	1.06445	1.06134	1.05665	1.053	1.05228	1.04436	1.03645	1.03359	1.03186		Cell202	1.07541	1.08198	1.08347	1.07468	1.06748	1.0617	1.05928	1.05518	1.05631	1.04997	1.04304	1.04063	1.03856		Cell202	1.075	1.07811	1.0795
	Cell203	NaN	NaN	NaN	NaN	NaN	NaN	NaN	NaN	NaN	NaN	NaN	NaN	NaN		Cell203	NaN	NaN	NaN	NaN	NaN	NaN	NaN	NaN	NaN	NaN	NaN	NaN	NaN		Cell203	NaN	NaN	NaN	NaN	NaN	NaN	NaN	NaN	NaN	NaN	NaN	NaN	NaN		Cell203	NaN	NaN	NaN
	Cell204	1.0371	1.04073	1.04115	1.03296	1.03765	1.03335	1.03897	1.02952	1.02654	1.02345	1.0241	1.03236	1.02715		Cell204	1.04454	1.04828	1.05141	1.04431	1.04308	1.04181	1.04551	1.04065	1.04205	1.03761	1.03436	1.03702	1.03385		Cell204	1.05305	1.05386	1.05646	1.0528	1.05173	1.05281	1.05375	1.05138	1.05313	1.0462	1.04363	1.04351	1.03876		Cell204	1.05896	1.05848	1.05907
	Cell205	1.1241	1.1215	1.12416	1.12182	1.12549	1.11738	1.10354	1.11044	1.11107	1.11014	1.10793	1.09792	1.10135		Cell205	1.12661	1.12779	1.12731	1.12502	1.12622	1.12132	1.1198	1.11931	1.11657	1.1147	1.11423	1.1108	1.1136		Cell205	1.1249	1.1273	1.12501	1.12114	1.1217	1.12051	1.11735	1.1223	1.11354	1.11102	1.11156	1.11169	1.1161		Cell205	1.12346	1.12366	1.12407
	Cell206	1.09937	1.09244	1.08042	1.07836	1.06839	1.06887	1.06058	1.06282	1.05945	1.068	1.07114	1.07594	1.08463		Cell206	1.10599	1.10405	1.09194	1.08545	1.07705	1.07435	1.06985	1.07021	1.07083	1.0754	1.08063	1.08159	1.0913		Cell206	1.09766	1.0963	1.08225	1.07925	1.07071	1.07007	1.06475	1.06435	1.06784	1.07142	1.07319	1.0776	1.08283		Cell206	1.09339	1.09366	1.08249
	Cell207	1.01078	1.02585	1.02586	1.03838	1.02718	1.03052	1.02856	1.02574	1.01479	1.0095	1.00413	1.00247	0.989222		Cell207	1.01476	1.0243	1.02566	1.03341	1.03084	1.03249	1.02889	1.02746	1.02064	1.0154	1.00955	1.00909	1.0033		Cell207	1.0132	1.02251	1.02474	1.03326	1.02953	1.03011	1.03098	1.03033	1.02281	1.02084	1.01678	1.01199	1.01413		Cell207	1.00881	1.01894	1.01788
[truncated: 94 more columns]

## Sheet: SFig. 5d
	Plotted data in Sfig. 5d
	Cdc42-KO				Control				Latrunculin-A
	Time (s)	Cdc42KO-Mean FRET Ratio	C10-Cdc42KO-s.e.m.		Time (s)	Ctrl-Mean FRET Ratio	Ctrl-s.e.m.		Time (s)	LatA-Mean FRET Ratio	LatA-s.e.m.
	-7.51	0.999008	0.00604188		-7.36	0.998054	0.00268464		-6.84	0.998161	0.00443069
	-6.69	1	0.00573126		-6.55	1	0.00266691		-6.03	1	0.00441054
	-5.9	1.00009	0.00565791		-5.77	0.999837	0.00262049		-5.29	1.0015	0.00442524
	-5.1	1.00023	0.0055568		-5.01	0.999976	0.0025944		-4.56	1.00213	0.00440189
	-4.31	1.00143	0.00565267		-4.24	0.99964	0.00256131		-3.86	1.00287	0.00438901
	-3.52	1.00251	0.00553949		-3.45	1.00004	0.00249915		-3.15	1.00371	0.00433969
	-2.73	1.00258	0.00544258		-2.67	1.00079	0.00247306		-2.44	1.00397	0.00435792
	-1.93	1.00191	0.00540609		-1.89	1.00075	0.00247508		-1.73	1.0045	0.00432148
	-1.13	1.0021	0.00543233		-1.11	1.00104	0.0024821		-1.03	1.00519	0.00429603
	-0.32	1.00371	0.00538719		-0.32	1.0022	0.00245215		-0.32	1.00562	0.00431952
	0.37	1.01165	0.00545561		0.37	1.00853	0.00244868		0.38	1.01209	0.00432657
	0.81	1.01504	0.00546839		0.81	1.01121	0.00245562		0.82	1.0156	0.00435234
	1.31	1.01705	0.00556349		1.32	1.01226	0.00248195		1.33	1.01831	0.00441867
	1.82	1.01928	0.00570455		1.83	1.0146	0.00241971		1.83	1.02064	0.00443383
	2.32	1.02051	0.00570619		2.33	1.01522	0.00246957		2.34	1.02333	0.00443077
	2.82	1.02171	0.00573364		2.83	1.01624	0.0024789		2.84	1.02468	0.00447573
	3.33	1.02232	0.00566949		3.34	1.01623	0.00243577		3.35	1.02521	0.00447018
	3.83	1.0224	0.00560065		3.84	1.01551	0.0024261		3.85	1.0259	0.00448941
	4.34	1.02148	0.00564407		4.34	1.01449	0.00241867		4.35	1.02594	0.00445201
	4.84	1.02103	0.00555137		4.85	1.01284	0.00237256		4.86	1.02554	0.00441185
	5.35	1.01958	0.0056023		5.35	1.01109	0.0023872		5.36	1.0245	0.00434077
	5.85	1.01891	0.00563445		5.85	1.00898	0.00234637		5.86	1.02378	0.00434348
	6.35	1.01821	0.00558009		6.36	1.00817	0.00230185		6.37	1.02193	0.00428968
	6.86	1.01702	0.00545443		6.86	1.00675	0.00227154		6.87	1.02091	0.00425841
	7.36	1.01552	0.0054668		7.36	1.00513	0.00226625		7.38	1.01959	0.00422723
	7.86	1.01429	0.00543016		7.87	1.00468	0.00222426		7.88	1.01878	0.00421747
	8.37	1.0146	0.00540048		8.37	1.00344	0.00221295		8.39	1.01784	0.0041879
	8.87	1.01309	0.00535628		8.88	1.00273	0.00220454		8.89	1.01691	0.00414011
	9.37	1.01173	0.00527734		9.38	1.00247	0.00223131		9.4	1.01646	0.0041154
	9.88	1.01144	0.00524893		9.88	1.00289	0.00221262		9.9	1.01541	0.00408229
	10.38	1.01131	0.00516143		10.39	1.00241	0.00219309		10.41	1.01413	0.00402917
	10.88	1.01044	0.00510629		10.89	1.002	0.00222072		10.91	1.01348	0.00403608
	11.39	1.00886	0.00505336		11.39	1.0015	0.00220126		11.41	1.01347	0.00398377
	11.89	1.00828	0.00514137		11.9	1.00147	0.00224121		11.92	1.01157	0.00398535
	12.4	1.00813	0.00503732		12.4	1.00178	0.00222674		12.42	1.01155	0.00398699
	12.92	1.00813	0.00496892		12.9	1.0013	0.00226354		12.92	1.0112	0.00397079
	13.42	1.00662	0.00499321		13.4	1.00074	0.00224388		13.43	1.01132	0.00392902
	13.94	1.00663	0.00495691		13.91	1.00009	0.00228872		13.93	1.01047	0.00390205
	14.44	1.00614	0.00501167		14.41	1.00007	0.00222147		14.43	1.00949	0.00392118
	14.97	1.00607	0.00491614		14.91	0.999782	0.00218535		14.94	1.00982	0.00394926
	15.47	1.00635	0.00490397		15.41	0.999474	0.00220713		15.44	1.00991	0.0038716
	15.98	1.00497	0.00496946		15.92	0.999067	0.00221818		15.95	1.00942	0.00386427
	16.49	1.00609	0.00479072		16.42	0.998429	0.00221423		16.45	1.00933	0.00383075
	17	1.00444	0.00479513		16.92	0.997982	0.00220014		16.95	1.00913	0.00382401
	17.5	1.00455	0.00495717		17.43	0.997682	0.00211591		17.45	1.00892	0.00381989
	18	1.00512	0.00474188		17.93	0.997251	0.002154		17.96	1.00964	0.00381729
	18.51	1.00532	0.00485249		18.43	0.997626	0.0021118		18.46	1.00979	0.00379607
	19.02	1.00529	0.00492319		18.94	0.99701	0.00208352		18.96	1.00958	0.0037829
	19.52	1.00481	0.0048901		19.44	0.996674	0.0020684		19.47	1.0098	0.00376205
	20.02	1.00445	0.00490319		19.95	0.996742	0.0021208		19.97	1.00964	0.00377417
	The data reported below are the complete data sets that were used to generate the plotted data above. Each table below represents a cell type condition for the distance bin that is closest to the stimulation site. The row values are the mean fret ratio from each cell for the specified distance bin. THe columns are each time point. To calculate the plotted data, first take the mean over each colum…
	Cdc42-KO: Distance from Target = 0-1um
	cells	t= -7.5 sec	t= -6.7 sec	t= -5.9 sec	t= -5.1 sec	t= -4.3 sec	t= -3.5 sec	t= -2.7 sec	t= -1.9 sec	t= -1.1 sec	t= -0.3 sec	t= 0.4 sec	t= 0.8 sec	t= 1.3 sec	t= 1.8 sec	t= 2.3 sec	t= 2.8 sec	t= 3.3 sec	t= 3.8 sec	t= 4.3 sec	t= 4.8 sec	t= 5.4 sec	t= 5.9 sec	t= 6.4 sec	t= 6.9 sec	t= 7.4 sec	t= 7.9 sec	t= 8.4 sec	t= 8.9 sec	t= 9.4 sec	t= 9.9 sec	t= 10.4 sec	t= 10.9 sec	t= 11.4 sec	t= 11.9 sec	t= 12.4 sec	t= 12.9 sec	t= 13.4 sec	t= 13.9 sec	t= 14.4 sec	t= 15 sec	t= 15.5 sec	t= 16 sec	t= 16.5 sec	t= 17 sec	t= 17.5 sec	t= 18 sec	t= 18.5 sec	t= 19 sec
	Cell1	1.01275	1.01434	1.02401	1.0208	1.02207	1.02137	1.03134	1.02406	1.03241	1.02482	1.04012	1.04093	1.04363	1.04282	1.04079	1.04535	1.03896	1.03535	1.0297	1.03684	1.03736	1.03939	1.04375	1.03964	1.03967	1.03871	1.03745	1.02838	1.02471	1.0248	1.03219	1.02287	1.02663	1.02273	1.02211	1.01841	1.01125	1.01887	1.0141	1.02077	1.01262	0.99808	1.00332	1.00908	0.998485	0.997631	0.999583	1.00193
	Cell2	1.0481	1.0496	1.05003	1.05308	1.04633	1.05141	1.04326	1.04184	1.04497	1.05139	1.04924	1.05647	1.0598	1.05296	1.05427	1.05315	1.04978	1.04507	1.03934	1.03165	1.03635	1.02963	1.02822	1.02018	1.02269	1.01817	1.01478	1.01476	1.01669	1.01503	1.01552	1.01165	1.00617	1.00728	1.0034	1.00538	1.00791	1.0093	1.00884	1.00898	1.0055	1.00586	1.00953	1.00704	1.00554	1.01151	1.01164	1.01122
	Cell3	1.03919	1.02641	1.03406	1.03005	1.03787	1.04051	1.03327	1.03353	1.03248	1.02982	1.04381	1.03687	1.035	1.03882	1.03359	1.0374	1.0362	1.03445	1.03735	1.03817	1.03155	1.03068	1.03627	1.02371	1.02472	1.02642	1.03047	1.01965	1.01624	1.01897	1.01103	1.00705	1.00139	1.00536	0.997573	1.0015	1.00066	1.00019	0.997083	0.998255	0.986237	0.994377	0.980087	0.987156	0.984869	0.986821	0.991422	0.98842
	Cell4	0.995912	0.989309	0.995712	0.998822	0.993944	0.99822	1.00112	0.995552	1.00624	1.00207	1.01317	1.02107	1.02416	1.02864	1.03481	1.03908	1.04137	1.04074	1.03475	1.03852	1.03711	1.03045	1.02482	1.026	1.02031	1.0123	1.01347	1.01318	1.013	1.00566	1.00971	0.999416	1.00254	1.00279	1.0093	0.998596	0.994966	0.99609	0.993923	0.998465	0.994396	0.990594	0.995763	1.0009	0.993815	0.998241	0.992717	0.988328
	Cell5	0.982211	0.99582	0.992959	0.988913	0.994824	0.995683	0.987829	0.985699	0.989244	0.988105	0.990599	1.00186	0.998898	0.994829	0.998912	0.99884	0.99679	0.998887	0.991626	0.993955	0.993326	0.997003	0.9943	0.992544	0.989782	0.989582	0.994151	0.982938	0.986679	0.985298	0.992136	0.990488	0.992659	0.98664	0.998551	0.990834	0.986589	0.98259	0.991487	0.980831	0.990606	0.983137	0.983824	0.990964	0.97508	0.981298	0.985011	0.983943
	Cell6	0.984111	0.987899	0.98753	0.982081	0.984519	0.976223	0.985745	0.975118	0.97283	0.971193	0.972889	0.97523	0.978686	0.966234	0.961761	0.966951	0.965251	0.966978	0.960794	0.961395	0.961101	0.962753	0.963499	0.964686	0.961976	0.957099	0.964701	0.958574	0.963141	0.966567	0.960423	0.966444	0.964632	0.958654	0.958339	0.969489	0.967741	0.959546	0.962446	0.95771	0.953731	0.953978	0.95776	0.947249	0.950572	0.953866	0.945952	0.952284
	Cell7	0.991404	0.999213	1.0116	0.999669	1.00305	1.00628	0.987709	0.991744	0.996602	0.998635	1.01122	1.01211	1.0128	1.01164	1.01705	1.02169	1.0172	1.02246	1.01481	1.01058	1.01265	1.01381	1.01679	1.022	1.01743	1.02362	1.02933	1.03403	1.02275	1.02984	1.0181	1.02421	1.02957	1.01795	1.02088	1.02118	1.01595	1.02201	1.01547	1.02422	1.02263	1.02343	1.01782	1.01891	1.01678	1.02213	1.02568	1.02783
	Cell8	0.944108	0.961	0.967082	0.957701	0.956725	0.954281	0.958132	0.953406	0.951625	0.96177	0.960493	0.970629	0.95745	0.960291	0.960638	0.960976	0.968986	0.970581	0.970002	0.974135	0.968424	0.971648	0.969573	0.972503	0.964116	0.962839	0.966756	0.960623	0.965834	0.972906	0.975295	0.974515	0.969912	0.963201	0.961045	0.963074	0.946263	0.963816	0.957159	0.962124	0.963986	0.956023	0.963511	0.959554	0.953718	0.975307	0.957736	0.964162
	Cell9	1.05424	1.04118	1.03359	1.03186	1.0286	1.03532	1.03615	1.03053	1.03183	1.03931	1.04422	1.03876	1.04255	1.04128	1.0425	1.03641	1.0298	1.01807	1.01637	1.0129	1.00922	1.00287	1.00342	1.00341	1.00115	1.00165	0.994469	0.998382	0.990816	0.993747	0.99165	0.98715	0.986489	0.990156	0.980538	0.988532	0.992024	0.994046	0.990179	0.994473	0.987526	0.987416	0.989573	0.988399	0.986093	0.988001	0.986697	0.984945
	Cell10	1.07439	1.07827	1.07829	1.07873	1.07829	1.07917	1.07568	1.07918	1.08485	1.07736	1.08292	1.08404	1.08237	1.08082	1.07727	1.06868	1.06557	1.06317	1.0649	1.05606	1.05697	1.0578	1.06215	1.05232	1.05461	1.05492	1.05166	1.05651	1.05269	1.05676	1.05099	1.04836	1.04879	1.04653	1.05289	1.04821	1.04237	1.04107	1.04684	1.04978	1.04704	1.04955	1.04618	1.03934	1.04391	1.03912	1.03964	1.04519
	Cell11
	Cell12	1.04367	1.04107	1.03607	1.03185	1.01914	1.01866	1.01155	1.0077	1.01142	1.01099	1.01322	1.01806	1.02656	1.03453	1.04065	1.04688	1.04592	1.03658	1.03624	1.03461	1.02905	1.01865	1.01648	1.01412	1.00807	1.00633	0.999528	0.998544	0.992217	0.99136	0.992701	0.987579	0.985029	0.993296	0.994548	0.991759	0.989553	0.990838	0.996595	0.996978	0.994905	0.995201	1.00045	0.99569	0.987033	0.989151	0.986099	0.988762
	Cell13	1.01503	1.01467	1.00536	1.00849	1.00918	1.01486	1.01741	1.01458	1.01116	1.01162	1.02185	1.03009	1.02467	1.03543	1.0411	1.03987	1.04366	1.04427	1.03804	1.03317	1.02707	1.02515	1.02241	1.02544	1.02042	1.01048	1.01679	1.01253	1.0105	1.02053	1.01641	1.01102	1.01393	1.00066	1.00628	1.00035	1.00721	0.993844	1.00145	0.991469	0.995775	0.99831	0.993516	0.998904	0.997737	0.996972	0.993761	0.99525
	Cell14	1.02978	0.999156	1.00279	1.00048	1.01215	1.00939	1.02689	1.02793	1.02675	1.03005	1.03878	1.03825	1.04794	1.05518	1.06552	1.06035	1.06459	1.06775	1.06356	1.06443	1.06565	1.06253	1.0614	1.06514	1.06209	1.05466	1.0576	1.05801	1.04637	1.04378	1.04607	1.03732	1.03748	1.03713	1.03542	1.03289	1.02885	1.02711	1.02953	1.02363	1.02334	1.02496	1.02223	1.01749	1.01393	1.01366	1.01589	1.01567
	Cell15	1.02245	1.02702	1.03528	1.0358	1.04002	1.037	1.03007	1.02472	1.01941	1.01533	1.03293	1.0349	1.03865	1.04389	1.04215	1.05087	1.04607	1.04668	1.04653	1.04333	1.03865	1.02906	1.02491	1.02527	1.02574	1.01981	1.01283	1.01477	1.01706	1.01512	1.01596	1.0118	1.01181	1.02068	1.02224	1.02649	1.023	1.01994	1.01854	1.00896	1.01548	1.00476	1.00587	1.01011	1.01516	1.01385	1.01669	1.0206
	Cell16	1.04946	1.04259	1.03846	1.03281	1.03431	1.03074	1.04279	1.03973	1.0425	1.06253	1.08023	1.08192	1.08206	1.07602	1.07263	1.06341	1.05701	1.05186	1.04475	1.03562	1.03617	1.03944	1.03727	1.0405	1.02842	1.03519	1.03272	1.03611	1.03054	1.03704	1.03943	1.03444	1.03337	1.0395	1.03953	1.04026	1.0361	1.04509	1.03696	1.04781	1.04831	1.05364	1.05069	1.04138	1.04142	1.03745	1.02759	1.03459
	Cell17	0.987487	0.990423	1.00509	0.998001	1.00698	1.01598	1.00825	1.01313	1.00731	1.00869	1.0155	1.01194	1.02702	1.02316	1.02374	1.03035	1.02857	1.0247	1.02783	1.02516	1.01853	1.02071	1.0203	1.01643	1.01049	1.00997	1.00243	1.00305	0.998085	0.999942	1.00349	0.995282	0.991459	0.997114	0.990174	0.998464	0.993547	0.984142	0.990097	0.992707	0.995279	0.998625	0.988794	0.98836	0.994935	0.988017	0.991693	0.995758
	Cell18
	Cell19
	Cell20	1.09386	1.07877	1.07516	1.07546	1.07265	1.06581	1.06073	1.06092	1.05592	1.05032	1.05416	1.06141	1.06067	1.06268	1.06398	1.06828	1.06138	1.05798	1.0549	1.05548	1.05825	1.0569	1.05666	1.05887	1.06114	1.06661	1.06538	1.05337	1.05069	1.04604	1.0471	1.043	1.03967	1.03468	1.03364	1.03757	1.0298	1.03433	1.02874	1.02592	1.02574	1.02853	1.02743	1.0269	1.03003	1.02655	1.02996	1.031
	Cell21	1.06016	1.07139	1.06018	1.05324	1.04593	1.04683	1.04408	1.03846	1.03824	1.04363	1.04799	1.05609	1.06255	1.0646	1.06351	1.06609	1.06698	1.06629	1.06526	1.06321	1.06393	1.05958	1.06189	1.05695	1.05083	1.04766	1.04845	1.04684	1.03929	1.03719	1.03705	1.03636	1.03591	1.0323	1.0313	1.03411	1.03193	1.03148	1.03176	1.03122	1.03068	1.0279	1.03223	1.03592	1.03781	1.03945	1.04265	1.04726
	Cell22	1.09276	1.08492	1.07892	1.07672	1.06612	1.06292	1.06066	1.05554	1.06216	1.06416	1.07677	1.08095	1.08078	1.08849	1.08476	1.08757	1.08603	1.07728	1.08	1.07886	1.07147	1.06699	1.06362	1.04939	1.04988	1.04131	1.0321	1.02884	1.03005	1.02657	1.02127	1.01941	1.01808	1.0211	1.02018	1.02012	1.01503	1.02005	1.02166	1.0168	1.00856	1.01836	1.0185	1.01535	1.02183	1.01848	1.02516	1.02659
	Cell23	0.999676	0.998533	0.999245	1.00483	1.00094	1.00359	1.0038	1.00231	1.00481	1.00583	1.01448	1.018	1.03062	1.04209	1.04549	1.05065	1.05349	1.0574	1.05899	1.0554	1.05044	1.05297	1.03923	1.03745	1.03343	1.03185	1.02401	1.0244	1.02309	1.01574	1.02035	1.01653	1.01458	1.01058	1.01237	1.01009	1.00743	1.00635	1.00755	1.0066	1.00344	1.00866	1.00737	1.00668	1.00234	1.00871	1.00635	1.0011
	Cell24	0.999087	1.00452	1.00328	1.00291	0.9997	1.00348	1.00929	1.01514	1.01051	1.01327	1.02356	1.03045	1.03232	1.0387	1.04112	1.04113	1.04606	1.05205	1.03612	1.04324	1.04715	1.04556	1.0366	1.03864	1.03183	1.03033	1.02884	1.02443	1.01497	1.01364	1.00868	1.00716	1.00623	0.999115	0.998592	0.999334	1.00486	1.00123	0.993425	1.0029	1.00302	0.997996	1.00557	0.998376	1.00379	0.995937	1.00032	0.9969
	Cell25	0.981137	0.982388	0.984534	0.985879	0.990271	0.995378	0.992858	0.995747	0.993202	0.995424	1.0024	1.00041	1.00789	1.01216	1.01233	1.01326	1.01421	1.01084	1.00938	1.01601	1.0061	1.01143	1.00857	1.00838	1.00858	1.00637	1.01199	1.00992	1.00986	1.00574	1.00795	1.00895	1.00885	1.01022	1.00726	1.00717	1.00461	1.00538	1.00264	1.00164	1.0043	0.998712	1.00241	0.996026	1.00034	0.996957	0.991269	0.997014
	Cell26	0.985307	0.990429	0.989425	0.983783	0.993641	0.990033	0.986946	0.989437	0.985751	0.994879	1.00576	1.00751	1.00725	1.01837	1.02606	1.02447	1.03626	1.03036	1.03576	1.03283	1.03514	1.03201	1.01979	1.02217	1.02263	1.01639	1.01975	1.02243	1.01781	1.01414	1.00368	1.00082	0.995604	0.996392	0.999266	1.00257	0.9973	1.00165	0.994433	1.00044	1.00088	1.0031	0.999948	0.993204	0.994105	0.995014	0.990229	0.990821
	Cell27
	Cell28	0.927202	0.930795	0.928147	0.935468	0.940713	0.938209	0.940302	0.940284	0.940712	0.940591	0.948502	0.946996	0.946841	0.954595	0.967644	0.972487	0.974467	0.980134	0.986347	0.984438	0.992928	0.987152	0.989056	0.984505	0.991903	0.986663	0.98759	0.976901	0.989371	0.973973	0.978413	0.971392	0.983211	0.979315	0.981303	0.973017	0.970073	0.977108	0.967813	0.972544	0.980546	0.973632	0.979395	0.974066	0.978689	0.981436	0.975416	0.979614
	Cell29	0.979113	0.983684	0.989557	0.984483	0.994557	0.997726	1.00535	1.0021	0.99626	0.998871	1.00476	1.00394	1.00614	1.01229	1.01574	1.00861	1.0055	1.0149	1.00793	1.0002	1.00524	0.999704	0.995506	0.995933	0.998524	0.991451	0.98573	0.984959	0.978426	0.974532	0.970751	0.983765	0.98503	0.970775	0.972966	0.97131	0.971786	0.962762	0.963452	0.970594	0.966037	0.968247	0.968198	0.962939	0.961181	0.960271	0.963012	0.95486
	Cell30	1.04404	1.04927	1.04288	1.04611	1.03758	1.05011	1.05197	1.04828	1.04889	1.05233	1.05098	1.05536	1.06516	1.06711	1.06904	1.05655	1.05934	1.06031	1.06622	1.06626	1.05757	1.05916	1.06395	1.05748	1.06436	1.06646	1.05817	1.05788	1.06351	1.06634	1.06392	1.05704	1.0564	1.05948	1.06305	1.05983	1.07165	1.06648	1.07185	1.06069	1.06353	1.06287	1.06373	1.06483	1.06237	1.05844	1.06371	1.06289
	Cell31
	Cell32	0.965412	0.971707	0.972786	0.97076	0.96726	0.971505	0.974316	0.975241	0.975478	0.976064	0.983343	0.990482	1.00054	1.00995	1.00673	1.01258	1.01324	1.01523	1.02175	1.0222	1.0253	1.01658	1.02562	1.01732	1.01536	1.00326	1.00378	1.00211	1.00319	1.00046	0.992225	1.00283	0.998293	1.00296	0.99661	0.998719	0.994782	0.993017	1.00038	1.00226	0.999486	0.993949	0.999752	0.986474	1.00135	0.991862	0.991169	0.990012
	Cell33
	Cell34	0.9734	0.968741	0.971659	0.976371	0.968095	0.976188	0.977039	0.977912	0.985882	0.978482	0.990567	0.998108	1.00267	1.0138	1.01916	1.02251	1.03143	1.03156	1.02371	1.01927	1.00688	1.00304	0.996914	1.00127	0.994383	0.995651	0.992157	0.988851	0.993281	0.99697	0.98629	0.982668	0.986685	0.981845	0.986778	0.984255	0.990039	0.979278	0.989987	0.983837	0.981556	0.980008	0.981504	0.985762	0.980386	0.980779	0.986513	0.981613
	Cell35	1.01099	1.01306	1.01579	1.02036	1.02869	1.02436	1.02355	1.02417	1.02871	1.02434	1.03793	1.04316	1.04126	1.03639	1.03732	1.0416	1.04074	1.03895	1.04185	1.04095	1.0441	1.04661	1.04657	1.0527	1.04783	1.04865	1.04811	1.04345	1.048	1.04169	1.04846	1.05341	1.05246	1.0477	1.04542	1.05488	1.05111	1.05382	1.0527	1.04938	1.05212	1.05295	1.0504	1.0541	1.05213	1.05014	1.049	1.04874
	Cell36	1.0113	1.02688	1.03221	1.0371	1.03694	1.03889	1.03784	1.04304	1.04573	1.04801	1.05554	1.05778	1.06724	1.07023	1.07104	1.07701	1.08027	1.08226	1.08698	1.09146	1.09062	1.08217	1.07616	1.07525	1.07263	1.07304	1.0683	1.07073	1.05989	1.06821	1.06197	1.05628	1.05746	1.06142	1.05592	1.05634	1.04881	1.04978	1.05148	1.04702	1.04333	1.04147	1.03763	1.0396	1.03767	1.03703	1.03477	1.03769
	Cell37	1.0312	1.03313	1.03233	1.03211	1.03191	1.02609	1.03026	1.02815	1.03406	1.03544	1.04267	1.05139	1.06081	1.06876	1.07534	1.07601	1.07814	1.08222	1.08316	1.08601	1.09437	1.09785	1.09972	1.10181	1.09567	1.10394	1.10299	1.09808	1.09227	1.09014	1.0948	1.08745	1.09026	1.0867	1.08502	1.0802	1.07513	1.0713	1.07284	1.05989	1.06415	1.05349	1.06075	1.06627	1.07188	1.06451	1.06203	1.06068
	Cell38	1.01644	1.01482	1.01826	1.02014	1.02112	1.01448	1.02246	1.02354	1.03175	1.02558	1.02713	1.03615	1.04034	1.04487	1.05374	1.0586	1.06663	1.06961	1.06687	1.06504	1.06513	1.06737	1.05872	1.04896	1.0583	1.04604	1.05212	1.05216	1.04471	1.0462	1.04778	1.04114	1.03919	1.03932	1.03737	1.03819	1.03287	1.04005	1.04454	1.04347	1.03915	1.04298	1.03901	1.03671	1.04145	1.04007	1.04727	1.04451
	Cell39	1.01098	1.01196	1.0111	1.00865	1.0181	1.02598	1.02067	1.03174	1.0273	1.03292	1.04684	1.04932	1.05744	1.05457	1.06413	1.06433	1.06927	1.06718	1.06124	1.05182	1.0539	1.05129	1.04741	1.04092	1.03647	1.03116	1.03807	1.03293	1.03433	1.03133	1.03465	1.03965	1.03374	1.03822	1.03936	1.04162	1.04337	1.04674	1.04073	1.04991	1.05461	1.05914	1.06308	1.05774	1.0645	1.06103	1.06725	1.06169
	Cell40
	Cell41	1.01463	1.01432	1.01558	1.01153	1.01346	1.01919	1.01342	1.01128	1.00928	1.00404	1.01498	1.02279	1.02553	1.02445	1.0279	1.02211	1.02794	1.02225	1.02258	1.01711	1.01258	1.0081	1.0144	1.01201	1.01078	1.01476	1.00967	1.01376	1.00845	1.00786	1.00926	1.00576	1.00903	1.00574	1.00538	1.00154	1.00131	1.00399	1.00104	1.00453	1.00346	1.00006	1.00413	0.991699	0.997019	0.987605	1.00008	0.994922
	Cell42	0.944867	0.947033	0.952863	0.954693	0.954283	0.950875	0.955881	0.956382	0.954916	0.963819	0.967731	0.977408	0.977956	0.984833	0.984182	0.989754	1.00146	0.999827	0.999078	1.00338	0.997177	0.989958	0.982408	0.984195	0.981953	0.977844	0.976028	0.978294	0.974242	0.976549	0.985757	0.987543	0.974445	0.977757	0.976452	0.980172	0.975378	0.983111	0.982021	0.979706	0.984189	0.978502	0.988563	0.979046	0.983247	0.984692	0.98997	0.985818
	Cell43	0.993504	0.999611	1.00407	1.00132	1.00386	0.999631	0.998592	1.00302	1.00337	1.00002	1.01219	1.01032	1.01267	1.01387	1.02102	1.01809	1.01461	1.01608	1.01865	1.01328	1.015	1.01609	1.01961	1.01898	1.01404	1.0104	1.01623	1.01768	1.02618	1.02228	1.02753	1.02619	1.0197	1.0255	1.0265	1.02389	1.02472	1.02098	1.02124	1.02644	1.02636	1.01987	1.01665	1.01857	1.01489	1.02195	1.02517	1.02656
	Cell44	0.914566	0.915027	0.916502	0.918685	0.920492	0.923331	0.922989	0.925528	0.926975	0.924107	0.930401	0.937207	0.932733	0.933256	0.93682	0.935296	0.937898	0.938221	0.937784	0.937382	0.937448	0.935144	0.932618	0.937587	0.937311	0.931022	0.930218	0.937613	0.937427	0.937655	0.940159	0.935145	0.935408	0.943255	0.941461	0.937561	0.934967	0.942935	0.943961	0.940898	0.942497	0.939857	0.940317	0.944425	0.941738	0.946639	0.942674	0.944558
	Cell45	0.922683	0.932928	0.925747	0.929324	0.919729	0.927445	0.93301	0.924434	0.934478	0.941313	0.949389	0.959589	0.964453	0.961243	0.954312	0.968475	0.966484	0.967046	0.968588	0.968178	0.97042	0.970354	0.967747	0.96065	0.948236	0.957003	0.95322	0.953164	0.942152	0.956503	0.951252	0.957941	0.952307	0.939968	0.939647	0.948209	0.937548	0.938373	0.939721	0.929514	0.933814	0.925148	0.941097	0.940981	0.931548	0.93369	0.928291	0.933307
	Cell46	0.993627	0.990274	0.987572	0.99207	0.992316	0.997522	0.998778	0.998373	1.00286	0.992622	0.999756	1.00661	1.00081	1.00902	1.00997	1.014	1.00244	1.00383	1.00466	1.00121	1.00443	1.00404	1.00562	1.00579	1.00742	1.01115	1.01556	1.00962	1.01229	1.01053	1.00845	1.00506	1.00216	1.00049	1.00097	1.00143	1.00436	1.01263	1.00715	1.00174	1.00884	1.00927	1.0089	1.00596	1.00725	1.0053	1.00602	1.00525
	Cell47	0.89867	0.900427	0.901094	0.906499	0.912015	0.905546	0.904042	0.90622	0.906055	0.911202	0.912547	0.91371	0.90917	0.914182	0.917704	0.911097	0.912318	0.911879	0.914155	0.914057	0.912575	0.905185	0.915882	0.916007	0.914991	0.915359	0.914266	0.917426	0.912822	0.914193	0.919237	0.91665	0.915456	0.911324	0.914782	0.918418	0.920864	0.915587	0.915602	0.914189	0.91793	0.913467	0.919616	0.920699	0.918008	0.927039	0.920278	0.91928
	Cell48	1.04508	1.04205	1.05058	1.05225	1.04348	1.04473	1.0459	1.04646	1.05159	1.04202	1.05086	1.07101	1.07034	1.08101	1.08157	1.08829	1.08581	1.08611	1.09162	1.09348	1.0875	1.09301	1.09814	1.09666	1.10323	1.09572	1.10708	1.09907	1.09211	1.09884	1.09412	1.09221	1.08817	1.09202	1.07803	1.0736	1.06926	1.06648	1.05673	1.05887	1.0507	1.04949	1.04841	1.04166	1.04611	1.04073	1.04723	1.04666
	Cell49	0.777248	0.790672	0.791831	0.794084	0.78881	0.790759	0.794068	0.795934	0.79361	0.794129	0.803408	0.803689	0.808329	0.802668	0.805168	0.80344	0.803567	0.805491	0.803218	0.80375	0.804354	0.800298	0.804334	0.807778	0.803328	0.806792	0.803706	0.807722	0.809754	0.810417	0.812353	0.812658	0.813377	0.814613	0.816988	0.812993	0.81196	0.810458	0.811026	0.814337	0.814266	0.815229	0.818443	0.819761	0.816147	0.817243	0.820605	0.820752
	Cell50	0.968406	0.974058	0.970081	0.976642	0.972223	0.972708	0.97377	0.983564	0.965067	0.973405	0.981709	0.989023	0.993042	0.991054	0.985209	0.987897	0.985099	1.00528	0.9987	1.00468	0.994663	0.992606	0.998034	0.996084	0.99083	0.991894	0.990875	0.987393	0.990516	0.978595	0.991374	0.994232	0.988385	0.988851	0.992938	0.997934	0.995367	0.989463	0.979859	0.993381	0.981425	0.984287	0.986989	0.992775	0.985177	0.984216	0.992628	0.985795
	Cell51	0.910683	0.919316	0.917495	0.91421	0.921961	0.91123	0.916056	0.920032	0.920332	0.922223	0.940072	0.935384	0.932477	0.927965	0.921495	0.921389	0.926731	0.926363	0.925992	0.930593	0.923256	0.93055	0.926486	0.93464	0.934237	0.933688	0.938469	0.933051	0.926758	0.930461	0.922944	0.932802	0.925379	0.928138	0.924833	0.930869	0.936395	0.93956	0.934846	0.933044	0.935401	0.928454	0.936106	0.928189	0.931211	0.932588	0.942935	0.925943
	Cell52
	Cell53	0.97276	0.97695	0.976451	0.976862	0.980283	0.979794	0.982651	0.984194	0.981335	0.985628	0.990922	0.989839	0.993574	0.989346	0.992956	0.993627	0.998321	0.999038	0.995996	0.99877	0.994877	0.997479	0.997233	0.995706	0.995977	0.995081	0.990053	0.996092	0.997419	0.996012	0.999285	0.994032	0.995928	1.00141	0.995825	0.996807	0.998583	0.996717	0.997803	0.996199	0.99766	1.00012	0.999591	0.999209	0.999078	1.00441	1.00359	1.00638
	Cell54	1.03798	1.04901	1.03974	1.04372	1.04911	1.05614	1.05189	1.06047	1.06349	1.06315	1.07089	1.06718	1.07336	1.07954	1.06799	1.07509	1.07579	1.0774	1.07512	1.08258	1.073	1.08102	1.08019	1.07339	1.06817	1.08012	1.07132	1.08269	1.07592	1.08182	1.07718	1.07591	1.07093	1.07956	1.07821	1.07094	1.07954	1.0745	1.0854	1.08055	1.07639	1.08021	1.077	1.07663	1.08479	1.07485	1.07492	1.07545
	Cell55	1.0435	1.03676	1.04316	1.0257	1.03077	1.02192	1.02377	1.01337	1.02759	1.02534	1.03259	1.03166	1.04372	1.03991	1.04305	1.05043	1.0501	1.06144	1.05065	1.04458	1.0508	1.0535	1.05223	1.04536	1.05078	1.0392	1.03855	1.03798	1.03741	1.03386	1.0311	1.03976	1.03356	1.03361	1.03296	1.0343	1.03843	1.03648	1.03773	1.03145	1.03667	1.0319	1.02895	1.02675	1.02105	1.02888	1.03151	1.02482
	Cell56	1.06092	1.05978	1.05715	1.05184	1.05378	1.04915	1.04606	1.04064	1.03928	1.04287	1.05058	1.05894	1.0494	1.04937	1.04526	1.04497	1.03956	1.04141	1.03996	1.0422	1.04116	1.0434	1.0462	1.05672	1.05025	1.04488	1.0553	1.05722	1.05318	1.04731	1.04718	1.05703	1.03975	1.04095	1.04893	1.04812	1.04738	1.0493	1.05107	1.05012	1.05422	1.05157	1.04566	1.04688	1.0486	1.04405	1.04266	1.04398
	Cell57	1.00398	1.0076	1.00573	1.00938	1.00318	1.01391	1.01388	1.00805	1.01363	1.01964	1.02174	1.02625	1.02518	1.02928	1.02686	1.01936	1.02807	1.02965	1.02959	1.03229	1.03174	1.03613	1.03097	1.03111	1.03326	1.03257	1.03943	1.03331	1.03399	1.04053	1.04158	1.05023	1.05101	1.04411	1.0493	1.04791	1.05612	1.04575	1.05061	1.04692	1.0531	1.04583	1.05111	1.04935	1.05218	1.05806	1.0585	1.06367
	Cell58	0.909489	0.912669	0.917008	0.918498	0.922978	0.922054	0.925835	0.92329	0.919262	0.923439	0.928426	0.934944	0.93907	0.936014	0.935183	0.937355	0.933138	0.938016	0.930697	0.938128	0.938501	0.933387	0.93252	0.935006	0.935003	0.935713	0.944032	0.939651	0.941	0.944779	0.951377	0.943842	0.942972	0.943456	0.946536	0.944627	0.944539	0.943794	0.94041	0.953428	0.952952	0.952491	0.955483	0.950601	0.944834	0.950121	0.947484	0.94957
	Cell59	1.03152	1.02104	1.02898	1.02245	1.03363	1.0209	1.03016	1.02412	1.02243	1.02775	1.03613	1.04179	1.05081	1.05732	1.06229	1.05997	1.06989	1.07079	1.07593	1.07599	1.07203	1.07299	1.07231	1.07322	1.07191	1.0617	1.06411	1.05699	1.05452	1.05138	1.05147	1.04698	1.04657	1.04455	1.04621	1.04423	1.04192	1.0363	1.03472	1.03815	1.04121	1.0352	1.03665	1.03396	1.03544	1.03724	1.02862	1.0304
	Cell60	0.977012	0.9781	0.979168	0.976321	0.980057	0.982092	0.987091	0.984273	0.981898	0.989036	0.995927	0.990987	0.992358	0.991851	0.994863	0.990043	0.985036	0.985541	0.987732	0.988258	0.990339	0.985587	0.981891	0.983034	0.98567	0.992546	0.989254	0.983255	0.984001	0.987526	0.982985	0.983873	0.979805	0.978151	0.988827	0.980921	0.978569	0.981755	0.976935	0.978872	0.983132	0.976025	0.985493	0.980259	0.986405	0.984041	0.985216	0.983369
	Cell61	0.940519	0.942933	0.941511	0.94102	0.945332	0.946697	0.942959	0.942552	0.941937	0.949383	0.952227	0.955307	0.956463	0.96031	0.961856	0.957728	0.956998	0.954578	0.955855	0.95602	0.952205	0.956309	0.953661	0.954652	0.954689	0.954513	0.955116	0.955587	0.958714	0.961351	0.961697	0.956902	0.956142	0.956129	0.960184	0.956577	0.955619	0.955888	0.955931	0.954847	0.951396	0.953852	0.958964	0.960273	0.964868	0.959517	0.958245	0.956181
	Cell62	1.07605	1.06874	1.069	1.07669	1.11511	1.09308	1.08739	1.08003	1.07007	1.06928	1.07913	1.06964	1.06971	1.07334	1.07064	1.07464	1.06901	1.06799	1.06967	1.0682	1.06757	1.06613	1.0623	1.06542	1.06459	1.06639	1.0604	1.06526	1.0658	1.0691	1.07092	1.07677	1.06344	1.07135	1.06755	1.06791	1.0611	1.06467	1.0627	1.06814	1.0602	1.05875	1.0614	1.05737	1.05867	1.05858	1.06082	1.06667
	Cell63	0.982286	0.985268	0.985502	0.986849	0.988966	0.991228	0.988318	0.986542	0.989472	0.990324	0.995052	0.998341	0.997106	0.999432	0.998243	1.00155	1.00153	1.00014	0.99978	1.00051	0.997876	1.00211	1.00115	1.00095	1.00272	0.996721	0.999394	1.00376	1.00276	0.999874	1.00097	1.00131	1.00248	1.00115	1.00387	1.00176	0.997867	0.99989	1.00181	1.00216	0.998267	0.997798	1.00356	1.0043	1.00753	1.0015	1.00549	1.0068
	Cell64	1.06605	1.06974	1.06022	1.0556	1.05869	1.05829	1.0594	1.05786	1.05317	1.05872	1.07101	1.0757	1.07906	1.08388	1.08825	1.09195	1.08728	1.08652	1.09146	1.08448	1.09396	1.08973	1.09668	1.09366	1.09285	1.09057	1.08967	1.08595	1.09321	1.09019	1.08436	1.08406	1.08601	1.08535	1.07953	1.08112	1.07966	1.07758	1.0781	1.08009	1.08229	1.08109	1.08361	1.08176	1.08009	1.08502	1.08414	1.09119
	Cell65	1.02031	1.0168	1.01751	1.01933	1.01818	1.02336	1.02504	1.03078	1.02639	1.02609	1.03474	1.03843	1.03986	1.04415	1.0429	1.04295	1.03785	1.03729	1.03997	1.03336	1.03352	1.03838	1.03543	1.03227	1.03268	1.03155	1.03194	1.03522	1.03268	1.02296	1.0232	1.0246	1.02377	1.02688	1.02245	1.01801	1.01988	1.01786	1.01983	1.0177	1.01636	1.01313	1.01579	1.01328	1.00903	1.01036	1.01226	1.0135
	Cell66	0.953521	0.952988	0.954021	0.953778	0.951347	0.968347	0.959842	0.95281	0.957578	0.958407	0.963763	0.974124	0.973951	0.963788	0.958902	0.964872	0.975662	0.975272	0.969477	0.967555	0.96399	0.967084	0.977339	0.971801	0.969864	0.966497	0.968053	0.96438	0.961562	0.963157	0.964476	0.975317	0.969951	0.970984	0.970131	0.97636	0.975654	0.964636	0.968608	0.972927	0.972553	0.967292	0.968992	0.965664	0.962696	0.975178	0.965664	0.962934
	Cell67	1.03927	1.03603	1.03955	1.04421	1.04611	1.04965	1.04815	1.05152	1.03723	1.04324	1.05277	1.05168	1.04872	1.06139	1.0576	1.06204	1.05915	1.05663	1.05577	1.05439	1.06038	1.0565	1.05969	1.06046	1.05098	1.05547	1.05337	1.04954	1.05773	1.06204	1.05892	1.06396	1.05249	1.05695	1.05418	1.05385	1.0574	1.05083	1.05376	1.04772	1.05197	1.05587	1.05703	1.0537	1.05418	1.04311	1.05567	1.0466
	Cell68
	Cell69	0.97882	0.977531	0.981774	0.980375	0.986284	0.992177	0.996618	0.994949	0.994522	0.994483	1.00875	1.00293	1.00179	1.00607	1.00705	1.00194	1.00514	0.99825	1.00375	1.00757	1.0054	0.998455	1.00036	1.0052	0.999703	1.00664	1.00443	1.0076	1.00455	1.00598	1.0007	0.99933	1.00368	1.00103	0.998661	0.996521	0.995709	1.00495	0.999661	0.998338	1.00788	1.00775	1.00824	1.00721	1.0115	1.00632	1.01382	1.0122
	Cell70	0.956679	0.958838	0.96171	0.960386	0.957621	0.961817	0.956001	0.958612	0.961571	0.964012	0.973431	0.973773	0.982447	0.993443	0.996988	1.00074	1.00707	1.00753	1.00641	1.00862	1.00452	1.00872	0.997184	0.990121	0.994533	0.993242	0.997302	0.994533	0.994632	0.998747	0.999984	0.999337	1.00149	1.00091	0.998503	1.00928	0.999362	1.00578	1.00457	0.994258	1.0021	1.00042	1.00115	1.00793	1.00888	1.01018	1.01025	1.0117
	Cell71
	Cell72	0.981904	0.975625	0.968707	0.971057	0.972287	0.973939	0.97949	0.974462	0.972512	0.971231	0.983713	0.982491	0.979506	0.980004	0.982757	0.984485	0.986011	0.98488	0.987884	0.987052	0.982437	0.986043	0.981241	0.983974	0.981932	0.987439	0.987381	0.990104	0.988492	0.987235	0.982128	0.9833	0.986797	0.983081	0.980332	0.982257	0.979394	0.989627	0.979422	0.989022	0.995768	0.994279	0.988759	0.986658	0.981188	0.99083	0.992979	0.986701
	Cell73
	Cell74	0.920748	0.919	0.918962	0.924785	0.921889	0.933142	0.929598	0.931984	0.929429	0.929636	0.932129	0.932745	0.930532	0.933336	0.935838	0.936733	0.939657	0.942635	0.943519	0.944808	0.940481	0.941398	0.944839	0.940793	0.950091	0.944674	0.955909	0.948832	0.948053	0.943967	0.954176	0.953549	0.952404	0.946428	0.949969	0.951676	0.957175	0.953183	0.952786	0.954371	0.950082	0.951969	0.95663	0.952911	0.953015	0.959753	0.955662	0.959367
	Cell75	0.993462	1.00506	0.982395	1.01411	1	1.01287	0.996207	1.00162	0.996984	1.0081	1.014	1.0261	1.02669	1.0264	1.02441	1.02808	1.03074	1.02569	1.02841	1.02384	1.02781	1.02496	1.02502	1.02111	1.02171	1.0228	1.02459	1.02785	1.02496	1.02245	1.0257	1.01614	1.01952	1.02087	1.01689	1.01482	1.01435	1.01467	1.01954	1.01082	1.01524	1.01725	1.02087	1.01251	1.0148	1.02065	1.00982	1.01494
	Cell76	1.02899	1.02557	1.02189	1.02481	1.02539	1.03	1.03309	1.03745	1.03976	1.04644	1.05472	1.05829	1.05401	1.04717	1.05021	1.05053	1.05183	1.05416	1.05604	1.05113	1.04549	1.0494	1.04738	1.04698	1.0402	1.03782	1.04098	1.03296	1.0269	1.02853	1.02324	1.02564	1.02452	1.01635	1.01867	1.01977	1.01422	1.01652	1.01486	1.01877	1.02289	1.01925	1.01328	1.0129	1.01253	1.01572	1.01428	1.01158
	Cell77	1.00758	1.01354	1.01321	1.0114	1.01774	1.01333	1.0165	1.01249	1.00899	1.01592	1.01675	1.02294	1.01758	1.01586	1.01808	1.01845	1.01629	1.0158	1.01195	1.01181	1.00672	1.01314	1.0138	1.01229	1.01258	1.01509	1.01957	1.01133	1.01927	1.01092	1.0147	1.01481	1.01509	1.01558	1.01328	1.01837	1.01558	1.01291	1.01238	1.01779	1.01662	1.01377	1.01377	1.00928	1.01678	1.01803	1.01359	1.01144
	Cell78	0.983508	0.985253	0.979572	0.984859	0.985847	0.988175	0.990433	0.987563	0.990083	0.986821	1.00536	1.00763	1.00857	1.01217	1.01316	1.01623	1.01878	1.01647	1.01623	1.02766	1.02119	1.02306	1.02519	1.0161	1.01934	1.02386	1.0275	1.02556	1.02853	1.01869	1.02381	1.02125	1.02045	1.01879	1.01927	1.00949	1.01175	1.01047	1.00589	0.997721	1.00179	1.00669	0.993578	0.996009	0.996605	0.997897	0.994577	0.997089
[truncated: 104 more columns]

## Sheet: SFig. 5e
	Plotted Data from Sfig. 5e
	Cdc42-KO				Control				Latrunculin A
	Time (s)	C10-Cdc42KO-Mean FRET Ratio	C10-Cdc42KO-s.e.m.		Time (s)	Ctrl-Mean FRET Ratio	Ctrl-s.e.m.		Time (s)	LatA-Mean FRET Ratio	LatA-s.e.m.
	-9.26	0.99872	0.00555008		-9.51	0.998943	0.00417626		-9.81	0.99758	0.00513957
	-7.18	1	0.00538561		-7.4	1	0.00421463		-7.58	1	0.00514454
	-5.33	1.00195	0.00530228		-5.49	1.00095	0.0041681		-5.62	1.00125	0.00504656
	-3.48	1.00279	0.00527966		-3.59	1.00072	0.00421347		-3.68	1.00021	0.00492984
	-1.61	1.00325	0.00540038		-1.69	1.00085	0.00403805		-1.73	1.00016	0.00493999
	0.4	1.00463	0.00501249		0.41	0.999429	0.00380835		0.41	1.00128	0.00491086
	1.47	1.02557	0.00506858		1.47	1.00975	0.00371144		1.49	1.01742	0.00516245
	2.48	1.03743	0.00473837		2.48	1.0168	0.00381891		2.5	1.02955	0.00535999
	3.48	1.04362	0.00524004		3.48	1.02013	0.00383348		3.5	1.03651	0.00554
	4.48	1.04332	0.00523155		4.49	1.01812	0.003779		4.5	1.03903	0.0056157
	5.49	1.04346	0.00517801		5.49	1.01361	0.00373465		5.51	1.03727	0.00564678
	6.49	1.03802	0.00507677		6.5	1.0065	0.00364597		6.51	1.03167	0.00558546
	7.49	1.03193	0.00483074		7.5	1.00188	0.00362019		7.51	1.02707	0.00546481
	8.5	1.02461	0.00469015		8.5	0.998094	0.00356683		8.52	1.02181	0.00535593
	9.5	1.02117	0.00466319		9.51	0.995056	0.003575		9.52	1.01762	0.00526387
	10.51	1.01609	0.00456184		10.52	0.994396	0.00362307		10.53	1.0134	0.00517658
	11.51	1.01217	0.00463698		11.52	0.993958	0.00370164		11.53	1.01055	0.00515632
	12.51	1.01099	0.00454418		12.52	0.995327	0.00368538		12.53	1.00673	0.00509974
	13.52	1.00683	0.00481322		13.53	0.994834	0.00374159		13.54	1.00479	0.00500327
	14.52	1.00637	0.00485109		14.53	0.995207	0.00369538		14.54	1.00169	0.0049067
	15.53	1.00228	0.00488374		15.53	0.994315	0.00372393		15.55	0.999661	0.0048393
	16.53	1.00235	0.00487695		16.54	0.993345	0.00375102		16.55	0.997219	0.00485796
	17.54	1.00023	0.0048975		17.54	0.992428	0.0037069		17.55	0.995466	0.0046904
	18.54	0.998358	0.00474431		18.55	0.991232	0.00376236		18.56	0.994393	0.00464662
	19.54	0.997252	0.00488409		19.55	0.990801	0.0037273		19.56	0.993328	0.00455641
	20.55	0.996982	0.00487034		20.56	0.990262	0.00365489		20.56	0.993138	0.0045595
	The data reported below are the complete data sets that were used to generate the plotted data above. Each table below represents a cell type condition for the distance bin that is closest to the stimulation site. The row values are the mean fret ratio from each cell for the specified distance bin. THe columns are each time point. To calculate the plotted data, first take the mean over each colum…
	Cdc42-KO: Distance from Target = 0-1um																											Control: Distance from Target = 0-1um
	cells	t= -9.3 sec	t= -7.2 sec	t= -5.3 sec	t= -3.5 sec	t= -1.6 sec	t= 0.4 sec	t= 1.5 sec	t= 2.5 sec	t= 3.5 sec	t= 4.5 sec	t= 5.5 sec	t= 6.5 sec	t= 7.5 sec	t= 8.5 sec	t= 9.5 sec	t= 10.5 sec	t= 11.5 sec	t= 12.5 sec	t= 13.5 sec	t= 14.5 sec	t= 15.5 sec	t= 16.5 sec	t= 17.5 sec	t= 18.5 sec	t= 19.5 sec		cells	t= -9.5 sec	t= -7.4 sec	t= -5.5 sec	t= -3.6 sec	t= -1.7 sec	t= 0.4 sec	t= 1.5 sec	t= 2.5 sec	t= 3.5 sec	t= 4.5 sec	t= 5.5 sec	t= 6.5 sec	t= 7.5 sec	t= 8.5 sec	t= 9.5 sec	t= 10.5 sec	t= 11.5 sec	t= 12.5 sec	t= 13.5 sec	t= 14.5 sec	t= 15.5 sec
	Cell1	1.03401	1.02779	1.02848	1.03515	1.0371	1.0384	1.07512	1.0895	1.10556	1.11012	1.11841	1.10064	1.09087	1.07423	1.06578	1.06358	1.06063	1.05399	1.04633	1.04929	1.0399	1.04487	1.03906	1.03515	1.0294		Cell1	1.01454	1.01111	1.01984	1.01888	1.0194	1.01697	1.01645	1.01907	1.0233	1.03015	1.02496	1.02024	1.02123	1.03112	1.0208	1.02899	1.02161	1.01772	1.0246	1.02881	1.02103
	Cell2	1.0043	1.00852	1.00958	1.01715	1.02905	1.02673	1.04145	1.06916	1.08405	1.08568	1.09018	1.07438	1.06176	1.05048	1.04078	1.0368	1.02986	1.03385	1.0324	1.03992	1.03982	1.04094	1.04164	1.0512	1.04415		Cell2	1.09644	1.08614	1.08034	1.08725	1.08923	1.0946	1.09963	1.10612	1.0984	1.08017	1.06658	1.05948	1.05577	1.04633	1.04372	1.03667	1.04491	1.06385	1.07744	1.09432	1.1048
	Cell3																											Cell3	1.13079	1.1316	1.12799	1.12262	1.11475	1.11142	1.12122	1.13448	1.13508	1.13461	1.1244	1.11738	1.11345	1.1031	1.10648	1.10185	1.11014	1.11524	1.11066	1.11028	1.10214
	Cell4	1.02379	1.0176	1.02587	1.02549	1.03881	1.04781	1.08612	1.08706	1.09332	1.08791	1.09554	1.09312	1.07798	1.071	1.05587	1.05105	1.05008	1.03861	1.03778	1.03137	1.02121	1.01664	1.01266	1.01314	1.00436		Cell4	0.996469	0.989265	0.995681	1.02221	1.02107	1.0315	1.04593	1.05323	1.04744	1.04227	1.0071	1.00333	1.00012	1.00841	1.01405	1.01635	1.02011	1.01159	1.00498	1.00476	1.00062
	Cell5	0.98815	1.01437	0.988673	0.998048	0.967666	0.985667	0.9777	0.985369	0.967157	0.962752	0.981737	0.963519	0.97726	0.969217	0.97309	0.980299	0.989567	1.00656	0.983567	0.989413	0.973658	0.981933	0.975431	0.978852	0.968899		Cell5	1.01142	1.00364	1.02853	1.0219	1.01571	1.02718	1.04721	1.06352	1.0654	1.06712	1.05553	1.03534	1.01657	1.01151	1.00419	1.01046	1.00822	1.00304	0.998316	1.00747	0.992419
	Cell6	1.08545	1.09273	1.0933	1.09655	1.10542	1.1134	1.1279	1.13074	1.13606	1.12561	1.14426	1.12995	1.13253	1.12138	1.1303	1.11671	1.12324	1.11695	1.1287	1.12579	1.12033	1.11509	1.11106	1.09961	1.10016		Cell6	0.965267	0.962435	0.961097	0.954592	0.970481	0.962756	0.968042	0.964672	0.960375	0.956718	0.954986	0.961546	0.96177	0.964233	0.973597	0.969689	0.968416	0.962714	0.96702	0.966087	0.971129
	Cell7																											Cell7	1.05864	1.04794	1.04644	1.07489	1.07933	1.04893	1.06207	1.07355	1.08413	1.08175	1.09213	1.0654	1.06429	1.06047	1.05483	1.05276	1.03939	1.0327	1.02963	1.03405	1.03656
	Cell8																											Cell8	1.05267	1.045	1.0312	1.0317	1.02986	1.05925	1.098	1.11843	1.12505	1.11896	1.11446	1.09751	1.08299	1.06822	1.06959	1.06191	1.04264	1.05255	1.04203	1.04404	1.04386
	Cell9	1.0424	1.04726	1.03369	1.03836	1.04191	1.03679	1.04865	1.05443	1.05882	1.05439	1.04841	1.05358	1.04846	1.06148	1.06243	1.05926	1.04922	1.0563	1.05757	1.05497	1.04975	1.05386	1.05789	1.05535	1.05859		Cell9	1.09106	1.09041	1.08342	1.08618	1.08809	1.08523	1.10187	1.12212	1.12914	1.12303	1.10648	1.09628	1.08751	1.08468	1.08722	1.09177	1.09859	1.1006	1.11345	1.11205	1.11094
	Cell10																											Cell10	1.10689	1.10404	1.10066	1.10484	1.0996	1.08774	1.11188	1.12191	1.12561	1.115	1.11408	1.09135	1.089	1.07594	1.07834	1.06575	1.07391	1.08594	1.08637	1.09579	1.09689
	Cell11	0.969046	0.982588	0.98151	0.981833	0.992991	0.991796	1.03683	1.05458	1.06588	1.05714	1.06635	1.05203	1.03618	1.01831	1.01931	1.01389	1.01234	0.998762	1.0011	0.997038	0.994082	0.994007	0.987311	0.982219	0.984325		Cell11	0.99511	1.00749	1.01475	1.02286	1.022	1.01721	1.03848	1.05035	1.06632	1.05485	1.06594	1.05811	1.02515	1.01415	1.00116	1.00174	0.991129	0.983479	0.983323	0.993776	0.993146
	Cell12	0.988789	0.997176	0.998606	0.985378	0.98035	0.983219	1.02439	1.04874	1.06905	1.06702	1.05486	1.03098	1.01576	1.00782	0.997883	0.985744	0.98603	0.975395	0.967477	0.980152	0.973073	0.964048	0.971636	0.975987	0.973188		Cell12	0.984846	0.978108	0.972681	0.970896	0.978175	0.993197	1.00672	1.03512	1.03004	1.0436	1.02864	1.01599	0.998427	0.997971	0.988174	0.986505	0.986829	0.98602	0.986789	0.986311	0.977636
	Cell13	1.10769	1.09428	1.11102	1.10729	1.1116	1.09846	1.11401	1.11286	1.1146	1.09647	1.09676	1.08253	1.06627	1.05636	1.04896	1.04008	1.04305	1.03322	1.03839	1.02242	1.03479	1.02653	1.02453	1.02214	1.02555		Cell13	1.01958	1.01756	1.01361	1.02409	1.01676	1.03096	1.03936	1.03358	1.03822	1.04131	1.04765	1.04734	1.04511	1.04368	1.03587	1.03744	1.02399	1.02683	1.02415	1.01775	1.02463
	Cell14	1.03199	1.02713	1.04566	1.04305	1.03323	1.03411	1.05131	1.05777	1.06566	1.06792	1.05652	1.04982	1.04104	1.04519	1.04042	1.03481	1.03086	1.02503	1.01666	1.02288	1.02147	1.02548	1.01943	1.01355	1.01421		Cell14	0.970757	0.982315	0.974584	0.974262	0.979138	0.98805	1.00499	1.01748	1.02733	1.03341	1.03811	1.0343	1.02306	1.02211	1.00932	1.0124	1.00109	1.00205	0.999044	0.98664	0.992613
	Cell15																											Cell15	1.07358	1.07605	1.07628	1.07878	1.07049	1.05546	1.05592	1.05343	1.05474	1.05569	1.05979	1.0644	1.05688	1.05078	1.04481	1.04161	1.03725	1.02972	1.03277	1.03776	1.02453
	Cell16																											Cell16	0.968304	0.967744	0.968524	0.965858	0.968705	0.975531	0.987657	1.00153	0.996961	0.996495	0.993778	0.98834	0.984992	0.98432	0.983909	0.994178	0.992938	1.00002	0.999845	1.00753	0.991142
	Cell17	0.988329	0.994377	1.00468	1.017	0.999059	1.01861	1.0504	1.07809	1.08391	1.08512	1.07401	1.07017	1.05704	1.04631	1.0408	1.02553	1.02447	1.01981	1.01307	1.00811	0.998975	0.987859	0.989492	0.991327	0.99098		Cell17	1.03428	1.03703	1.03421	1.04716	1.04121	1.04472	1.06119	1.06632	1.076	1.07773	1.09285	1.07411	1.0672	1.05309	1.03981	1.04234	1.03402	1.03728	1.03329	1.03307	1.03209
	Cell18	0.993798	0.990124	0.993994	0.996628	1.00312	1.00248	1.01033	1.02783	1.03214	1.01919	1.0138	1.01532	1.00957	1.00598	1.00899	0.995159	0.997427	1.0079	0.990168	1.00029	0.984611	0.986375	0.987262	0.996441	0.988491		Cell18	1.0302	1.04081	1.0617	1.06843	1.06534	1.05208	1.06488	1.07297	1.07756	1.08485	1.07692	1.07865	1.0829	1.07718	1.07035	1.06281	1.05049	1.03982	1.02503	1.03563	1.02742
	Cell19	0.980703	0.980849	0.994326	0.984364	0.988885	0.995653	1.02776	1.04457	1.05313	1.05375	1.05223	1.05165	1.04592	1.02828	1.0321	1.02575	1.01574	1.01153	1.01228	1.00714	1.00605	0.999702	0.995841	0.994263	0.998125		Cell19
	Cell20	0.969082	0.974205	0.981697	0.981304	0.987503	0.986992	1.01256	1.02299	1.03924	1.04051	1.04312	1.04764	1.04492	1.03239	1.02453	1.02221	0.999062	1.00292	0.995523	0.995562	0.993026	0.989422	0.99241	0.98802	0.978263		Cell20	1.00681	1.00814	1.0083	1.01018	1.00395	1.00951	1.02646	1.04554	1.05668	1.06554	1.06316	1.05587	1.05773	1.04134	1.03966	1.03383	1.02353	1.02618	1.02151	1.01465	1.011
	Cell21	0.949948	0.949985	0.954358	0.955895	0.956329	0.961124	0.973034	0.985292	0.987225	0.993769	0.992578	0.981869	0.984556	0.980915	0.980124	0.982976	0.973774	0.978692	0.983472	0.980962	0.979688	0.980677	0.984598	0.975706	0.978381		Cell21	0.84053	0.844474	0.84289	0.847377	0.842245	0.84565	0.854397	0.845614	0.843127	0.841364	0.845861	0.848853	0.847881	0.84992	0.845994	0.845725	0.84241	0.851578	0.844364	0.856107	0.848312
	Cell22	1.01921	1.0305	1.02483	1.02376	1.02539	1.03073	1.05098	1.0496	1.05271	1.0598	1.05666	1.06204	1.05874	1.05886	1.05918	1.06047	1.05826	1.05894	1.04279	1.04678	1.04791	1.04076	1.03502	1.026	1.03077		Cell22
	Cell23	0.990683	0.991269	0.992114	1.0001	0.996891	1.00568	1.01758	1.03271	1.04518	1.04863	1.06399	1.06035	1.06092	1.06998	1.07754	1.06267	1.06941	1.05768	1.05266	1.04959	1.04421	1.03486	1.04267	1.03885	1.0353		Cell23
	Cell24	1.03064	1.03047	1.02985	1.0307	1.01911	1.02346	1.04069	1.06083	1.06515	1.07279	1.08012	1.07694	1.0675	1.06154	1.05378	1.04715	1.03827	1.0339	1.02894	1.02383	1.02855	1.02618	1.02364	1.01215	1.01131		Cell24
	Cell25																											Cell25	1.01659	1.03065	1.02701	1.05	1.04897	1.03987	1.05718	1.06421	1.07177	1.07171	1.07519	1.07506	1.06697	1.06374	1.04847	1.03565	1.03382	1.0262	1.02961	1.02576	1.02631
	Cell26																											Cell26	0.97517	0.987944	0.98929	0.986282	0.983162	0.991772	1.02809	1.04446	1.05724	1.06188	1.06821	1.07068	1.06955	1.04737	1.02957	1.01454	1.00908	1.00886	0.996278	1.00057	0.99048
	Cell27	1.07471	1.07435	1.07701	1.06691	1.0553	1.03081	1.03953	1.03459	1.03577	1.03405	1.04291	1.03135	1.03108	1.02972	1.02455	1.01325	1.01556	1.01173	1.0073	1.01376	1.01326	1.01542	1.00386	1.00593	1.00079		Cell27
	Cell28	1.03454	1.02947	1.03665	1.03265	1.0377	1.03924	1.04759	1.06468	1.06443	1.06767	1.07588	1.08366	1.08013	1.08041	1.07596	1.07695	1.07856	1.0769	1.05953	1.05555	1.05085	1.05129	1.04105	1.04174	1.03835		Cell28	0.975922	0.985985	0.987131	0.982441	0.97223	0.986684	1.00556	1.0358	1.05965	1.06817	1.07938	1.0773	1.06884	1.05285	1.04472	1.04002	1.02725	1.02208	1.02034	1.01717	1.01661
	Cell29																											Cell29	1.03042	1.04027	1.04336	1.05396	1.06597	1.05695	1.07815	1.07785	1.08268	1.09247	1.08424	1.06616	1.04236	1.03789	1.01882	1.02145	1.01188	1.01461	1.00591	1.01111	1.01132
	Cell30	1.00914	1.02534	1.01665	1.03005	1.03128	1.056	1.07837	1.08927	1.09473	1.09615	1.09936	1.09921	1.09641	1.09715	1.09095	1.08273	1.07297	1.07136	1.05753	1.05103	1.04407	1.04419	1.04205	1.04341	1.03728		Cell30	1.01883	1.03231	1.02661	1.02074	1.02787	1.01485	1.02941	1.04201	1.03897	1.03545	1.03132	1.0228	1.0199	1.01129	1.01493	1.01441	1.01128	1.01616	1.0224	1.01976	1.02166
	Cell31	0.976953	0.967956	0.987949	0.989642	0.989768	1.00972	1.04631	1.0661	1.07948	1.07594	1.08422	1.08785	1.08434	1.06166	1.04694	1.04043	1.0314	1.01876	1.01466	1.00693	1.00833	1.00373	0.997024	0.990948	0.997537		Cell31	1.07059	1.07994	1.07427	1.06833	1.07465	1.0859	1.08706	1.09481	1.09853	1.10155	1.10171	1.09778	1.09529	1.08722	1.08695	1.07395	1.07147	1.06332	1.05838	1.06115	1.05363
	Cell32	1.04773	1.03773	1.0521	1.052	1.04275	1.04572	1.06343	1.07977	1.08338	1.08929	1.08407	1.0854	1.08035	1.07189	1.0665	1.05853	1.05555	1.05347	1.04598	1.04971	1.04747	1.04678	1.04573	1.04051	1.04792		Cell32	1.04906	1.03475	1.02339	1.0276	1.03232	1.04694	1.054	1.0595	1.06907	1.06086	1.05449	1.04093	1.03009	1.03212	1.02651	1.02465	1.02201	1.02722	1.02675	1.0259	1.022
	Cell33	0.992013	0.998283	0.999116	0.996702	0.994566	1.00688	1.01169	1.01776	1.00542	1.00646	1.01534	1.01476	1.01081	1.01584	1.01892	1.01744	1.01989	1.01925	1.01442	1.0139	1.0187	1.02351	1.02213	1.01842	1.01492		Cell33	1.05538	1.05817	1.05124	1.03798	1.04791	1.05813	1.07383	1.08454	1.0887	1.0785	1.06179	1.04832	1.04039	1.0373	1.03472	1.0387	1.03829	1.04314	1.04346	1.03732	1.04117
	Cell34	0.998998	0.988216	1.00494	0.996037	0.985159	0.994835	1.03749	1.05757	1.07589	1.09235	1.09055	1.08361	1.06479	1.05047	1.04212	1.02849	1.01871	1.01704	1.01763	1.0184	1.01331	1.00881	1.01389	1.01505	1.01418		Cell34	1.04732	1.05234	1.04502	1.03829	1.03759	1.04629	1.06437	1.06547	1.07368	1.06077	1.05037	1.04202	1.03888	1.03068	1.03202	1.0376	1.0349	1.03851	1.04506	1.04185	1.04817
	Cell35	0.999676	0.989731	0.995378	0.985904	0.988799	0.981699	0.992868	0.996846	0.990276	0.986783	0.983192	0.98347	0.979331	0.980804	0.977334	0.976773	0.977733	0.987473	0.978492	0.974191	0.973826	0.972007	0.981346	0.970859	0.979447		Cell35	1.05525	1.05105	1.05665	1.04598	1.0569	1.05044	1.05454	1.05409	1.05403	1.04986	1.04134	1.02874	1.02511	1.02515	1.02295	1.01412	1.02045	1.0238	1.0224	1.03224	1.04389
	Cell36																											Cell36	0.994131	1.00241	0.998121	1.00325	0.998275	1.00735	1.00944	1.01703	1.01652	1.01947	1.01931	1.02408	1.02052	1.02365	1.02337	1.0181	1.02446	1.02205	1.01566	1.02145	1.01995
	Cell37	0.974222	0.974663	0.98578	0.98703	0.994705	0.989751	1.00292	1.01802	1.0117	1.01576	1.02189	1.01955	1.01688	1.02039	1.01825	1.02228	1.01331	1.0215	1.00571	1.00779	0.996475	1.00075	1.00038	0.998638	0.995764		Cell37	1.07794	1.05679	1.05419	1.06342	1.06371	1.06267	1.06632	1.063	1.06312	1.05648	1.04304	1.03612	1.03086	1.02683	1.02418	1.02166	1.02509	1.03421	1.03512	1.04451	1.04781
	Cell38	1.03788	1.03812	1.04203	1.05178	1.05728	1.06287	1.08784	1.10631	1.11578	1.10776	1.10946	1.10049	1.08778	1.06855	1.06468	1.0571	1.05795	1.05296	1.05282	1.05414	1.05248	1.05666	1.0601	1.05653	1.05575		Cell38
	Cell39	1.05577	1.05424	1.04563	1.05096	1.05569	1.0488	1.07271	1.09044	1.09336	1.08471	1.07014	1.05838	1.045	1.03129	1.02761	1.02326	1.03002	1.0323	1.02374	1.04308	1.03075	1.04126	1.02892	1.03275	1.03831		Cell39	1.08212	1.07967	1.07737	1.07281	1.07748	1.06988	1.07158	1.07443	1.07451	1.06949	1.06976	1.06304	1.05178	1.04884	1.04713	1.05059	1.05808	1.06239	1.06555	1.06758	1.06944
	Cell40	1.02645	1.02679	1.03458	1.02875	1.03455	1.02552	1.06555	1.08304	1.09932	1.10104	1.09831	1.08261	1.06293	1.06044	1.05259	1.05116	1.04656	1.04316	1.04507	1.04209	1.0412	1.0451	1.0349	1.03846	1.04481		Cell40	1.02217	1.02491	1.02318	1.02837	1.02503	1.02741	1.04596	1.05155	1.06381	1.06812	1.06391	1.06101	1.06161	1.05208	1.0505	1.04732	1.04189	1.0463	1.04405	1.04016	1.04771
	Cell41	1.02649	1.04577	1.04837	1.06586	1.05525	1.05073	1.06268	1.06269	1.0697	1.08168	1.07128	1.05723	1.06285	1.04086	1.03739	1.03323	1.02485	1.02512	1.01899	1.01735	1.01822	1.01545	1.01228	1.01863	1.00933		Cell41	1.10219	1.11632	1.12914	1.13864	1.12441	1.1065	1.11348	1.12754	1.14162	1.14009	1.13269	1.11435	1.10642	1.10494	1.10554	1.1119	1.1287	1.13756	1.14338	1.13711	1.12181
	Cell42	1.09766	1.08818	1.09151	1.09001	1.0845	1.0757	1.0962	1.10214	1.10914	1.11346	1.11211	1.11287	1.10081	1.09154	1.07925	1.08683	1.0846	1.07422	1.06741	1.07287	1.07211	1.07422	1.06683	1.0658	1.06782		Cell42	0.98461	0.990181	0.987151	0.992919	0.989695	0.986707	1.01044	1.04287	1.04488	1.04921	1.05456	1.04385	1.01197	1.00455	0.991863	0.995702	0.992611	0.987957	0.98126	0.985113	0.976604
	Cell43	0.996629	0.997212	0.986819	0.994449	1.00011	0.991689	1.01092	1.02676	1.03542	1.02916	1.02985	1.02534	1.02649	1.03155	1.02835	1.02674	1.02719	1.01878	1.03022	1.02358	1.01673	1.02262	1.01299	1.01252	1.01056		Cell43	1.07011	1.05705	1.0561	1.05437	1.04986	1.03563	1.04774	1.05902	1.0703	1.07523	1.07264	1.06615	1.04624	1.03719	1.03152	1.02497	1.02342	1.02509	1.03078	1.02303	1.01955
	Cell44	1.08082	1.08489	1.09061	1.1038	1.10032	1.08664	1.09716	1.09643	1.08923	1.09661	1.08231	1.07368	1.0604	1.04976	1.04436	1.04271	1.03721	1.04024	1.03597	1.03527	1.03912	1.03823	1.03336	1.03072	1.0302		Cell44	1.0574	1.06793	1.08056	1.07788	1.08779	1.08294	1.08594	1.09092	1.084	1.08505	1.07708	1.06376	1.05185	1.04241	1.04019	1.03107	1.03144	1.02369	1.02977	1.02912	1.02955
	Cell45	1.08217	1.0862	1.08359	1.07927	1.09104	1.08943	1.11077	1.1054	1.1184	1.10917	1.10756	1.09555	1.10838	1.09863	1.10218	1.08745	1.09138	1.10328	1.09865	1.1059	1.0962	1.09532	1.10633	1.10466	1.09986		Cell45	1.06933	1.06719	1.05589	1.05351	1.04882	1.0496	1.05651	1.05934	1.07287	1.07468	1.08252	1.07951	1.07935	1.0687	1.06474	1.05244	1.05296	1.04935	1.04258	1.03954	1.04664
	Cell46																											Cell46	0.953646	0.949645	0.951375	0.947962	0.961239	0.957378	0.96459	0.959127	0.960445	0.956477	0.966583	0.952773	0.94913	0.960442	0.950765	0.954881	0.953363	0.961546	0.959582	0.961418	0.962001
	Cell47	1.05133	1.05855	1.04416	1.03226	1.0293	1.03162	1.06974	1.08171	1.09476	1.0877	1.06811	1.06244	1.06699	1.04453	1.04526	1.04222	1.02596	1.03669	1.03023	1.03546	1.03039	1.02915	1.02943	1.03204	1.01942		Cell47	1.05542	1.04889	1.03874	1.03578	1.0276	1.03661	1.04644	1.0569	1.06386	1.06933	1.05541	1.04181	1.03439	1.03208	1.03658	1.03887	1.0382	1.0462	1.05151	1.05728	1.05851
	Cell48	1.12132	1.12009	1.11643	1.1157	1.12104	1.1215	1.13898	1.13564	1.13889	1.13394	1.13669	1.13775	1.13269	1.13747	1.13486	1.13288	1.12494	1.12735	1.13242	1.1358	1.13229	1.13397	1.13086	1.11589	1.12355		Cell48
	Cell49	1.05797	1.05177	1.06032	1.05149	1.05874	1.05616	1.07109	1.0925	1.10435	1.10836	1.11656	1.10253	1.09799	1.07541	1.07675	1.07117	1.07409	1.07751	1.07423	1.07204	1.05477	1.06542	1.06319	1.0593	1.05805		Cell49	1.02084	1.01533	1.00657	1.00243	1.00657	1.01895	1.02925	1.03877	1.04133	1.03379	1.02863	1.01047	0.995124	0.994121	0.990665	0.986677	0.981265	0.985376	0.983967	0.966522	0.978606
	Cell50	1.01289	1.01432	1.01225	1.01946	1.01893	1.01876	1.05317	1.05424	1.06947	1.06271	1.0728	1.07318	1.07884	1.06143	1.06105	1.04753	1.03841	1.03753	1.04116	1.03133	1.02146	1.01891	1.00871	1.00944	1.00925		Cell50	1.04781	1.05776	1.07041	1.07291	1.06429	1.06713	1.083	1.09007	1.08918	1.09237	1.0915	1.07985	1.05859	1.0556	1.04356	1.04585	1.03584	1.04579	1.03354	1.03967	1.03779
	Cell51	1.05597	1.05147	1.05415	1.03914	1.04592	1.0415	1.05968	1.0721	1.06758	1.07164	1.06721	1.07252	1.06203	1.06728	1.06519	1.06199	1.04826	1.04671	1.04754	1.0482	1.05112	1.04594	1.04964	1.05081	1.04873		Cell51	1.07728	1.07197	1.09454	1.08629	1.08285	1.06309	1.07223	1.07659	1.08306	1.08186	1.08032	1.07538	1.07479	1.06606	1.05988	1.05305	1.05253	1.06315	1.06208	1.06903	1.07102
	Cell52																											Cell52
	Cell53	0.995251	0.994815	0.991962	0.999631	1.01246	1.02502	1.04481	1.05978	1.05661	1.05932	1.04078	1.03596	1.03303	1.02319	1.02818	1.01715	1.00827	1.00436	1.00774	0.996556	0.978306	0.994336	0.988246	0.987482	0.985674		Cell53
	Cell54	0.9747	0.97559	0.974883	0.976616	0.982697	0.981415	1.01038	1.04492	1.05466	1.04831	1.04972	1.06196	1.04564	1.02504	1.01578	1.00694	0.996228	0.99295	0.981365	0.974622	0.975985	0.982814	0.971786	0.965167	0.960697		Cell54	0.996746	0.997533	1.00605	1.01571	1.02068	1.00498	1.01086	1.02163	1.02953	1.02591	1.02096	1.0111	1.01284	1.00451	0.996671	0.998053	0.98976	1.00317	0.989445	0.997604	0.993619
	Cell55	1.0304	1.04113	1.027	1.03511	1.02718	1.0271	1.05439	1.08474	1.11183	1.12645	1.12118	1.10352	1.08011	1.07544	1.06229	1.06595	1.0514	1.04962	1.04954	1.04195	1.03797	1.03445	1.03969	1.03807	1.04235		Cell55
	Cell56	1.02553	1.03123	1.03907	1.02912	1.01901	1.02565	1.05599	1.07365	1.09258	1.09821	1.09363	1.08245	1.04977	1.02877	1.02234	1.01195	1.01322	1.00107	1.00207	1.00266	1.00145	0.999654	0.995082	0.995032	0.993046		Cell56
	Cell57																											Cell57	1.05035	1.04623	1.04194	1.04619	1.03121	1.03462	1.03633	1.03642	1.04817	1.05488	1.05453	1.0592	1.05541	1.04894	1.04925	1.04471	1.05013	1.05103	1.05224	1.05531	1.0543
	Cell58	1.02838	1.0384	1.03472	1.02083	1.02064	1.01725	1.03084	1.05019	1.04992	1.04677	1.03749	1.01957	1.02114	1.01269	1.0115	1.00445	1.00622	1.00237	0.998991	1.00063	0.988558	0.993156	0.998022	1.00066	1.00051		Cell58	1.07681	1.07574	1.06733	1.06037	1.07277	1.07701	1.07585	1.07726	1.07237	1.06613	1.05636	1.04645	1.04432	1.0441	1.03999	1.03944	1.04856	1.05478	1.04813	1.05615	1.04997
	Cell59																											Cell59	1.05221	1.04223	1.04113	1.05274	1.05026	1.04526	1.05032	1.04904	1.05009	1.05774	1.06319	1.05516	1.05591	1.06103	1.06318	1.05936	1.06048	1.05696	1.0524	1.05805	1.05061
	Cell60																											Cell60	0.966633	0.966733	0.982523	0.985357	0.975715	0.987622	0.988649	1.00263	1.02041	1.02224	1.01364	1.00999	1.0021	0.997138	0.99825	0.991567	1.00643	0.994031	0.998735	0.992807	0.982278
	Cell61																											Cell61	1.04718	1.0655	1.06983	1.0437	1.04514	1.06314	1.06609	1.04123	1.02818	1.03458	1.02283	1.02454	1.02645	1.03294	1.03214	1.03308	1.0375	1.03331	1.03952	1.04238	1.04047
																												Cell62	1.00854	1.00153	0.999308	1.00798	1.01382	1.00638	0.99791	1.01257	1.01536	1.01781	1.00579	0.987891	0.995438	0.988804	0.970768	0.976031	0.972082	0.971973	0.972114	0.977142	0.969084
																												Cell63	1.07847	1.07882	1.08339	1.08125	1.07316	1.05613	1.07523	1.08034	1.08819	1.08247	1.07169	1.05866	1.05036	1.05072	1.04789	1.05189	1.05553	1.05507	1.06438	1.06746	1.06481
																												Cell64	1.05456	1.05518	1.04813	1.04571	1.03823	1.0454	1.04959	1.06348	1.0684	1.07687	1.07896	1.08561	1.07874	1.07804	1.06196	1.05856	1.05336	1.04533	1.04148	1.03568	1.03937
																												Cell65
																												Cell66	1.00376	1.00249	1.01187	1.01396	1.021	1.01218	1.03326	1.04033	1.05372	1.04168	1.05305	1.05406	1.04086	1.03702	1.02997	1.02817	1.03034	1.02356	1.02836	1.01929	1.02042
																												Cell67	1.05064	1.03252	1.06263	1.08322	1.03562	1.02126	1.04121	1.0468	1.06353	1.07019	1.06256	1.04236	1.03361	1.0322	1.03367	1.03873	1.05258	1.06075	1.06171	1.04456	1.03854
																												Cell68	0.995033	0.998761	0.999624	0.999294	1.01043	1.01531	1.03225	1.03854	1.04899	1.05489	1.0575	1.05455	1.05379	1.04707	1.03564	1.02736	1.02751	1.01919	1.02303	1.02144	1.01714
																												Cell69	1.10931	1.12684	1.13032	1.12509	1.1166	1.11143	1.10549	1.10499	1.09756	1.09852	1.09785	1.09017	1.09097	1.07885	1.07074	1.07076	1.06769	1.06642	1.06411	1.06684	1.06891
																												Cell70	1.05791	1.04699	1.05182	1.06524	1.08216	1.09068	1.10162	1.10051	1.10658	1.09096	1.07955	1.06157	1.05562	1.05401	1.05845	1.05064	1.04096	1.03545	1.03917	1.03457	1.03656
																												Cell71	1.09945	1.11174	1.11484	1.13337	1.12614	1.13269	1.15157	1.17388	1.17711	1.17311	1.16189	1.15001	1.13343	1.12438	1.11902	1.11837	1.1101	1.11164	1.10965	1.11549	1.11557
																												Cell72	1.07268	1.07267	1.05481	1.05737	1.046	1.05611	1.06313	1.06842	1.0818	1.07799	1.06117	1.06176	1.04817	1.04525	1.04365	1.04662	1.05332	1.05757	1.06741	1.07265	1.06963
																												Cell73	0.990721	0.994533	1.02428	0.995734	0.998945	1.00414	1.02704	1.04404	1.03412	1.02809	1.03525	1.01128	1.00749	1.00589	0.997945	0.998187	0.992474	0.99225	0.98609	0.989415	0.987598
																												Cell74	0.990052	0.991317	1.00271	0.993314	0.988181	0.985722	1.00893	1.03178	1.05865	1.06231	1.04218	1.03062	1.02168	1.01948	1.00909	1.00412	1.00554	1.00927	0.997819	0.998394	0.976191
																												Cell75	1.03229	1.0513	1.02726	1.01263	1.03153	1.02889	1.03792	1.0461	1.05174	1.04306	1.03972	1.02588	1.02565	1.02408	1.02036	1.02078	1.01257	1.02161	1.00361	1.00781	1.01061
																												Cell76	1.05013	1.02782	1.03726	1.01794	1.0085	1.02149	1.06532	1.07581	1.08735	1.07872	1.05503	1.0527	1.04127	1.03777	1.03122	1.02648	1.0232	1.02602	1.02856	1.02725	1.01922
																												Cell77
																												Cell78	0.989193	0.981464	0.985934	0.980338	0.988598	0.993372	1.02007	1.04474	1.06115	1.0564	1.0456	1.048	1.03921	1.03176	1.01184	1.00117	1.0023	0.997727	0.985737	0.989784	0.989639
																												Cell79
																												Cell80	1.02112	1.01957	1.01664	1.00307	1.01886	1.05399	1.06749	1.06396	1.0572	1.04073	1.03024	1.02556	1.02912	1.02358	1.04145	1.05342	1.06225	1.06969	1.05294	1.0446	1.02977
																												Cell81	0.987516	0.993591	1.00049	0.994486	1.00543	1.00146	1.00258	1.00618	1.00793	1.00727	1.01436	1.01274	1.01328	1.00748	1.01133	1.01624	1.02248	1.02155	1.03235	1.03299	1.03755
																												Cell82	1.07917	1.07877	1.0644	1.05455	1.0575	1.05938	1.07696	1.09829	1.11302	1.11242	1.09894	1.0767	1.0646	1.0615	1.06209	1.05223	1.04163	1.04468	1.04573	1.03146	1.03551
																												Cell83	1.05326	1.04557	1.04039	1.03255	1.03215	1.04103	1.0531	1.06192	1.05696	1.06643	1.05311	1.03868	1.02955	1.03024	1.0277	1.02867	1.03215	1.03026	1.03485	1.03688	1.04089
																												Cell84	1.08027	1.08587	1.09309	1.08852	1.08591	1.07683	1.0843	1.08945	1.08894	1.08502	1.08878	1.08259	1.08302	1.0859	1.0837	1.08039	1.0734	1.07329	1.07639	1.06581	1.065
																												Cell85	1.03495	1.03257	1.03816	1.03495	1.04818	1.05286	1.06722	1.08275	1.08723	1.09148	1.08974	1.09392	1.08403	1.07611	1.06557	1.07261	1.07341	1.0804	1.06074	1.06663	1.06539
																												Cell86	1.06184	1.06105	1.06273	1.06661	1.06117	1.05432	1.05872	1.05707	1.05063	1.04531	1.0471	1.03726	1.03066	1.03529	1.02778	1.03325	1.04266	1.03584	1.03562	1.03476	1.02952
																												Cell87	1.03658	1.03942	1.04849	1.04943	1.06709	1.06783	1.07557	1.0811	1.08429	1.08703	1.06521	1.05829	1.04975	1.04668	1.03515	1.04143	1.0354	1.03278	1.05068	1.06265	1.06778
																												Cell88	1.08035	1.09631	1.11139	1.12046	1.108	1.09826	1.10132	1.10321	1.10108	1.09529	1.09709	1.09465	1.102	1.10409	1.10203	1.08786	1.07523	1.0754	1.08165	1.09022	1.09712
																												Cell89	1.0148	1.0335	1.02758	1.01804	1.0305	1.04806	1.05663	1.06426	1.06696	1.0534	1.04935	1.03395	1.02004	1.01561	1.01147	1.00105	0.995605	0.999444	0.985203	1.00767	1.00742
																												Cell90	1.08362	1.07767	1.08697	1.07808	1.08112	1.06836	1.06682	1.05876	1.05253	1.04706	1.04091	1.03197	1.02711	1.0193	1.02453	1.01124	1.0176	1.01632	1.03292	1.02855	1.03089
																												Cell91	1.0411	1.05523	1.05785	1.03769	1.03657	1.03485	1.0566	1.08916	1.08907	1.09794	1.08584	1.07881	1.06782	1.06505	1.05239	1.05711	1.04562	1.05363	1.04632	1.04502	1.04452
																												Cell92	1.0525	1.06279	1.07312	1.08259	1.04869	1.03505	1.03805	1.03535	1.04874	1.0458	1.03424	1.0373	1.03877	1.04427	1.03793	1.04031	1.03669	1.03356	1.0399	1.03263	1.03328
																												Cell93	1.00283	1.00382	1.00834	1.00306	1.00068	0.994126	1.02354	1.03357	1.05337	1.0385	1.03194	1.01169	1.00535	1.0003	0.995558	0.996965	0.997505	1.00344	0.993652	0.999371	0.999801
																												Cell94
																												Cell95	1.00452	1.03165	1.03447	1.01438	1.02006	1.02585	1.04302	1.04747	1.04904	1.04316	1.02946	1.01612	1.00689	1.01164	1.00952	1.01516	1.01588	1.02562	1.03348	1.03361	1.03536
																												Cell96	1.04814	1.05884	1.05934	1.05945	1.06423	1.06018	1.08332	1.10133	1.0927	1.09413	1.07991	1.05303	1.04448	1.04764	1.0421	1.02496	1.02697	1.02993	1.02464	1.03531	1.03441
																												Cell97
																												Cell98	1.04311	1.03936	1.04218	1.02616	1.02313	1.02992	1.0322	1.04289	1.05379	1.04692	1.06273	1.04626	1.04823	1.04558	1.04914	1.04763	1.04529	1.03698	1.04869	1.06121	1.04704
																												Cell99
																												Cell100
																												Cell101	1.01116	0.997054	1.01313	1.01463	1.02512	1.02595	1.03811	1.03976	1.05748	1.03276	1.01942	1.00327	1.01108	1.00308	1.00408	1.01498	1.01288	1.03076	1.03361	1.02695	1.02328
																												Cell102
																												Cell103	1.09642	1.10474	1.09644	1.09875	1.0982	1.08798	1.09835	1.10808	1.09162	1.08367	1.07712	1.07552	1.0707	1.06973	1.07424	1.07607	1.08039	1.09476	1.10062	1.09803	1.10491
																												Cell104	0.998443	1.00308	0.993285	0.991055	1.00042	1.00296	1.02053	1.02438	1.03929	1.02863	1.01772	1.00931	0.99962	0.99503	0.981226	0.986078	0.981643	0.979203	0.977848	0.97508	0.981292
																												Cell105	1.07235	1.07298	1.07051	1.07771	1.075	1.06785	1.07312	1.07754	1.07572	1.06045	1.06243	1.05006	1.05223	1.04698	1.04444	1.04047	1.04344	1.04752	1.04819	1.04505	1.05236
																												Cell106	1.12114	1.12175	1.12621	1.11016	1.11099	1.10334	1.10265	1.11038	1.11373	1.11317	1.12102	1.11572	1.12356	1.12294	1.12547	1.1173	1.11108	1.10761	1.10902	1.09649	1.09734
																												Cell107	1.04402	1.03553	1.03243	1.02891	1.0333	1.03159	1.01828	1.02859	1.01755	1.01863	1.00693	1.01339	1.02322	1.01297	1.01749	1.00696	1.03272	1.03399	1.03906	1.04527	1.04268
																												Cell108	1.07939	1.08271	1.06086	1.03685	1.03694	1.03524	1.06376	1.08016	1.09751	1.09956	1.08271	1.07929	1.06757	1.05643	1.04881	1.04001	1.04103	1.0338	1.03457	1.03308	1.03802
																												Cell109	0.98592	0.980953	0.986136	0.981192	0.992186	0.996891	1.0263	1.06672	1.08066	1.06419	1.05767	1.02536	1.02988	1.0208	0.998534	0.998869	0.988311	0.999229	0.988736	0.992534	0.981489
																												Cell110	1.11424	1.11576	1.12329	1.11616	1.11564	1.09511	1.09193	1.08743	1.08873	1.08875	1.08742	1.0866	1.08384	1.08278	1.07916	1.08604	1.09989	1.10363	1.10342	1.10076	1.09182
																												Cell111	1.05843	1.05618	1.06267	1.06277	1.06152	1.06281	1.07284	1.08543	1.08657	1.07696	1.06862	1.05936	1.04766	1.03999	1.03647	1.03052	1.03451	1.03609	1.04156	1.03735	1.05385
																												Cell112	1.05421	1.05736	1.0658	1.07375	1.08316	1.06715	1.0637	1.05571	1.05052	1.06343	1.0641	1.06254	1.05761	1.04702	1.04508	1.04489	1.05985	1.06288	1.05577	1.05111	1.0411
																												Cell113	1.0843	1.07131	1.06438	1.05909	1.06911	1.05885	1.06373	1.0686	1.06365	1.05877	1.04197	1.04585	1.04643	1.04106	1.04812	1.06085	1.06061	1.0701	1.06546	1.06764	1.05256
																												Cell114	1.05389	1.05936	1.06584	1.06556	1.06964	1.07142	1.08356	1.08106	1.08157	1.08379	1.07139	1.06264	1.06127	1.0594	1.05289	1.06874	1.06215	1.05832	1.0592	1.05809	1.0629
																												Cell115	1.04329	1.03289	1.0366	1.04191	1.0571	1.04393	1.05601	1.06288	1.05733	1.0573	1.06404	1.03707	1.04731	1.05369	1.06367	1.07364	1.07645	1.07874	1.0749	1.06447	1.05491
																												Cell116	1.0278	1.02999	1.02835	1.03384	1.04024	1.02955	1.04302	1.04767	1.0447	1.03982	1.02597	1.02712	1.03316	1.0157	1.02303	1.02745	1.01462	1.01765	1.01085	1.01269	1.019
																												Cell117	1.06069	1.05392	1.05253	1.06371	1.05599	1.05003	1.0483	1.052	1.05644	1.05507	1.05673	1.05014	1.05691	1.04883	1.04685	1.04718	1.04373	1.04401	1.0446	1.03885	1.04563
																												Cell118	0.980547	0.97553	0.971343	0.975984	0.976892	0.975812	0.995717	1.00011	1.00644	1.00581	1.00329	0.998221	0.993364	0.986475	0.99528	0.986674	0.991256	0.992915	0.993243	0.989544	0.988414
																												Cell119	1.14213	1.13141	1.12897	1.12264	1.13284	1.12164	1.13898	1.14394	1.1456	1.13251	1.12207	1.10725	1.10956	1.10644	1.11512	1.11334	1.12288	1.11448	1.1185	1.11427	1.11694
																												Cell120
																												Cell121	1.03186	1.03364	1.04419	1.04302	1.03751	1.03999	1.04939	1.04683	1.05056	1.05866	1.03926	1.03215	1.02131	1.01721	1.01567	1.0168	1.01403	1.0094	1.01549	1.01491	1.01456
																												Cell122	1.08925	1.08339	1.08618	1.0869	1.09212	1.09033	1.09547	1.10458	1.10598	1.09491	1.08639	1.0868	1.08709	1.0751	1.07563	1.0715	1.0715	1.07071	1.07791	1.07489	1.07155
																												Cell123	1.10978	1.11767	1.11499	1.1142	1.10699	1.09553	1.1008	1.10387	1.1017	1.10209	1.10386	1.10011	1.1066	1.10651	1.10665	1.10561	1.10226	1.10119	1.10013	1.09978	1.09837
																												Cell124	1.12289	1.12623	1.12498	1.1222	1.11258	1.11472	1.12382	1.13683	1.15355	1.15097	1.15669	1.14717	1.15118	1.14255	1.14377	1.13746	1.1353	1.13103	1.12188	1.12151	1.12051
																												Cell125	1.10369	1.09794	1.09774	1.09401	1.09381	1.07793	1.0786	1.08808	1.07563	1.08177	1.07633	1.07913	1.06955	1.06637	1.06832	1.07061	1.06391	1.06721	1.06476	1.06048	1.06221
																												Cell126
																												Cell127	1.0793	1.07459	1.06521	1.06296	1.06132	1.05978	1.0591	1.06517	1.071	1.07228	1.07318	1.06534	1.06278	1.06238	1.06015	1.0639	1.06561	1.06055	1.06008	1.03974	1.03618
																												Cell128	1.06844	1.06867	1.07916	1.08367	1.089	1.07063	1.07212	1.08311	1.09127	1.08623	1.08095	1.08591	1.07309	1.07314	1.06907	1.06636	1.06886	1.0772	1.08324	1.07818	1.0858
																												Cell129	1.21358	1.22956	1.22077	1.22173	1.20678	1.19685	1.1933	1.18659	1.17831	1.17034	1.17128	1.16507	1.16351	1.17608	1.17173	1.19214	1.2096	1.22159	1.20976	1.21289	1.20087
																												Cell130	0.988728	0.986627	0.99903	1.01233	1.0227	1.01442	1.00863	1.00807	1.01771	1.01408	1.01755	1.00911	1.00301	0.995953	0.995105	0.99606	0.997892	0.997394	0.99776	1.0107	1.0148
																												Cell131	1.00488	0.995063	0.987755	0.988227	0.993956	0.997688	1.00401	1.00916	1.00468	1.00376	0.989203	0.994612	0.993023	0.979148	0.985538	0.984513	0.989844	0.991201	1.00992	1.01991	1.01362
																												Cell132	1.00248	1.00066	0.999742	1.00104	1.01131	1.02209	1.04472	1.05047	1.03481	1.03454	1.02468	1.01747	1.02165	1.02263	1.03598	1.04173	1.03134	1.02686	1.01946	1.00604	1.00733
																												Cell133	1.10343	1.10481	1.09974	1.10883	1.11049	1.11348	1.1163	1.11837	1.11884	1.11886	1.11804	1.11316	1.10336	1.10373	1.10132	1.10621	1.11059	1.11343	1.10542	1.10626	1.09761
																												Cell134
																												Cell135
																												Cell136	0.973523	0.973218	0.975859	0.973719	0.975941	0.974689	0.985589	0.981373	0.983836	0.9871	0.98676	0.981729	0.988279	0.996378	0.987764	0.989286	0.990484	0.992059	0.986624	0.996616	0.989046
																												Cell137	1.05896	1.05681	1.04817	1.06067	1.05228	1.05054	1.04912	1.05874	1.05683	1.0482	1.0303	1.02608	1.01781	1.00977	1.01713	1.01432	1.01166	1.02874	1.03674	1.05321	1.06064
																												Cell138	1.00327	1.00605	0.99725	1.00469	1.00814	1.00998	1.02428	1.05785	1.06485	1.06694	1.06039	1.04997	1.04812	1.03321	1.01624	1.02189	1.01369	1.0166	1.01896	1.01629	1.0042
																												Cell139	1.09168	1.09543	1.10961	1.10916	1.11133	1.10502	1.11452	1.12004	1.11794	1.12213	1.10577	1.08769	1.08275	1.07473	1.07325	1.07247	1.07521	1.07422	1.07454	1.07638	1.09067
																												Cell140	1.01543	1.01677	1.01736	1.02292	1.01172	1.01546	1.01673	1.02516	1.01298	1.01934	1.01541	1.01469	1.00956	1.00694	1.00028	1.00265	0.999414	1.00673	1.00763	1.00585	1.00942
																												Cell141	1.07064	1.08286	1.08184	1.08155	1.07563	1.0632	1.08455	1.08218	1.09043	1.07586	1.07964	1.08122	1.07239	1.06851	1.06672	1.0632	1.0672	1.06005	1.05867	1.05949	1.05829
																												Cell142	1.01039	1.01187	1.02201	1.02157	1.00773	1.0038	1.00999	1.01813	1.01646	1.02184	1.01287	1.0234	1.01563	1.01327	1.006	1.01586	1.01377	1.01127	1.01419	1.01142	1.00785
																												Cell143	1.03737	1.03853	1.04516	1.04921	1.04354	1.04299	1.04795	1.04525	1.04761	1.04511	1.03085	1.01856	1.02912	1.01265	1.01631	1.024	1.01975	1.02934	1.03766	1.03795	1.03142
																												Cell144	1.00384	1.01483	1.01591	1.01856	1.02607	1.01932	1.03225	1.0522	1.0526	1.04669	1.04294	1.04029	1.02	1.0219	1.02787	1.02798	1.03562	1.04391	1.04007	1.03696	1.03172
																												Cell145	1.01524	1.0191	1.01061	1.01802	1.01465	1.01627	1.01676	1.01611	1.00856	1.00885	1.00627	1.01078	1.01217	1.02742	1.03523	1.03803	1.04049	1.03294	1.0267	1.01542	1.01748
																												Cell146	1.0801	1.08139	1.08817	1.08521	1.0801	1.07726	1.07725	1.0826	1.08021	1.07201	1.07406	1.07823	1.07639	1.08057	1.07614	1.08056	1.08192	1.07564	1.0762	1.07275	1.08176
																												Cell147	1.07535	1.07098	1.06564	1.05891	1.06685	1.0659	1.08736	1.09707	1.10985	1.10494	1.08913	1.08361	1.06979	1.06553	1.05809	1.05733	1.06589	1.07012	1.07356	1.07492	1.06495
																												Cell148	0.794549	0.796431	0.798102	0.793212	0.803847	0.799567	0.812056	0.800786	0.809306	0.808833	0.812995	0.80678	0.804816	0.800538	0.809928	0.795854	0.805492	0.81777	0.816092	0.812582	0.819608
																												Cell149	1.04863	1.04388	1.04504	1.0414	1.03829	1.03918	1.05861	1.06097	1.06796	1.06381	1.06248	1.0549	1.04967	1.04678	1.03963	1.04126	1.03186	1.03378	1.02806	1.02642	1.02742
																												Cell150	1.04041	1.04616	1.03939	1.04287	1.03843	1.03165	1.0445	1.05852	1.06617	1.0732	1.06579	1.05721	1.05535	1.04828	1.05091	1.04249	1.0505	1.05463	1.05047	1.04424	1.04906
																												Cell151	1.03468	1.05483	1.06198	1.04196	1.03786	1.02383	1.03682	1.03161	1.03586	1.02163	1.02154	1.02503	1.02035	1.02377	1.01308	1.01234	1.01469	1.01609	1.01371	1.01873	1.02815
																												Cell152	1.04092	1.04626	1.05551	1.06426	1.06271	1.04756	1.05519	1.06492	1.06454	1.05774	1.05797	1.04904	1.05403	1.04134	1.03876	1.03333	1.03889	1.03527	1.03672	1.04454	1.05539
																												Cell153	1.03648	1.03767	1.0501	1.04515	1.045	1.03901	1.0498	1.04938	1.04761	1.04015	1.04714	1.03364	1.03417	1.03377	1.03232	1.04161	1.03843	1.0473	1.0578	1.06202	1.06861
																												Cell154	1.11183	1.12157	1.09584	1.10375	1.0982	1.08183	1.0993	1.11212	1.12373	1.11767	1.11989	1.10322	1.10498	1.09875	1.08775	1.09041	1.08835	1.07902	1.08232	1.07698	1.08581
[truncated: 30 more columns]
